# Supplementary material for: Separation of breast cancer and organ microenvironment transcriptomes in metastases
Source: Breast Cancer Res. 2019 Mar 6;21:36. doi: 10.1186/s13058-019-1123-2 (PMC6404325; doi:10.1186/s13058-019-1123-2)
Supplement: Supplementary file 1 — RNA-seq dataset characteristics. (XLSX 38 kb) [file 13058_2019_1123_MOESM1_ESM.xlsx]

## Sheet: README
MetaData for 134 PDX Samples
This file contains all the metadata for the 134 samples in the PDX Metastasis Data Set. This dataset was frozen on 8/18/17.
Important Note: SAMPLE SWAP
It was found early on that the following samples had been swapped. Their preferred name, mouse#, description and PDX line have been swapped in the metadata table. Original association: HCI9.MGT.100241 (batch3.47_S47) should be swapped with UCD52.MGT.100302 (batch3.48_S48) New Association: HCI9.MGT.100241 (batch3.48_S48) and UCD52.MGT.100302 (batch3.47_S47)
Important Note: Multiple Runs
Some samples had a low number of reads returned by the seqeuncing facility and were re-run. These new runs were merged with the original sequencing run data after alignment. All samples with a listed file name in the "Run2" columns were samples that had been re-sequenced and merged to obtain the reported data.
Column Descriptions
Name	Description
Preferred Sample Name	A human-readable name that uniquely identified each samples. Sample names are formatted as "PDXLine.Tissue.TumorType.MouseID".
RNAseq Batch	A number indicating which samples were sent to the sequencing facility at the same time. All samples in the same batch were shipped to the seqeuncing center together.
Run 1 File1	Name of the FastQ file for read 1 from the first seqeuncing run.
Run 1 File2	Name of the FastQ file for read 2 from the first seqeuncing run.
Run 2 File 1	Name of the FastQ file for read 1 from the second seqeuncing run. Note that only low quality samples from run 1 were re-seqeunced. Reads from run 1 and run2 were merged after alignment to form one BAM file for this sample.
Run 2 File 2	Name of the FastQ file for read 2 from the second seqeuncing run. Note that only low quality samples from run 1 were re-seqeunced. Reads from run 1 and run2 were merged after alignment to form one BAM file for this sample.
PDX line	The PDX line this sample originated from.
Tissue	The tissue this sample was harvested from.
Mouse #	The unique mouse identification number.
Description	A description of how the tumor was created.
Total Read Counts	The total number of reads for each sample, including mapped and unmapped.
Total Mouse/Human Aligned Counts	The total number of reads for each samples that aligned to Human or Mouse genome. This count is used as the denominator in calculating the human and mouse percent columns.
Human Aligned	The number of reads that uniquely aligned to the Human GRCh38 genome.
Mouse Aligned	The number of reads that uniquely aligned to the Mouse GRCm38 genome.
Other Aligned	The number of reads that uniquely aligned to one of the viral genomes included in the GDC version of the GRCh38 reference genome.
Unmapped	The number of reads that did not map to a genome.
%Human	The percent of human genomic content in this sample rounded to one decimal place.
%Mouse	The percent of mouse genomic content in this sample rounded to one decimal place.
PAM50 Subtype	The PAM50 subtype classification. "NA" indicates this sample had less than 10 million human reads, so was not included in the PAM50 subtype classification.
Included in Figure 6B	Marked if the sample was selected for inclusing in Figure 6B.

## Sheet: PDX Sample Metadata 8.18.17
Preferred Sample Name	RNAseq Batch	Run 1 File1	Run 1 File2	Run 2 File 1	Run 2 File 2	PDX line	Tissue	Mouse #	Description	Total Read Counts	Total Mouse/Human Aligned Counts	Human Aligned	Mouse Aligned	Other Aligned	Unmapped	%Human	%Mouse	PAM50 Subtype
HCI01.Liver.Met.100672	4	100672_S1_L005_R1_001.fastq.gz	100672_S1_L005_R2_001.fastq.gz			HCI01	Liver	100672	Liver metastasis	30558440	28576786	12205063	16371723	1634	1980020	0.427097	0.572903	Basal
HCI01.Liver.Met.100757	4	100757_S2_L005_R1_001.fastq.gz	100757_S2_L005_R2_001.fastq.gz			HCI01	Liver	100757	Liver metastasis	33904471	28741241	24361302	4379939	2678	5160552	0.847608	0.152392	Basal
HCI01.Liver.Met.100794	4	100794_S3_L005_R1_001.fastq.gz	100794_S3_L005_R2_001.fastq.gz			HCI01	Liver	100794	Liver metastasis	60577247	55869097	45725938	10143159	13578	4694572	0.818448	0.181552	Basal
HCI01.Lung.Met.100288	4	100288_S4_L005_R1_001.fastq.gz	100288_S4_L005_R2_001.fastq.gz			HCI01	Lung	100288	Lung metastasis	47585950	43652894	15166178	28486716	9910	3923146	0.347427	0.652573	Basal
HCI01.Lung.Met.100514	4	100514_S5_L005_R1_001.fastq.gz	100514_S5_L005_R2_001.fastq.gz			HCI01	Lung	100514	Lung metastasis	36114262	33129248	4972078	28157170	6378	2978636	0.150081	0.849919	NA
HCI01.Lung.Met.100517	4	100517_S6_L005_R1_001.fastq.gz	100517_S6_L005_R2_001.fastq.gz			HCI01	Lung	100517	Lung metastasis	41599424	37967420	1244681	36722739	6124	3625880	0.0327829	0.967217	NA
HCI01.MGT.101020	4	101020_S32_L004_R1_001.fastq.gz	101020_S32_L004_R2_001.fastq.gz			HCI01	MGT	101020	Mammary Gland Tumor	39541275	37804545	34738825	3065720	2468	1734262	0.918906	0.081094	Basal
HCI01.MGT.101021	4	101021_S12_L005_R1_001.fastq.gz	101021_S12_L005_R2_001.fastq.gz			HCI01	MGT	101021	Mammary Gland Tumor	42710384	40703346	36189793	4513553	2018	2005020	0.889111	0.110889	Basal
HCI01.MGT.101022	4	101022_S34_L004_R1_001.fastq.gz	101022_S34_L004_R2_001.fastq.gz			HCI01	MGT	101022	Mammary Gland Tumor	52643761	50207015	47304118	2902897	3110	2433636	0.942181	0.0578186	Basal
HCI01.MGT.FromLiverMet.102047	4	102047_S35_L004_R1_001.fastq.gz	102047_S35_L004_R2_001.fastq.gz			HCI01	MGT	102047	Mammary Gland Tumor from liver metastasis	37588924	35798634	33087196	2711438	2972	1787318	0.924259	0.0757414	Basal
HCI01.MGT.FromLiverMet.102048	4	102048_S36_L004_R1_001.fastq.gz	102048_S36_L004_R2_001.fastq.gz			HCI01	MGT	102048	Mammary Gland Tumor from liver metastasis	35583433	33886585	30714864	3171721	4142	1692706	0.906402	0.0935981	Basal
HCI01.MGT.FromLiverMet.102049	4	102049_S33_L004_R1_001.fastq.gz	102049_S33_L004_R2_001.fastq.gz			HCI01	MGT	102049	Mammary Gland Tumor from liver metastasis	44871438	41121458	36796862	4324596	5012	3744968	0.894834	0.105166	Basal
HCI02.Liver.Met.100664	4	100664_S59_L008_R1_001.fastq.gz	100664_S59_L008_R2_001.fastq.gz			HCI02	Liver	100664	Liver metastasis	42579885	37580915	463426	37117489	12106	4986864	0.0123314	0.987669	NA
HCI02.Liver.Met.102021	4	102021_S60_L008_R1_001.fastq.gz	102021_S60_L008_R2_001.fastq.gz			HCI02	Liver	102021	Liver metastasis	38512379	36175481	31362604	4812877	7176	2329722	0.866957	0.133043	Basal
HCI02.Lung.Met.100554	5	100554_S97_L005_R1_001.fastq.gz	100554_S97_L005_R2_001.fastq.gz	100554_S6_L006_R1_001.fastq.gz	100554_S6_L006_R2_001.fastq.gz	HCI02	Lung	100554	Lung metastasis	70512190	64518898	46371979	18146919	12790	5980502	0.718735	0.281265	Normal
HCI02.Lung.Met.100567	5	100567_S98_L005_R1_001.fastq.gz	100567_S98_L005_R2_001.fastq.gz	100567_S7_L006_R1_001.fastq.gz	100567_S7_L006_R2_001.fastq.gz	HCI02	Lung	100567	Lung metastasis	66286098	61595838	46058545	15537293	10554	4679706	0.747754	0.252246	Normal
HCI02.Lung.Met.100664	5	100664_S99_L005_R1_001.fastq.gz	100664_S99_L005_R2_001.fastq.gz	100664_S8_L006_R1_001.fastq.gz	100664_S8_L006_R2_001.fastq.gz	HCI02	Lung	100664	Lung metastasis	57614888	50180944	13224458	36956486	17130	7416814	0.263535	0.736465	Normal
HCI02.MGT.100945	4	100945_S56_L008_R1_001.fastq.gz	100945_S56_L008_R2_001.fastq.gz			HCI02	MGT	100945	Mammary Gland Tumor	33157118	31368766	29624715	1744051	2930	1785422	0.944402	0.0555983	Basal
HCI02.MGT.100946	4	100946_S57_L008_R1_001.fastq.gz	100946_S57_L008_R2_001.fastq.gz			HCI02	MGT	100946	Mammary Gland Tumor	39752881	37365439	33013266	4352173	4144	2383298	0.883524	0.116476	Basal
HCI02.MGT.100948	4	100948_S58_L008_R1_001.fastq.gz	100948_S58_L008_R2_001.fastq.gz			HCI02	MGT	100948	Mammary Gland Tumor	39398823	37124027	35882494	1241533	4700	2270096	0.966557	0.0334428	Basal
HCI03.MGT.102031	4	102031_S8_L005_R1_001.fastq.gz	102031_S8_L005_R2_001.fastq.gz			HCI03	MGT	102031	Mammary Gland Tumor	35149214	33543968	31147494	2396474	1334	1603912	0.928557	0.0714428	LumB
HCI04.MGT.100763	4	100763_S9_L005_R1_001.fastq.gz	100763_S9_L005_R2_001.fastq.gz			HCI04	MGT	100763	Mammary Gland Tumor	33158231	31753391	29281432	2471959	1612	1403228	0.922151	0.0778487	Basal
HCI08.MGT.100879	4	100879_S10_L005_R1_001.fastq.gz	100879_S10_L005_R2_001.fastq.gz			HCI08	MGT	100879	Mammary Gland Tumor	34359068	32577216	27760461	4816755	1712	1780140	0.852143	0.147857	Her2
HCI09.Brain.Met.100503	3	3_S3_L002_R1_001.fastq	3_S3_L002_R2_001.fastq			HCI09	Brain	100503	p1 Brain Met from Cardiac injection	34354017	31184835	337497	30847338	302	3168880	0.0108225	0.989178	NA
HCI09.Liver.Met.100453	3	21_S21_L002_R1_001.fastq	21_S21_L002_R2_001.fastq			HCI09	Liver	100453	p1 Liver Met from MGT	36112072	33363458	4341752	29021706	1178	2747436	0.130135	0.869865	NA
HCI09.Liver.Met.100454	3	22_S22_L002_R1_001.fastq	22_S22_L002_R2_001.fastq			HCI09	Liver	100454	p1 Liver Met from MGT	39610726	37387388	29861626	7525762	1280	2222058	0.798709	0.201291	LumA
HCI09.Liver.Met.100455	3	23_S23_L002_R1_001.fastq	23_S23_L002_R2_001.fastq			HCI09	Liver	100455	p1 Liver Met from MGT	36751090	33552228	22813295	10738933	1138	3197724	0.679934	0.320066	LumA
HCI09.Liver.Met.100489	5	100489_S107_L005_R1_001.fastq.gz	100489_S107_L005_R2_001.fastq.gz	100489_S16_L006_R1_001.fastq.gz	100489_S16_L006_R2_001.fastq.gz	HCI09	Liver	100489	Liver metastasis	69595757	64499169	43557690	20941479	13434	5083154	0.675322	0.324678	LumB
HCI09.Liver.Met.100696	5	100696_S106_L005_R1_001.fastq.gz	100696_S106_L005_R2_001.fastq.gz	100696_S15_L006_R1_001.fastq.gz	100696_S15_L006_R2_001.fastq.gz	HCI09	Liver	100696	Liver metastasis	61397798	56876358	49300681	7575677	14988	4506452	0.866804	0.133196	LumB
HCI09.Liver.Met.100714	4	100714_S61_L008_R1_001.fastq.gz	100714_S61_L008_R2_001.fastq.gz			HCI09	Liver	100714	Liver metastasis	57269800	51567560	35814076	15753484	23352	5678888	0.694508	0.305492	LumA
HCI09.Lung.Met.100212	3	38_S38_L002_R1_001.fastq	38_S38_L002_R2_001.fastq			HCI09	Lung	100212	p1 Lung Met from TV injection	42968129	39855275	12635995	27219280	728	3112126	0.317047	0.682953	LumA
HCI09.Lung.Met.100359	3	39_S39_L002_R1_001.fastq	39_S39_L002_R2_001.fastq			HCI09	Lung	100359	p1 Lung Met from MGT	32250257	29804473	751913	29052560	460	2445324	0.0252282	0.974772	NA
HCI09.Lung.Met.100453	3	40_S40_L002_R1_001.fastq	40_S40_L002_R2_001.fastq			HCI09	Lung	100453	p1 Lung Met from Liver injection	35631199	32992995	3324398	29668597	866	2637338	0.100761	0.899239	NA
HCI09.MGT.100241	3	48_S48_L002_R1_001.fastq	48_S48_L002_R2_001.fastq			HCI09	MGT	100241	Mammary Gland Tumor	33454667	31875871	29619811	2256060	1332	1577464	0.929224	0.0707764	LumB
HCI09.MGT.100508	5	100508_S102_L005_R1_001.fastq.gz	100508_S102_L005_R2_001.fastq.gz	100508_S11_L006_R1_001.fastq.gz	100508_S11_L006_R2_001.fastq.gz	HCI09	MGT	100508	Mammary Gland Tumor	65453682	61606620	55942895	5663725	8778	3838284	0.908066	0.0919337	LumB
HCI09.MGT.100511	5	100511_S100_L005_R1_001.fastq.gz	100511_S100_L005_R2_001.fastq.gz	100511_S9_L006_R1_001.fastq.gz	100511_S9_L006_R2_001.fastq.gz	HCI09	MGT	100511	Mammary Gland Tumor	80842414	76165492	66339156	9826336	12752	4664170	0.870987	0.129013	LumA
HCI09.MGT.100512	5	100512_S101_L005_R1_001.fastq.gz	100512_S101_L005_R2_001.fastq.gz	100512_S10_L006_R1_001.fastq.gz	100512_S10_L006_R2_001.fastq.gz	HCI09	MGT	100512	Mammary Gland Tumor	75104954	67190758	60577686	6613072	9186	7905010	0.901578	0.0984223	LumB
HCI09.MGT.FromLiverMet.102015	5	102015_S103_L005_R1_001.fastq.gz	102015_S103_L005_R2_001.fastq.gz	102015_S12_L006_R1_001.fastq.gz	102015_S12_L006_R2_001.fastq.gz	HCI09	MGT	102015	Mammary Gland Tumor from liver metastasis	63896426	60258248	53990083	6268165	9058	3629120	0.895978	0.104022	LumB
HCI09.MGT.FromLiverMet.102016	5	102016_S104_L005_R1_001.fastq.gz	102016_S104_L005_R2_001.fastq.gz	102016_S13_L006_R1_001.fastq.gz	102016_S13_L006_R2_001.fastq.gz	HCI09	MGT	102016	Mammary Gland Tumor from liver metastasis	44687832	42390292	38033725	4356567	1678	2295862	0.897227	0.102773	LumB
HCI09.MGT.FromLiverMet.102018	5	102018_S105_L005_R1_001.fastq.gz	102018_S105_L005_R2_001.fastq.gz	102018_S14_L006_R1_001.fastq.gz	102018_S14_L006_R2_001.fastq.gz	HCI09	MGT	102018	Mammary Gland Tumor from liver metastasis	58366384	55332958	50610980	4721978	3450	3029976	0.914662	0.0853375	LumB
HCI10.Brain.Met.100208	3	1_S1_L002_R1_001.fastq	1_S1_L002_R2_001.fastq			HCI10	Brain	100208	Brain Met from TV injection	40367344	38328510	33803273	4525237	504	2038330	0.881935	0.118065	Basal
HCI10.Brain.Met.100282	3	2_S2_L002_R1_001.fastq	2_S2_L002_R2_001.fastq			HCI10	Brain	100282	Brain Met from TV injection	35107612	33319794	28874800	4444994	428	1787390	0.866596	0.133404	Basal
HCI10.Liver.Met.100208	3	18_S18_L002_R1_001.fastq	18_S18_L002_R2_001.fastq			HCI10	Liver	100208	Liver Met from TV injection	32895964	30890164	10737827	20152337	476	2005324	0.347613	0.652387	Basal
HCI10.Liver.Met.100276	3	20_S20_L002_R1_001.fastq	20_S20_L002_R2_001.fastq			HCI10	Liver	100276	Liver Met from Mammary Gland Tumor	36259926	33958906	11080746	22878160	596	2300424	0.326299	0.673701	Basal
HCI10.Liver.Met.100281	3	17_S17_L002_R1_001.fastq	17_S17_L002_R2_001.fastq			HCI10	Liver	100281	Liver Met from TV injection	30910356	29382692	23753789	5628903	518	1527146	0.808428	0.191572	Basal
HCI10.Liver.Met.100282	3	19_S19_L002_R1_001.fastq	19_S19_L002_R2_001.fastq	19_S12_L003_R1_001.fastq.gz	19_S12_L003_R2_001.fastq.gz	HCI10	Liver	100282	Liver Met from TV injection	80669251	75864501	33252018	42612483	1032	4803718	0.438308	0.561692	Basal
HCI10.Lung.Met.100281	3	37_S37_L002_R1_001.fastq	37_S37_L002_R2_001.fastq			HCI10	Lung	100281	Lung Met from TV injection	34044488	31910820	10484377	21426443	878	2132790	0.328552	0.671448	Basal
HCI10.MGT.100276	3	44_S44_L002_R1_001.fastq	44_S44_L002_R2_001.fastq			HCI10	MGT	100276	Mammary Gland Tumor	37206377	35759887	33771553	1988334	272	1446218	0.944398	0.0556024	Basal
HCI10.MGT.100277	3	45_S45_L002_R1_001.fastq	45_S45_L002_R2_001.fastq			HCI10	MGT	100277	Mammary Gland Tumor	30631728	29263520	27642433	1621087	1118	1367090	0.944604	0.0553962	Basal
HCI10.MGT.FromLiverMet.100574	3	46_S46_L002_R1_001.fastq	46_S46_L002_R2_001.fastq			HCI10	MGT	100574	Mammary Gland Tumor from liver metastasis	40889241	38414521	33179949	5234572	978	2473742	0.863735	0.136265	Basal
HCI13.MGT.100822	4	100822_S11_L005_R1_001.fastq.gz	100822_S11_L005_R2_001.fastq.gz			HCI13	MGT	100822	Mammary Gland Tumor	38419841	36501095	33153405	3347690	4400	1914346	0.908285	0.0917148	LumB
HCI16.MGT.100358	4	100358_S37_L004_R1_001.fastq.gz	100358_S37_L004_R2_001.fastq.gz			HCI16	MGT	100358	Mammary Gland Tumor	44744745	42582483	40393563	2188920	4230	2158032	0.948596	0.0514042	Basal
Normal.Mouse.Brain.100103	3	4_S4_L002_R1_001.fastq	4_S4_L002_R2_001.fastq	4_S10_L002_R1_001.fastq.gz	4_S10_L002_R2_001.fastq.gz	Normal	Brain	100103	NSG mouse brain	31003972	28327070	38217	28288853	302	2676600	0.00134913	0.998651	NA
Normal.Mouse.Brain.100104	3	5_S5_L002_R1_001.fastq	5_S5_L002_R2_001.fastq			Normal	Brain	100104	NSG mouse brain	37904967	34538203	53976	34484227	442	3366322	0.00156279	0.998437	NA
Normal.Mouse.Brain.100105	3	6_S6_L002_R1_001.fastq	6_S6_L002_R2_001.fastq			Normal	Brain	100105	NSG mouse brain	36317468	33146082	152816	32993266	554	3170832	0.00461038	0.99539	NA
Normal.Mouse.Liver.100103	2	Nmli100103_S70_L007_R1.fastq	Nmli100103_S70_L007_R2.fastq			Normal	Liver	100103	NSG mouse liver	27613975	24219061	11306	24207755	6702	3388212	0.000466822	0.999533	NA
Normal.Mouse.Liver.100104	2	Nmli100104_S71_L007_R1.fastq	Nmli100104_S71_L007_R2.fastq			Normal	Liver	100104	NSG mouse liver	32023353	27747071	17926	27729145	7372	4268910	0.00064605	0.999354	NA
Normal.Mouse.Liver.100105	2	Nmli100105_S72_L007_R1.fastq	Nmli100105_S72_L007_R2.fastq			Normal	Liver	100105	NSG mouse liver	29811757	26619631	11200	26608431	4032	3188094	0.000420742	0.999579	NA
Normal.Mouse.Lung.100103	2	Nmlu100103_S73_L007_R1.fastq	Nmlu100103_S73_L007_R2.fastq			Normal	Lung	100103	NSG mouse lung	25102708	20547982	12323	20535659	5500	4549226	0.000599718	0.9994	NA
Normal.Mouse.Lung.100104	2	Nmlu100104_S74_L007_R1.fastq	Nmlu100104_S74_L007_R2.fastq			Normal	Lung	100104	NSG mouse lung	26290054	21477706	12157	21465549	5912	4806436	0.000566029	0.999434	NA
Normal.Mouse.Lung.100105	2	Nmlu100105_S75_L007_R1.fastq	Nmlu100105_S75_L007_R2.fastq			Normal	Lung	100105	NSG mouse lung	28049891	25634183	13992	25620191	5578	2410130	0.000545834	0.999454	NA
Patient.1.Brain.Met.VBN16.2	3	7_S7_L002_R1_001.fastq	7_S7_L002_R2_001.fastq			Patient 1	Brain	VBN 16-2	Patient Brain Met	34596878	33031118	32977848	53270	484	1565276	0.998387	0.00161272	Basal
Patient.1.Breast.Tumor.VBR77.2	3	14_S14_L002_R1_001.fastq	14_S14_L002_R2_001.fastq			Patient 1	Breast	VBR 77-2	Patient Breast Tumor	35117604	33332308	33311685	20623	568	1784728	0.999381	0.000618709	Basal
Patient.2.Brain.Met.VBN14.2	3	8_S8_L002_R1_001.fastq	8_S8_L002_R2_001.fastq			Patient 2	Brain	VBN 14-2	Patient Brain Met	41450382	39465498	39284978	180520	698	1984186	0.995426	0.00457412	Basal
Patient.2.Breast.Tumor.VBR103	3	15_S15_L002_R1_001.fastq	15_S15_L002_R2_001.fastq			Patient 2	Breast	VBR 103	Patient Breast Tumor	30864374	29187992	29169656	18336	280	1676102	0.999372	0.000628204	Basal
Patient.3.Brain.Met.VBN23	3	9_S9_L002_R1_001.fastq	9_S9_L002_R2_001.fastq			Patient 3	Brain	VBN 23	Patient Brain Met	31154029	29254659	29197319	57340	602	1898768	0.99804	0.00196003	LumB
Patient.3.Breast.Tumor.VBR104	3	16_S16_L002_R1_001.fastq	16_S16_L002_R2_001.fastq	16_S11_L003_R1_001.fastq.gz	16_S11_L003_R2_001.fastq.gz	Patient 3	Breast	VBR 104	Patient Breast Tumor	81765439	77164309	77130527	33782	1074	4600056	0.999562	0.000437793	LumA
UCD18.MGT.102009	4	102009_S7_L005_R1_001.fastq.gz	102009_S7_L005_R2_001.fastq.gz			UCD18	MGT	102009	Mammary Gland Tumor	36727978	34423098	29514355	4908743	4492	2300388	0.8574	0.1426	Basal
UCD52.Brain.Met.100422	3	10_S10_L002_R1_001.fastq	10_S10_L002_R2_001.fastq			UCD52	Brain	100422	Brain Met from Cardiac injection	37874692	34739634	73811	34665823	456	3134602	0.00212469	0.997875	NA
UCD52.Liver.Met.100420	3	25_S25_L002_R1_001.fastq	25_S25_L002_R2_001.fastq			UCD52	Liver	100420	Liver Met from Cardiac injection	33931467	30815363	3511078	27304285	514	3115590	0.113939	0.886061	NA
UCD52.Liver.Met.100422	3	26_S26_L002_R1_001.fastq	26_S26_L002_R2_001.fastq			UCD52	Liver	100422	Liver Met from Cardiac injection	38000259	36208395	29453851	6754544	378	1791486	0.813454	0.186546	Basal
UCD52.Liver.Met.100425	3	24_S24_L002_R1_001.fastq	24_S24_L002_R2_001.fastq			UCD52	Liver	100425	Liver Met from Cardiac injection	33513676	30336204	529145	29807059	1748	3175724	0.0174427	0.982557	NA
UCD52.Liver.Met.100887	4	100887_S29_L004_R1_001.fastq.gz	100887_S29_L004_R2_001.fastq.gz			UCD52	Liver	100887	Liver metastasis	34259512	32322000	31293763	1028237	3562	1933950	0.968188	0.0318123	Basal
UCD52.Liver.Met.100888	4	100888_S30_L004_R1_001.fastq.gz	100888_S30_L004_R2_001.fastq.gz			UCD52	Liver	100888	Liver metastasis	33787793	31768675	26496135	5272540	3938	2015180	0.834033	0.165967	Basal
UCD52.Liver.Met.100889	4	100889_S31_L004_R1_001.fastq.gz	100889_S31_L004_R2_001.fastq.gz			UCD52	Liver	100889	Liver metastasis	33545008	30921466	27619887	3301579	3282	2620260	0.893227	0.106773	Basal
UCD52.MGT.100302	3	47_S47_L002_R1_001.fastq	47_S47_L002_R2_001.fastq			UCD52	MGT	100302	Mammary Gland Tumor	31703715	30426305	28879041	1547264	836	1276574	0.949147	0.0508528	Basal
UCD52.MGT.100303	3	49_S49_L002_R1_001.fastq	49_S49_L002_R2_001.fastq			UCD52	MGT	100303	Mammary Gland Tumor	33330107	32063449	30039554	2023895	262	1266396	0.936878	0.0631216	Basal
UCD52.MGT.100304	3	50_S50_L002_R1_001.fastq	50_S50_L002_R2_001.fastq			UCD52	MGT	100304	Mammary Gland Tumor	32836233	29957225	27820227	2136998	612	2878396	0.928665	0.071335	Basal
UCD52.MGT.100775	4	100775_S50_L008_R1_001.fastq.gz	100775_S50_L008_R2_001.fastq.gz			UCD52	MGT	100775	Mammary Gland Tumor	43929918	41486652	37176092	4310560	4058	2439208	0.896098	0.103902	Basal
UCD52.MGT.100916	4	100916_S51_L008_R1_001.fastq.gz	100916_S51_L008_R2_001.fastq.gz			UCD52	MGT	100916	Mammary Gland Tumor	42938455	40708283	37907088	2801195	2504	2227668	0.931189	0.0688114	Basal
UCD52.MGT.100917	4	100917_S52_L008_R1_001.fastq.gz	100917_S52_L008_R2_001.fastq.gz			UCD52	MGT	100917	Mammary Gland Tumor	39534189	37481435	33239521	4241914	2244	2050510	0.886826	0.113174	Basal
UCD52.MGT.FromLiverMet.102042	4	102042_S26_L004_R1_001.fastq.gz	102042_S26_L004_R2_001.fastq.gz			UCD52	MGT	102042	Mammary Gland Tumor from liver metastasis	39832826	37757626	31600971	6156655	2758	2072442	0.836943	0.163057	Basal
UCD52.MGT.FromLiverMet.102043	4	102043_S27_L004_R1_001.fastq.gz	102043_S27_L004_R2_001.fastq.gz			UCD52	MGT	102043	Mammary Gland Tumor from liver metastasis	38382584	36411442	33309606	3101836	1372	1969770	0.914812	0.0851885	Basal
UCD52.MGT.FromLiverMet.102046	4	102046_S28_L004_R1_001.fastq.gz	102046_S28_L004_R2_001.fastq.gz			UCD52	MGT	102046	Mammary Gland Tumor from liver metastasis	38166678	36241122	33212359	3028763	1930	1923626	0.916427	0.0835726	Her2
WHIM2.Liver.Met.100084	2	WHIM2lime100084_S76_L007_R1.fastq	WHIM2lime100084_S76_L007_R2.fastq			WHIM2	Liver	100084	Liver Met from MGT	24717535	19433337	35726	19397611	11830	5272368	0.00183839	0.998162	NA
WHIM2.Liver.Met.100086	2	WHIM2lime100086_S77_L007_R1.fastq	WHIM2lime100086_S77_L007_R2.fastq			WHIM2	Liver	100086	Liver Met from MGT	31119721	25257911	52619	25205292	6588	5855222	0.00208327	0.997917	NA
WHIM2.Liver.Met.100091	2	WHIM2lime100091_S78_L007_R1.fastq	WHIM2lime100091_S78_L007_R2.fastq			WHIM2	Liver	100091	Liver Met from MGT	39721450	35020338	1065347	33954991	8928	4692184	0.0304208	0.969579	NA
WHIM2.Liver.Met.100374	3	27_S27_L002_R1_001.fastq	27_S27_L002_R2_001.fastq			WHIM2	Liver	100374	Liver Met from Cardiac injection	30929605	28346747	255268	28091479	598	2582260	0.0090052	0.990995	NA
WHIM2.Liver.Met.100462	3	28_S28_L002_R1_001.fastq	28_S28_L002_R2_001.fastq	28_S5_L001_R1_001.fastq.gz	28_S5_L001_R2_001.fastq.gz	WHIM2	Liver	100462	p4 Liver Met from Direct Liver injection	29435782	27556816	14201897	13354919	348	1878618	0.515368	0.484632	Basal
WHIM2.Liver.Met.100463	3	30_S30_L002_R1_001.fastq	30_S30_L002_R2_001.fastq			WHIM2	Liver	100463	p4 Liver Met from Direct Liver injection	33484683	30795979	3488809	27307170	1042	2687662	0.113288	0.886712	NA
WHIM2.Liver.Met.100465	3	29_S29_L002_R1_001.fastq	29_S29_L002_R2_001.fastq	29_S13_L003_R1_001.fastq.gz	29_S13_L003_R2_001.fastq.gz	WHIM2	Liver	100465	p4 Liver Met from Direct Liver injection	76351967	72506131	52061350	20444781	938	3844898	0.718027	0.281973	Basal
WHIM2.Lung.Met.100084	2	WHIM2lume100084_S79_L007_R1.fastq	WHIM2lume100084_S79_L007_R2.fastq			WHIM2	Lung	100084	Lung Met from MGT	31479369	27311417	705075	26606342	8394	4159558	0.0258161	0.974184	NA
WHIM2.Lung.Met.100086	2	WHIM2lume100086_S80_L007_R1.fastq	WHIM2lume100086_S80_L007_R2.fastq			WHIM2	Lung	100086	Lung Met from MGT	30336255	25083191	5747176	19336015	13368	5239696	0.229125	0.770875	NA
WHIM2.Lung.Met.100091	2	WHIM2lume100091_S81_L007_R1.fastq	WHIM2lume100091_S81_L007_R2.fastq			WHIM2	Lung	100091	Lung Met from MGT	20718428	16194052	950578	15243474	7904	4516472	0.0586992	0.941301	NA
WHIM2.Lung.Met.100373	3	41_S41_L002_R1_001.fastq	41_S41_L002_R2_001.fastq			WHIM2	Lung	100373	Lung Met from MGT	35419809	33256343	31920715	1335628	518	2162948	0.959838	0.0401616	Basal
WHIM2.MGT.100000	2	WHIM2mamtu100000_S82_L007_R1.fastq	WHIM2mamtu100000_S82_L007_R2.fastq			WHIM2	MGT	100000	Mammary Gland Tumor	13991629	11825405	11433949	391456	4088	2162136	0.966897	0.033103	Basal
WHIM2.MGT.100027	2	WHIM2mantu100027_S83_L007_R1.fastq	WHIM2mantu100027_S83_L007_R2.fastq			WHIM2	MGT	100027	Mammary Gland Tumor	12258339	10506369	9918585	587784	4118	1747852	0.944055	0.0559455	NA
WHIM2.MGT.100076	2	WHIM2mantu100076_S84_L007_R1.fastq	WHIM2mantu100076_S84_L007_R2.fastq			WHIM2	MGT	100076	Mammary Gland Tumor	56562830	45326248	42819162	2507086	26216	11210366	0.944688	0.055312	Basal
WHIM2.MGT.FromLiverMet.100609	3	51_S51_L002_R1_001.fastq	51_S51_L002_R2_001.fastq			WHIM2	MGT	100609	Mammary Gland Tumor from LiverMet p4 (100465)	41817011	39811955	37500390	2311565	616	2004440	0.941938	0.0580621	Basal
WHIM2.MGT.FromLiverMet.100611	3	52_S52_L002_R1_001.fastq	52_S52_L002_R2_001.fastq	52_S15_L003_R1_001.fastq.gz	52_S15_L003_R2_001.fastq.gz	WHIM2	MGT	100611	Mammary Gland Tumor from LiverMet p4 (100462)	127771901	121953971	116418234	5535737	1506	5816424	0.954608	0.045392	Basal
WHIM2.MGT.FromLungMet.100250	3	53_S53_L002_R1_001.fastq	53_S53_L002_R2_001.fastq			WHIM2	MGT	100250	Mammary Gland Tumor from LungMet p1 (100107)	47965958	45006526	43424068	1582458	1452	2957980	0.964839	0.0351606	Basal
WHIM2.MGT.FromLungMet.100321	3	54_S54_L002_R1_001.fastq	54_S54_L002_R2_001.fastq			WHIM2	MGT	100321	Mammary Gland Tumor from LungMet p2 (100250)	34462822	32954756	30597291	2357465	636	1507430	0.928464	0.0715364	Basal
WHIM30.Brain.Met.100219	3	11_S11_L002_R1_001.fastq	11_S11_L002_R2_001.fastq			WHIM30	Brain	100219	Brain Met from TV inject from LongTerm Met Line	40445677	36926523	7612104	29314419	316	3518838	0.206142	0.793858	NA
WHIM30.Brain.Met.100523	3	12_S12_L002_R1_001.fastq	12_S12_L002_R2_001.fastq			WHIM30	Brain	100523	Brain Met from MGT	45127552	41699990	483498	41216492	336	3427226	0.0115947	0.988405	NA
WHIM30.Brain.Met.100536	3	13_S13_L002_R1_001.fastq	13_S13_L002_R2_001.fastq			WHIM30	Brain	100536	Brain Met from MGT	38645010	35772370	28895331	6877039	576	2872064	0.807756	0.192244	Basal
WHIM30.Liver.Met.100069	3	33_S33_L002_R1_001.fastq	33_S33_L002_R2_001.fastq			WHIM30	Liver	100069	Liver Met from TV injection	35866636	33872282	17237948	16634334	506	1993848	0.50891	0.49109	Basal
WHIM30.Liver.Met.100070	3	34_S34_L002_R1_001.fastq	34_S34_L002_R2_001.fastq			WHIM30	Liver	100070	Liver Met from TV injection	35633389	33883049	22332025	11551024	604	1749736	0.659091	0.340909	LumB
WHIM30.Liver.Met.100073	3	35_S35_L002_R1_001.fastq	35_S35_L002_R2_001.fastq			WHIM30	Liver	100073	Liver Met from TV injection	49413430	47708908	39608610	8100298	308	1704214	0.830214	0.169786	LumB
WHIM30.Liver.Met.100219	3	31_S31_L002_R1_001.fastq	31_S31_L002_R2_001.fastq			WHIM30	Liver	100219	Liver Met from TV Long Term Met Passage Line	40729411	37094553	12738948	24355605	1232	3633626	0.343418	0.656582	Basal
WHIM30.Liver.Met.100220	3	32_S32_L002_R1_001.fastq	32_S32_L002_R2_001.fastq			WHIM30	Liver	100220	Liver Met from TV Long Term Met Passage Line	33514507	30816201	17500806	13315395	1024	2697282	0.567909	0.432091	Basal
WHIM30.Liver.Met.100521	3	36_S36_L002_R1_001.fastq	36_S36_L002_R2_001.fastq	36_S14_L003_R1_001.fastq.gz	36_S14_L003_R2_001.fastq.gz	WHIM30	Liver	100521	Liver Met from Cardiac injection	82385812	76829654	12703089	64126565	2986	5553172	0.165341	0.834659	Basal
WHIM30.Liver.Met.178200B	1	178200B_S1_L001_R1_001.fatstq	178200B_S1_L001_R2_001.fatstq			WHIM30	Liver	178200B	Liver Met from TV injection	49186256	41789330	32850710	8938620	5046	7391880	0.786103	0.213897	Basal
WHIM30.Liver.Met.180090B	1	180090B_S2_L001_R1_001.fastq	180090B_S2_L001_R2_001.fastq			WHIM30	Liver	180090B	Liver Met from TV injection	38766212	31978354	17144504	14833850	4224	6783634	0.536128	0.463872	Basal
WHIM30.Liver.Met.180092B	1	180092B_S3_L001_R1_001.fastq	180092B_S3_L001_R2_001.fastq			WHIM30	Liver	180092B	Liver Met from TV injection	38301172	30447578	17669642	12777936	12350	7841244	0.58033	0.41967	Basal
WHIM30.Liver.Met.183291B	1	183291B_S4_L001_R1_001.fastq	183291B_S4_L001_R2_001.fastq			WHIM30	Liver	183291B	Liver Met from TV injection	39757036	34125224	27441526	6683698	16680	5615132	0.804142	0.195858	Basal
WHIM30.Lung.Met.100069	3	43_S43_L002_R1_001.fastq	43_S43_L002_R2_001.fastq			WHIM30	Lung	100069	Lung Met from TV injection	39866888	38220138	31315261	6904877	676	1646074	0.819339	0.180661	LumB
WHIM30.Lung.Met.100218	3	42_S42_L002_R1_001.fastq	42_S42_L002_R2_001.fastq			WHIM30	Lung	100218	Lung Met from Long Term Met passage line	30448768	28256886	16656124	11600762	578	2191304	0.589454	0.410546	Basal
WHIM30.Lung.Met.181658C	1	181658C_S9_L001_R1_001.fastq	181658C_S9_L001_R2_001.fastq			WHIM30	Lung	181658C	Lung Met from Mgmet(180085), which came from Mgmet(178185)	45141226	34579124	26648680	7930444	16884	10545218	0.770658	0.229342	Basal
WHIM30.Lung.Met.182835C	1	182835C_S10_L001_R1_001.fastq	182835C_S10_L001_R2_001.fastq			WHIM30	Lung	182835C	p3 Lung Metastasis	37495598	32652966	26555040	6097926	7168	4835464	0.81325	0.18675	Normal
WHIM30.Lung.Met.182837C	1	182837C_S12_L001_R1_001.fastq	182837C_S12_L001_R2_001.fastq			WHIM30	Lung	182837C	p3 Lung Metastasis	38223932	32747438	26973868	5773570	16964	5459530	0.823694	0.176306	Basal
WHIM30.Lung.Met.183303C	1	183303C_S11_L001_R1_001.fastq	183303C_S11_L001_R2_001.fastq			WHIM30	Lung	183303C	p3 Lung Metastasis	37926130	34714344	29364584	5349760	42004	3169782	0.845892	0.154108	Basal
WHIM30.MGT.100431	3	55_S55_L002_R1_001.fastq	55_S55_L002_R2_001.fastq			WHIM30	MGT	100431	Mammary Gland Tumor	39870613	38103665	35065129	3038536	436	1766512	0.920256	0.0797439	Basal
WHIM30.MGT.175278A	1	175278A_S6_L001_R1_001.fastq	175278A_S6_L001_R2_001.fastq			WHIM30	MGT	175278A	Mammary Gland Tumor	47076678	40145090	36698994	3446096	11998	6919590	0.914159	0.085841	Basal
WHIM30.MGT.181040A	1	181040A_S5_L001_R1_001.fastq	181040A_S5_L001_R2_001.fastq			WHIM30	MGT	181040A	Mammary Gland Tumor	40849378	36922918	35306162	1616756	29614	3896846	0.956213	0.0437873	Basal
WHIM30.MGT.182696A	1	182696A_S8_L001_R1_001.fastq	182696A_S8_L001_R2_001.fastq			WHIM30	MGT	182696A	Mammary Gland Tumor	40637670	34757974	30763406	3994568	4696	5875000	0.885075	0.114925	Basal
WHIM30.MGT.FromBrainMet.100542	3	57_S57_L002_R1_001.fastq	57_S57_L002_R2_001.fastq	57_S17_L003_R1_001.fastq.gz	57_S17_L003_R2_001.fastq.gz	WHIM30	MGT	100542	MGT from BrainMet (100218) Long Term Met Line	85124966	80611916	71402980	9208936	1220	4511830	0.885762	0.114238	Basal
WHIM30.MGT.FromBrainMet.100893	4	100893_S53_L008_R1_001.fastq.gz	100893_S53_L008_R2_001.fastq.gz			WHIM30	MGT	100893	MGT from BrainMet	40858174	38760832	34722020	4038812	3536	2093806	0.895802	0.104198	Basal
WHIM30.MGT.FromBrainMet.100894	4	100894_S54_L008_R1_001.fastq.gz	100894_S54_L008_R2_001.fastq.gz			WHIM30	MGT	100894	MGT from BrainMet	40445261	38571127	35600817	2970310	3800	1870334	0.922991	0.0770086	Basal
WHIM30.MGT.FromBrainMet.100895	4	100895_S55_L008_R1_001.fastq.gz	100895_S55_L008_R2_001.fastq.gz			WHIM30	MGT	100895	MGT from BrainMet	38168685	36438581	34781212	1657369	2666	1727438	0.954516	0.0454839	Basal
WHIM30.MGT.FromLiverMet.100541	3	56_S56_L002_R1_001.fastq	56_S56_L002_R2_001.fastq	56_S16_L003_R1_001.fastq.gz	56_S16_L003_R2_001.fastq.gz	WHIM30	MGT	100541	MGT from LiverMet (100218) Long Term Met Line	78793760	75444644	69535749	5908895	1124	3347992	0.921679	0.0783209	Basal
WHIM30.MGT.NSG21A	1	NSG21A_S7_L001_R1_001.fastq	NSG21A_S7_L001_R2_001.fastq			WHIM30	MGT	NSG21A	Mammary Gland Tumor	39855578	34428112	29070448	5357664	8480	5418986	0.844381	0.155619	Basal
WHIM30.Normal.Adjacent.Liver.100069	3	58_S58_L002_R1_001.fastq	58_S58_L002_R2_001.fastq	58_S18_L003_R1_001.fastq.gz	58_S18_L003_R2_001.fastq.gz	WHIM30	NA Liver	100069	NSG Mouse Cancer Adjacent Liver (WHIM30)	92947575	85152683	2291263	82861420	1706	7793186	0.0269077	0.973092	NA
WHIM30.Normal.Adjacent.Liver.100070	3	59_S59_L002_R1_001.fastq	59_S59_L002_R2_001.fastq			WHIM30	NA Liver	100070	NSG Mouse Cancer Adjacent Liver (WHIM30)	63803167	58496977	48422	58448555	916	5305274	0.000827769	0.999172	NA
WHIM30.Normal.Adjacent.Liver.100073	3	60_S60_L002_R1_001.fastq	60_S60_L002_R2_001.fastq			WHIM30	NA Liver	100073	NSG Mouse Cancer Adjacent Liver (WHIM30)	32659897	28858589	339120	28519469	622	3800686	0.0117511	0.988249	NA
