# Supplementary material for: Separation of breast cancer and organ microenvironment transcriptomes in metastases
Source: Breast Cancer Res. 2019 Mar 6;21:36. doi: 10.1186/s13058-019-1123-2 (PMC6404325; doi:10.1186/s13058-019-1123-2)
Supplement: Supplementary file 6 — Excel file with DESeq2 results comparing mammary tumors with liver metastases. (XLSX 28591 kb) [file 13058_2019_1123_MOESM6_ESM.xlsx]

## Sheet: HCI01 Human MGT vs LiverMet
GeneID	GeneSymbol	baseMean	log2FoldChange	lfcSE	stat	pvalue	padj
ENSG00000095303	PTGS1	437.374	3.86718	0.363287	10.645	1.84008e-26	2.99786e-22
ENSG00000157680	DGKI	88.4725	5.09509	0.490671	10.3839	2.93438e-25	2.39035e-21
ENSG00000211445	GPX3	467.797	2.26613	0.225945	10.0296	1.13001e-23	6.13672e-20
ENSG00000186352	ANKRD37	419.082	2.27906	0.265601	8.58078	9.42287e-18	3.83794e-14
ENSG00000112715	VEGFA	10304.7	2.169	0.254649	8.5176	1.62898e-17	5.30788e-14
ENSG00000170525	PFKFB3	248.68	3.23729	0.388667	8.3292	8.13874e-17	2.20994e-13
ENSG00000129521	EGLN3	334.059	2.47966	0.309879	8.00201	1.22404e-15	2.84886e-12
ENSG00000104419	NDRG1	36053.9	1.54828	0.198672	7.79315	6.53582e-15	1.33102e-11
ENSG00000137801	THBS1	1637	-1.91607	0.249054	-7.6934	1.43272e-14	2.59354e-11
ENSG00000185760	KCNQ5	268.335	-1.86741	0.256938	-7.26795	3.64988e-13	5.94638e-10
ENSG00000091513	TF	91.0231	2.96279	0.417174	7.10205	1.22923e-12	1.8206e-09
ENSG00000169760	NLGN1	50.9319	5.31196	0.751072	7.07251	1.52158e-12	2.06579e-09
ENSG00000197632	SERPINB2	66.9789	4.53097	0.643536	7.04074	1.91226e-12	2.3965e-09
ENSG00000162545	CAMK2N1	59.8765	3.15107	0.44874	7.02205	2.18639e-12	2.54433e-09
ENSG00000264230	ANXA8L1	117.309	3.07962	0.439569	7.00601	2.45209e-12	2.6633e-09
ENSG00000233725	LINC00284	117.934	3.11845	0.44821	6.95757	3.46192e-12	3.5251e-09
ENSG00000092969	TGFB2	150.035	-2.56706	0.37508	-6.84405	7.69861e-12	7.37143e-09
ENSG00000169855	ROBO1	318.742	-2.36613	0.346128	-6.83599	8.14423e-12	7.37143e-09
ENSG00000107731	UNC5B	171.955	3.10002	0.456242	6.79469	1.08547e-11	9.30766e-09
ENSG00000106852	LHX6	263.837	-1.99729	0.300647	-6.6433	3.06735e-11	2.49867e-08
ENSG00000138131	LOXL4	180.658	3.4557	0.531955	6.49624	8.23523e-11	6.38897e-08
ENSG00000011028	MRC2	205.326	2.73705	0.423078	6.46938	9.84082e-11	7.28757e-08
ENSG00000122884	P4HA1	1041.65	1.72276	0.266963	6.45318	1.09525e-10	7.75821e-08
ENSG00000168280	KIF5C	350.895	-1.76767	0.276068	-6.40304	1.52318e-10	1.03398e-07
ENSG00000038295	TLL1	28.856	8.38958	1.32023	6.35463	2.08929e-10	1.36155e-07
ENSG00000115641	FHL2	485.224	1.28091	0.20477	6.25537	3.96563e-10	2.48493e-07
ENSG00000117394	SLC2A1	3806.12	1.28503	0.207073	6.20571	5.44495e-10	3.28552e-07
ENSG00000157766	ACAN	139.484	3.7514	0.608102	6.16902	6.87136e-10	3.99815e-07
ENSG00000019549	SNAI2	287.563	2.78395	0.454416	6.12643	8.98709e-10	5.04889e-07
ENSG00000265190	ANXA8	102.869	2.83802	0.463679	6.12065	9.31931e-10	5.061e-07
ENSG00000156804	FBXO32	3253	1.64591	0.275281	5.97902	2.24484e-09	1.1429e-06
ENSG00000185477	GPRIN3	64.1449	3.36659	0.562884	5.98097	2.21817e-09	1.1429e-06
ENSG00000171346	KRT15	1831.06	1.28759	0.215693	5.96956	2.37896e-09	1.17448e-06
ENSG00000187595	ZNF385C	198.689	-2.0278	0.342197	-5.92582	3.10735e-09	1.48897e-06
ENSG00000145358	DDIT4L	34.5388	3.53712	0.597943	5.91547	3.30926e-09	1.54041e-06
ENSG00000166825	ANPEP	190.728	1.88599	0.321353	5.86891	4.38677e-09	1.98526e-06
ENSG00000164096	C4orf3	2568.79	1.15885	0.198895	5.82644	5.66208e-09	2.49315e-06
ENSG00000197614	MFAP5	354.97	5.23417	0.901378	5.80686	6.36555e-09	2.72914e-06
ENSG00000141526	SLC16A3	232.718	2.06979	0.357371	5.7917	6.96774e-09	2.91073e-06
ENSG00000176485	PLA2G16	92.6965	2.46179	0.427352	5.76056	8.38337e-09	3.41454e-06
ENSG00000121210	KIAA0922	562.336	-1.16279	0.202487	-5.74253	9.32718e-09	3.7063e-06
ENSG00000064309	CDON	354.087	-1.4201	0.247524	-5.73722	9.62413e-09	3.73325e-06
ENSG00000118849	RARRES1	72.5503	2.30477	0.403065	5.71811	1.07718e-08	4.08128e-06
ENSG00000186529	CYP4F3	126.081	2.56482	0.450745	5.69018	1.26903e-08	4.69886e-06
ENSG00000204380	AC005042.4	32.6365	3.23978	0.570453	5.67931	1.35243e-08	4.89639e-06
ENSG00000181577	C6orf223	107.118	2.97719	0.52502	5.67063	1.42277e-08	5.03909e-06
ENSG00000079215	SLC1A3	48.3326	-3.62557	0.641391	-5.65266	1.57983e-08	5.47628e-06
ENSG00000117020	AKT3	949.476	-1.63421	0.289834	-5.63843	1.71604e-08	5.82451e-06
ENSG00000006016	CRLF1	112.11	1.92112	0.343637	5.59055	2.26346e-08	7.52579e-06
ENSG00000084710	EFR3B	126.929	2.66377	0.483632	5.50785	3.63238e-08	1.18357e-05
ENSG00000079739	PGM1	421.473	1.51021	0.274997	5.49174	3.98004e-08	1.27143e-05
ENSG00000162496	DHRS3	336.85	1.96961	0.35916	5.48392	4.16011e-08	1.3034e-05
ENSG00000134508	CABLES1	818.42	-0.979141	0.180362	-5.42874	5.67523e-08	1.74454e-05
ENSG00000167772	ANGPTL4	178.087	2.24366	0.414724	5.41001	6.30217e-08	1.90139e-05
ENSG00000100234	TIMP3	71.9627	3.17285	0.587182	5.40352	6.53474e-08	1.93571e-05
ENSG00000138829	FBN2	68.4768	3.39435	0.637263	5.32644	1.00154e-07	2.91377e-05
ENSG00000137642	SORL1	1049.81	-1.29176	0.243607	-5.30262	1.14151e-07	3.26273e-05
ENSG00000106714	CNTNAP3	46.4685	2.79419	0.528419	5.28783	1.23776e-07	3.47682e-05
ENSG00000005102	MEOX1	60.8457	-2.73489	0.521328	-5.246	1.55438e-07	4.29219e-05
ENSG00000077782	FGFR1	123.638	2.2511	0.430666	5.22701	1.72273e-07	4.67779e-05
ENSG00000198768	APCDD1L	411.891	-1.77793	0.343605	-5.17433	2.28728e-07	6.1089e-05
ENSG00000226887	ERVMER34-1	192.288	-1.5439	0.298829	-5.16649	2.38533e-07	6.26802e-05
ENSG00000148926	ADM	301.654	1.74288	0.338746	5.14509	2.67396e-07	6.83238e-05
ENSG00000196482	ESRRG	116.89	2.18026	0.423814	5.14439	2.68397e-07	6.83238e-05
ENSG00000167972	ABCA3	906.377	-1.06788	0.207796	-5.13907	2.76105e-07	6.92047e-05
ENSG00000165799	RNASE7	44.2224	2.84906	0.554927	5.13412	2.83468e-07	6.99737e-05
ENSG00000055118	KCNH2	104.998	-2.36369	0.462461	-5.1111	3.20289e-07	7.78829e-05
ENSG00000158092	NCK1	1082.3	0.863529	0.169456	5.09588	3.47133e-07	8.3169e-05
ENSG00000130508	PXDN	4786.09	-0.910337	0.17876	-5.0925	3.5337e-07	8.34362e-05
ENSG00000105894	PTN	36.3509	3.7648	0.74235	5.07146	3.94771e-07	9.0586e-05
ENSG00000138074	SLC5A6	1165.31	-1.07368	0.211616	-5.07373	3.90096e-07	9.0586e-05
ENSG00000142303	ADAMTS10	19.0941	3.90395	0.772567	5.05323	4.34411e-07	9.82975e-05
ENSG00000047457	CP	189.838	4.3279	0.857546	5.04684	4.49179e-07	0.000100247
ENSG00000178764	ZHX2	620.346	-1.70065	0.337626	-5.03707	4.727e-07	0.000104071
ENSG00000119938	PPP1R3C	90.6992	2.12595	0.424092	5.01295	5.36024e-07	0.000114907
ENSG00000229544	NKX1-2	447.148	-1.21582	0.242479	-5.0141	5.32827e-07	0.000114907
ENSG00000109794	FAM149A	156.362	1.46549	0.296818	4.93733	7.91975e-07	0.00016757
ENSG00000154310	TNIK	158.478	2.29242	0.465028	4.92964	8.23802e-07	0.000172069
ENSG00000140545	MFGE8	19688.4	1.10705	0.224983	4.92059	8.62853e-07	0.000177944
ENSG00000102554	KLF5	2541.29	0.944127	0.194333	4.85829	1.18407e-06	0.000241135
ENSG00000177614	PGBD5	1864.2	-0.903514	0.187043	-4.83052	1.3618e-06	0.000273907
ENSG00000171243	SOSTDC1	246.895	-1.73382	0.360311	-4.81201	1.49419e-06	0.000296869
ENSG00000254535	PABPC4L	394.123	1.1526	0.241037	4.78184	1.73698e-06	0.000340949
ENSG00000198075	SULT1C4	23.474	3.28742	0.690636	4.76	1.93596e-06	0.000375485
ENSG00000163141	BNIPL	262.2	1.73551	0.366236	4.73877	2.15019e-06	0.000412128
ENSG00000230937	MIR205HG	10.6181	7.77672	1.6432	4.73265	2.21604e-06	0.000419811
ENSG00000112773	FAM46A	928.973	1.15249	0.243947	4.72434	2.3086e-06	0.000429644
ENSG00000134107	BHLHE40	1580.5	1.32384	0.28028	4.72328	2.32069e-06	0.000429644
ENSG00000125285	SOX21	22.4027	4.62182	0.979029	4.72083	2.34889e-06	0.000429979
ENSG00000153246	PLA2R1	140.133	2.1331	0.452727	4.71168	2.45685e-06	0.000444745
ENSG00000119280	C1orf198	5881.64	-1.00097	0.21288	-4.70206	2.5755e-06	0.0004611
ENSG00000174607	UGT8	1407.68	-0.906773	0.193699	-4.68136	2.84977e-06	0.000504657
ENSG00000101439	CST3	34.7252	3.25743	0.696249	4.67854	2.88928e-06	0.000506152
ENSG00000113504	SLC12A7	1654.59	-0.829261	0.177481	-4.67238	2.97725e-06	0.000516015
ENSG00000151835	SACS	546.955	-1.24992	0.268123	-4.66173	3.13565e-06	0.000537748
ENSG00000150961	SEC24D	91.4201	2.52684	0.542525	4.65755	3.20001e-06	0.000543069
ENSG00000256870	SLC5A8	109.902	1.95318	0.419622	4.65462	3.24575e-06	0.000545152
ENSG00000109861	CTSC	617.615	-1.48399	0.320512	-4.63007	3.6554e-06	0.000607691
ENSG00000117069	ST6GALNAC5	379.409	-1.17431	0.253764	-4.62755	3.70009e-06	0.000608908
ENSG00000149043	SYT8	66.9691	2.56496	0.555648	4.61616	3.90904e-06	0.000629156
ENSG00000161249	DMKN	957.624	1.17831	0.255368	4.61417	3.94666e-06	0.000629156
ENSG00000164440	TXLNB	47.6797	-2.60896	0.565622	-4.61255	3.9776e-06	0.000629156
ENSG00000169085	C8orf46	462.13	-1.07809	0.233646	-4.61423	3.94557e-06	0.000629156
ENSG00000177694	NAALADL2	200.668	-1.24533	0.27024	-4.60825	4.06075e-06	0.000636132
ENSG00000107807	TLX1	37.6068	-3.59379	0.781247	-4.60007	4.22346e-06	0.00065532
ENSG00000110484	SCGB2A2	365.983	5.1005	1.1127	4.58388	4.56423e-06	0.000694957
ENSG00000188883	KLRG2	101.959	-1.62218	0.353744	-4.58574	4.52385e-06	0.000694957
ENSG00000141750	STAC2	46.4626	2.49461	0.545305	4.57471	4.7689e-06	0.000719397
ENSG00000111206	FOXM1	2771.57	-0.994585	0.217754	-4.56747	4.93652e-06	0.000733538
ENSG00000116962	NID1	146.326	1.31283	0.287474	4.56678	4.95269e-06	0.000733538
ENSG00000261606	RP11-414J4.2	178.403	2.25846	0.497199	4.54237	5.5626e-06	0.000816449
ENSG00000101144	BMP7	97.1598	3.03648	0.668918	4.5394	5.64156e-06	0.000820645
ENSG00000169239	CA5B	102.133	1.6744	0.369851	4.52724	5.97595e-06	0.000861595
ENSG00000144681	STAC	264.796	-1.21286	0.268269	-4.52107	6.15269e-06	0.000879295
ENSG00000128567	PODXL	777.831	-0.95983	0.213814	-4.48908	7.15307e-06	0.00101337
ENSG00000184221	OLIG1	422.812	-1.29445	0.289368	-4.47337	7.69956e-06	0.00108139
ENSG00000187244	BCAM	721.95	0.850342	0.190346	4.46736	7.91917e-06	0.00110273
ENSG00000120594	PLXDC2	3346.48	-0.836981	0.187639	-4.46059	8.17362e-06	0.00112851
ENSG00000148604	RGR	39.4972	3.20017	0.721205	4.43725	9.11156e-06	0.00124744
ENSG00000273259	SERPINA3	1634.73	1.49855	0.338056	4.43284	9.30019e-06	0.00126266
ENSG00000111907	TPD52L1	3418.05	0.829981	0.187411	4.42868	9.48133e-06	0.00127661
ENSG00000015133	CCDC88C	890.197	-0.904078	0.204753	-4.41545	1.00802e-05	0.00134281
ENSG00000099260	PALMD	51.3778	1.98674	0.450433	4.41072	1.03027e-05	0.00134281
ENSG00000151503	NCAPD3	851.203	-0.864823	0.196044	-4.41137	1.02718e-05	0.00134281
ENSG00000162981	FAM84A	361.657	1.03949	0.235616	4.4118	1.02516e-05	0.00134281
ENSG00000179041	RRS1	629.366	-0.863976	0.196101	-4.40578	1.05403e-05	0.00136288
ENSG00000177398	UMODL1	359.025	-1.4904	0.338901	-4.39773	1.09388e-05	0.00140327
ENSG00000137673	MMP7	263.314	1.61157	0.36684	4.3931	1.11744e-05	0.00142229
ENSG00000196968	FUT11	243.525	1.02056	0.23249	4.38968	1.13516e-05	0.00143364
ENSG00000146535	GNA12	1132.79	-0.835587	0.190476	-4.38683	1.15015e-05	0.0014414
ENSG00000176887	SOX11	902.675	-1.5475	0.353437	-4.37843	1.19538e-05	0.00148666
ENSG00000124440	HIF3A	32.2803	2.65555	0.607259	4.373	1.22548e-05	0.00151254
ENSG00000176641	RNF152	535.519	1.21981	0.279203	4.36891	1.24867e-05	0.00152958
ENSG00000050344	NFE2L3	473.453	-0.884033	0.202942	-4.35608	1.32409e-05	0.00160986
ENSG00000167080	B4GALNT2	145.054	-2.45804	0.565686	-4.34524	1.39125e-05	0.00167898
ENSG00000163520	FBLN2	128.968	2.0398	0.469654	4.3432	1.40423e-05	0.00168218
ENSG00000131771	PPP1R1B	2038.12	1.05795	0.24376	4.34015	1.42386e-05	0.00168831
ENSG00000164120	HPGD	50.7706	2.67241	0.615938	4.33876	1.43288e-05	0.00168831
ENSG00000166503	RP11-382A20.3	343.041	1.78477	0.411464	4.33761	1.44043e-05	0.00168831
ENSG00000116106	EPHA4	30.5945	2.50965	0.580495	4.32329	1.53719e-05	0.00178885
ENSG00000154319	FAM167A	57.5466	2.52054	0.583975	4.31618	1.58754e-05	0.00183435
ENSG00000066382	MPPED2	108.998	1.47771	0.343124	4.30665	1.65742e-05	0.0018985
ENSG00000143515	ATP8B2	113.664	1.48986	0.34604	4.30546	1.66637e-05	0.0018985
ENSG00000169710	FASN	3714.88	-0.921686	0.214243	-4.30205	1.69225e-05	0.00191459
ENSG00000138606	SHF	159.806	1.68609	0.392157	4.29953	1.71158e-05	0.0019231
ENSG00000099250	NRP1	96.3485	1.86496	0.436008	4.27735	1.89129e-05	0.00211047
ENSG00000084764	MAPRE3	238.884	1.47847	0.345826	4.27518	1.90982e-05	0.00211665
ENSG00000121552	CSTA	27.271	4.04179	0.949076	4.25865	2.05661e-05	0.00226013
ENSG00000237807	RP11-400K9.4	274.135	-1.27268	0.298926	-4.25753	2.06703e-05	0.00226013
ENSG00000137834	SMAD6	184.62	1.50686	0.354873	4.24619	2.17435e-05	0.00236163
ENSG00000164818	DNAAF5	633.151	-0.938637	0.221371	-4.24011	2.23415e-05	0.00240543
ENSG00000261434	CTD-2083E4.7	175.125	-1.96957	0.46462	-4.2391	2.2442e-05	0.00240543
ENSG00000138650	PCDH10	34.9512	2.59347	0.612084	4.23712	2.26405e-05	0.00241085
ENSG00000049089	COL9A2	271.62	1.32464	0.312789	4.23494	2.28615e-05	0.00241857
ENSG00000104765	BNIP3L	735.696	0.95648	0.225959	4.23297	2.30621e-05	0.00242405
ENSG00000123243	ITIH5	19.3356	4.22844	1.00282	4.21653	2.48091e-05	0.00257446
ENSG00000197147	LRRC8B	1403.73	-0.717133	0.170036	-4.21753	2.46989e-05	0.00257446
ENSG00000012232	EXTL3	817.452	-0.785873	0.186652	-4.21038	2.54946e-05	0.00262885
ENSG00000074181	NOTCH3	2551.91	-0.694501	0.165388	-4.19921	2.67845e-05	0.00272733
ENSG00000105810	CDK6	3059.36	-1.00116	0.238355	-4.20028	2.66587e-05	0.00272733
ENSG00000100473	COCH	354.972	-1.28674	0.307311	-4.18709	2.82549e-05	0.00285918
ENSG00000149503	INCENP	714.324	-0.743703	0.17783	-4.18211	2.88814e-05	0.00290455
ENSG00000111199	TRPV4	318.722	1.31845	0.316189	4.1698	3.04861e-05	0.0030374
ENSG00000247095	MIR210HG	90.4197	1.69545	0.406668	4.16914	3.05754e-05	0.0030374
ENSG00000148346	LCN2	1148.41	1.3584	0.325992	4.16698	3.08662e-05	0.00304771
ENSG00000277027	RMRP	14.6503	4.8742	1.17049	4.16425	3.12374e-05	0.00306578
ENSG00000033050	ABCF2	779.431	-0.839021	0.202425	-4.14486	3.40029e-05	0.00331721
ENSG00000024862	CCDC28A	411.689	0.967111	0.233777	4.1369	3.52027e-05	0.00341382
ENSG00000151882	CCL28	1084.45	-1.22528	0.296442	-4.13329	3.57604e-05	0.00344738
ENSG00000066279	ASPM	1437.17	-0.937664	0.227269	-4.12579	3.69467e-05	0.0035408
ENSG00000139514	SLC7A1	1736.29	-0.856929	0.208187	-4.11615	3.85246e-05	0.00367043
ENSG00000168269	FOXI1	266.424	1.77446	0.432096	4.10663	4.01469e-05	0.00380275
ENSG00000157514	TSC22D3	55.8371	1.8766	0.457257	4.10403	4.06006e-05	0.0038235
ENSG00000164398	ACSL6	70.5658	-1.98395	0.484017	-4.09892	4.15083e-05	0.00388652
ENSG00000142798	HSPG2	280.095	1.72751	0.422231	4.09139	4.28796e-05	0.00399196
ENSG00000175497	DPP10	63.0895	-2.01583	0.493076	-4.08827	4.34605e-05	0.00402306
ENSG00000112218	GPR63	135.858	-1.35543	0.332661	-4.0745	4.61127e-05	0.00424445
ENSG00000172164	SNTB1	404.377	1.09817	0.269847	4.0696	4.70934e-05	0.00431037
ENSG00000227640	SOX21-AS1	18.7206	4.17866	1.02862	4.06238	4.85751e-05	0.00442115
ENSG00000197930	ERO1A	672.38	1.04274	0.257412	4.05086	5.10303e-05	0.00461881
ENSG00000122574	WIPF3	135.009	-1.50649	0.37231	-4.04634	5.20237e-05	0.00468271
ENSG00000107105	ELAVL2	560.944	-0.867107	0.215659	-4.02074	5.80164e-05	0.00519343
ENSG00000068650	ATP11A	1561.37	-0.901545	0.224971	-4.00739	6.13937e-05	0.00544456
ENSG00000155158	TTC39B	469.914	1.08227	0.270179	4.00574	6.18244e-05	0.00544456
ENSG00000198879	SFMBT2	230.55	-1.99187	0.497102	-4.00697	6.15021e-05	0.00544456
ENSG00000081059	TCF7	492.666	0.963556	0.240849	4.00067	6.31644e-05	0.005522
ENSG00000157570	TSPAN18	262.687	-1.39022	0.347567	-3.99985	6.33816e-05	0.005522
ENSG00000132361	CLUH	2025.79	-0.682935	0.1709	-3.99612	6.43887e-05	0.00555037
ENSG00000214022	REPIN1	1633.28	-0.930123	0.232723	-3.99669	6.42352e-05	0.00555037
ENSG00000113389	NPR3	2723.92	0.836424	0.209558	3.99138	6.56911e-05	0.00563284
ENSG00000087365	SF3B2	2139.54	-0.736213	0.184777	-3.98432	6.76733e-05	0.00577242
ENSG00000110195	FOLR1	428.105	1.54119	0.387682	3.97539	7.02633e-05	0.00587041
ENSG00000171388	APLN	59.6644	1.89951	0.477485	3.97816	6.94496e-05	0.00587041
ENSG00000173894	CBX2	810.309	-0.828245	0.208307	-3.97608	7.00595e-05	0.00587041
ENSG00000176170	SPHK1	1534.2	0.782299	0.196682	3.97748	6.96491e-05	0.00587041
ENSG00000062038	CDH3	2519.34	-1.11729	0.281662	-3.96678	7.28494e-05	0.00599425
ENSG00000135916	ITM2C	1099.15	1.02106	0.257252	3.9691	7.21456e-05	0.00599425
ENSG00000136270	TBRG4	751.228	-0.821017	0.206913	-3.96794	7.24974e-05	0.00599425
ENSG00000134760	DSG1	24.26	3.63006	0.915586	3.96474	7.34761e-05	0.00601544
ENSG00000267314	AC104532.2	14.9904	-8.18455	2.06637	-3.96084	7.4687e-05	0.00608401
ENSG00000166046	TCP11L2	80.9959	1.51805	0.383575	3.95765	7.5691e-05	0.00613511
ENSG00000198160	MIER1	871.287	0.674142	0.170709	3.94907	7.84567e-05	0.0063278
ENSG00000065320	NTN1	941.251	-0.901732	0.229089	-3.93617	8.27938e-05	0.00657989
ENSG00000132481	TRIM47	881.744	-0.824072	0.209271	-3.93781	8.22276e-05	0.00657989
ENSG00000136271	DDX56	1469.25	-0.922239	0.234265	-3.93673	8.25994e-05	0.00657989
ENSG00000019186	CYP24A1	244.151	-1.28972	0.327816	-3.93428	8.34468e-05	0.00659959
ENSG00000006282	SPATA20	183.234	1.26316	0.321379	3.93044	8.47917e-05	0.00667356
ENSG00000106688	SLC1A1	19.2901	3.87868	0.988606	3.92338	8.73138e-05	0.00683902
ENSG00000186918	ZNF395	714.972	0.805569	0.205738	3.91552	9.02105e-05	0.0070321
ENSG00000156076	WIF1	11.3506	4.7779	1.22234	3.90881	9.27509e-05	0.00716236
ENSG00000167964	RAB26	59.3697	1.8311	0.468456	3.90879	9.27607e-05	0.00716236
ENSG00000105953	OGDH	3281.06	-0.89018	0.228036	-3.90369	9.47386e-05	0.00728057
ENSG00000255874	LINC00346	297.044	-1.36193	0.349286	-3.89917	9.65248e-05	0.00738302
ENSG00000127129	EDN2	208.119	1.69063	0.433864	3.89668	9.75204e-05	0.00742431
ENSG00000133112	TPT1	8731.68	0.812587	0.209319	3.88205	0.000103579	0.0078489
ENSG00000130653	PNPLA7	76.0684	2.38585	0.615168	3.87838	0.000105155	0.00793144
ENSG00000109762	SNX25	160.357	1.20266	0.310403	3.87449	0.000106846	0.00802185
ENSG00000138028	CGREF1	226.244	-1.03788	0.267997	-3.87273	0.000107622	0.008043
ENSG00000104783	KCNN4	1437.71	-0.704756	0.182124	-3.86966	0.000108988	0.00810788
ENSG00000148600	CDHR1	31.1503	3.50009	0.905361	3.86596	0.000110654	0.0081678
ENSG00000214049	UCA1	204.499	1.29921	0.336092	3.86565	0.000110796	0.0081678
ENSG00000010165	METTL13	699.509	-0.745305	0.192874	-3.86421	0.00011145	0.00817905
ENSG00000132326	PER2	217.147	1.16022	0.301097	3.85332	0.000116528	0.00851334
ENSG00000283229	AC005338.1	105.223	11.8665	3.08243	3.84972	0.000118251	0.00860064
ENSG00000171208	NETO2	399.849	-1.18127	0.30741	-3.84265	0.000121711	0.00881297
ENSG00000105880	DLX5	930.506	1.0751	0.280326	3.83518	0.000125474	0.00904526
ENSG00000136052	SLC41A2	177.741	-1.08616	0.283561	-3.83043	0.00012792	0.00918092
ENSG00000072041	SLC6A15	50.2316	-2.06539	0.539863	-3.82577	0.000130366	0.00931548
ENSG00000100994	PYGB	2155.17	0.605592	0.158591	3.81859	0.000134219	0.00954889
ENSG00000165905	LARGE2	190.513	-1.21563	0.3186	-3.81553	0.000135891	0.00962582
ENSG00000273275	RP11-474G23.2	24.3221	-3.93771	1.03405	-3.80806	0.000140061	0.00987825
ENSG00000152952	PLOD2	1878.39	0.704903	0.185167	3.80685	0.000140751	0.00988409
ENSG00000174514	MFSD4A	246.799	0.97625	0.257212	3.7955	0.000147346	0.0103028
ENSG00000018236	CNTN1	66.0813	2.28787	0.603035	3.79392	0.000148288	0.0103244
ENSG00000213578	CPLX3	36.3471	3.26303	0.860809	3.79065	0.000150253	0.0104167
ENSG00000121064	SCPEP1	1288.46	0.653784	0.172768	3.78416	0.000154226	0.0106468
ENSG00000143674	RP5-862P8.2	687.773	-0.982653	0.259763	-3.78289	0.00015502	0.0106565
ENSG00000189060	H1F0	1981.26	0.842953	0.223029	3.77956	0.000157105	0.0107544
ENSG00000160191	PDE9A	261.746	1.01795	0.269501	3.77716	0.000158626	0.0107848
ENSG00000259171	RP11-903H12.5	39.1738	2.80794	0.743475	3.77677	0.000158872	0.0107848
ENSG00000171488	LRRC8C	1446.16	-0.79485	0.210785	-3.7709	0.000162661	0.0109962
ENSG00000136699	SMPD4	2314.5	-0.628279	0.167128	-3.75927	0.000170409	0.0114723
ENSG00000107159	CA9	206.096	1.44763	0.385498	3.75523	0.000173182	0.0115634
ENSG00000125968	ID1	42.8213	2.20106	0.58607	3.75563	0.000172909	0.0115634
ENSG00000084774	CAD	1279.81	-0.727923	0.194157	-3.74914	0.00017744	0.0117442
ENSG00000115461	IGFBP5	912.159	3.75953	1.00255	3.74996	0.000176866	0.0117442
ENSG00000170571	EMB	75.0562	2.59101	0.691254	3.74828	0.000178051	0.0117442
ENSG00000172201	ID4	340.413	1.48742	0.397207	3.7447	0.000180613	0.0118651
ENSG00000104369	JPH1	318.961	-0.98231	0.262543	-3.74151	0.000182915	0.0119681
ENSG00000175040	CHST2	636.864	1.10018	0.294352	3.73764	0.000185754	0.0121052
ENSG00000124207	CSE1L	3652.01	-0.766483	0.205516	-3.72955	0.000191823	0.0124015
ENSG00000163644	PPM1K	985.909	1.19988	0.321647	3.73044	0.000191148	0.0124015
ENSG00000120694	HSPH1	3077.67	-0.672505	0.180916	-3.71722	0.000201428	0.012971
ENSG00000110660	SLC35F2	499.902	-0.712949	0.192167	-3.71005	0.000207219	0.0132392
ENSG00000134202	GSTM3	358.937	0.94093	0.253562	3.71085	0.000206565	0.0132392
ENSG00000100077	GRK3	79.3016	1.96626	0.530724	3.70486	0.000211511	0.0134607
ENSG00000163993	S100P	324.636	1.23345	0.333034	3.70367	0.000212506	0.0134714
ENSG00000102313	ITIH6	25.7511	3.23954	0.876902	3.69431	0.000220488	0.0139232
ENSG00000082781	ITGB5	130.703	1.62025	0.439705	3.68485	0.000228836	0.0142232
ENSG00000107738	C10orf54	31.0713	2.5196	0.683426	3.68672	0.000227162	0.0142232
ENSG00000154654	NCAM2	15.6188	3.23271	0.877457	3.68417	0.000229446	0.0142232
ENSG00000167767	KRT80	1786.69	-0.860516	0.233582	-3.684	0.000229604	0.0142232
ENSG00000232677	LINC00665	687.45	-0.738354	0.200359	-3.68515	0.000228572	0.0142232
ENSG00000016402	IL20RA	151.736	1.19174	0.323818	3.68028	0.000232974	0.0143273
ENSG00000071539	TRIP13	445.43	-0.915008	0.248629	-3.68021	0.000233044	0.0143273
ENSG00000145824	CXCL14	6.49016	6.31273	1.71669	3.67727	0.000235741	0.0144387
ENSG00000115112	TFCP2L1	6084.35	0.649639	0.176902	3.67231	0.000240372	0.0146672
ENSG00000136997	MYC	2574.29	-0.850711	0.231768	-3.67052	0.000242055	0.0147148
ENSG00000123384	LRP1	132.269	2.07192	0.5666	3.65676	0.000255422	0.0154124
ENSG00000152270	PDE3B	182.362	-1.05498	0.288487	-3.65695	0.000255229	0.0154124
ENSG00000126561	STAT5A	230.472	-1.1985	0.328142	-3.65237	0.00025983	0.0156205
ENSG00000128052	KDR	25.591	3.36426	0.922056	3.64865	0.000263624	0.0157903
ENSG00000189001	SBSN	203.649	1.13689	0.31176	3.64668	0.000265648	0.0158533
ENSG00000140937	CDH11	26.0268	2.98218	0.81836	3.64409	0.000268336	0.0159552
ENSG00000109610	SOD3	290.99	1.10199	0.302626	3.64142	0.000271135	0.016063
ENSG00000155849	ELMO1	27.3685	2.34326	0.643927	3.63901	0.000273684	0.0161553
ENSG00000154734	ADAMTS1	761.18	1.29244	0.355694	3.63357	0.000279523	0.0163813
ENSG00000196167	COLCA1	43.7594	2.08141	0.572706	3.63435	0.000278686	0.0163813
ENSG00000170412	GPRC5C	8.72512	3.94699	1.08673	3.63198	0.00028126	0.016424
ENSG00000198691	ABCA4	204.333	3.25793	0.897324	3.63071	0.00028264	0.0164456
ENSG00000146411	SLC2A12	734.399	-0.998443	0.275595	-3.62286	0.000291364	0.0168929
ENSG00000162433	AK4	340.775	1.59317	0.440564	3.61621	0.000298949	0.0172712
ENSG00000116717	GADD45A	315.638	1.29848	0.359881	3.60808	0.000308474	0.0177585
ENSG00000136237	RAPGEF5	995.493	-0.959659	0.266608	-3.59952	0.00031881	0.0182518
ENSG00000164949	GEM	298.634	0.998498	0.277498	3.59822	0.000320404	0.0182518
ENSG00000261857	MIA	160.902	1.2164	0.338046	3.59831	0.000320291	0.0182518
ENSG00000152256	PDK1	723.059	0.995631	0.276835	3.59648	0.000322557	0.0183105
ENSG00000186603	HPDL	161.86	-1.28234	0.357406	-3.58792	0.000333326	0.0188561
ENSG00000175197	DDIT3	139.327	1.34571	0.37549	3.58388	0.000338523	0.0190838
ENSG00000113356	POLR3G	413.673	-0.846206	0.236928	-3.57157	0.000354845	0.019935
ENSG00000182534	MXRA7	381.935	0.816702	0.228997	3.56644	0.000361867	0.0202596
ENSG00000135476	ESPL1	429.409	-0.833216	0.234103	-3.55919	0.000372	0.0207555
ENSG00000146197	SCUBE3	227.937	1.74908	0.492007	3.55499	0.000377991	0.0209464
ENSG00000223784	LINP1	27.6283	-3.15924	0.888544	-3.55553	0.000377224	0.0209464
ENSG00000164430	MB21D1	572.408	-0.718904	0.202598	-3.54843	0.000387528	0.0214021
ENSG00000148848	ADAM12	99.0763	1.30612	0.368559	3.54386	0.000394313	0.0215575
ENSG00000163362	C1orf106	832.834	-0.700521	0.197645	-3.54434	0.000393599	0.0215575
ENSG00000188554	NBR1	657.687	0.732301	0.206612	3.54433	0.000393617	0.0215575
ENSG00000140506	LMAN1L	74.3505	2.08191	0.588134	3.53985	0.000400347	0.0217562
ENSG00000158406	HIST1H4H	35.9976	2.69888	0.762465	3.53968	0.000400618	0.0217562
ENSG00000133048	CHI3L1	2362.38	1.13547	0.321247	3.53458	0.000408423	0.0220332
ENSG00000183971	NPW	117.527	1.36489	0.386103	3.53505	0.0004077	0.0220332
ENSG00000159399	HK2	2000.78	0.735444	0.208846	3.52146	0.000429177	0.0230764
ENSG00000173898	SPTBN2	1865.98	-0.586811	0.166797	-3.51812	0.000434612	0.0232918
ENSG00000135678	CPM	178.281	1.45607	0.414158	3.51574	0.000438533	0.0234249
ENSG00000058335	RASGRF1	79.9041	-1.71663	0.488402	-3.51479	0.000440108	0.0234322
ENSG00000102048	ASB9	39.7964	-1.98569	0.565429	-3.51182	0.000445047	0.0236179
ENSG00000144649	FAM198A	523.868	-0.721967	0.205818	-3.5078	0.000451837	0.0238939
ENSG00000281991	TMEM265	10.3813	17.3131	4.93673	3.507	0.000453181	0.0238939
ENSG00000116649	SRM	502.559	-0.974834	0.278433	-3.50115	0.000463253	0.0243462
ENSG00000133316	WDR74	260.918	-0.845186	0.241621	-3.49798	0.000468788	0.0245578
ENSG00000103342	GSPT1	3345.92	-0.611984	0.175269	-3.49168	0.000479987	0.0250639
ENSG00000101447	FAM83D	896.371	-0.802939	0.230293	-3.4866	0.000489194	0.025382
ENSG00000114107	CEP70	179.584	0.899865	0.258059	3.48705	0.000488378	0.025382
ENSG00000073756	PTGS2	81.4207	1.59277	0.457466	3.48172	0.000498199	0.0255241
ENSG00000076716	GPC4	244.119	-1.15659	0.332165	-3.48198	0.000497726	0.0255241
ENSG00000170873	MTSS1	1267.67	0.841191	0.241458	3.4838	0.000494343	0.0255241
ENSG00000196743	GM2A	422.259	0.965814	0.277307	3.48283	0.000496137	0.0255241
ENSG00000131196	NFATC1	16.558	3.27137	0.939978	3.48026	0.000500929	0.025538
ENSG00000156042	CFAP70	39.6963	2.01153	0.578042	3.4799	0.000501605	0.025538
ENSG00000010292	NCAPD2	2204.56	-0.723174	0.207908	-3.47833	0.000504548	0.0255576
ENSG00000136156	ITM2B	1013.12	0.821334	0.23615	3.47802	0.000505127	0.0255576
ENSG00000012822	CALCOCO1	374.299	0.73429	0.211235	3.47618	0.000508611	0.0255862
ENSG00000115758	ODC1	2163.43	-0.854035	0.24572	-3.47564	0.000509636	0.0255862
ENSG00000137266	SLC22A23	43.3473	2.13081	0.613141	3.47524	0.000510404	0.0255862
ENSG00000146776	ATXN7L1	220.113	-1.34538	0.387853	-3.46878	0.000522829	0.0261286
ENSG00000139112	GABARAPL1	388.871	0.782536	0.225749	3.46639	0.000527492	0.0262811
ENSG00000166813	KIF7	90.6373	1.24784	0.360468	3.46173	0.00053672	0.0266593
ENSG00000167173	C15orf39	427.79	-0.872714	0.252262	-3.45955	0.000541075	0.0267939
ENSG00000132003	ZSWIM4	868.549	-0.81044	0.235318	-3.44402	0.000573133	0.0282954
ENSG00000179954	SSC5D	33.2588	2.09188	0.607692	3.44233	0.00057673	0.028387
ENSG00000019505	SYT13	123.361	1.18468	0.344357	3.44027	0.00058113	0.0285114
ENSG00000143842	SOX13	169.991	-1.01043	0.293772	-3.43951	0.000582758	0.0285114
ENSG00000064651	SLC12A2	1325.71	0.613837	0.178811	3.43287	0.000597226	0.0291317
ENSG00000113083	LOX	1324.19	0.855588	0.249431	3.43016	0.000603218	0.0292489
ENSG00000129757	CDKN1C	74.2472	1.71228	0.499072	3.43094	0.000601501	0.0292489
ENSG00000204394	VARS	2194.48	-0.657229	0.191677	-3.42885	0.000606153	0.029304
ENSG00000034239	EFCAB1	18.3957	2.46269	0.718887	3.42571	0.000613206	0.0293834
ENSG00000205420	KRT6A	67.4299	2.57731	0.752295	3.42593	0.000612708	0.0293834
ENSG00000267368	UPK3BL	742.111	0.910466	0.265708	3.42657	0.000611256	0.0293834
ENSG00000103326	CAPN15	833.796	-0.751626	0.219843	-3.41893	0.000628688	0.0300369
ENSG00000198515	CNGA1	256.569	1.05209	0.307829	3.41777	0.000631354	0.0300761
ENSG00000165507	C10orf10	588.764	-0.869902	0.254705	-3.41533	0.000637059	0.0302594
ENSG00000117115	PADI2	1885.36	-0.725846	0.21279	-3.41109	0.000647048	0.0306445
ENSG00000172269	DPAGT1	421.066	-0.846799	0.248446	-3.40838	0.000653497	0.030771
ENSG00000257743	MGAM2	123.823	-1.11292	0.326497	-3.40868	0.00065279	0.030771
ENSG00000132382	MYBBP1A	1004.04	-0.692816	0.20358	-3.40316	0.000666121	0.0312751
ENSG00000124939	SCGB2A1	37.2983	5.82556	1.71362	3.39956	0.000674936	0.0315073
ENSG00000136982	DSCC1	1446.73	-0.750958	0.220894	-3.39964	0.000674758	0.0315073
ENSG00000198914	POU3F3	112.694	5.08034	1.49483	3.39862	0.000677275	0.0315262
ENSG00000102230	PCYT1B	38.1847	-2.05806	0.60647	-3.39351	0.000690024	0.0319372
ENSG00000198467	TPM2	1070.23	1.24239	0.366103	3.39354	0.000689945	0.0319372
ENSG00000132768	DPH2	593.211	-0.670816	0.197844	-3.39063	0.000697314	0.0321831
ENSG00000107959	PITRM1	1452.21	-0.612892	0.18101	-3.38596	0.000709303	0.032644
ENSG00000099204	ABLIM1	2841.09	-0.778235	0.229957	-3.38427	0.000713686	0.0327483
ENSG00000176171	BNIP3	1032.99	0.822382	0.243099	3.38291	0.00071721	0.0327483
ENSG00000177989	ODF3B	161.163	1.2923	0.382025	3.38276	0.000717601	0.0327483
ENSG00000189058	APOD	132.889	1.58466	0.468645	3.38137	0.000721265	0.0328236
ENSG00000003249	DBNDD1	1106.33	-0.812091	0.240298	-3.37952	0.000726136	0.0328896
ENSG00000124374	PAIP2B	403.158	0.834421	0.246923	3.37928	0.000726753	0.0328896
ENSG00000162733	DDR2	53.8675	1.88729	0.559045	3.37591	0.000735715	0.033203
ENSG00000138795	LEF1	20.3342	3.47574	1.03099	3.37126	0.000748256	0.0334909
ENSG00000165029	ABCA1	39.7327	2.09264	0.620656	3.37165	0.000747191	0.0334909
ENSG00000243244	STON1	127.206	1.36721	0.40555	3.37126	0.000748263	0.0334909
ENSG00000250722	SELENOP	146.476	1.89318	0.562268	3.36704	0.000759784	0.0339134
ENSG00000176945	MUC20	391.098	0.802162	0.238351	3.36547	0.000764126	0.034014
ENSG00000081692	JMJD4	895.392	-0.715916	0.212964	-3.36168	0.000774708	0.0342977
ENSG00000172183	ISG20	229.372	0.939564	0.27948	3.36183	0.000774267	0.0342977
ENSG00000167074	TEF	214.236	1.03448	0.307848	3.36035	0.000778443	0.0343696
ENSG00000130707	ASS1	799.05	0.878402	0.261552	3.35842	0.000783895	0.0345168
ENSG00000147454	SLC25A37	581.918	0.817746	0.244359	3.34649	0.000818412	0.0358454
ENSG00000172638	EFEMP2	51.867	1.85935	0.555615	3.34647	0.000818469	0.0358454
ENSG00000003137	CYP26B1	5.5585	5.2202	1.56085	3.34446	0.00082444	0.0360101
ENSG00000100299	ARSA	269.138	0.802472	0.24019	3.34098	0.000834818	0.0360339
ENSG00000106348	IMPDH1	866.645	-0.70642	0.211439	-3.34101	0.000834741	0.0360339
ENSG00000120659	TNFSF11	44.5858	1.71702	0.513607	3.34306	0.000828599	0.0360339
ENSG00000130598	TNNI2	12.1396	3.40055	1.01774	3.34128	0.000833922	0.0360339
ENSG00000180525	PRR26	37.6039	3.41989	1.02374	3.34058	0.000836042	0.0360339
ENSG00000162636	FAM102B	1606.27	-0.762575	0.228624	-3.3355	0.000851464	0.0366017
ENSG00000068654	POLR1A	991.091	-0.685552	0.205692	-3.3329	0.00085946	0.036624
ENSG00000100307	CBX7	65.3366	1.36149	0.408432	3.33345	0.000857751	0.036624
ENSG00000103942	HOMER2	1149.79	0.575391	0.172561	3.33443	0.000854744	0.036624
ENSG00000124216	SNAI1	17.3516	-2.96562	0.889933	-3.33241	0.000860975	0.036624
ENSG00000164463	CREBRF	184.024	1.08226	0.324967	3.33038	0.000867268	0.0367956
ENSG00000036672	USP2	208.913	-0.889443	0.267321	-3.32724	0.000877097	0.0369714
ENSG00000065618	COL17A1	10.0024	4.04871	1.21775	3.32473	0.000885027	0.0369714
ENSG00000114805	PLCH1	557.803	-0.75578	0.227305	-3.32497	0.000884296	0.0369714
ENSG00000145014	TMEM44	161.075	1.10473	0.33205	3.32701	0.000877838	0.0369714
ENSG00000185022	MAFF	539.782	1.0767	0.323677	3.32648	0.000879502	0.0369714
ENSG00000248919	ATP5J2-PTCD1	217.552	-0.955418	0.287258	-3.32599	0.000881063	0.0369714
ENSG00000164626	KCNK5	1077.56	0.681366	0.204984	3.32399	0.000887379	0.0369749
ENSG00000122870	BICC1	23.0874	2.71265	0.816307	3.32307	0.000890327	0.0370031
ENSG00000101460	MAP1LC3A	96.945	1.30706	0.393424	3.32227	0.000892868	0.0370143
ENSG00000105852	PON3	38.4344	1.80381	0.543543	3.31862	0.000904639	0.037407
ENSG00000149925	ALDOA	10811.4	0.569704	0.171759	3.31687	0.000910313	0.0374125
ENSG00000175899	A2M	82.3041	2.28899	0.689984	3.31745	0.00090844	0.0374125
ENSG00000176533	GNG7	60.1538	1.47976	0.446187	3.31646	0.00091166	0.0374125
ENSG00000138018	SELENOI	1537.26	-0.615057	0.185611	-3.31369	0.000920745	0.0376904
ENSG00000134247	PTGFRN	1030.82	-0.565302	0.170685	-3.31197	0.000926412	0.0376919
ENSG00000160949	TONSL	2138.95	-0.687994	0.20772	-3.31212	0.000925919	0.0376919
ENSG00000278291	RP11-172H24.4	104.184	-1.11022	0.335253	-3.31158	0.000927722	0.0376919
ENSG00000165271	NOL6	670.661	-0.679993	0.205398	-3.31062	0.000930912	0.0377083
ENSG00000188783	PRELP	358.283	0.939135	0.283721	3.31006	0.000932756	0.0377083
ENSG00000160211	G6PD	716.243	-0.724869	0.219175	-3.30727	0.000942115	0.0379924
ENSG00000168546	GFRA2	13.1622	3.13846	0.949409	3.30569	0.000947418	0.0381119
ENSG00000176428	VPS37D	23.932	2.12954	0.644486	3.30425	0.000952301	0.038214
ENSG00000111110	PPM1H	1085.78	-0.729039	0.220924	-3.29995	0.000967025	0.0386146
ENSG00000182492	BGN	115.918	3.8705	1.17271	3.30047	0.000965222	0.0386146
ENSG00000171823	FBXL14	164.003	-1.18182	0.358339	-3.29804	0.000973615	0.0387551
ENSG00000277075	HIST1H2AE	23.7428	2.4032	0.728782	3.29756	0.000975301	0.0387551
ENSG00000139289	PHLDA1	1987.49	0.779285	0.236464	3.29557	0.000982205	0.0388885
ENSG00000179241	LDLRAD3	505.388	-0.714633	0.216869	-3.29522	0.000983433	0.0388885
ENSG00000125630	POLR1B	609.382	-0.834216	0.253764	-3.28737	0.00101126	0.0396449
ENSG00000146674	IGFBP3	2247.56	2.30546	0.700977	3.28892	0.00100572	0.0396449
ENSG00000155561	NUP205	1843.62	-0.596021	0.181359	-3.28641	0.00101473	0.0396449
ENSG00000172817	CYP7B1	370.58	-1.00135	0.304661	-3.28675	0.00101349	0.0396449
ENSG00000249816	LINC00964	124.008	1.58228	0.481421	3.28668	0.00101376	0.0396449
ENSG00000196497	IPO4	906.882	-0.716673	0.218158	-3.28511	0.00101942	0.0397329
ENSG00000197461	PDGFA	46.2393	1.53689	0.468301	3.28184	0.00103133	0.0401014
ENSG00000130826	DKC1	1196.97	-0.659988	0.201192	-3.28039	0.00103663	0.040125
ENSG00000135454	B4GALNT1	234.502	-0.918116	0.279885	-3.28033	0.00103687	0.040125
ENSG00000148053	NTRK2	13.1761	3.18018	0.969942	3.27873	0.00104276	0.0402573
ENSG00000115232	ITGA4	23.0429	2.63054	0.80411	3.27138	0.00107026	0.0410052
ENSG00000121281	ADCY7	367.499	-0.897422	0.274286	-3.27184	0.00106848	0.0410052
ENSG00000164045	CDC25A	260.904	-0.818475	0.250288	-3.27013	0.00107499	0.0410052
ENSG00000169679	BUB1	1226.7	-0.63611	0.194557	-3.26954	0.00107723	0.0410052
ENSG00000185070	FLRT2	6.93351	4.95406	1.51454	3.271	0.00107169	0.0410052
ENSG00000197136	PCNX3	562.211	-0.695453	0.212655	-3.27033	0.0010742	0.0410052
ENSG00000177679	SRRM3	18.6044	3.06722	0.938435	3.26844	0.00108141	0.0410685
ENSG00000143494	VASH2	447.201	-0.795007	0.243444	-3.26566	0.00109208	0.041377
ENSG00000168758	SEMA4C	625.979	-0.697194	0.213539	-3.26494	0.00109486	0.0413863
ENSG00000158483	FAM86C1	150.455	-0.952173	0.291711	-3.26409	0.00109815	0.0414144
ENSG00000147852	VLDLR	472.599	0.898418	0.275388	3.26237	0.00110485	0.0415708
ENSG00000089154	GCN1	2511.08	-0.649765	0.199305	-3.26016	0.0011135	0.0417789
ENSG00000134333	LDHA	8255.81	0.656333	0.201351	3.25965	0.00111551	0.0417789
ENSG00000182175	RGMA	891.923	-0.601264	0.184715	-3.25509	0.00113358	0.0422662
ENSG00000185339	TCN2	51.9358	2.17275	0.6675	3.25505	0.0011337	0.0422662
ENSG00000114480	GBE1	970.907	0.607108	0.186621	3.25317	0.00114127	0.0424509
ENSG00000072818	ACAP1	41.1396	2.17772	0.669556	3.25249	0.001144	0.0424556
ENSG00000131746	TNS4	119.956	3.18947	0.982195	3.24729	0.00116509	0.042945
ENSG00000133710	SPINK5	9.57786	3.25636	1.00241	3.24855	0.00115996	0.042945
ENSG00000137124	ALDH1B1	318.88	-0.897536	0.276355	-3.24777	0.00116314	0.042945
ENSG00000133119	RFC3	652.263	-0.932328	0.287255	-3.24565	0.00117183	0.0429989
ENSG00000167491	GATAD2A	1979.83	-0.561789	0.173067	-3.24609	0.00117002	0.0429989
ENSG00000130720	FIBCD1	7.79327	3.75958	1.15872	3.2446	0.00117615	0.0430603
ENSG00000170921	TANC2	82.9518	1.89413	0.584421	3.24104	0.00119096	0.0434681
ENSG00000259495	RP11-210M15.2	24.7963	2.33891	0.721745	3.24064	0.00119262	0.0434681
ENSG00000064419	TNPO3	1525.21	-0.589899	0.182145	-3.23862	0.00120108	0.0436784
ENSG00000100084	HIRA	714.254	-0.796809	0.246243	-3.23586	0.00121278	0.0440057
ENSG00000172782	FADS6	12.3594	3.14262	0.971846	3.23367	0.00122213	0.0441483
ENSG00000256269	HMBS	251.144	-0.882376	0.272828	-3.23418	0.00121991	0.0441483
ENSG00000065183	WDR3	845.753	-0.643021	0.199328	-3.22594	0.0012556	0.0451761
ENSG00000178573	MAF	22.2716	2.36912	0.734425	3.22582	0.00125612	0.0451761
ENSG00000091436	AC013461.1	990.387	-0.609343	0.188966	-3.22461	0.00126144	0.0451781
ENSG00000135766	EGLN1	1431.38	0.659426	0.204554	3.22372	0.00126536	0.0451781
ENSG00000169860	P2RY1	178.517	1.22435	0.379845	3.22329	0.00126727	0.0451781
ENSG00000188486	H2AFX	641.495	-1.1198	0.347358	-3.22377	0.00126515	0.0451781
ENSG00000162302	RPS6KA4	309.065	-0.834892	0.259131	-3.22189	0.0012735	0.045301
ENSG00000135549	PKIB	312.673	-1.28171	0.398059	-3.21989	0.00128242	0.0454707
ENSG00000143061	IGSF3	1880.06	-0.555485	0.172534	-3.21957	0.00128385	0.0454707
ENSG00000197905	TEAD4	175.673	-1.02669	0.319454	-3.21388	0.00130954	0.0462798
ENSG00000144028	SNRNP200	3852.18	-0.518492	0.161458	-3.21132	0.00132127	0.0463925
ENSG00000183049	CAMK1D	2491.34	0.50328	0.156669	3.21237	0.00131643	0.0463925
ENSG00000259006	RP11-566K11.4	13.2661	3.40861	1.06135	3.21157	0.00132013	0.0463925
ENSG00000238741	SCARNA7	79.2764	2.33574	0.727924	3.20877	0.00133303	0.0467047
ENSG00000143850	PLEKHA6	943.122	-1.00124	0.313278	-3.19603	0.00139334	0.0487129
ENSG00000235173	HGH1	1076.07	-0.717701	0.22484	-3.19205	0.00141265	0.0492823
ENSG00000130193	THEM6	1638.66	-0.794674	0.249098	-3.19021	0.00142169	0.0494918
ENSG00000161905	ALOX15	52.6403	-2.03377	0.637864	-3.1884	0.00143064	0.0496972
ENSG00000165490	DDIAS	205.532	-0.948583	0.297834	-3.18494	0.00144785	0.0500816
ENSG00000204248	COL11A2	77.6969	1.91116	0.600041	3.18505	0.00144729	0.0500816
ENSG00000011347	SYT7	691.756	-0.844717	0.265304	-3.18396	0.00145276	0.050145
ENSG00000161013	MGAT4B	1480.13	-0.524996	0.165068	-3.18048	0.00147029	0.0506428
ENSG00000148459	PDSS1	280.424	-0.80183	0.252304	-3.17803	0.0014828	0.0507516
ENSG00000215472	RPL17-C18orf32	98.277	1.49909	0.471681	3.17819	0.00148195	0.0507516
ENSG00000279753	AC011558.5	42.6247	1.716	0.539921	3.17824	0.00148174	0.0507516
ENSG00000164761	TNFRSF11B	9.85726	3.67921	1.1582	3.17667	0.00148975	0.0508825
ENSG00000166166	TRMT61A	288.768	-0.854962	0.269382	-3.1738	0.00150459	0.051282
ENSG00000114631	PODXL2	670.866	-0.879586	0.277353	-3.17136	0.00151729	0.0513922
ENSG00000151726	ACSL1	3862.29	0.651515	0.205433	3.17143	0.00151693	0.0513922
ENSG00000162409	PRKAA2	116.009	1.83866	0.579672	3.17189	0.0015145	0.0513922
ENSG00000171723	GPHN	348.675	-0.745201	0.23561	-3.16285	0.00156231	0.0528075
ENSG00000102524	TNFSF13B	49.7917	-1.73462	0.54883	-3.16057	0.0015746	0.0531127
ENSG00000111321	LTBR	1194.77	-0.553652	0.175214	-3.15986	0.00157845	0.0531325
ENSG00000133019	CHRM3	85.2784	1.15739	0.36658	3.15726	0.00159259	0.0534922
ENSG00000136111	TBC1D4	1362.33	-0.648172	0.205333	-3.15669	0.0015957	0.0534922
ENSG00000062282	DGAT2	1182.22	-0.631318	0.200217	-3.15316	0.00161513	0.0540321
ENSG00000152661	GJA1	856.515	-1.1283	0.357915	-3.15241	0.00161926	0.0540595
ENSG00000051108	HERPUD1	605.251	0.703909	0.223416	3.15066	0.00162902	0.0541633
ENSG00000137713	PPP2R1B	677.728	-0.567468	0.180103	-3.1508	0.00162826	0.0541633
ENSG00000014138	POLA2	355.828	-0.726636	0.230834	-3.14787	0.00164462	0.0545706
ENSG00000115548	KDM3A	977.455	0.698907	0.222176	3.14574	0.00165669	0.0548592
ENSG00000110713	NUP98	1159.66	-0.589789	0.187601	-3.14386	0.00166738	0.0551013
ENSG00000007372	PAX6	267.623	0.909206	0.289589	3.13964	0.00169153	0.0557863
ENSG00000184207	PGP	247.289	-0.921839	0.293698	-3.13874	0.00169679	0.0558466
ENSG00000146122	DAAM2	124.987	1.41797	0.452227	3.13552	0.0017155	0.0563486
ENSG00000119285	HEATR1	1943.61	-0.65595	0.209432	-3.13204	0.00173596	0.056906
ENSG00000015475	BID	922.996	-0.710293	0.226913	-3.13025	0.00174659	0.0570248
ENSG00000130592	LSP1	999.311	2.89207	0.923907	3.13026	0.00174651	0.0570248
ENSG00000069482	GAL	34.9805	-1.81492	0.580193	-3.12814	0.00175919	0.0572069
ENSG00000198720	ANKRD13B	244.554	-0.932489	0.298058	-3.12855	0.00175672	0.0572069
ENSG00000104415	WISP1	40.365	1.75499	0.561397	3.1261	0.00177139	0.0574891
ENSG00000137822	TUBGCP4	517.952	-0.661441	0.211857	-3.12211	0.00179563	0.0581598
ENSG00000081189	MEF2C	44.11	2.51672	0.806277	3.1214	0.00179992	0.058183
ENSG00000173947	PIFO	115.549	1.01359	0.325331	3.11557	0.00183593	0.0592296
ENSG00000172379	ARNT2	377.001	1.35559	0.435831	3.11036	0.00186862	0.0600888
ENSG00000197879	MYO1C	2958.88	-0.509171	0.163713	-3.11015	0.00186994	0.0600888
ENSG00000275832	ARHGAP23	110.517	0.986134	0.317327	3.10763	0.00188594	0.0604838
ENSG00000254726	MEX3A	2700.24	-0.566558	0.182361	-3.10679	0.0018913	0.0605363
ENSG00000174502	SLC26A9	592.25	-0.976106	0.314299	-3.10566	0.00189855	0.0606492
ENSG00000243955	GSTA1	95.1189	-1.59915	0.515121	-3.10442	0.00190654	0.0607854
ENSG00000238266	LINC00707	73.8254	-2.40088	0.774571	-3.09962	0.00193768	0.0616576
ENSG00000117114	ADGRL2	119.736	-1.3816	0.446695	-3.09294	0.00198183	0.062817
ENSG00000179431	FJX1	266.383	-0.863582	0.2792	-3.09306	0.00198107	0.062817
ENSG00000184489	PTP4A3	710.14	0.651812	0.211001	3.08915	0.00200733	0.0635017
ENSG00000110057	UNC93B1	195.279	-0.876303	0.28373	-3.08851	0.00201162	0.0635142
ENSG00000131844	MCCC2	1130.9	-0.620279	0.200987	-3.08616	0.00202756	0.0638937
ENSG00000104140	RHOV	347.777	-0.777048	0.252201	-3.08107	0.00206259	0.064872
ENSG00000185825	BCAP31	2067.8	0.643235	0.208826	3.08024	0.00206831	0.0649266
ENSG00000188060	RAB42	65.9013	-1.52845	0.496385	-3.07917	0.00207579	0.0650361
ENSG00000115507	OTX1	311.079	0.843443	0.274415	3.0736	0.00211489	0.0661341
ENSG00000100784	RPS6KA5	87.9963	1.52826	0.497412	3.07241	0.00212334	0.0661444
ENSG00000172375	C2CD2L	170.638	-0.933431	0.303806	-3.07246	0.00212303	0.0661444
ENSG00000143157	POGK	1873.39	-0.587807	0.191505	-3.06941	0.00214481	0.0664876
ENSG00000181458	TMEM45A	90.0768	1.62167	0.528374	3.06916	0.0021466	0.0664876
ENSG00000248485	PCP4L1	14.0389	2.74749	0.89504	3.06968	0.00214288	0.0664876
ENSG00000261150	EPPK1	3316.53	-0.637761	0.207847	-3.06841	0.00215202	0.0665287
ENSG00000133816	MICAL2	211.546	-0.925598	0.301779	-3.06714	0.00216117	0.0666852
ENSG00000180198	RCC1	1640.51	-0.660303	0.215339	-3.06633	0.00216701	0.0667391
ENSG00000169683	LRRC45	432.518	-0.708481	0.231236	-3.06388	0.00218484	0.0671613
ENSG00000185950	IRS2	963.251	0.741844	0.242431	3.06002	0.00221323	0.0679058
ENSG00000085741	WNT11	26.3081	2.00596	0.656168	3.05708	0.00223507	0.0681905
ENSG00000184226	PCDH9	26.2248	2.4897	0.814273	3.05757	0.00223136	0.0681905
ENSG00000214193	SH3D21	141.52	1.53933	0.503512	3.05718	0.00223431	0.0681905
ENSG00000108846	ABCC3	26.9013	2.48328	0.812665	3.05572	0.0022452	0.0683716
ENSG00000185028	LRRC14B	221.78	-1.59093	0.520969	-3.05378	0.00225977	0.068687
ENSG00000198786	MT-ND5	45753.9	0.974371	0.31914	3.05312	0.00226478	0.0687109
ENSG00000136155	SCEL	102.696	1.54033	0.505334	3.04815	0.00230255	0.0696048
ENSG00000138759	FRAS1	30.8351	-2.1812	0.715589	-3.04812	0.00230279	0.0696048
ENSG00000174125	TLR1	121.334	-1.12511	0.369206	-3.04739	0.00230838	0.0696448
ENSG00000160213	CSTB	6217.8	0.535037	0.175717	3.04488	0.0023277	0.0700978
ENSG00000184574	LPAR5	42.5949	1.51751	0.499295	3.03931	0.00237121	0.071145
ENSG00000214290	COLCA2	15.8384	2.36442	0.777885	3.03955	0.00236935	0.071145
ENSG00000187957	DNER	164.404	0.892237	0.293634	3.0386	0.00237681	0.0711821
ENSG00000139629	GALNT6	326.688	-0.741774	0.244189	-3.0377	0.00238393	0.0712642
ENSG00000244405	ETV5	203.79	0.958053	0.315455	3.03705	0.00238902	0.0712857
ENSG00000174669	SLC29A2	216.352	-0.78505	0.258698	-3.03462	0.00240843	0.0716744
ENSG00000197299	BLM	306.612	-0.703829	0.231957	-3.03431	0.00241085	0.0716744
ENSG00000116299	KIAA1324	130.257	1.48151	0.48921	3.02836	0.00245882	0.0727025
ENSG00000140519	RHCG	34.1239	1.63222	0.538947	3.02853	0.00245745	0.0727025
ENSG00000156113	KCNMA1	22.4536	2.73318	0.90236	3.02893	0.00245425	0.0727025
ENSG00000005100	DHX33	671.965	-0.61061	0.201769	-3.02628	0.0024758	0.0730374
ENSG00000165689	SDCCAG3	613.596	-0.590188	0.195047	-3.02588	0.00247911	0.0730374
ENSG00000000460	C1orf112	432.359	-0.80065	0.264737	-3.02433	0.00249188	0.0732811
ENSG00000006377	DLX6	301.319	0.773517	0.25603	3.0212	0.00251778	0.0735453
ENSG00000029153	ARNTL2	158.11	-1.33458	0.441563	-3.02239	0.00250786	0.0735453
ENSG00000102265	TIMP1	170.61	1.27793	0.423008	3.02106	0.00251892	0.0735453
ENSG00000119139	TJP2	1987.05	-0.545904	0.180636	-3.02213	0.00251005	0.0735453
ENSG00000186340	THBS2	341.874	-0.759851	0.251586	-3.02024	0.0025257	0.0736114
ENSG00000135744	AGT	180.906	-1.28146	0.42494	-3.01562	0.00256454	0.0746097
ENSG00000168404	MLKL	129.642	-0.992025	0.329348	-3.01209	0.00259459	0.0753494
ENSG00000137752	CASP1	205.196	0.987384	0.327871	3.01151	0.00259955	0.0753593
ENSG00000087245	MMP2	5.88445	5.67726	1.8858	3.01053	0.0026079	0.075467
ENSG00000197410	DCHS2	141.156	1.11718	0.371165	3.00993	0.00261306	0.0754822
ENSG00000202198	7SK	781.622	5.94457	1.97543	3.00926	0.00261887	0.0755162
ENSG00000071967	CYBRD1	136.377	1.20926	0.402159	3.00693	0.00263897	0.0757761
ENSG00000115850	LCT	86.3236	-1.09529	0.364215	-3.00726	0.00263618	0.0757761
ENSG00000162599	NFIA	246.654	-0.97907	0.32564	-3.0066	0.00264184	0.0757761
ENSG00000133216	EPHB2	13.6432	2.85885	0.951049	3.006	0.00264708	0.0757929
ENSG00000081985	IL12RB2	238.473	-0.980994	0.326505	-3.00453	0.00265991	0.0760267
ENSG00000119655	NPC2	548.92	0.600149	0.199852	3.00296	0.00267364	0.076279
ENSG00000164099	PRSS12	744.197	1.1843	0.394443	3.00246	0.0026781	0.076279
ENSG00000181722	ZBTB20	41.1184	1.85386	0.617744	3.00102	0.00269075	0.0763722
ENSG00000270898	GPR75-ASB3	5.63188	6.32447	2.10738	3.0011	0.00269006	0.0763722
ENSG00000127399	LRRC61	164.282	-0.993189	0.331463	-2.99637	0.00273211	0.0774112
ENSG00000013725	CD6	18.997	-2.36448	0.789621	-2.99445	0.00274942	0.0777666
ENSG00000148843	PDCD11	350.278	-0.671774	0.224409	-2.99353	0.00275771	0.0778658
ENSG00000183145	RIPPLY3	53.7356	1.26889	0.424063	2.99222	0.00276959	0.0780205
ENSG00000197444	OGDHL	9.73755	2.94384	0.983946	2.99187	0.00277276	0.0780205
ENSG00000133466	C1QTNF6	118.11	1.03661	0.346561	2.99113	0.00277949	0.078075
ENSG00000242247	ARFGAP3	919.903	0.652838	0.218301	2.99054	0.00278488	0.0780915
ENSG00000112280	COL9A1	118.438	1.19784	0.400928	2.98767	0.00281111	0.0785569
ENSG00000120251	GRIA2	9.85285	3.92667	1.31416	2.98798	0.00280832	0.0785569
ENSG00000125454	SLC25A19	201.772	-0.829138	0.277931	-2.98325	0.00285203	0.0794285
ENSG00000144485	HES6	181.434	-0.908469	0.304523	-2.98325	0.00285205	0.0794285
ENSG00000184661	CDCA2	199.251	-0.782259	0.262408	-2.98108	0.00287235	0.0798571
ENSG00000107551	RASSF4	200.403	-1.38003	0.463439	-2.9778	0.00290327	0.080387
ENSG00000116750	UCHL5	1509.85	-0.527684	0.177208	-2.97776	0.00290364	0.080387
ENSG00000149177	PTPRJ	361.623	0.884706	0.297132	2.97749	0.00290621	0.080387
ENSG00000183741	CBX6	90.5605	1.70605	0.573213	2.97629	0.00291762	0.0805657
ENSG00000163961	RNF168	1618.43	0.574479	0.193186	2.9737	0.00294228	0.0811094
ENSG00000127863	TNFRSF19	12.9902	2.79738	0.941347	2.97167	0.00296183	0.0815103
ENSG00000104267	CA2	435.614	2.54315	0.856118	2.97056	0.00297262	0.0816692
ENSG00000170745	KCNS3	335.856	-0.744665	0.250858	-2.96847	0.00299288	0.0820351
ENSG00000272870	RP11-798M19.6	86.1375	1.01518	0.342025	2.96815	0.002996	0.0820351
ENSG00000231764	DLX6-AS1	450.061	1.2084	0.407736	2.96369	0.00303977	0.0830939
ENSG00000114999	TTL	783.779	-0.57859	0.195373	-2.96147	0.00306178	0.0831376
ENSG00000130005	GAMT	43.3996	1.5186	0.512779	2.96152	0.00306127	0.0831376
ENSG00000132405	TBC1D14	846.107	-0.521989	0.176191	-2.96264	0.00305017	0.0831376
ENSG00000174371	EXO1	592.249	-0.726678	0.245371	-2.96155	0.00306099	0.0831376
ENSG00000101210	EEF1A2	66.8736	1.1624	0.392926	2.95831	0.0030933	0.0835756
ENSG00000136010	ALDH1L2	261.275	1.04178	0.352038	2.95929	0.00308348	0.0835756
ENSG00000188976	NOC2L	1305.12	-0.517319	0.174858	-2.95852	0.0030912	0.0835756
ENSG00000186854	TRABD2A	30.8519	-2.40659	0.813754	-2.95739	0.00310254	0.0836865
ENSG00000058056	USP13	1733.64	-0.650951	0.220358	-2.95406	0.00313623	0.0844554
ENSG00000169550	MUC15	307.296	-0.929613	0.314752	-2.95348	0.0031421	0.0844738
ENSG00000113739	STC2	715.332	0.58096	0.196884	2.95077	0.00316984	0.0849245
ENSG00000169598	DFFB	109.241	-0.977493	0.331318	-2.95031	0.00317451	0.0849245
ENSG00000183010	PYCR1	1448.36	-0.573135	0.194261	-2.95034	0.00317426	0.0849245
ENSG00000089597	GANAB	3505.61	-0.548849	0.186127	-2.94879	0.00319025	0.0851357
ENSG00000128268	MGAT3	21.2696	2.05185	0.696177	2.94731	0.00320548	0.0851357
ENSG00000176597	B3GNT5	1916.11	-0.617765	0.209548	-2.94809	0.00319749	0.0851357
ENSG00000225489	RP11-390F4.3	120.914	1.10714	0.375682	2.94702	0.00320853	0.0851357
ENSG00000240303	ACAD11	346.469	1.13519	0.385079	2.94793	0.00319905	0.0851357
ENSG00000100504	PYGL	108.411	1.17297	0.398487	2.94355	0.00324472	0.0854005
ENSG00000111962	UST	52.3261	-1.96898	0.668561	-2.9451	0.00322847	0.0854005
ENSG00000147955	SIGMAR1	1103.68	-0.657591	0.223305	-2.94481	0.00323157	0.0854005
ENSG00000161542	PRPSAP1	1580.69	0.498808	0.169419	2.94423	0.0032376	0.0854005
ENSG00000223396	RP11-134G8.5	19.465	2.18117	0.740949	2.94376	0.00324255	0.0854005
ENSG00000101407	TTI1	697.38	-0.555473	0.188937	-2.93999	0.00328227	0.0861108
ENSG00000121152	NCAPH	549.885	-0.735508	0.25014	-2.94038	0.00327811	0.0861108
ENSG00000183798	EMILIN3	41.2474	-1.64291	0.559017	-2.93893	0.00329352	0.0862668
ENSG00000105329	TGFB1	42.2365	1.42127	0.48403	2.93633	0.00332124	0.0867143
ENSG00000111181	SLC6A12	16.175	2.88768	0.983297	2.93673	0.00331693	0.0867143
ENSG00000159556	ISL2	26.1247	1.94153	0.661751	2.93393	0.00334694	0.0872455
ENSG00000115207	GTF3C2	1222.19	-0.54104	0.184627	-2.93045	0.00338475	0.0879829
ENSG00000131981	LGALS3	2176.75	0.639465	0.218223	2.93033	0.00338603	0.0879829
ENSG00000135829	DHX9	3560.24	-0.552209	0.188634	-2.92741	0.00341798	0.0883899
ENSG00000154380	ENAH	7403.76	-0.441055	0.150626	-2.92816	0.0034098	0.0883899
ENSG00000172986	GXYLT2	124.002	-0.949766	0.324407	-2.9277	0.00341479	0.0883899
ENSG00000164742	ADCY1	460.483	-0.736693	0.252066	-2.92262	0.003471	0.0894771
ENSG00000166582	CENPV	170.737	-1.14261	0.390901	-2.92301	0.0034666	0.0894771
ENSG00000197362	ZNF786	88.5172	-1.17665	0.402961	-2.92002	0.00350012	0.0900853
ENSG00000160326	SLC2A6	65.7959	-1.19145	0.408251	-2.91843	0.00351797	0.0904019
ENSG00000116830	TTF2	600.632	-0.635678	0.217863	-2.91778	0.00352527	0.0904469
ENSG00000162377	COA7	824.443	-0.628492	0.21555	-2.91576	0.00354823	0.0908928
ENSG00000109107	ALDOC	464.763	0.658277	0.225964	2.91319	0.00357757	0.091293
ENSG00000130821	SLC6A8	157.053	0.803859	0.275897	2.91362	0.00357265	0.091293
ENSG00000143702	CEP170	1388.72	-0.651898	0.223815	-2.91267	0.00358357	0.091293
ENSG00000171793	CTPS1	1596.1	-0.505969	0.173728	-2.91243	0.00358627	0.091293
ENSG00000167157	PRRX2	161.537	1.10791	0.380817	2.90929	0.00362253	0.0920721
ENSG00000141574	SECTM1	737.78	-0.813246	0.279604	-2.90856	0.00363096	0.0921426
ENSG00000124006	OBSL1	848.502	0.697511	0.239854	2.90807	0.00363671	0.092145
ENSG00000127334	DYRK2	825.831	-0.591452	0.203439	-2.90727	0.003646	0.0922369
ENSG00000122779	TRIM24	843.373	-0.545671	0.187941	-2.90342	0.00369117	0.0932349
ENSG00000108018	SORCS1	153.367	1.20274	0.414363	2.90261	0.00370063	0.0933293
ENSG00000161179	YDJC	150.567	-0.852125	0.29363	-2.90204	0.00370742	0.0933559
ENSG00000083454	P2RX5	9.40816	-4.27986	1.47617	-2.89929	0.00374003	0.0938993
ENSG00000087253	LPCAT2	40.2213	2.32542	0.802075	2.89925	0.00374053	0.0938993
ENSG00000075239	ACAT1	553.201	-0.748145	0.258357	-2.89578	0.00378221	0.0947995
ENSG00000205517	RGL3	47.459	1.55999	0.538819	2.8952	0.00378916	0.0948279
ENSG00000148444	COMMD3	314.581	0.658343	0.227623	2.89226	0.00382482	0.0950939
ENSG00000170390	DCLK2	800.525	-0.734389	0.25389	-2.89255	0.00382127	0.0950939
ENSG00000186684	CYP27C1	13.424	3.39285	1.17322	2.89192	0.00382897	0.0950939
ENSG00000237550	RPL9P9	386.268	0.798374	0.276032	2.89233	0.00382401	0.0950939
ENSG00000269893	SNHG8	474.755	1.02277	0.353541	2.89293	0.00381661	0.0950939
ENSG00000104689	TNFRSF10A	105.828	-0.956853	0.33094	-2.89132	0.00383633	0.0951316
ENSG00000143643	TTC13	945.377	-0.558035	0.193362	-2.88596	0.00390221	0.0966183
ENSG00000231290	APCDD1L-AS1	112.794	-1.44266	0.500127	-2.88458	0.00391936	0.0968956
ENSG00000151693	ASAP2	751.399	-0.528811	0.183385	-2.88361	0.00393141	0.0970462
ENSG00000109586	GALNT7	640.727	0.987347	0.342701	2.88108	0.0039632	0.0974036
ENSG00000170468	C14orf169	187.767	-0.903988	0.313773	-2.88103	0.00396382	0.0974036
ENSG00000267287	RP11-567M16.1	13.9014	2.51384	0.872529	2.88109	0.00396299	0.0974036
ENSG00000184216	IRAK1	2085.65	-0.595302	0.20669	-2.88017	0.00397456	0.0975205
ENSG00000206075	SERPINB5	2851.76	0.932076	0.324178	2.87519	0.00403779	0.0989227
ENSG00000004478	FKBP4	3026.99	-0.60605	0.210874	-2.87399	0.00405328	0.0991532
ENSG00000136928	GABBR2	160.905	1.63028	0.567682	2.87182	0.00408117	0.0996859
ENSG00000181126	HLA-V	37.8047	2.4007	0.836152	2.87113	0.00409002	0.0997524
ENSG00000162782	TDRD5	220.052	-1.05661	0.368657	-2.86612	0.00415542	0.101185
ENSG00000182481	KPNA2	3409.58	-0.490275	0.171085	-2.86568	0.00416117	0.101185
ENSG00000114023	FAM162A	787.432	0.610161	0.212993	2.8647	0.00417409	0.101348
ENSG00000172458	IL17D	241.731	-0.740547	0.258655	-2.86306	0.00419565	0.10172
ENSG00000170854	MINA	539.18	-0.636183	0.222314	-2.86164	0.00421451	0.102025
ENSG00000103175	WFDC1	29.5216	1.71562	0.599776	2.86044	0.0042306	0.102132
ENSG00000267580	CTD-2540B15.11	12.0016	3.10359	1.08503	2.86037	0.00423146	0.102132
ENSG00000112238	PRDM13	66.136	-1.31655	0.46039	-2.85964	0.00424116	0.102215
ENSG00000272884	RP11-104H15.10	7.98644	-6.84039	2.39424	-2.85703	0.00427632	0.10291
ENSG00000164683	HEY1	66.6018	-1.32656	0.46442	-2.85637	0.00428518	0.102971
ENSG00000110104	CCDC86	303.35	-0.670785	0.235011	-2.85427	0.00431356	0.103348
ENSG00000239779	WBP1	514.507	0.697322	0.244282	2.85458	0.00430943	0.103348
ENSG00000006831	ADIPOR2	1834.73	-0.521837	0.182995	-2.85164	0.00434937	0.104053
ENSG00000184313	MROH7	9.68377	3.98213	1.39976	2.84487	0.00444298	0.106136
ENSG00000175895	PLEKHF2	940.887	0.563232	0.19802	2.84431	0.00445075	0.106166
ENSG00000210082	MT-RNR2	390497	0.878977	0.309163	2.84309	0.00446787	0.106264
ENSG00000219607	PPP1R3G	26.2322	1.82835	0.643019	2.84338	0.00446377	0.106264
ENSG00000012171	SEMA3B	114.419	1.47123	0.518027	2.84006	0.00451054	0.107122
ENSG00000048162	NOP16	374.289	-0.631588	0.222541	-2.83807	0.00453872	0.107203
ENSG00000117724	CENPF	5958.64	-0.568308	0.200222	-2.83838	0.00453426	0.107203
ENSG00000132561	MATN2	42.5013	1.66033	0.585111	2.83763	0.00454496	0.107203
ENSG00000151388	ADAMTS12	38.4262	-1.63737	0.577048	-2.8375	0.00454685	0.107203
ENSG00000176406	RIMS2	328.794	1.11733	0.39374	2.83775	0.0045433	0.107203
ENSG00000116039	ATP6V1B1	260.185	0.865485	0.305126	2.83649	0.00456127	0.107388
ENSG00000175216	CKAP5	1895.56	-0.593494	0.209273	-2.83598	0.00456853	0.107403
ENSG00000259040	BLOC1S5-TXNDC5	92.099	-1.65428	0.583671	-2.83427	0.00459299	0.107823
ENSG00000055130	CUL1	1322.06	-0.507432	0.179101	-2.83322	0.00460823	0.107927
ENSG00000164342	TLR3	41.7418	1.49596	0.528038	2.83304	0.0046107	0.107927
ENSG00000102699	PARP4	1901.19	-0.533664	0.188413	-2.83242	0.00461977	0.107985
ENSG00000141504	SAT2	192.56	0.759602	0.268263	2.83156	0.00463216	0.108119
ENSG00000053372	MRTO4	759.296	-0.730462	0.258088	-2.83028	0.00465078	0.108215
ENSG00000122778	KIAA1549	500.546	-0.615813	0.217615	-2.82983	0.00465725	0.108215
ENSG00000134533	RERG	6.16656	3.81854	1.34957	2.82945	0.00466284	0.108215
ENSG00000167716	WDR81	280.344	-0.724411	0.255978	-2.82997	0.00465527	0.108215
ENSG00000203667	COX20	1148.09	0.502576	0.177866	2.82559	0.00471931	0.10937
ENSG00000144320	LNPK	751.508	0.482458	0.170881	2.82336	0.00475227	0.109656
ENSG00000145020	AMT	64.4561	1.57606	0.55841	2.82241	0.00476635	0.109656
ENSG00000154640	BTG3	840.557	0.594164	0.210506	2.82255	0.00476439	0.109656
ENSG00000154845	PPP4R1	1141.56	-0.461242	0.163383	-2.82307	0.00475668	0.109656
ENSG00000155254	MARVELD1	801.382	-0.573869	0.203353	-2.82203	0.00477205	0.109656
ENSG00000162337	LRP5	555.273	-0.683153	0.242036	-2.82252	0.00476472	0.109656
ENSG00000260260	SNHG19	189.109	1.29314	0.458362	2.82123	0.00478398	0.109775
ENSG00000152583	SPARCL1	14.1456	3.20702	1.13736	2.81971	0.00480665	0.109986
ENSG00000177508	IRX3	2057.78	0.556412	0.197316	2.8199	0.00480384	0.109986
ENSG00000143815	LBR	1940.83	-0.524128	0.185918	-2.81914	0.00481531	0.110029
ENSG00000128791	TWSG1	512.982	0.571813	0.202988	2.81698	0.00484778	0.110356
ENSG00000136854	STXBP1	51.2626	1.73616	0.616188	2.81758	0.00483873	0.110356
ENSG00000164684	ZNF704	292.814	2.86848	1.01833	2.81684	0.00484991	0.110356
ENSG00000186638	KIF24	78.0294	1.96652	0.69946	2.81149	0.00493133	0.112052
ENSG00000162543	UBXN10	7.23874	3.22338	1.14788	2.80811	0.00498325	0.113074
ENSG00000007062	PROM1	3109.95	-0.50591	0.180235	-2.80695	0.00500138	0.11317
ENSG00000181751	C5orf30	188.469	-0.74164	0.2642	-2.80712	0.00499872	0.11317
ENSG00000196547	MAN2A2	673.854	-0.626521	0.223334	-2.80531	0.00502685	0.113589
ENSG00000142449	FBN3	735.789	0.66361	0.236924	2.80094	0.00509541	0.114978
ENSG00000196218	RYR1	48.2528	1.37547	0.491313	2.79958	0.00511693	0.115304
ENSG00000107282	APBA1	108.472	1.34678	0.481383	2.79773	0.00514632	0.115702
ENSG00000149480	MTA2	1277.76	-0.632122	0.225954	-2.79757	0.00514879	0.115702
ENSG00000101220	C20orf27	251.983	-0.774801	0.277349	-2.79359	0.0052126	0.116975
ENSG00000149782	PLCB3	531.619	-0.533543	0.19108	-2.79226	0.00523415	0.116996
ENSG00000187391	MAGI2	67.0133	1.40999	0.504976	2.7922	0.00523507	0.116996
ENSG00000260604	RP1-140K8.5	62.1475	-1.33098	0.476672	-2.79224	0.00523444	0.116996
ENSG00000138356	AOX1	7.70735	3.38865	1.21428	2.79067	0.0052599	0.117389
ENSG00000175920	DOK7	21.0168	1.91029	0.684656	2.79015	0.00526844	0.117419
ENSG00000082212	ME2	686.081	-0.560013	0.20105	-2.78544	0.00534555	0.118605
ENSG00000090238	YPEL3	386.607	0.58257	0.209125	2.78575	0.00534043	0.118605
ENSG00000109805	NCAPG	663.854	-0.594878	0.213591	-2.78512	0.00535076	0.118605
ENSG00000181222	POLR2A	1891.24	-0.616608	0.221339	-2.78581	0.00533946	0.118605
ENSG00000114450	GNB4	2453.51	-0.688385	0.247322	-2.78336	0.00537997	0.11909
ENSG00000154898	CCDC144CP	18.3026	2.21739	0.797464	2.78055	0.00542665	0.119798
ENSG00000161714	PLCD3	63.2758	1.08013	0.388419	2.78083	0.00542197	0.119798
ENSG00000119326	CTNNAL1	167.624	1.05029	0.377915	2.77916	0.00544999	0.119826
ENSG00000131773	KHDRBS3	780.99	-0.58578	0.210756	-2.77942	0.00544563	0.119826
ENSG00000279885	RP11-637N19.1	7.06786	4.71781	1.69706	2.77999	0.00543607	0.119826
ENSG00000100154	TTC28	37.6496	1.75121	0.630245	2.77862	0.00545903	0.119863
ENSG00000092758	COL9A3	1126.99	0.794356	0.285979	2.77768	0.00547489	0.12005
ENSG00000156467	UQCRB	2738.23	0.465172	0.167597	2.77554	0.00551095	0.120678
ENSG00000090889	KIF4A	419.015	-0.61296	0.220893	-2.77491	0.00552166	0.12075
ENSG00000070950	RAD18	799.604	-0.512906	0.184883	-2.77422	0.00553342	0.120845
ENSG00000100490	CDKL1	70.8694	-1.15119	0.415061	-2.77355	0.00554492	0.120934
ENSG00000116209	TMEM59	2405.29	0.604661	0.218067	2.77282	0.00555731	0.120943
ENSG00000154874	CCDC144B	29.8185	1.99742	0.720402	2.77265	0.00556016	0.120943
ENSG00000174231	PRPF8	4651.46	-0.552383	0.199356	-2.77083	0.00559128	0.121458
ENSG00000132688	NES	358.929	-0.98155	0.354403	-2.76959	0.00561265	0.121573
ENSG00000166396	SERPINB7	50.6159	1.64269	0.593288	2.76879	0.00562643	0.121573
ENSG00000187260	WDR86	90.3084	1.31384	0.474455	2.76915	0.00562035	0.121573
ENSG00000261236	BOP1	2701.48	-0.670747	0.242198	-2.76942	0.00561564	0.121573
ENSG00000106789	CORO2A	270.563	0.678012	0.245068	2.76663	0.00566393	0.121732
ENSG00000134490	TMEM241	619.301	-0.706799	0.255464	-2.76672	0.0056623	0.121732
ENSG00000153107	ANAPC1	713.37	-0.610287	0.220622	-2.76621	0.00567116	0.121732
ENSG00000160767	FAM189B	814.766	-0.527521	0.190627	-2.76729	0.00565246	0.121732
ENSG00000164506	STXBP5	236.961	-0.77157	0.278896	-2.76652	0.00566583	0.121732
ENSG00000013588	GPRC5A	1197.78	0.885599	0.320296	2.76494	0.00569332	0.122047
ENSG00000100599	RIN3	226.984	-0.834976	0.302194	-2.76305	0.00572645	0.122596
ENSG00000105974	CAV1	592.351	-0.556822	0.201658	-2.76121	0.00575871	0.122802
ENSG00000137460	FHDC1	489.707	-0.697709	0.252612	-2.76197	0.0057453	0.122802
ENSG00000160179	ABCG1	28.4708	1.91531	0.693625	2.7613	0.00575717	0.122802
ENSG00000011451	WIZ	1193.56	-0.556532	0.201785	-2.75805	0.00581467	0.123833
ENSG00000010322	NISCH	332.191	0.744472	0.270008	2.75722	0.00582953	0.123879
ENSG00000124602	UNC5CL	26.4844	1.65367	0.599884	2.75665	0.0058396	0.123879
ENSG00000138449	SLC40A1	74.405	1.69792	0.615896	2.75683	0.00583638	0.123879
ENSG00000101782	RIOK3	1502.61	0.705371	0.256184	2.75338	0.00589831	0.124961
ENSG00000156650	KAT6B	656.525	0.776674	0.28214	2.75279	0.00590896	0.125024
ENSG00000163393	SLC22A15	54.4518	1.39344	0.506293	2.75224	0.00591884	0.125071
ENSG00000163220	S100A9	111.728	-1.25614	0.456551	-2.75136	0.00593489	0.125248
ENSG00000116698	SMG7	1882.03	-0.4982	0.181243	-2.74879	0.00598155	0.126069
ENSG00000167178	ISLR2	18.5587	2.15922	0.785887	2.7475	0.00600523	0.126405
ENSG00000215018	COL28A1	69.7595	1.61488	0.58793	2.74672	0.00601941	0.12654
ENSG00000119943	PYROXD2	69.78	1.21275	0.441711	2.74557	0.00604068	0.126679
ENSG00000132846	ZBED3	479.54	-0.672948	0.245108	-2.74551	0.00604161	0.126679
ENSG00000185352	HS6ST3	41.1891	-1.94311	0.707855	-2.74507	0.00604976	0.126687
ENSG00000064042	LIMCH1	1334.08	0.670282	0.244227	2.7445	0.00606028	0.126745
ENSG00000173638	SLC19A1	383.83	-0.757873	0.276189	-2.74404	0.00606888	0.126762
ENSG00000102409	BEX4	201.35	0.851241	0.310275	2.7435	0.00607876	0.126806
ENSG00000004864	SLC25A13	1512.5	-0.657176	0.239632	-2.74244	0.00609845	0.127054
ENSG00000114854	TNNC1	12.0065	2.51556	0.917735	2.74106	0.00612418	0.127427
ENSG00000145860	RNF145	512.746	0.736462	0.268831	2.73949	0.00615339	0.127871
ENSG00000255404	RP11-770G2.5	20.8229	-2.46838	0.902287	-2.7357	0.0062248	0.12919
ENSG00000196730	DAPK1	151.371	1.37122	0.501383	2.73488	0.00624028	0.129347
ENSG00000068078	FGFR3	216.983	0.789645	0.289031	2.73204	0.0062943	0.129997
ENSG00000102144	PGK1	3744.84	0.548732	0.200859	2.73192	0.00629657	0.129997
ENSG00000118985	ELL2	241.984	-0.726625	0.266052	-2.73114	0.00631154	0.129997
ENSG00000130935	NOL11	847.61	-0.517767	0.1895	-2.73228	0.00628982	0.129997
ENSG00000162063	CCNF	608.671	-0.614499	0.224977	-2.73139	0.00630681	0.129997
ENSG00000166226	CCT2	1759.04	-0.559883	0.205113	-2.72963	0.00634052	0.130429
ENSG00000138764	CCNG2	737.783	0.564788	0.207003	2.72841	0.00636413	0.13075
ENSG00000085999	RAD54L	334.186	-0.681272	0.249937	-2.72578	0.00641507	0.131221
ENSG00000114812	VIPR1	78.1122	1.18226	0.433658	2.72626	0.00640572	0.131221
ENSG00000171604	CXXC5	390.066	0.60236	0.221004	2.72556	0.00641928	0.131221
ENSG00000183778	B3GALT5	84.7875	1.7513	0.642537	2.7256	0.00641855	0.131221
ENSG00000071564	TCF3	1372.84	-0.555206	0.203971	-2.72198	0.00648916	0.132152
ENSG00000103932	RPAP1	331.675	-0.676077	0.248341	-2.72238	0.00648138	0.132152
ENSG00000132274	TRIM22	13.7722	2.50733	0.920951	2.72254	0.00647817	0.132152
ENSG00000142959	BEST4	23.2246	1.97061	0.724223	2.721	0.00650855	0.132381
ENSG00000116260	QSOX1	2071.59	0.510089	0.187567	2.7195	0.006538	0.132814
ENSG00000058404	CAMK2B	13.367	2.3374	0.859656	2.719	0.00654804	0.132853
ENSG00000088305	DNMT3B	578.973	-0.613369	0.225729	-2.71728	0.00658204	0.133376
ENSG00000137054	POLR1E	589.217	-0.667059	0.245671	-2.71525	0.00662251	0.133698
ENSG00000183048	SLC25A10	710.022	-0.700322	0.257855	-2.71596	0.00660842	0.133698
ENSG00000229117	RPL41	2219.98	0.678364	0.249816	2.71546	0.00661845	0.133698
ENSG00000037280	FLT4	10.9935	2.93341	1.08186	2.71145	0.00669901	0.134983
ENSG00000103148	NPRL3	487.965	-0.713412	0.263129	-2.71126	0.00670273	0.134983
ENSG00000095203	EPB41L4B	2429.13	-0.5994	0.221296	-2.70859	0.00675704	0.135512
ENSG00000129667	RHBDF2	345.179	-0.699031	0.258104	-2.70833	0.00676227	0.135512
ENSG00000213626	LBH	19.9722	2.03456	0.75094	2.70935	0.00674143	0.135512
ENSG00000268790	CTC-429P9.4	21.4949	3.32389	1.22711	2.70872	0.00675433	0.135512
ENSG00000135763	URB2	660.617	-0.749079	0.276754	-2.70666	0.00679644	0.135718
ENSG00000163820	FYCO1	322.538	-0.734223	0.271271	-2.7066	0.00679758	0.135718
ENSG00000277209	RPPH1	13.7839	3.53239	1.30498	2.70684	0.00679265	0.135718
ENSG00000151502	VPS26B	844.665	-0.466213	0.172399	-2.70427	0.00684539	0.136506
ENSG00000160200	CBS	129.522	-0.84611	0.312936	-2.70378	0.00685554	0.136541
ENSG00000101255	TRIB3	137.698	0.821689	0.303984	2.70307	0.00687025	0.136667
ENSG00000134762	DSC3	1554.03	-1.64561	0.608904	-2.70258	0.00688029	0.1367
ENSG00000214922	HLA-F-AS1	23.8975	2.51529	0.930995	2.70172	0.00689808	0.136886
ENSG00000235026	DPP10-AS1	27.4139	-1.85524	0.686963	-2.70064	0.00692071	0.137168
ENSG00000100614	PPM1A	587.022	-0.509015	0.188585	-2.69913	0.00695213	0.137623
ENSG00000133101	CCNA1	41.5862	1.34136	0.497137	2.69817	0.00697228	0.137855
ENSG00000171848	RRM2	2038.41	-0.522384	0.19365	-2.69757	0.0069847	0.137933
ENSG00000198804	MT-CO1	173173	0.728918	0.270262	2.69708	0.0069951	0.137971
ENSG00000229689	AC009237.8	119.661	-1.06802	0.39633	-2.69477	0.00704378	0.138682
ENSG00000253767	PCDHGA8	16.6213	2.51733	0.934227	2.69456	0.00704819	0.138682
ENSG00000136305	CIDEB	357.219	-0.733446	0.272373	-2.6928	0.0070855	0.139249
ENSG00000060656	PTPRU	1398.8	0.443685	0.164802	2.69224	0.00709743	0.139278
ENSG00000128039	SRD5A3	286.927	0.817651	0.303742	2.69193	0.00710409	0.139278
ENSG00000081479	LRP2	8.57834	-4.48436	1.66684	-2.69033	0.00713808	0.139776
ENSG00000172936	MYD88	579.033	-0.649115	0.24147	-2.68818	0.00718436	0.140513
ENSG00000160957	RECQL4	1365.52	-0.532171	0.198018	-2.68749	0.00719919	0.140635
ENSG00000100321	SYNGR1	459.752	0.666251	0.248023	2.68625	0.00722592	0.140988
ENSG00000144712	CAND2	124.725	1.06742	0.397573	2.68485	0.00725631	0.141411
ENSG00000117411	B4GALT2	751.969	-0.549202	0.204593	-2.68437	0.00726669	0.141442
ENSG00000165238	WNK2	479.839	-0.717887	0.267472	-2.68397	0.00727527	0.141442
ENSG00000278041	RP5-984P4.6	6.95291	3.60051	1.34212	2.68271	0.00730289	0.14181
ENSG00000137203	TFAP2A	1030.92	-0.609266	0.227243	-2.68112	0.00733769	0.142182
ENSG00000247626	MARS2	202.547	-0.705009	0.262962	-2.68103	0.00733951	0.142182
ENSG00000114251	WNT5A	21.8778	1.94105	0.724183	2.68034	0.00735479	0.142309
ENSG00000164715	LMTK2	1265.01	-0.597781	0.223103	-2.67939	0.00737566	0.142544
ENSG00000176788	BASP1	326.018	1.06931	0.399317	2.67786	0.00740952	0.142859
ENSG00000197959	DNM3	63.0366	-1.32588	0.495071	-2.67816	0.00740272	0.142859
ENSG00000152969	JAKMIP1	14.3514	3.05548	1.14124	2.67734	0.00742101	0.142912
ENSG00000278249	SCARNA2	8.14486	4.23867	1.58408	2.67579	0.00745523	0.143401
ENSG00000137331	IER3	605.605	0.722323	0.270216	2.67313	0.0075147	0.144096
ENSG00000196136	SERPINA3	687.66	1.60878	0.601865	2.67299	0.00751792	0.144096
ENSG00000198959	TGM2	8.20965	2.97712	1.11375	2.67305	0.0075165	0.144096
ENSG00000105373	GLTSCR2	1159.94	0.604019	0.226103	2.67144	0.0075527	0.144542
ENSG00000125266	EFNB2	305.476	0.833265	0.311995	2.67077	0.00756778	0.144542
ENSG00000135404	CD63	2003.29	0.578121	0.216459	2.67081	0.00756684	0.144542
ENSG00000185630	PBX1	2568.29	-0.513383	0.192372	-2.66869	0.00761466	0.145267
ENSG00000075651	PLD1	603.674	0.911941	0.341944	2.66693	0.00765475	0.145521
ENSG00000140464	PML	857.574	-0.613308	0.229967	-2.66694	0.00765456	0.145521
ENSG00000274286	ADRA2B	62.9133	1.26993	0.476095	2.66738	0.00764446	0.145521
ENSG00000139737	SLAIN1	411.147	-0.713282	0.26766	-2.66488	0.00770156	0.145813
ENSG00000140521	POLG	958.261	-0.450403	0.169039	-2.66449	0.00771042	0.145813
ENSG00000166289	PLEKHF1	33.0473	-1.60684	0.603099	-2.6643	0.00771487	0.145813
ENSG00000177303	CASKIN2	461.781	-0.547563	0.205408	-2.66574	0.007682	0.145813
ENSG00000198901	PRC1	2441.37	-0.452371	0.16976	-2.66476	0.00770429	0.145813
ENSG00000086696	HSD17B2	9.06029	2.83642	1.06531	2.66253	0.00775546	0.14641
ENSG00000006747	SCIN	53.7228	1.67166	0.628059	2.66163	0.00777625	0.146463
ENSG00000107815	TWNK	188.154	-0.843374	0.316818	-2.66201	0.00776753	0.146463
ENSG00000012779	ALOX5	27.8537	-2.06152	0.774911	-2.66033	0.00780648	0.14663
ENSG00000115290	GRB14	78.4751	-1.03302	0.388341	-2.66008	0.00781211	0.14663
ENSG00000138678	GPAT3	220.972	-1.09384	0.411173	-2.66029	0.00780743	0.14663
ENSG00000147697	GSDMC	75.0683	1.30434	0.490414	2.65967	0.00782175	0.146642
ENSG00000090530	P3H2	25.6022	2.28649	0.860484	2.65721	0.00787901	0.147198
ENSG00000163507	KIAA1524	576.373	-0.544975	0.205073	-2.65746	0.00787311	0.147198
ENSG00000166750	SLFN5	371.726	0.606855	0.228361	2.65743	0.00787379	0.147198
ENSG00000254618	TMED10P1	7.42477	5.49535	2.06837	2.65685	0.00788754	0.147198
ENSG00000065809	FAM107B	897.147	-0.80817	0.30428	-2.65601	0.00790721	0.147228
ENSG00000115568	ZNF142	437.607	-0.600949	0.226251	-2.65612	0.00790452	0.147228
ENSG00000140044	JDP2	68.0518	1.30087	0.489954	2.65508	0.00792889	0.147463
ENSG00000099338	CATSPERG	13.1225	2.45825	0.926093	2.65443	0.00794432	0.147581
ENSG00000109917	ZPR1	348.125	-0.652671	0.246156	-2.65145	0.00801472	0.14872
ENSG00000166681	BEX3	964.529	0.654877	0.247108	2.65017	0.00804513	0.148945
ENSG00000226950	DANCR	486.029	-0.712456	0.268817	-2.65034	0.00804114	0.148945
ENSG00000124882	EREG	422.126	0.988145	0.373129	2.64827	0.0080905	0.149445
ENSG00000198431	TXNRD1	1994.72	-0.555638	0.209797	-2.64845	0.00808618	0.149445
ENSG00000160803	UBQLN4	1917.32	-0.458412	0.17327	-2.64565	0.0081535	0.15041
ENSG00000172575	RASGRP1	1363.6	-0.478133	0.180746	-2.64533	0.00816123	0.15041
ENSG00000107984	DKK1	24.1976	1.82635	0.69053	2.64485	0.0081728	0.150453
ENSG00000146281	PM20D2	1549.78	-0.490681	0.185685	-2.64255	0.00822847	0.151307
ENSG00000105655	ISYNA1	189.863	0.745538	0.282265	2.64127	0.00825966	0.151675
ENSG00000114626	ABTB1	116.351	0.86332	0.326896	2.64096	0.00826708	0.151675
ENSG00000121578	B4GALT4	498.329	0.594675	0.225254	2.64002	0.00829021	0.151757
ENSG00000179409	GEMIN4	565.806	-0.725623	0.274845	-2.64012	0.00828777	0.151757
ENSG00000070814	TCOF1	849.997	-0.533652	0.202203	-2.63919	0.00831053	0.151959
ENSG00000007968	E2F2	457.652	-0.637306	0.241707	-2.63669	0.00837189	0.152891
ENSG00000123213	NLN	1492.98	-0.464944	0.176384	-2.63597	0.00838966	0.152891
ENSG00000163938	GNL3	1002.71	-0.476813	0.180863	-2.63631	0.00838125	0.152891
ENSG00000117593	DARS2	1066.03	-0.576675	0.218945	-2.63388	0.00844155	0.153654
ENSG00000142920	AZIN2	15.1573	2.39601	0.909813	2.63352	0.0084504	0.153654
ENSG00000001629	ANKIB1	2503.5	-0.56563	0.214851	-2.63266	0.00847186	0.153872
ENSG00000072840	EVC	142.308	0.894815	0.340219	2.63011	0.00853563	0.154662
ENSG00000100284	TOM1	933.818	0.623426	0.237097	2.62941	0.00855332	0.154662
ENSG00000115317	HTRA2	413.146	-0.630659	0.239834	-2.62957	0.00854942	0.154662
ENSG00000227471	AKR1B15	25.7169	-1.97958	0.752654	-2.63014	0.008535	0.154662
ENSG00000170027	YWHAG	4769.37	-0.402815	0.153381	-2.62623	0.00863357	0.155829
ENSG00000197714	ZNF460	176.865	1.20298	0.458085	2.6261	0.00863699	0.155829
ENSG00000140279	DUOX2	12.5143	2.92773	1.11515	2.6254	0.00865464	0.155975
ENSG00000104332	SFRP1	4799.86	0.550701	0.209859	2.62415	0.00868659	0.156378
ENSG00000091127	PUS7	754.517	-0.596916	0.227588	-2.62279	0.00872128	0.156829
ENSG00000090006	LTBP4	407.272	0.732448	0.279452	2.62102	0.00876681	0.157061
ENSG00000125148	MT2A	153.411	0.845991	0.322687	2.62171	0.0087491	0.157061
ENSG00000138780	GSTCD	270.694	-0.715363	0.273052	-2.61988	0.00879598	0.157061
ENSG00000153132	CLGN	28.5856	1.86018	0.709969	2.62009	0.0087906	0.157061
ENSG00000177542	SLC25A22	177.196	-0.714226	0.272491	-2.6211	0.00876458	0.157061
ENSG00000198888	MT-ND1	37973.1	0.723774	0.276285	2.61966	0.00880164	0.157061
ENSG00000276043	UHRF1	1040.23	-0.536454	0.204737	-2.62021	0.00878746	0.157061
ENSG00000031698	SARS	1764.93	0.558221	0.213449	2.61524	0.00891651	0.157691
ENSG00000091831	ESR1	72.4669	-1.47367	0.563539	-2.61502	0.00892214	0.157691
ENSG00000104953	TLE6	30.6379	1.54716	0.591742	2.61458	0.00893375	0.157691
ENSG00000107957	SH3PXD2A	860.432	0.775945	0.296759	2.61473	0.00892983	0.157691
ENSG00000126870	WDR60	333.983	1.08038	0.412767	2.6174	0.0088603	0.157691
ENSG00000132749	TESMIN	249.725	-0.639951	0.244742	-2.6148	0.00892792	0.157691
ENSG00000141384	TAF4B	179.618	-0.759187	0.290219	-2.61591	0.00889903	0.157691
ENSG00000163931	TKT	1512.69	-0.572948	0.218881	-2.61762	0.00885455	0.157691
ENSG00000165526	RPUSD4	230.867	-0.631337	0.241433	-2.61496	0.00892378	0.157691
ENSG00000188549	C15orf52	769.017	-0.657149	0.251245	-2.61557	0.00890781	0.157691
ENSG00000061656	SPAG4	29.1921	1.77344	0.678746	2.61282	0.00897993	0.157993
ENSG00000176387	HSD11B2	90.2046	1.04496	0.399926	2.61287	0.00897855	0.157993
ENSG00000204397	CARD16	7.1757	3.55794	1.36158	2.61309	0.00897267	0.157993
ENSG00000058804	NDC1	1563.25	-0.511151	0.196087	-2.60676	0.00914032	0.158419
ENSG00000093009	CDC45	324.843	-0.701184	0.268511	-2.61138	0.00901769	0.158419
ENSG00000110628	SLC22A18	80.1301	1.06461	0.408397	2.60679	0.00913944	0.158419
ENSG00000131037	EPS8L1	162.738	0.775761	0.297388	2.60858	0.00909178	0.158419
ENSG00000136628	EPRS	5546.34	-0.417067	0.159921	-2.60796	0.00910833	0.158419
ENSG00000151576	QTRT2	886.204	-0.477323	0.182995	-2.6084	0.00909674	0.158419
ENSG00000159208	CIART	190.073	0.752852	0.288722	2.60753	0.00911987	0.158419
ENSG00000162817	C1orf115	11.304	2.71197	1.03938	2.60921	0.00907528	0.158419
ENSG00000165300	SLITRK5	399.307	-0.647416	0.247962	-2.61094	0.00902926	0.158419
ENSG00000173698	ADGRG2	357.016	-0.797952	0.305895	-2.60858	0.00909195	0.158419
ENSG00000205476	CCDC85C	897.126	-0.475995	0.182395	-2.60969	0.00906255	0.158419
ENSG00000228594	FNDC10	454.359	-0.805312	0.30856	-2.60991	0.00905668	0.158419
ENSG00000254087	LYN	544.663	-0.893646	0.342345	-2.61036	0.00904462	0.158419
ENSG00000279689	RP11-574K11.32	62.4276	1.61012	0.617548	2.60728	0.00912642	0.158419
ENSG00000112511	PHF1	263.246	0.721431	0.276804	2.60629	0.00915298	0.15847
ENSG00000144040	SFXN5	146.137	0.773957	0.297016	2.60578	0.00916665	0.158538
ENSG00000130304	SLC27A1	67.075	1.44949	0.556487	2.60472	0.00919505	0.158861
ENSG00000272114	RP1-261G23.7	32.1099	1.74734	0.670935	2.60434	0.00920511	0.158866
ENSG00000102243	VGLL1	814.356	0.711152	0.273148	2.60354	0.00922665	0.158901
ENSG00000129451	KLK10	530.935	0.979531	0.376219	2.60362	0.00922449	0.158901
ENSG00000047648	ARHGAP6	11.2407	2.67045	1.02617	2.60236	0.00925849	0.159281
ENSG00000146670	CDCA5	619.536	-0.593007	0.227912	-2.60191	0.00927071	0.159323
ENSG00000230615	RP5-1198O20.4	36.4637	-1.764	0.678144	-2.60122	0.00928932	0.159475
ENSG00000102805	CLN5	512.357	0.603974	0.232243	2.60061	0.00930584	0.15959
ENSG00000162129	CLPB	385.348	-0.747082	0.287544	-2.59814	0.00937294	0.160572
ENSG00000131668	BARX1	12.2376	2.33425	0.89913	2.59612	0.00942823	0.16135
ENSG00000058600	POLR3E	550.369	-0.536166	0.206679	-2.5942	0.00948118	0.161946
ENSG00000237515	SHISA9	20.4211	-2.04781	0.7894	-2.59413	0.00948294	0.161946
ENSG00000106290	TAF6	1706.5	-0.631865	0.24384	-2.59131	0.00956105	0.162671
ENSG00000132153	DHX30	691.635	-0.5841	0.225329	-2.59221	0.00953612	0.162671
ENSG00000137936	BCAR3	93.4007	0.872812	0.336872	2.59093	0.00957178	0.162671
ENSG00000165480	SKA3	633.589	-0.624118	0.240822	-2.59161	0.00955272	0.162671
ENSG00000171792	RHNO1	475.098	-0.661742	0.25542	-2.5908	0.00957536	0.162671
ENSG00000092929	UNC13D	306.881	-0.809584	0.312595	-2.58989	0.00960079	0.162874
ENSG00000142156	COL6A1	3526.43	-0.636627	0.245858	-2.5894	0.0096142	0.162874
ENSG00000254122	PCDHGB7	9.20747	3.40479	1.31495	2.58929	0.00961729	0.162874
ENSG00000273247	RP11-83A24.2	110.039	1.12553	0.43505	2.58713	0.00967785	0.16373
ENSG00000068489	PRR11	781.293	-0.516095	0.199545	-2.58636	0.00969944	0.163755
ENSG00000125247	TMTC4	456.11	-0.646407	0.249902	-2.58664	0.00969176	0.163755
ENSG00000138778	CENPE	845.407	-0.530825	0.205268	-2.58601	0.00970955	0.163756
ENSG00000118894	EEF2KMT	197.384	-0.737852	0.285424	-2.58511	0.00973479	0.164012
ENSG00000160193	WDR4	269.461	-0.843758	0.326586	-2.58357	0.00977833	0.164575
ENSG00000054277	OPN3	655.891	-0.729261	0.282828	-2.57846	0.00992413	0.16583
ENSG00000107937	GTPBP4	2336.45	-0.422423	0.163826	-2.57848	0.00992357	0.16583
ENSG00000138035	PNPT1	541.334	-0.48933	0.189625	-2.58052	0.00986506	0.16583
ENSG00000175105	ZNF654	640.015	0.635143	0.246237	2.57939	0.00989736	0.16583
ENSG00000175938	ORAI3	87.0855	0.918577	0.356158	2.57913	0.00990502	0.16583
ENSG00000188771	PLET1	7.13112	-3.826	1.48382	-2.57848	0.00992374	0.16583
ENSG00000198604	BAZ1A	734.129	-0.521408	0.202145	-2.57938	0.00989773	0.16583
ENSG00000104870	FCGRT	31.031	1.59817	0.620415	2.57597	0.00999598	0.165836
ENSG00000106477	CEP41	151.038	-0.948652	0.368047	-2.57753	0.00995092	0.165836
ENSG00000114439	BBX	1297.71	0.496706	0.192849	2.57562	0.0100059	0.165836
ENSG00000138092	CENPO	472.098	-0.518139	0.20101	-2.57768	0.00994667	0.165836
ENSG00000170485	NPAS2	587.524	0.876042	0.340056	2.57617	0.00999021	0.165836
ENSG00000198483	ANKRD35	79.6509	1.14745	0.445401	2.57622	0.00998869	0.165836
ENSG00000206538	VGLL3	56.4955	-1.33031	0.51621	-2.57708	0.00996397	0.165836
ENSG00000232445	RP11-132A1.4	44.4709	-1.5334	0.595132	-2.57657	0.00997864	0.165836
ENSG00000136450	SRSF1	4088.06	-0.390763	0.151831	-2.57368	0.0100624	0.166603
ENSG00000067141	NEO1	495.644	0.789375	0.306882	2.57225	0.0101041	0.167123
ENSG00000078018	MAP2	1065.67	-0.505619	0.196684	-2.57071	0.0101489	0.167354
ENSG00000107201	DDX58	350.403	-0.587789	0.228626	-2.57097	0.0101415	0.167354
ENSG00000242193	RP11-568K15.1	218.697	-0.73664	0.286544	-2.57078	0.0101471	0.167354
ENSG00000151090	THRB	53.9758	1.19688	0.466124	2.56772	0.0102369	0.168635
ENSG00000135966	TGFBRAP1	650.305	-0.520451	0.202846	-2.56575	0.0102953	0.169254
ENSG00000266094	RASSF5	146.013	-0.949454	0.370034	-2.56586	0.0102921	0.169254
ENSG00000105404	RABAC1	327.165	0.640397	0.249697	2.56469	0.0103267	0.169599
ENSG00000131626	PPFIA1	1321.46	-0.526821	0.20546	-2.56411	0.010344	0.169712
ENSG00000160408	ST6GALNAC6	191.81	0.688183	0.268476	2.56329	0.0103685	0.169779
ENSG00000275216	RP11-54H7.4	563.391	-0.963145	0.375747	-2.56328	0.0103689	0.169779
ENSG00000157927	RADIL	124.107	0.932942	0.364193	2.56167	0.010417	0.170395
ENSG00000006634	DBF4	1488.26	-0.646899	0.252752	-2.55942	0.0104846	0.170644
ENSG00000132182	NUP210	2242.36	-0.535514	0.20923	-2.55945	0.0104837	0.170644
ENSG00000164088	PPM1M	63.0889	1.0643	0.415744	2.55998	0.0104678	0.170644
ENSG00000180447	GAS1	63.1236	-1.10731	0.432569	-2.55985	0.0104716	0.170644
ENSG00000260822	GS1-358P8.4	323.214	-0.84552	0.330356	-2.55942	0.0104846	0.170644
ENSG00000138286	FAM149B1	420.226	0.591675	0.23123	2.55881	0.010503	0.170773
ENSG00000092841	MYL6	7449.94	0.627131	0.245382	2.55573	0.0105965	0.171373
ENSG00000117151	CTBS	218.851	0.724526	0.283514	2.55552	0.010603	0.171373
ENSG00000138182	KIF20B	719.667	-0.509283	0.199255	-2.55593	0.0105903	0.171373
ENSG00000149294	NCAM1	26.8294	-2.25626	0.88262	-2.55632	0.0105786	0.171373
ENSG00000181026	AEN	475.87	-0.514651	0.201281	-2.55687	0.0105618	0.171373
ENSG00000235162	C12orf75	77.046	1.01945	0.398903	2.55564	0.0105993	0.171373
ENSG00000204060	FOXO6	175.675	0.698083	0.27337	2.55362	0.010661	0.172139
ENSG00000064687	ABCA7	316.552	0.777978	0.304935	2.55129	0.0107325	0.173123
ENSG00000171843	MLLT3	623.948	0.770709	0.302138	2.55085	0.010746	0.173168
ENSG00000128050	PAICS	3312.81	-0.477854	0.187457	-2.54914	0.0107988	0.173847
ENSG00000119801	YPEL5	510.213	0.601464	0.236015	2.54842	0.0108213	0.17398
ENSG00000188223	AC002398.9	17.2605	3.38864	1.32982	2.54819	0.0108284	0.17398
ENSG00000102178	UBL4A	543.726	-0.661957	0.259831	-2.54764	0.0108454	0.174082
ENSG00000154227	CERS3	7.55091	2.94593	1.15733	2.54544	0.0109139	0.17501
ENSG00000011376	LARS2	289.427	-0.619291	0.24342	-2.54412	0.0109553	0.175501
ENSG00000166197	NOLC1	2196.6	-0.475656	0.187006	-2.54354	0.0109736	0.175621
ENSG00000182154	MRPL41	244.149	0.666152	0.26205	2.54208	0.0110195	0.176183
ENSG00000115042	FAHD2A	470.913	-0.499381	0.196491	-2.5415	0.0110378	0.176302
ENSG00000138696	BMPR1B	347.685	-0.573451	0.225761	-2.54008	0.0110828	0.176501
ENSG00000178105	DDX10	387.771	-0.545844	0.21487	-2.54035	0.0110743	0.176501
ENSG00000259357	RP11-316M1.12	51.2901	-1.56906	0.617697	-2.54018	0.0110795	0.176501
ENSG00000265972	TXNIP	1179.73	0.845026	0.332882	2.53852	0.0111324	0.177118
ENSG00000060762	MPC1	293.396	-0.674336	0.265742	-2.53756	0.0111629	0.17743
ENSG00000276564	CTA-276F8.1	25.844	1.83247	0.722246	2.53718	0.0111749	0.177448
ENSG00000106683	LIMK1	233.753	-0.631466	0.248921	-2.53681	0.0111866	0.177461
ENSG00000115594	IL1R1	165.58	0.992047	0.391255	2.53555	0.0112269	0.17774
ENSG00000155850	SLC26A2	792.691	0.810069	0.319501	2.53542	0.0112313	0.17774
ENSG00000215788	TNFRSF25	66.144	1.58844	0.626543	2.53524	0.0112369	0.17774
ENSG00000118257	NRP2	1783.17	0.732719	0.289198	2.53362	0.011289	0.178391
ENSG00000111728	ST8SIA1	88.8126	-1.04571	0.413018	-2.53188	0.0113452	0.178931
ENSG00000185015	CA13	189.476	0.789013	0.311621	2.53196	0.0113427	0.178931
ENSG00000005483	KMT2E	1418.78	0.696124	0.275143	2.53004	0.0114048	0.179697
ENSG00000025772	TOMM34	1162.68	-0.626711	0.247792	-2.52918	0.0114329	0.179717
ENSG00000101347	SAMHD1	501.043	-0.64329	0.254366	-2.52899	0.0114392	0.179717
ENSG00000117614	SYF2	639.554	0.690843	0.273162	2.52906	0.0114368	0.179717
ENSG00000171680	PLEKHG5	143.494	0.883672	0.349609	2.5276	0.0114845	0.180255
ENSG00000105048	TNNT1	16.1016	2.44401	0.967311	2.5266	0.0115173	0.180596
ENSG00000100417	PMM1	334.977	0.572044	0.226468	2.52594	0.0115389	0.180762
ENSG00000075391	RASAL2	1250.77	-0.651524	0.258032	-2.52497	0.0115708	0.181087
ENSG00000143369	ECM1	32.2978	2.4912	0.987254	2.52336	0.0116239	0.181744
ENSG00000132854	KANK4	553.918	0.725419	0.287609	2.52224	0.0116611	0.182055
ENSG00000164134	NAA15	1942.17	-0.436251	0.172973	-2.52208	0.0116662	0.182055
ENSG00000198938	MT-CO3	77667.3	0.709386	0.281311	2.52171	0.0116785	0.182073
ENSG00000082516	GEMIN5	281.546	-0.711554	0.282447	-2.51924	0.0117607	0.182469
ENSG00000086827	ZW10	504.792	-0.564037	0.22388	-2.51938	0.0117563	0.182469
ENSG00000106078	COBL	2346.78	-0.6031	0.239586	-2.51726	0.0118271	0.182469
ENSG00000117013	KCNQ4	189.612	-0.704883	0.280001	-2.51743	0.0118215	0.182469
ENSG00000155380	SLC16A1	475.931	-0.665958	0.264494	-2.51786	0.0118071	0.182469
ENSG00000160888	IER2	1468.3	-0.509441	0.202144	-2.52019	0.011729	0.182469
ENSG00000165506	DNAAF2	228.557	-0.672874	0.26715	-2.51871	0.0117784	0.182469
ENSG00000167986	DDB1	2129.8	-0.469616	0.186546	-2.51742	0.0118217	0.182469
ENSG00000176046	NUPR1	954.347	0.607988	0.241231	2.52035	0.0117237	0.182469
ENSG00000226803	RP11-203B9.4	12.2207	2.62153	1.04138	2.51737	0.0118236	0.182469
ENSG00000275464	CH507-9B2.5	181.635	-0.770954	0.306264	-2.51728	0.0118263	0.182469
ENSG00000159403	C1R	517.098	0.727473	0.289158	2.51583	0.0118751	0.183037
ENSG00000087053	MTMR2	1377.82	-0.449567	0.178818	-2.51411	0.0119333	0.183759
ENSG00000240764	PCDHGC5	11.9444	2.31608	0.921381	2.5137	0.0119472	0.183799
ENSG00000181192	DHTKD1	3333.47	-0.514134	0.204598	-2.51289	0.0119746	0.183883
ENSG00000249242	TMEM150C	13.9314	2.08322	0.82902	2.51288	0.0119752	0.183883
ENSG00000119950	MXI1	331.005	0.651667	0.259371	2.51249	0.0119883	0.18391
ENSG00000008256	CYTH3	776.826	-0.546362	0.217488	-2.51214	0.012	0.183917
ENSG00000169403	PTAFR	17.7588	2.08695	0.830859	2.51179	0.012012	0.183927
ENSG00000150893	FREM2	78.2397	-1.04217	0.414976	-2.5114	0.0120254	0.18396
ENSG00000234745	HLA-B	1312.04	0.665723	0.265289	2.50942	0.012093	0.18482
ENSG00000168439	STIP1	2276.5	-0.526751	0.209968	-2.50872	0.0121169	0.185012
ENSG00000176834	VSIG10	871.559	-0.506264	0.201907	-2.50741	0.0121618	0.185525
ENSG00000111799	COL12A1	136.521	-1.0891	0.434762	-2.50506	0.012243	0.186588
ENSG00000164938	TP53INP1	673.502	0.521245	0.208138	2.50432	0.0122686	0.186803
ENSG00000280039	RN7SKP23	24.1006	2.3229	0.927752	2.50379	0.012287	0.18691
ENSG00000135632	SMYD5	336.099	-0.569056	0.227441	-2.50199	0.0123498	0.187689
ENSG00000136842	TMOD1	98.9355	-1.25468	0.501655	-2.50107	0.0123817	0.187999
ENSG00000168067	MAP4K2	286.01	-0.551797	0.220702	-2.50019	0.0124127	0.188294
ENSG00000108561	C1QBP	1550.59	-0.584735	0.233984	-2.49904	0.0124532	0.188732
ENSG00000100644	HIF1A	1649.94	-0.451698	0.180791	-2.49845	0.0124737	0.188867
ENSG00000111674	ENO2	980.329	0.892208	0.357509	2.49563	0.0125735	0.190202
ENSG00000109971	HSPA8	13822.8	-0.668275	0.267874	-2.49474	0.012605	0.190501
ENSG00000138792	ENPEP	1389.24	1.47991	0.593356	2.49414	0.0126264	0.190648
ENSG00000139044	B4GALNT3	1160.88	0.681053	0.273383	2.4912	0.0127311	0.192051
ENSG00000216775	RP1-152L7.5	278.718	-0.568143	0.228149	-2.49022	0.0127663	0.192403
ENSG00000067113	PLPP1	103.271	1.03213	0.414614	2.48938	0.0127967	0.192505
ENSG00000114867	EIF4G1	9834.29	-0.432684	0.17381	-2.48941	0.0127957	0.192505
ENSG00000101333	PLCB4	287.229	1.07643	0.432526	2.48871	0.0128206	0.19266
ENSG00000132953	XPO4	1331.86	-0.587828	0.236224	-2.48844	0.0128306	0.19266
ENSG00000125820	NKX2-2	44.188	1.87061	0.751944	2.4877	0.0128574	0.192707
ENSG00000279006	CTA-243E7.2	7.97524	3.61344	1.45234	2.48801	0.012846	0.192707
ENSG00000197380	DACT3	53.7736	1.25862	0.506061	2.48708	0.0128795	0.192861
ENSG00000235865	GSN-AS1	61.1211	1.64948	0.663429	2.48629	0.0129081	0.193112
ENSG00000140836	ZFHX3	209.046	0.797695	0.320993	2.48508	0.0129521	0.193592
ENSG00000187193	MT1X	97.1393	0.972093	0.391309	2.48421	0.012984	0.193891
ENSG00000260261	RP11-480A16.1	58.925	1.66225	0.669276	2.48366	0.013004	0.194013
ENSG00000150990	DHX37	391.235	-0.623086	0.250959	-2.48282	0.0130346	0.194153
ENSG00000154237	LRRK1	399.085	-0.603083	0.242909	-2.48275	0.0130373	0.194153
ENSG00000118246	FASTKD2	602.578	-0.524861	0.211497	-2.48165	0.0130777	0.194361
ENSG00000128394	APOBEC3F	11.6652	2.62429	1.05742	2.48179	0.0130723	0.194361
ENSG00000148773	MKI67	3191.66	-0.636587	0.256544	-2.48139	0.013087	0.194361
ENSG00000117597	DIEXF	802.044	-0.454358	0.183204	-2.48006	0.0131359	0.194732
ENSG00000173917	HOXB2	26.2164	1.54099	0.621309	2.48023	0.0131296	0.194732
ENSG00000267034	RP11-384O8.1	33.5661	-1.61219	0.650266	-2.47928	0.013165	0.194985
ENSG00000167183	PRR15L	446.009	-0.703144	0.2837	-2.47848	0.0131944	0.195244
ENSG00000135362	PRR5L	21.7713	-1.8721	0.755619	-2.47758	0.0132278	0.19556
ENSG00000101346	POFUT1	1040.26	-0.465557	0.188145	-2.47446	0.0133439	0.196919
ENSG00000237512	UNC5B-AS1	5.96323	3.1512	1.27342	2.4746	0.0133384	0.196919
ENSG00000162873	KLHDC8A	121.968	1.38654	0.56088	2.47208	0.0134331	0.198056
ENSG00000144043	TEX261	1256.96	-0.583428	0.236078	-2.47134	0.0134609	0.198287
ENSG00000065600	TMEM206	270.601	-0.617292	0.249814	-2.471	0.0134736	0.198294
ENSG00000144381	HSPD1	6274.58	-0.452739	0.18328	-2.47021	0.0135035	0.198496
ENSG00000174840	PDE12	818.748	-0.475709	0.192615	-2.46974	0.0135211	0.198496
ENSG00000204592	HLA-E	756.985	0.606285	0.245492	2.46967	0.0135239	0.198496
ENSG00000283149	RP11-134F2.8	209.581	1.02128	0.413781	2.46816	0.0135808	0.199153
ENSG00000146278	PNRC1	1313.56	0.55851	0.226333	2.46764	0.0136006	0.199264
ENSG00000102290	PCDH11X	50.6172	-1.66964	0.676859	-2.46675	0.0136346	0.199334
ENSG00000150938	CRIM1	1278.54	-0.44722	0.181314	-2.46655	0.0136421	0.199334
ENSG00000162430	SELENON	1211.22	-0.468133	0.189774	-2.46679	0.0136329	0.199334
ENSG00000004487	KDM1A	2529.56	-0.578722	0.234803	-2.46472	0.0137121	0.199463
ENSG00000005961	ITGA2B	15.177	1.95074	0.791423	2.46485	0.013707	0.199463
ENSG00000090581	GNPTG	325.195	0.548875	0.222617	2.46556	0.01368	0.199463
ENSG00000092096	SLC22A17	203.112	0.794513	0.322196	2.46593	0.0136656	0.199463
ENSG00000115761	NOL10	748.637	-0.445605	0.180765	-2.46511	0.0136973	0.199463
ENSG00000101464	PIGU	291.077	-0.67981	0.275925	-2.46375	0.0137493	0.199647
ENSG00000168040	FADD	453.298	-0.565312	0.229435	-2.46393	0.0137422	0.199647
ENSG00000131873	CHSY1	1105.48	-0.490101	0.199071	-2.46194	0.0138188	0.200478
ENSG00000143458	GABPB2	305.697	0.708707	0.287985	2.46092	0.0138582	0.20087
ENSG00000152763	WDR78	25.4351	1.55375	0.631686	2.45968	0.013906	0.201384
ENSG00000112964	GHR	101.012	1.08629	0.441961	2.45788	0.0139761	0.20204
ENSG00000153904	DDAH1	2210.78	-0.506607	0.206098	-2.45808	0.0139681	0.20204
ENSG00000149547	EI24	1179.8	-0.460862	0.187556	-2.45719	0.0140027	0.202245
ENSG00000185215	TNFAIP2	1184.9	0.474303	0.193121	2.45599	0.0140498	0.202745
ENSG00000171067	C11orf24	267.514	-0.593932	0.241954	-2.45473	0.0140989	0.203274
ENSG00000077152	UBE2T	532.366	-0.741564	0.3023	-2.45307	0.0141642	0.204034
ENSG00000261121	RP11-496D24.2	109.415	1.43239	0.584396	2.45105	0.014244	0.205003
ENSG00000122176	FMOD	5.85629	4.10711	1.67603	2.4505	0.0142659	0.205137
ENSG00000113810	SMC4	3751.37	-0.388988	0.1588	-2.44955	0.0143036	0.205498
ENSG00000130294	KIF1A	568.063	-1.61616	0.659898	-2.4491	0.0143212	0.20557
ENSG00000130818	ZNF426	352.387	0.529716	0.216473	2.44703	0.0144038	0.205709
ENSG00000161956	SENP3	994.481	-0.465815	0.190285	-2.44798	0.0143658	0.205709
ENSG00000172893	DHCR7	2102.82	-0.545385	0.222834	-2.44749	0.0143853	0.205709
ENSG00000203799	CCDC162P	9.72922	2.50258	1.02241	2.44773	0.0143757	0.205709
ENSG00000204977	TRIM13	404.351	0.580391	0.237189	2.44696	0.0144067	0.205709
ENSG00000250899	RP11-253E3.3	35.4402	-1.48086	0.605118	-2.44722	0.0143964	0.205709
ENSG00000250565	ATP6V1E2	115.636	-0.768638	0.314368	-2.44502	0.0144842	0.206635
ENSG00000158089	GALNT14	55.5754	-1.42346	0.582647	-2.44309	0.0145622	0.207566
ENSG00000249669	CARMN	5.88103	4.88012	1.99909	2.44117	0.0146396	0.208487
ENSG00000143847	PPFIA4	253.218	2.01739	0.826888	2.43973	0.0146981	0.208978
ENSG00000186205	MARC1	213.266	0.75982	0.311441	2.43969	0.0146997	0.208978
ENSG00000213965	NUDT19	479.568	-0.494832	0.202985	-2.43777	0.0147781	0.209725
ENSG00000260807	RP11-161M6.2	232.546	0.985888	0.404373	2.43806	0.0147662	0.209725
ENSG00000010219	DYRK4	78.1545	-0.933695	0.383186	-2.43667	0.0148234	0.210185
ENSG00000110108	TMEM109	926.584	-0.688969	0.282862	-2.43571	0.0148625	0.210557
ENSG00000239305	RNF103	522.459	0.529447	0.217418	2.43516	0.0148853	0.210696
ENSG00000124593	PRICKLE4	284.709	0.602938	0.247725	2.4339	0.0149372	0.211229
ENSG00000142102	PGGHG	68.8563	1.27516	0.523977	2.43362	0.0149488	0.211229
ENSG00000196411	EPHB4	1621.3	-0.478154	0.196522	-2.43308	0.014971	0.211358
ENSG00000065328	MCM10	797.737	-0.526235	0.216313	-2.43275	0.0149845	0.211366
ENSG00000119922	IFIT2	48.9581	1.16718	0.479933	2.43196	0.0150175	0.211611
ENSG00000125629	INSIG2	554.605	0.595004	0.244686	2.43171	0.0150279	0.211611
ENSG00000205808	PLPP6	371.442	-0.527615	0.21701	-2.4313	0.0150449	0.211668
ENSG00000164076	CAMKV	89.3057	-1.14413	0.470647	-2.43097	0.0150585	0.211676
ENSG00000127252	HRASLS	96.3533	-0.834587	0.343378	-2.43052	0.0150771	0.211756
ENSG00000125775	SDCBP2	56.1012	1.08023	0.444515	2.43014	0.015093	0.211795
ENSG00000140534	TICRR	400.8	-0.603176	0.248342	-2.42882	0.0151482	0.212388
ENSG00000110315	RNF141	418.381	0.578538	0.238242	2.42837	0.015167	0.212469
ENSG00000101335	MYL9	1777.94	0.763849	0.314682	2.42737	0.0152088	0.212872
ENSG00000065154	OAT	2213.66	-0.581239	0.239701	-2.42485	0.0153148	0.214171
ENSG00000160917	CPSF4	512.557	-0.674702	0.278295	-2.42441	0.0153333	0.214245
ENSG00000007255	TRAPPC6A	127.293	0.81838	0.337802	2.42266	0.0154074	0.214361
ENSG00000103490	PYCARD	165.866	0.828906	0.342117	2.42288	0.0153982	0.214361
ENSG00000111716	LDHB	4332.19	-0.49323	0.203563	-2.42298	0.0153937	0.214361
ENSG00000185437	SH3BGR	149.232	0.796274	0.328574	2.42343	0.0153749	0.214361
ENSG00000196569	LAMA2	166.325	0.906866	0.374243	2.4232	0.0153845	0.214361
ENSG00000273802	HIST1H2BG	24.262	1.78688	0.737757	2.42204	0.0154336	0.214543
ENSG00000116771	AGMAT	76.3215	-1.02031	0.42139	-2.4213	0.0154649	0.214632
ENSG00000134686	PHC2	927.913	-0.524997	0.216827	-2.42127	0.0154663	0.214632
ENSG00000178409	BEND3	486.976	-0.613513	0.253602	-2.4192	0.0155547	0.215675
ENSG00000122359	ANXA11	2463.87	0.422248	0.174619	2.4181	0.0156017	0.215958
ENSG00000253972	RP11-4K16.2	10.5461	2.8295	1.17001	2.41835	0.0155912	0.215958
ENSG00000172366	MCRIP2	167.163	-0.756072	0.31277	-2.41734	0.0156345	0.216228
ENSG00000146859	TMEM140	126.734	-0.831217	0.343967	-2.41656	0.0156679	0.216507
ENSG00000198700	IPO9	3566.22	-0.377901	0.156427	-2.41583	0.0156996	0.216761
ENSG00000183674	LINC00518	135.249	-0.884572	0.366264	-2.41512	0.0157301	0.216998
ENSG00000148344	PTGES	309.686	0.93841	0.388703	2.41421	0.0157694	0.217029
ENSG00000185803	SLC52A2	1951.52	-0.603226	0.249819	-2.41465	0.0157504	0.217029
ENSG00000197150	ABCB8	299.931	-0.577818	0.239347	-2.41414	0.0157723	0.217029
ENSG00000105676	ARMC6	582.685	-0.718514	0.297669	-2.4138	0.015787	0.217048
ENSG00000095397	WHRN	627.772	0.782358	0.324386	2.41181	0.0158736	0.21748
ENSG00000106246	PTCD1	308.758	-0.72142	0.299118	-2.41182	0.0158731	0.21748
ENSG00000154529	CNTNAP3B	14.3656	2.07624	0.860958	2.41154	0.0158852	0.21748
ENSG00000163517	HDAC11	431.716	0.564333	0.233971	2.41198	0.0158662	0.21748
ENSG00000277639	RP11-467J12.4	146.524	0.923498	0.382844	2.41221	0.0158563	0.21748
ENSG00000151150	ANK3	1866.29	-0.430636	0.17861	-2.41104	0.0159069	0.217595
ENSG00000074410	CA12	12.5602	2.28007	0.946107	2.40995	0.0159547	0.218066
ENSG00000158113	LRRC43	9.40077	2.45672	1.02072	2.40684	0.0160914	0.21975
ENSG00000184232	OAF	77.7996	-1.11853	0.465357	-2.40359	0.0162348	0.22141
ENSG00000225177	RP11-390P2.4	53.9713	1.14528	0.476512	2.40347	0.0162402	0.22141
ENSG00000143882	ATP6V1C2	1076.6	0.511992	0.213227	2.40116	0.0163433	0.22263
ENSG00000166183	ASPG	9.54557	2.38194	0.992417	2.40014	0.0163889	0.223065
ENSG00000135047	CTSL	94.8118	0.821769	0.342448	2.39969	0.0164089	0.22315
ENSG00000130766	SESN2	136.625	0.791146	0.329758	2.39917	0.0164324	0.223257
ENSG00000164751	PEX2	1162.73	0.545047	0.227206	2.39891	0.0164441	0.223257
ENSG00000166250	CLMP	57.7617	-1.39204	0.580486	-2.39805	0.0164825	0.223591
ENSG00000169291	SHE	14.1286	2.10578	0.878386	2.39733	0.0165152	0.223849
ENSG00000172716	SLFN11	74.1045	1.14435	0.477484	2.39663	0.0165467	0.223924
ENSG00000176381	PRR18	36.9162	-1.25541	0.523831	-2.39659	0.0165483	0.223924
ENSG00000157873	TNFRSF14	49.7168	1.08913	0.454622	2.39568	0.0165897	0.224298
ENSG00000162616	DNAJB4	334.612	0.615325	0.256926	2.39495	0.0166226	0.224371
ENSG00000162645	GBP2	40.5247	-1.20275	0.502183	-2.39505	0.0166183	0.224371
ENSG00000144730	IL17RD	1135.04	-0.482267	0.20158	-2.39244	0.0167369	0.225726
ENSG00000198780	FAM169A	32.5057	1.2983	0.542894	2.39144	0.0167824	0.226153
ENSG00000004766	VPS50	780.348	-0.513747	0.215032	-2.38916	0.0168868	0.226996
ENSG00000109686	SH3D19	562.338	-0.448893	0.187878	-2.38928	0.0168815	0.226996
ENSG00000162946	DISC1	295.106	-0.752081	0.314725	-2.38965	0.0168645	0.226996
ENSG00000144802	NFKBIZ	240.708	0.818179	0.342641	2.38786	0.0169469	0.227429
ENSG00000179818	PCBP1-AS1	105.182	0.82755	0.346535	2.38807	0.0169371	0.227429
ENSG00000175697	GPR156	87.5833	-1.01001	0.423036	-2.38754	0.0169617	0.227441
ENSG00000105137	SYDE1	71.4595	1.01007	0.423183	2.38684	0.0169937	0.227682
ENSG00000081181	ARG2	256.503	-0.666789	0.279439	-2.38617	0.017025	0.227913
ENSG00000277669	AC009133.22	11.1126	-7.46381	3.12899	-2.38537	0.0170618	0.228219
ENSG00000185697	MYBL1	1709.28	-0.583161	0.244601	-2.38413	0.0171194	0.228802
ENSG00000130726	TRIM28	2151.39	-0.539537	0.22643	-2.3828	0.0171816	0.229445
ENSG00000146267	FAXC	416.001	-0.59825	0.251168	-2.38187	0.0172251	0.229837
ENSG00000279541	CTC-444N24.7	67.93	1.33821	0.562076	2.38083	0.0172738	0.230298
ENSG00000148671	ADIRF	46.8674	1.39876	0.587867	2.37938	0.0173417	0.231015
ENSG00000153560	UBP1	1499.39	-0.377391	0.15878	-2.37682	0.0174628	0.232383
ENSG00000180176	TH	11.2705	2.45468	1.03285	2.3766	0.0174729	0.232383
ENSG00000105976	MET	1248.52	-0.573646	0.241466	-2.37567	0.0175169	0.232778
ENSG00000138433	CIR1	266.81	0.561216	0.236376	2.37425	0.0175845	0.233486
ENSG00000159176	CSRP1	1783.6	0.77523	0.326557	2.37395	0.017599	0.233488
ENSG00000148704	VAX1	35.575	-1.34737	0.567889	-2.37259	0.0176637	0.234155
ENSG00000168917	SLC35G2	22.6643	1.66795	0.703653	2.37041	0.0177684	0.23516
ENSG00000246851	RP11-544A12.8	12.1473	2.91663	1.23037	2.37053	0.0177625	0.23516
ENSG00000100167	SEPT3	1142.68	0.593023	0.250227	2.36994	0.0177909	0.235268
ENSG00000100979	PLTP	101.917	-0.80791	0.341051	-2.36888	0.017842	0.23537
ENSG00000104998	IL27RA	382.728	-0.767748	0.324083	-2.36899	0.0178369	0.23537
ENSG00000144785	RP11-977G19.10	21.0997	2.20807	0.931966	2.36926	0.0178238	0.23537
ENSG00000175106	TVP23C	41.3723	1.54378	0.65211	2.36736	0.0179157	0.23615
ENSG00000179195	ZNF664	5020.41	-0.379685	0.160435	-2.36659	0.0179528	0.236448
ENSG00000172650	AGAP5	24.2487	1.6684	0.705213	2.36581	0.0179907	0.236565
ENSG00000280109	PLAC4	61.4375	3.12871	1.32237	2.36599	0.0179821	0.236565
ENSG00000198301	SDAD1	704.561	-0.420747	0.177895	-2.36514	0.0180234	0.236805
ENSG00000143942	CHAC2	104.465	-0.841752	0.355974	-2.36464	0.0180475	0.236872
ENSG00000167721	TSR1	1304.76	-0.412863	0.174636	-2.36414	0.0180721	0.236872
ENSG00000234857	HNRNPUL2-BSCL2	1153.51	-0.391193	0.165456	-2.36434	0.0180623	0.236872
ENSG00000136718	IMP4	833.371	-0.441166	0.186665	-2.36341	0.0181078	0.236957
ENSG00000198840	MT-ND3	13270.5	0.747639	0.316324	2.36353	0.018102	0.236957
ENSG00000135372	NAT10	539.537	-0.468146	0.19821	-2.36187	0.0181832	0.237119
ENSG00000145979	TBC1D7	621.133	0.511859	0.216756	2.36146	0.0182032	0.237119
ENSG00000169914	OTUD3	453.162	0.747726	0.316551	2.3621	0.0181718	0.237119
ENSG00000174428	GTF2IRD2B	65.7412	1.13169	0.478981	2.36271	0.018142	0.237119
ENSG00000177106	EPS8L2	1267.13	0.621947	0.263384	2.36137	0.0182074	0.237119
ENSG00000205060	SLC35B4	144.909	-0.723467	0.306311	-2.36187	0.018183	0.237119
ENSG00000086712	TXLNG	559.252	-0.51059	0.21632	-2.36034	0.0182581	0.23731
ENSG00000182263	FIGN	86.5638	-1.20573	0.510864	-2.36018	0.0182658	0.23731
ENSG00000196923	PDLIM7	575.594	0.5068	0.214729	2.36019	0.0182658	0.23731
ENSG00000114859	CLCN2	191.716	-0.684951	0.2905	-2.35783	0.0183819	0.237964
ENSG00000157837	SPPL3	1083.71	-0.410327	0.173983	-2.35844	0.018352	0.237964
ENSG00000182584	ACTL10	58.2964	-1.08985	0.462197	-2.35798	0.0183745	0.237964
ENSG00000229833	PET100	664.385	0.784171	0.332586	2.3578	0.0183835	0.237964
ENSG00000267469	AC005944.2	124.666	0.965848	0.409659	2.35769	0.0183892	0.237964
ENSG00000166091	CMTM5	50.5748	1.52191	0.645641	2.35721	0.0184127	0.237973
ENSG00000198838	RYR3	41.8745	1.4019	0.59476	2.35708	0.0184191	0.237973
ENSG00000122223	CD244	6.28812	3.60311	1.5298	2.35529	0.0185085	0.238938
ENSG00000128272	ATF4	2534.85	0.48137	0.204533	2.35351	0.0185973	0.239895
ENSG00000096063	SRPK1	2328.01	-0.394646	0.167762	-2.35241	0.0186523	0.240224
ENSG00000177191	B3GNT8	14.1172	2.01309	0.855698	2.35257	0.018644	0.240224
ENSG00000232810	TNF	40.2323	-1.38665	0.589583	-2.35192	0.0186768	0.24035
ENSG00000144908	ALDH1L1	47.2944	1.14905	0.488644	2.35152	0.018697	0.240419
ENSG00000116574	RHOU	79.1203	0.926412	0.394037	2.35108	0.018719	0.240513
ENSG00000145990	GFOD1	940.382	0.525234	0.223519	2.34984	0.0187816	0.241127
ENSG00000099622	CIRBP	1070.52	0.776047	0.330318	2.34939	0.018804	0.241224
ENSG00000181617	FDCSP	9.63737	-4.1842	1.78166	-2.34849	0.0188497	0.24162
ENSG00000137692	DCUN1D5	574.503	-0.570239	0.242999	-2.34667	0.0189419	0.242612
ENSG00000060558	GNA15	157.687	0.766589	0.326988	2.34439	0.019058	0.243524
ENSG00000187164	SHTN1	1622.61	-0.552511	0.23565	-2.34463	0.0190461	0.243524
ENSG00000214655	ZSWIM8	843.195	0.671904	0.28656	2.34473	0.019041	0.243524
ENSG00000130299	GTPBP3	418.071	-0.497261	0.212223	-2.3431	0.0191242	0.24373
ENSG00000131149	GSE1	1386.42	-0.475373	0.202902	-2.34287	0.0191361	0.24373
ENSG00000136895	GARNL3	175.985	0.738835	0.315296	2.34331	0.0191137	0.24373
ENSG00000198513	ATL1	203.899	-0.67441	0.287887	-2.34262	0.019149	0.24373
ENSG00000279281	RP11-226M10.3	7.17029	4.66281	1.99002	2.3431	0.0191243	0.24373
ENSG00000115159	GPD2	1292.75	-0.43996	0.187847	-2.34212	0.0191744	0.243864
ENSG00000112742	TTK	463.143	-0.647036	0.276308	-2.34172	0.019195	0.243935
ENSG00000090447	TFAP4	296.083	-0.647726	0.276769	-2.34031	0.0192676	0.244667
ENSG00000133107	TRPC4	8.33229	3.08069	1.31657	2.33993	0.0192873	0.244726
ENSG00000006468	ETV1	84.4442	0.84088	0.359445	2.33938	0.0193157	0.244896
ENSG00000130695	CEP85	499.982	-0.482079	0.206268	-2.33715	0.0194312	0.245864
ENSG00000135540	NHSL1	1375.95	0.654584	0.28012	2.3368	0.0194497	0.245864
ENSG00000138442	WDR12	612.832	-0.424632	0.181708	-2.33689	0.0194447	0.245864
ENSG00000166086	JAM3	18.5695	-1.8455	0.789772	-2.33675	0.0194524	0.245864
ENSG00000169155	ZBTB43	379.396	0.58718	0.2514	2.33565	0.0195097	0.246214
ENSG00000211459	MT-RNR1	66575.9	1.25913	0.539093	2.33563	0.0195103	0.246214
ENSG00000101974	ATP11C	403.117	-0.554381	0.237463	-2.3346	0.0195646	0.246707
ENSG00000149798	CDC42EP2	51.7061	-1.1118	0.476373	-2.33389	0.0196016	0.246983
ENSG00000091656	ZFHX4	758.082	0.866375	0.371266	2.33357	0.0196184	0.247004
ENSG00000027075	PRKCH	225.12	-0.612601	0.262666	-2.33225	0.0196877	0.247131
ENSG00000138798	EGF	208.456	1.14195	0.489495	2.33291	0.019653	0.247131
ENSG00000143179	UCK2	1567.19	-0.394452	0.169132	-2.33222	0.0196892	0.247131
ENSG00000143418	CERS2	2174.21	-0.412429	0.176838	-2.33224	0.0196882	0.247131
ENSG00000160307	S100B	312.248	1.09185	0.468279	2.33162	0.0197207	0.247336
ENSG00000138316	ADAMTS14	35.6446	1.32629	0.568953	2.33111	0.0197478	0.247486
ENSG00000204856	FAM216A	131.034	-0.756574	0.32472	-2.32993	0.01981	0.248059
ENSG00000280383	CTA-941F9.10	39.1558	1.87775	0.806018	2.32966	0.019824	0.248059
ENSG00000115107	STEAP3	563.005	-0.644353	0.27678	-2.32804	0.0199102	0.248946
ENSG00000153237	CCDC148	6.07766	2.79474	1.20118	2.32666	0.0199835	0.249671
ENSG00000108306	FBXL20	182.526	0.657651	0.282716	2.32619	0.0200083	0.24979
ENSG00000096060	FKBP5	790.988	-0.467461	0.201015	-2.3255	0.0200454	0.24987
ENSG00000137872	SEMA6D	11.81	-3.98424	1.71327	-2.32552	0.0200441	0.24987
ENSG00000260708	CTA-29F11.1	99.4078	0.848074	0.364789	2.32483	0.0200809	0.250121
ENSG00000145555	MYO10	5291.48	-0.404166	0.173898	-2.32415	0.0201173	0.250371
ENSG00000161980	POLR3K	223.219	-0.583281	0.250994	-2.32388	0.0201317	0.250371
ENSG00000116883	RP11-268J15.5	34.6243	1.8025	0.775823	2.32333	0.0201613	0.250547
ENSG00000230590	FTX	29.0154	1.708	0.735379	2.32262	0.0201997	0.250834
ENSG00000179674	ARL14	43.9427	-1.61764	0.696641	-2.32206	0.0202296	0.251014
ENSG00000127946	HIP1	1112.57	-0.476439	0.205259	-2.32116	0.0202781	0.251424
ENSG00000008988	RPS20	8238.98	0.558261	0.240585	2.32043	0.0203178	0.251533
ENSG00000261553	RP11-29G8.3	19.1903	1.65667	0.713919	2.32054	0.0203118	0.251533
ENSG00000128944	KNSTRN	514.888	-0.557155	0.240218	-2.31937	0.020375	0.25205
ENSG00000168092	PAFAH1B2	1940.31	-0.365151	0.157501	-2.31841	0.020427	0.252501
ENSG00000166949	SMAD3	188.405	0.790571	0.341154	2.31735	0.0204849	0.253025
ENSG00000180596	HIST1H2BC	22.7695	1.85647	0.80125	2.31697	0.0205053	0.253085
ENSG00000121005	CRISPLD1	2865.62	0.551024	0.237999	2.31523	0.0206003	0.253489
ENSG00000163235	TGFA	345.129	0.705741	0.304799	2.31543	0.0205894	0.253489
ENSG00000174938	SEZ6L2	271.279	0.998338	0.431155	2.3155	0.0205857	0.253489
ENSG00000196189	SEMA4A	195.29	0.670527	0.289591	2.31543	0.0205893	0.253489
ENSG00000135919	SERPINE2	2219.81	0.471293	0.203813	2.31238	0.0207567	0.255222
ENSG00000009335	UBE3C	1695.81	-0.448788	0.194187	-2.31111	0.0208267	0.255504
ENSG00000104067	TJP1	1331.38	-0.436376	0.188784	-2.31151	0.020805	0.255504
ENSG00000175505	CLCF1	58.3178	-1.21169	0.524243	-2.31131	0.0208156	0.255504
ENSG00000273521	RP11-45A17.4	7.05089	3.46824	1.50106	2.31053	0.0208589	0.255706
ENSG00000166171	DPCD	200.253	0.717194	0.310499	2.30981	0.0208986	0.255808
ENSG00000168268	NT5DC2	1648.73	-0.496012	0.214729	-2.30995	0.0208912	0.255808
ENSG00000163617	CCDC191	114.459	0.955473	0.413791	2.30907	0.0209395	0.256116
ENSG00000114796	KLHL24	1554.87	0.487106	0.211056	2.30795	0.0210021	0.256305
ENSG00000119042	SATB2	43.0855	-1.1887	0.515029	-2.30803	0.0209977	0.256305
ENSG00000141013	GAS8	392.835	0.827553	0.358524	2.30822	0.0209869	0.256305
ENSG00000176022	B3GALT6	592.345	-0.487224	0.211205	-2.30688	0.0210616	0.256838
ENSG00000101557	USP14	1726.23	-0.40508	0.175808	-2.3041	0.0212168	0.258033
ENSG00000105939	ZC3HAV1	1179.74	-0.468928	0.203528	-2.30399	0.021223	0.258033
ENSG00000110075	PPP6R3	1323.49	-0.389155	0.16888	-2.30433	0.0212042	0.258033
ENSG00000110321	EIF4G2	8989.52	-0.410473	0.178147	-2.30412	0.0212159	0.258033
ENSG00000166147	FBN1	18.3317	1.62483	0.70538	2.30349	0.0212515	0.258188
ENSG00000229809	ZNF688	100.778	0.741899	0.322155	2.30293	0.0212829	0.258376
ENSG00000081760	AACS	807.24	0.491149	0.213388	2.30168	0.0213534	0.258711
ENSG00000128928	IVD	519.676	-0.644078	0.27984	-2.30159	0.0213581	0.258711
ENSG00000254682	RP11-660L16.2	61.9228	-0.98534	0.428081	-2.30176	0.0213486	0.258711
ENSG00000163811	WDR43	1069.85	-0.427739	0.185873	-2.30124	0.0213779	0.258759
ENSG00000168300	PCMTD1	2070.61	0.548057	0.238229	2.30054	0.0214176	0.259046
ENSG00000161958	FGF11	58.5864	1.0978	0.477412	2.29949	0.021477	0.259572
ENSG00000144524	COPS7B	610.442	-0.416262	0.181076	-2.29883	0.0215147	0.259835
ENSG00000080608	PUM3	1381.15	-0.380349	0.165515	-2.29796	0.0215638	0.260235
ENSG00000143367	TUFT1	454.27	0.514144	0.223766	2.29768	0.0215798	0.260235
ENSG00000108021	FAM208B	3027.87	-0.564663	0.245821	-2.29705	0.0216159	0.260319
ENSG00000122694	GLIPR2	866.369	-0.587769	0.255917	-2.29672	0.0216347	0.260319
ENSG00000236824	BCYRN1	61.3287	1.27234	0.553926	2.29696	0.0216212	0.260319
ENSG00000117479	SLC19A2	334.402	-0.617243	0.268802	-2.29627	0.0216604	0.26037
ENSG00000119185	ITGB1BP1	968.522	-0.416063	0.181231	-2.29577	0.0216892	0.26037
ENSG00000164309	CMYA5	69.0627	1.32256	0.576146	2.29553	0.0217028	0.26037
ENSG00000260914	RP11-343C2.11	390.431	0.701403	0.305486	2.29602	0.0216747	0.26037
ENSG00000227533	SLC2A1-AS1	28.3184	1.54059	0.671348	2.29477	0.0217465	0.260702
ENSG00000088386	SLC15A1	55.1409	1.1454	0.499336	2.29385	0.0217989	0.261138
ENSG00000214274	ANG	63.4924	0.943879	0.411673	2.29279	0.0218603	0.261681
ENSG00000157322	CLEC18A	7.78727	3.59315	1.56748	2.29231	0.0218878	0.261818
ENSG00000105447	GRWD1	523.465	-0.529789	0.231177	-2.2917	0.0219227	0.261832
ENSG00000169607	CKAP2L	441.942	-0.487231	0.212619	-2.29157	0.0219307	0.261832
ENSG00000237686	RP5-1120P11.1	24.3266	1.40676	0.613914	2.29145	0.0219372	0.261832
ENSG00000174839	DENND6A	776.361	-0.426516	0.186194	-2.29071	0.0219802	0.262153
ENSG00000107968	MAP3K8	218.47	0.718926	0.313969	2.2898	0.0220329	0.262589
ENSG00000130038	CRACR2A	10.9258	2.9213	1.27605	2.28932	0.0220607	0.262606
ENSG00000267165	RP11-78A19.3	72.9384	1.23224	0.538278	2.28922	0.0220666	0.262606
ENSG00000086570	FAT2	283.348	0.854386	0.373549	2.28721	0.0221835	0.263297
ENSG00000182963	GJC1	1457.27	-0.387452	0.169407	-2.28711	0.0221892	0.263297
ENSG00000188004	C1orf204	39.1741	1.08179	0.472909	2.28753	0.0221649	0.263297
ENSG00000247077	PGAM5	890.484	-0.524781	0.229393	-2.28769	0.0221555	0.263297
ENSG00000109705	NKX3-2	27.139	1.41146	0.617873	2.28439	0.0223484	0.264993
ENSG00000107611	CUBN	34.7571	1.44002	0.630701	2.28321	0.0224182	0.265627
ENSG00000167608	TMC4	416.649	0.571332	0.250297	2.28262	0.0224531	0.265847
ENSG00000146731	CCT6A	4290.72	-0.462717	0.20275	-2.28221	0.0224772	0.265939
ENSG00000160584	SIK3	427.929	-0.59351	0.2603	-2.2801	0.0226018	0.26722
ENSG00000254858	MPV17L2	143.203	-0.699351	0.306941	-2.27845	0.0226995	0.26818
ENSG00000120885	CLU	120.232	0.90164	0.395794	2.27805	0.0227236	0.26827
ENSG00000158023	WDR66	114.28	0.9019	0.395979	2.27765	0.0227475	0.268358
ENSG00000116977	LGALS8	675.335	0.449945	0.197734	2.27551	0.0228754	0.269622
ENSG00000214176	PLEKHM1P1	226.643	0.890465	0.391361	2.2753	0.0228878	0.269622
ENSG00000111641	NOP2	717.61	-0.440465	0.193616	-2.27495	0.0229092	0.269667
ENSG00000113013	HSPA9	3042.49	-0.357841	0.157314	-2.27469	0.0229247	0.269667
ENSG00000006744	ELAC2	285.351	-0.522266	0.229808	-2.27262	0.0230492	0.270148
ENSG00000086200	IPO11	479.322	-0.528217	0.232376	-2.27311	0.0230196	0.270148
ENSG00000100304	TTLL12	2052.83	-0.414659	0.182485	-2.2723	0.0230687	0.270148
ENSG00000104823	ECH1	822.999	0.528381	0.232582	2.27181	0.0230983	0.270148
ENSG00000105650	PDE4C	9.30014	2.37449	1.04519	2.27182	0.0230976	0.270148
ENSG00000143801	PSEN2	268.718	-0.551358	0.242559	-2.27309	0.023021	0.270148
ENSG00000164163	ABCE1	2299.64	-0.396329	0.174373	-2.27288	0.0230332	0.270148
ENSG00000267221	CTD-2132N18.2	9.44785	-2.75298	1.21113	-2.27307	0.0230217	0.270148
ENSG00000037474	NSUN2	1346.92	-0.414295	0.182467	-2.27052	0.0231762	0.270865
ENSG00000111665	CDCA3	632.348	-0.56255	0.24789	-2.26936	0.0232464	0.271492
ENSG00000108947	EFNB3	78.3124	0.807966	0.356333	2.26744	0.0233631	0.272077
ENSG00000139618	BRCA2	210.836	-0.691022	0.304755	-2.26747	0.0233617	0.272077
ENSG00000188938	FAM120AOS	520.925	-0.470095	0.207272	-2.26802	0.0233282	0.272077
ENSG00000264895	RP11-421E14.2	11.2757	3.43763	1.51608	2.26744	0.0233634	0.272077
ENSG00000150907	FOXO1	96.8096	0.749115	0.3305	2.26661	0.0234138	0.272275
ENSG00000175602	CCDC85B	291.63	-0.636652	0.280874	-2.26668	0.0234096	0.272275
ENSG00000177192	PUS1	260.922	-0.662411	0.292453	-2.26502	0.0235115	0.273216
ENSG00000156990	RPUSD3	597.908	-0.46393	0.204893	-2.26426	0.0235583	0.27337
ENSG00000188452	CERKL	10.2959	2.16457	0.955945	2.26433	0.0235539	0.27337
ENSG00000214711	CAPN14	185.343	2.0105	0.888171	2.26364	0.0235964	0.273617
ENSG00000009954	BAZ1B	3314.52	-0.395351	0.174736	-2.26256	0.0236627	0.274191
ENSG00000100379	KCTD17	70.9664	0.839023	0.371009	2.26146	0.0237306	0.274588
ENSG00000245694	CRNDE	431.348	0.472912	0.209114	2.2615	0.0237283	0.274588
ENSG00000101096	NFATC2	170.65	-0.639883	0.283022	-2.26089	0.023766	0.274607
ENSG00000135709	KIAA0513	222.134	0.593254	0.262391	2.26095	0.0237621	0.274607
ENSG00000213614	HEXA	878.494	0.447381	0.197912	2.26051	0.0237899	0.274688
ENSG00000263528	IKBKE	157.376	-0.667478	0.295323	-2.26016	0.0238111	0.274738
ENSG00000070018	LRP6	1075.47	0.644058	0.285043	2.25951	0.0238515	0.274815
ENSG00000197182	MIRLET7BHG	81.4059	1.31096	0.580166	2.25964	0.0238438	0.274815
ENSG00000158528	PPP1R9A	1051.78	-0.679008	0.300559	-2.25915	0.0238741	0.274881
ENSG00000171345	KRT19	14911.4	0.515516	0.228226	2.25879	0.0238962	0.274941
ENSG00000102384	CENPI	153.548	-0.670139	0.296762	-2.25817	0.0239351	0.275
ENSG00000135424	ITGA7	76.6435	0.937893	0.415332	2.25818	0.0239345	0.275
ENSG00000110811	P3H3	114.035	1.12402	0.498005	2.25704	0.0240057	0.27523
ENSG00000197746	PSAP	7382.82	0.408584	0.181006	2.25729	0.0239899	0.27523
ENSG00000273274	ZBTB8B	62.4754	1.10733	0.490521	2.25745	0.02398	0.27523
ENSG00000133114	GPALPP1	566.317	0.487345	0.216112	2.25506	0.0241298	0.275876
ENSG00000135898	GPR55	28.1728	1.71456	0.760254	2.25525	0.0241174	0.275876
ENSG00000142676	RPL11	5788.24	0.489816	0.217179	2.25536	0.0241109	0.275876
ENSG00000263961	C1orf186	170.604	-0.682303	0.302511	-2.25546	0.0241042	0.275876
ENSG00000039560	RAI14	1970.74	-0.472231	0.209585	-2.25317	0.0242482	0.276453
ENSG00000120647	CCDC77	388.139	-0.531153	0.235685	-2.25366	0.0242177	0.276453
ENSG00000138363	ATIC	1042.08	-0.4017	0.178272	-2.2533	0.0242403	0.276453
ENSG00000170365	SMAD1	585.332	-0.646435	0.28684	-2.25364	0.0242189	0.276453
ENSG00000167601	AXL	28.7076	-1.63508	0.726106	-2.25185	0.0243318	0.277038
ENSG00000279010	MIR6820	545.101	0.840132	0.37309	2.25182	0.0243335	0.277038
ENSG00000138095	LRPPRC	2998.65	-0.426581	0.189573	-2.25023	0.0244346	0.277874
ENSG00000228434	AC004951.6	15.7244	1.86897	0.830704	2.24986	0.0244581	0.277874
ENSG00000253846	PCDHGA10	9.71777	2.90924	1.29305	2.24991	0.024455	0.277874
ENSG00000162931	TRIM17	39.8993	1.64844	0.732852	2.24935	0.0244905	0.278048
ENSG00000107443	CCNJ	464.219	-0.535124	0.238064	-2.24782	0.024588	0.27896
ENSG00000168970	JMJD7-PLA2G4B	204.975	0.890831	0.396523	2.24661	0.0246651	0.27964
ENSG00000110107	PRPF19	1326.27	-0.501236	0.223197	-2.24571	0.0247226	0.280098
ENSG00000117461	PIK3R3	3826.07	-0.511355	0.227836	-2.2444	0.0248065	0.280853
ENSG00000154330	PGM5	9.40798	2.62996	1.17228	2.24345	0.0248675	0.281153
ENSG00000165732	DDX21	3523.17	-0.350938	0.156419	-2.24358	0.0248594	0.281153
ENSG00000101986	ABCD1	290.341	-0.697261	0.310955	-2.24232	0.0249409	0.281787
ENSG00000055211	GINM1	324.42	0.540917	0.24138	2.24093	0.0250303	0.282601
ENSG00000113916	BCL6	543.737	0.615976	0.274944	2.24037	0.0250671	0.282821
ENSG00000143420	ENSA	3415.66	0.398701	0.178029	2.23953	0.0251214	0.283237
ENSG00000104738	MCM4	4647.64	-0.502237	0.224376	-2.23837	0.0251968	0.28359
ENSG00000137760	ALKBH8	87.272	-0.848678	0.379241	-2.23783	0.025232	0.28359
ENSG00000138642	HERC6	428.457	0.758599	0.338968	2.23797	0.0252233	0.28359
ENSG00000149089	APIP	364.92	0.525132	0.234673	2.23771	0.0252397	0.28359
ENSG00000154553	PDLIM3	458.104	0.761331	0.340188	2.23797	0.0252228	0.28359
ENSG00000164867	NOS3	32.9021	-1.34366	0.60066	-2.23698	0.0252875	0.283736
ENSG00000173757	STAT5B	508.642	-0.524051	0.234264	-2.23701	0.0252859	0.283736
ENSG00000133134	BEX2	134.303	0.730616	0.326655	2.23666	0.0253085	0.283775
ENSG00000085552	IGSF9	709.255	-0.496902	0.222409	-2.23418	0.025471	0.284963
ENSG00000101361	NOP56	1256.38	-0.367091	0.164341	-2.23372	0.0255018	0.284963
ENSG00000185252	ZNF74	354.47	-0.490637	0.219553	-2.23471	0.0254364	0.284963
ENSG00000196083	IL1RAP	166.29	0.613082	0.274382	2.23441	0.0254563	0.284963
ENSG00000197958	RPL12	4784.09	0.477344	0.213689	2.23382	0.0254948	0.284963
ENSG00000070190	DAPP1	449.567	-0.679301	0.30421	-2.233	0.0255491	0.2851
ENSG00000147065	MSN	1618.14	-0.505929	0.226544	-2.23324	0.025533	0.2851
ENSG00000198695	MT-ND6	15178.4	1.39514	0.625182	2.23157	0.0256433	0.28576
ENSG00000283485	AC090094.1	14.5092	7.98972	3.58009	2.23171	0.0256339	0.28576
ENSG00000105576	TNPO2	1882.02	-0.346854	0.155487	-2.23075	0.0256974	0.285971
ENSG00000173258	ZNF483	43.5171	1.32634	0.594532	2.2309	0.0256878	0.285971
ENSG00000196507	TCEAL3	218.179	0.652057	0.292376	2.2302	0.025734	0.286183
ENSG00000122733	PHF24	138.518	-1.07745	0.483242	-2.22963	0.0257717	0.286407
ENSG00000165626	BEND7	336.054	0.611869	0.274471	2.22927	0.0257962	0.286484
ENSG00000175984	DENND2C	40.8338	1.14718	0.514865	2.22812	0.0258727	0.286943
ENSG00000197818	SLC9A8	305.657	-0.511666	0.229632	-2.2282	0.0258673	0.286943
ENSG00000065613	SLK	1665.42	0.512478	0.23004	2.22778	0.0258952	0.286996
ENSG00000090539	CHRD	13.378	1.9992	0.897549	2.2274	0.0259206	0.287082
ENSG00000076356	PLXNA2	46.1892	-1.28884	0.578883	-2.22642	0.0259858	0.287609
ENSG00000161999	JMJD8	512.988	-0.520191	0.233712	-2.22578	0.0260292	0.287894
ENSG00000139645	ANKRD52	861.053	-0.522936	0.235012	-2.22514	0.0260718	0.28817
ENSG00000167107	ACSF2	422.003	0.517069	0.232564	2.22334	0.0261932	0.289099
ENSG00000177181	RIMKLA	10.3205	2.01978	0.908543	2.2231	0.0262091	0.289099
ENSG00000196372	ASB13	566.259	-0.572337	0.257407	-2.22347	0.0261844	0.289099
ENSG00000124226	RNF114	974.477	-0.383569	0.172657	-2.22156	0.0263132	0.29004
ENSG00000164062	APEH	665.215	-0.523667	0.235747	-2.22131	0.0263301	0.29004
ENSG00000121644	DESI2	2419.93	-0.36163	0.162892	-2.22006	0.026415	0.290779
ENSG00000049239	H6PD	1509.3	0.387461	0.174708	2.21776	0.0265709	0.291511
ENSG00000148541	FAM13C	48.8817	1.33754	0.602909	2.21848	0.0265224	0.291511
ENSG00000160323	ADAMTS13	47.0608	1.41979	0.640169	2.21783	0.0265663	0.291511
ENSG00000170275	CRTAP	555.375	0.412862	0.186134	2.21809	0.0265488	0.291511
ENSG00000259075	POC1B-GALNT4	14.5867	-3.11738	1.40549	-2.218	0.0265547	0.291511
ENSG00000130119	GNL3L	255.361	-0.547432	0.246877	-2.21743	0.0265936	0.291564
ENSG00000122042	UBL3	629.274	-0.456811	0.206141	-2.21601	0.026691	0.292238
ENSG00000145293	ENOPH1	1040.35	-0.379871	0.171404	-2.21624	0.0266753	0.292238
ENSG00000111490	TBC1D30	71.7709	-0.973676	0.439451	-2.21567	0.0267144	0.292297
ENSG00000173465	SSSCA1	112.323	-0.806378	0.364055	-2.21499	0.0267607	0.292598
ENSG00000180479	ZNF571	82.1231	0.928185	0.419094	2.21474	0.0267778	0.292598
ENSG00000196498	NCOR2	2579.25	0.373047	0.168501	2.21392	0.0268345	0.293021
ENSG00000065717	TLE2	833.202	0.490022	0.221415	2.21313	0.0268884	0.293297
ENSG00000120896	SORBS3	238.961	0.731178	0.33045	2.21267	0.0269204	0.293297
ENSG00000124107	SLPI	812.644	0.579618	0.261927	2.2129	0.0269043	0.293297
ENSG00000152455	SUV39H2	689.185	-0.430032	0.194364	-2.2125	0.0269318	0.293297
ENSG00000279033	RP11-500C12.1	6.96509	3.85822	1.74441	2.21176	0.0269836	0.293665
ENSG00000172554	SNTG2	5.68887	3.30094	1.49271	2.21138	0.0270097	0.293753
ENSG00000139168	ZCRB1	503.256	0.60138	0.272056	2.2105	0.0270708	0.293981
ENSG00000165105	RASEF	1150.51	-0.432486	0.195635	-2.21068	0.0270583	0.293981
ENSG00000198373	WWP2	884.9	0.447833	0.202613	2.21029	0.0270848	0.293981
ENSG00000278986	RP11-723J4.3	7.79918	2.86319	1.29584	2.20952	0.0271384	0.294367
ENSG00000140525	FANCI	1596.15	-0.408963	0.185146	-2.20886	0.0271841	0.294428
ENSG00000180806	HOXC9	119.67	0.67957	0.307684	2.20866	0.0271983	0.294428
ENSG00000240695	RP11-102M11.1	6.67769	3.2676	1.47917	2.20908	0.0271693	0.294428
ENSG00000150768	DLAT	932.547	-0.43217	0.195804	-2.20716	0.0273026	0.29536
ENSG00000183431	SF3A3	1207.39	-0.472169	0.213975	-2.20665	0.0273384	0.29536
ENSG00000197121	PGAP1	507.308	0.578585	0.26221	2.20657	0.027344	0.29536
ENSG00000203995	ZYG11A	39.3461	-1.41722	0.642325	-2.20639	0.0273568	0.29536
ENSG00000185561	TLCD2	214.416	0.713385	0.323438	2.20563	0.0274099	0.295737
ENSG00000267529	RP11-53B2.1	11.7194	3.4473	1.56373	2.20454	0.0274867	0.296368
ENSG00000018510	AGPS	629.686	-0.473415	0.21499	-2.20203	0.0276628	0.297013
ENSG00000129173	E2F8	312.91	-0.534744	0.2427	-2.20331	0.0275726	0.297013
ENSG00000156482	RPL30	7054.6	0.41194	0.187057	2.20222	0.0276497	0.297013
ENSG00000163629	PTPN13	257.802	-0.547731	0.24867	-2.20265	0.0276197	0.297013
ENSG00000174080	CTSF	126.844	0.745632	0.338608	2.20205	0.027662	0.297013
ENSG00000213859	KCTD11	246.34	0.522208	0.237089	2.20259	0.0276239	0.297013
ENSG00000262814	MRPL12	875.353	-0.472417	0.214552	-2.20188	0.027674	0.297013
ENSG00000119446	RBM18	1087.98	-0.53674	0.243883	-2.20081	0.0277494	0.297626
ENSG00000172461	FUT9	172.851	-0.858962	0.39046	-2.19987	0.027816	0.298144
ENSG00000113805	CNTN3	18.4348	1.62048	0.736881	2.1991	0.0278707	0.298534
ENSG00000267934	CTB-176F20.3	22.8308	2.18102	0.99195	2.19872	0.0278978	0.298627
ENSG00000125850	OVOL2	75.3542	-0.840051	0.382201	-2.19793	0.0279539	0.299032
ENSG00000112984	KIF20A	568.489	-0.575541	0.262038	-2.1964	0.0280632	0.299993
ENSG00000165006	UBAP1	927.998	0.383687	0.174717	2.19605	0.0280884	0.299993
ENSG00000167700	MFSD3	675.685	-0.557322	0.253801	-2.1959	0.0280991	0.299993
ENSG00000074527	NTN4	37.8828	1.28274	0.58478	2.19354	0.0282684	0.301405
ENSG00000108262	GIT1	774.791	-0.541369	0.24688	-2.19284	0.0283188	0.301405
ENSG00000121864	ZNF639	1141.09	-0.387221	0.17659	-2.19277	0.0283238	0.301405
ENSG00000134910	STT3A	1698.92	-0.391439	0.178448	-2.19357	0.0282661	0.301405
ENSG00000197321	SVIL	5151.41	-0.402646	0.183619	-2.19283	0.0283195	0.301405
ENSG00000133641	C12orf29	254.404	-0.530108	0.241843	-2.19195	0.0283828	0.301836
ENSG00000142279	WTIP	15.583	1.93681	0.883924	2.19115	0.0284412	0.302227
ENSG00000181938	GINS3	258.367	-0.561378	0.256228	-2.19093	0.0284567	0.302227
ENSG00000106070	GRB10	439.219	-0.596574	0.272375	-2.19027	0.0285049	0.302542
ENSG00000124571	XPO5	3899.31	-0.543055	0.247987	-2.18985	0.0285352	0.302666
ENSG00000254986	DPP3	327.248	-0.574456	0.262391	-2.18931	0.0285742	0.302883
ENSG00000067225	PKM	15485.9	0.413508	0.188995	2.18793	0.0286748	0.303752
ENSG00000069956	MAPK6	1884.22	-0.368897	0.168655	-2.18729	0.0287213	0.303879
ENSG00000134815	DHX34	447.517	-0.564478	0.258076	-2.18725	0.0287241	0.303879
ENSG00000049283	EPN3	673.114	-0.495429	0.226898	-2.18349	0.0289999	0.306002
ENSG00000114646	CSPG5	15.1925	-1.901	0.870545	-2.18369	0.0289851	0.306002
ENSG00000139517	LNX2	516.294	-0.461873	0.211512	-2.18367	0.0289862	0.306002
ENSG00000186871	ERCC6L	163.311	-0.659723	0.302099	-2.18379	0.0289773	0.306002
ENSG00000101444	AHCY	2185.46	-0.509908	0.233779	-2.18116	0.0291717	0.307441
ENSG00000169583	CLIC3	72.1223	1.1433	0.524178	2.18113	0.0291741	0.307441
ENSG00000073578	SDHA	1684.05	-0.467707	0.214495	-2.18051	0.0292197	0.307549
ENSG00000179094	PER1	137.111	1.00144	0.459274	2.18048	0.0292221	0.307549
ENSG00000213420	GPC2	61.9394	-1.23207	0.565382	-2.17918	0.0293182	0.308362
ENSG00000073536	NLE1	148.581	-0.640827	0.294174	-2.17839	0.0293767	0.308674
ENSG00000105270	CLIP3	46.4424	1.1991	0.550484	2.17827	0.0293858	0.308674
ENSG00000114547	ROPN1B	264.768	1.01516	0.466157	2.17773	0.0294263	0.308675
ENSG00000148840	PPRC1	589.298	-0.462586	0.212439	-2.17751	0.0294427	0.308675
ENSG00000275634	PART1_2	8.61027	-2.60905	1.19798	-2.17787	0.0294155	0.308675
ENSG00000089220	PEBP1	3299.46	-0.501109	0.230162	-2.17721	0.0294652	0.308703
ENSG00000102910	LONP2	2261.51	-0.493632	0.226844	-2.17608	0.0295492	0.308703
ENSG00000107758	PPP3CB	461.892	0.46815	0.215173	2.1757	0.029578	0.308703
ENSG00000116337	AMPD2	465.526	-0.433949	0.199375	-2.17654	0.0295147	0.308703
ENSG00000133985	TTC9	649.621	-0.471735	0.216741	-2.17649	0.0295184	0.308703
ENSG00000182472	CAPN12	60.1102	1.52321	0.699901	2.17632	0.0295311	0.308703
ENSG00000183751	TBL3	504.131	-0.588599	0.270532	-2.17571	0.0295771	0.308703
ENSG00000189431	RASSF10	5.67821	2.84783	1.30927	2.17513	0.0296202	0.308945
ENSG00000102900	NUP93	940.539	-0.462048	0.2125	-2.17434	0.0296794	0.309358
ENSG00000135506	OS9	2029.21	0.423797	0.194939	2.174	0.0297052	0.309358
ENSG00000274012	RN7SL2	514.665	0.924901	0.425468	2.17385	0.0297167	0.309358
ENSG00000131094	C1QL1	13.784	1.97686	0.909811	2.17283	0.0297931	0.309955
ENSG00000137841	PLCB2	33.7339	-1.36392	0.627889	-2.17223	0.0298382	0.310225
ENSG00000152990	ADGRA3	670.673	-0.517393	0.23826	-2.17155	0.0298896	0.310562
ENSG00000100170	SLC5A1	112.906	0.953964	0.439434	2.17089	0.0299394	0.310603
ENSG00000178718	RPP25	656.177	-0.487615	0.224631	-2.17074	0.0299507	0.310603
ENSG00000185811	IKZF1	86.3516	-0.793435	0.365499	-2.17083	0.0299442	0.310603
ENSG00000105613	MAST1	54.0366	-1.04864	0.483466	-2.16901	0.0300817	0.311273
ENSG00000127423	AUNIP	153.732	-0.75396	0.347667	-2.16863	0.0301109	0.311273
ENSG00000132507	EIF5A	4839.33	-0.507564	0.234014	-2.16894	0.0300869	0.311273
ENSG00000198900	TOP1	2633.8	-0.392529	0.181003	-2.16863	0.0301109	0.311273
ENSG00000234171	RNASEH1-AS1	126.717	-0.716165	0.330119	-2.16942	0.0300512	0.311273
ENSG00000184545	DUSP8	251.008	-0.557608	0.257171	-2.16824	0.0301406	0.311383
ENSG00000168066	SF1	2345.09	-0.354578	0.163563	-2.16783	0.0301715	0.311504
ENSG00000205730	ITPRIPL2	791.896	-0.60182	0.277651	-2.16754	0.0301937	0.311536
ENSG00000204642	HLA-F	177.166	0.668927	0.308649	2.16727	0.0302141	0.311549
ENSG00000121440	PDZRN3	1837.45	-0.520013	0.24	-2.16672	0.0302562	0.311786
ENSG00000140263	SORD	616.298	-0.461166	0.212912	-2.16599	0.0303118	0.312162
ENSG00000151729	SLC25A4	600.128	0.564647	0.260737	2.16558	0.0303431	0.312287
ENSG00000120158	RCL1	477.852	-0.470138	0.217126	-2.16528	0.0303661	0.312326
ENSG00000167578	RAB4B	77.7582	1.16295	0.537207	2.16481	0.0304024	0.312502
ENSG00000164151	ICE1	838.345	-0.509014	0.23521	-2.16408	0.0304583	0.31288
ENSG00000064195	DLX3	17.9106	1.74423	0.806097	2.16379	0.0304803	0.312908
ENSG00000170889	RPS9	2920.25	0.535168	0.247451	2.16272	0.0305629	0.313559
ENSG00000079313	REXO1	332.709	-0.476195	0.220217	-2.16239	0.0305883	0.313621
ENSG00000011426	ANLN	2952.97	-0.436356	0.202085	-2.15927	0.030829	0.31575
ENSG00000048991	R3HDM1	1270.2	-0.423523	0.196171	-2.15895	0.0308541	0.31575
ENSG00000270362	HMGN3-AS1	26.2328	-1.51205	0.7003	-2.15914	0.0308392	0.31575
ENSG00000138326	RPS24	5511	0.363125	0.168334	2.15717	0.030992	0.315971
ENSG00000166295	ANAPC16	1274.7	0.45307	0.210001	2.15747	0.0309694	0.315971
ENSG00000185532	PRKG1	47.6675	1.25136	0.579948	2.1577	0.0309509	0.315971
ENSG00000219410	RP4-761J14.8	84.479	-1.15025	0.533213	-2.15721	0.0309897	0.315971
ENSG00000237649	KIFC1	808.99	-0.464441	0.215224	-2.15795	0.0309321	0.315971
ENSG00000257594	GALNT4	156.734	0.671484	0.311203	2.15771	0.0309506	0.315971
ENSG00000224853	LINC00393	41.6677	1.10427	0.511982	2.15686	0.0310167	0.316025
ENSG00000075340	ADD2	959.644	-0.693873	0.321988	-2.15497	0.0311644	0.316924
ENSG00000087076	HSD17B14	13.3941	2.15415	0.999889	2.15439	0.0312093	0.316924
ENSG00000095209	TMEM38B	224.941	0.560846	0.260203	2.15541	0.0311294	0.316924
ENSG00000163659	TIPARP	276.961	0.525397	0.243779	2.15522	0.0311449	0.316924
ENSG00000165215	CLDN3	2070.55	-0.649532	0.301467	-2.15457	0.0311953	0.316924
ENSG00000175445	LPL	414.629	-0.884886	0.410765	-2.15424	0.0312217	0.316924
ENSG00000183196	CHST6	221.346	-0.727195	0.337648	-2.1537	0.0312634	0.31715
ENSG00000100522	GNPNAT1	815.892	-0.448554	0.208336	-2.15303	0.0313164	0.317153
ENSG00000109472	CPE	106.506	0.989051	0.459306	2.15336	0.0312905	0.317153
ENSG00000185499	MUC1	712.876	0.494254	0.22957	2.15296	0.0313221	0.317153
ENSG00000157483	MYO1E	932.495	0.456599	0.212161	2.15214	0.0313864	0.317607
ENSG00000011198	ABHD5	236.838	-0.597271	0.277669	-2.15102	0.0314747	0.318105
ENSG00000173457	PPP1R14B	1205.49	-0.513936	0.238921	-2.15107	0.0314703	0.318105
ENSG00000153140	CETN3	236.193	0.605516	0.281554	2.15062	0.0315065	0.318229
ENSG00000178934	LGALS7B	12.3339	2.22214	1.03341	2.1503	0.0315317	0.318286
ENSG00000160818	GPATCH4	580.158	-0.497083	0.231351	-2.1486	0.0316657	0.319442
ENSG00000137720	C11orf1	95.659	0.699323	0.32576	2.14674	0.0318137	0.320723
ENSG00000156299	TIAM1	857.046	-0.474443	0.22103	-2.14651	0.0318321	0.320723
ENSG00000283299	AL513122.1	26.5307	1.73812	0.809916	2.14605	0.0318689	0.320895
ENSG00000099949	LZTR1	615.46	-0.450199	0.209805	-2.14579	0.0318897	0.320906
ENSG00000196352	CD55	856.842	0.397096	0.1851	2.14531	0.0319283	0.321096
ENSG00000170379	TCAF2	31.7382	1.14255	0.532678	2.14491	0.03196	0.321216
ENSG00000077097	TOP2B	2673.38	-0.347237	0.162061	-2.14263	0.0321428	0.32156
ENSG00000084693	AGBL5	254.992	0.564823	0.26376	2.14142	0.03224	0.32156
ENSG00000100889	PCK2	391.828	0.490701	0.228935	2.14341	0.0320804	0.32156
ENSG00000122591	FAM126A	810.06	-0.446482	0.208574	-2.14064	0.0323027	0.32156
ENSG00000134690	CDCA8	772.682	-0.518761	0.242349	-2.14055	0.03231	0.32156
ENSG00000136521	NDUFB5	1058.23	0.422616	0.197431	2.14058	0.0323083	0.32156
ENSG00000145041	DCAF1	511.682	-0.445367	0.207877	-2.14246	0.0321567	0.32156
ENSG00000162144	CYB561A3	364.572	-0.606391	0.283072	-2.14218	0.0321789	0.32156
ENSG00000164794	KCNV1	11.6503	-2.13892	0.999068	-2.14092	0.0322807	0.32156
ENSG00000168994	PXDC1	391.937	0.560685	0.261892	2.1409	0.0322817	0.32156
ENSG00000171124	FUT3	84.9767	0.998618	0.465755	2.14408	0.0320263	0.32156
ENSG00000173262	SLC2A14	125.9	0.764514	0.356719	2.14318	0.0320986	0.32156
ENSG00000182240	BACE2	1184.56	0.498251	0.232633	2.14179	0.0322103	0.32156
ENSG00000227057	WDR46	652.15	-0.448499	0.209384	-2.14199	0.0321943	0.32156
ENSG00000254626	RP11-27G22.1	6.69485	-3.25341	1.51753	-2.14388	0.0320422	0.32156
ENSG00000280392	RP11-357N13.6	7.09769	3.39333	1.58306	2.14353	0.0320707	0.32156
ENSG00000116922	C1orf109	211.688	-0.595829	0.278407	-2.14014	0.0323437	0.321699
ENSG00000047644	WWC3	355.326	-0.51552	0.24094	-2.13962	0.0323852	0.321916
ENSG00000279114	RP3-425C14.5	13.8557	2.1262	0.993879	2.1393	0.0324114	0.321979
ENSG00000185262	UBALD2	874.802	0.591574	0.27666	2.13827	0.0324947	0.32261
ENSG00000124839	RAB17	121.5	-0.758477	0.354798	-2.13777	0.0325355	0.322819
ENSG00000198721	ECI2	105.382	0.709817	0.332334	2.13586	0.0326911	0.324165
ENSG00000139354	GAS2L3	364.262	-0.46384	0.217335	-2.13422	0.032825	0.325295
ENSG00000111897	SERINC1	3825.89	0.365963	0.171593	2.13274	0.0329459	0.326295
ENSG00000156509	FBXO43	12.5395	1.93966	0.909792	2.13198	0.0330082	0.326713
ENSG00000184205	TSPYL2	135.084	0.946177	0.444001	2.13103	0.033087	0.327294
ENSG00000182013	PNMAL1	193.058	-0.673358	0.316074	-2.13038	0.0331405	0.327624
ENSG00000235244	DANT2	6.58199	3.17654	1.49126	2.1301	0.033163	0.327648
ENSG00000164880	INTS1	1883.92	-0.394469	0.185261	-2.12926	0.0332332	0.328113
ENSG00000165304	MELK	1062.81	-0.482828	0.226782	-2.12904	0.0332512	0.328113
ENSG00000169071	ROR2	16.8088	1.58457	0.74435	2.1288	0.0332705	0.328113
ENSG00000225648	SBDSP1	99.1907	-0.78507	0.368928	-2.12797	0.0333392	0.328592
ENSG00000021826	CPS1	11.1045	2.09005	0.982807	2.12661	0.0334526	0.329112
ENSG00000114686	MRPL3	1941.37	-0.431735	0.203006	-2.12671	0.0334443	0.329112
ENSG00000175063	UBE2C	986.678	-0.540266	0.254036	-2.12673	0.0334426	0.329112
ENSG00000100578	KIAA0586	311.3	-0.497292	0.233919	-2.12591	0.0335105	0.329223
ENSG00000140450	ARRDC4	126.383	0.729973	0.343342	2.12608	0.0334966	0.329223
ENSG00000162576	MXRA8	47.668	1.11132	0.52279	2.12574	0.0335245	0.329223
ENSG00000015676	NUDCD3	2753.04	-0.500147	0.235389	-2.12477	0.033606	0.329266
ENSG00000100330	MTMR3	565.619	0.498867	0.234768	2.12493	0.0335924	0.329266
ENSG00000151014	NOCT	329.106	-0.500983	0.235763	-2.12495	0.0335911	0.329266
ENSG00000182158	CREB3L2	2532.47	-0.478857	0.225374	-2.12472	0.0336098	0.329266
ENSG00000262096	PCDHB19P	7.46042	2.52993	1.19098	2.12424	0.0336502	0.329465
ENSG00000128059	PPAT	568.876	-0.449441	0.211729	-2.12272	0.0337771	0.330508
ENSG00000123473	STIL	840.223	-0.413713	0.194985	-2.12177	0.0338572	0.331094
ENSG00000117984	CTSD	5097.87	0.579631	0.27327	2.12109	0.0339142	0.331452
ENSG00000127463	EMC1	1227.82	-0.345814	0.163113	-2.12008	0.0339992	0.331685
ENSG00000159884	CCDC107	239.247	0.549081	0.258941	2.12049	0.0339651	0.331685
ENSG00000165140	FBP1	28.8043	1.39769	0.659215	2.12024	0.0339859	0.331685
ENSG00000165449	SLC16A9	17.8215	-1.65154	0.77918	-2.11958	0.0340413	0.331897
ENSG00000154451	GBP5	43.0631	-1.05944	0.500047	-2.11868	0.0341175	0.332442
ENSG00000065923	SLC9A7	284.071	0.521114	0.246034	2.11806	0.0341704	0.332597
ENSG00000243646	IL10RB	298.329	0.485824	0.229378	2.11801	0.0341742	0.332597
ENSG00000129226	CD68	61.5995	1.13566	0.536594	2.11642	0.0343087	0.333507
ENSG00000165802	NSMF	650.335	-0.437845	0.206868	-2.11655	0.0342983	0.333507
ENSG00000106327	TFR2	84.9762	-0.993906	0.469756	-2.11579	0.0343625	0.333831
ENSG00000033100	CHPF2	268.893	-0.507561	0.239924	-2.11551	0.0343869	0.333868
ENSG00000196141	SPATS2L	797.059	-0.507505	0.240054	-2.11413	0.0345046	0.334811
ENSG00000189143	CLDN4	8002.87	-0.541561	0.256216	-2.11369	0.034542	0.334975
ENSG00000100228	RAB36	189.397	-0.581301	0.27519	-2.11236	0.0346554	0.335276
ENSG00000136937	NCBP1	1405.88	-0.429103	0.20307	-2.11308	0.0345943	0.335276
ENSG00000205339	IPO7	2981.27	-0.345938	0.163752	-2.11258	0.0346371	0.335276
ENSG00000270136	MINOS1-NBL1	38.672	1.62868	0.770855	2.11282	0.034616	0.335276
ENSG00000160678	S100A1	3095.42	0.557932	0.264443	2.10984	0.0348724	0.337175
ENSG00000253729	PRKDC	10693.9	-0.498718	0.23648	-2.10892	0.0349517	0.337742
ENSG00000108829	LRRC59	4588.96	-0.442181	0.209705	-2.10859	0.0349802	0.337817
ENSG00000100629	CEP128	145.019	-0.629983	0.298831	-2.10816	0.0350173	0.337975
ENSG00000163694	RBM47	1120.08	-0.437631	0.207677	-2.10727	0.0350944	0.338518
ENSG00000197451	HNRNPAB	3073.21	-0.488559	0.231954	-2.10628	0.0351803	0.339021
ENSG00000204140	CLPSL1	6.641	-3.48976	1.65691	-2.10619	0.0351881	0.339021
ENSG00000149972	CNTN5	8.50717	2.24283	1.06538	2.10519	0.0352748	0.339655
ENSG00000185730	ZNF696	328.434	-0.488824	0.232273	-2.10452	0.035333	0.340014
ENSG00000196517	SLC6A9	638.42	-0.476246	0.226351	-2.10401	0.0353774	0.340241
ENSG00000114861	FOXP1	335.655	0.489514	0.232716	2.10348	0.0354238	0.340486
ENSG00000173065	FAM222B	450.834	-0.428429	0.203704	-2.10319	0.0354489	0.340527
ENSG00000204311	DFNB59	23.2548	1.4617	0.695077	2.10293	0.035472	0.340548
ENSG00000156735	BAG4	227.536	0.536457	0.255191	2.10218	0.0355376	0.340977
ENSG00000134954	ETS1	694.255	-0.577602	0.274837	-2.10162	0.0355868	0.341248
ENSG00000086475	SEPHS1	2781.2	-0.418014	0.198975	-2.10083	0.0356556	0.341449
ENSG00000146834	MEPCE	1490.38	-0.431408	0.205368	-2.10066	0.0356706	0.341449
ENSG00000279583	RP11-368N21.5	5.7621	2.85936	1.36107	2.10081	0.0356574	0.341449
ENSG00000110063	DCPS	304.144	-0.530911	0.252847	-2.09973	0.0357524	0.34203
ENSG00000047621	C12orf4	469.342	-0.439626	0.209399	-2.09947	0.0357755	0.342051
ENSG00000197142	ACSL5	52.6644	-1.40565	0.669696	-2.09894	0.0358222	0.342296
ENSG00000249992	TMEM158	209.629	-0.775509	0.369536	-2.0986	0.0358519	0.342379
ENSG00000103356	EARS2	445.775	-0.428065	0.20407	-2.09764	0.0359372	0.342792
ENSG00000206503	HLA-A	1917.16	0.486622	0.231977	2.09772	0.03593	0.342792
ENSG00000115694	STK25	1462.04	-0.339975	0.162114	-2.09714	0.0359813	0.343012
ENSG00000091651	ORC6	298.76	-0.561263	0.267701	-2.09661	0.0360284	0.343059
ENSG00000168924	LETM1	1222	-0.349521	0.166701	-2.09669	0.0360208	0.343059
ENSG00000205593	DENND6B	94.3599	0.763663	0.364334	2.09605	0.0360776	0.343327
ENSG00000204219	TCEA3	516.179	0.465839	0.222363	2.09495	0.0361755	0.344058
ENSG00000125954	CHURC1-FNTB	16.2931	1.82105	0.869572	2.09419	0.036243	0.344499
ENSG00000197857	ZNF44	141.35	0.751978	0.359186	2.09356	0.0362991	0.344831
ENSG00000136859	ANGPTL2	12.977	1.91484	0.915768	2.09097	0.0365311	0.345321
ENSG00000139842	CUL4A	2191.14	-0.365059	0.174535	-2.09161	0.0364738	0.345321
ENSG00000143799	PARP1	5953.98	-0.382788	0.183078	-2.09085	0.0365414	0.345321
ENSG00000147804	SLC39A4	545.506	-0.457742	0.218852	-2.09156	0.0364781	0.345321
ENSG00000158604	TMED4	2849.22	-0.484768	0.231837	-2.09098	0.0365295	0.345321
ENSG00000180332	KCTD4	7.37189	3.50265	1.67475	2.09145	0.0364881	0.345321
ENSG00000188343	FAM92A	260.533	0.540219	0.258215	2.09213	0.0364271	0.345321
ENSG00000234797	RPS3AP6	38.9544	1.0122	0.484081	2.09097	0.0365304	0.345321
ENSG00000269243	CTD-2231E14.8	283.168	-0.753915	0.360522	-2.09118	0.0365123	0.345321
ENSG00000127870	RNF6	744.12	-0.388891	0.18603	-2.09048	0.036575	0.345437
ENSG00000106628	POLD2	2396.61	-0.520684	0.24932	-2.08842	0.03676	0.345894
ENSG00000128965	CHAC1	45.3271	1.10316	0.527987	2.08938	0.0366737	0.345894
ENSG00000169129	AFAP1L2	20.9555	-1.52073	0.728113	-2.08859	0.0367443	0.345894
ENSG00000198618	PPIAP22	596.258	-0.542127	0.259599	-2.08832	0.0367689	0.345894
ENSG00000203709	C1orf132	26.4275	2.00609	0.960638	2.08829	0.0367719	0.345894
ENSG00000241399	CD302	89.4943	0.852564	0.407991	2.08966	0.0366482	0.345894
ENSG00000242086	LINC00969	328.72	0.965964	0.462423	2.08892	0.036715	0.345894
ENSG00000126249	PDCD2L	106.798	-0.739862	0.354663	-2.0861	0.0369697	0.347553
ENSG00000156711	MAPK13	1256.68	-0.412227	0.197711	-2.08499	0.0370701	0.348297
ENSG00000091428	RAPGEF4	33.0096	-1.20279	0.577157	-2.08399	0.0371609	0.348748
ENSG00000151012	SLC7A11	141.212	0.758503	0.363926	2.08423	0.0371397	0.348748
ENSG00000104312	RIPK2	1136.78	-0.391146	0.18778	-2.083	0.0372509	0.349349
ENSG00000167419	LPO	8.43158	2.08824	1.0026	2.08282	0.0372678	0.349349
ENSG00000139722	VPS37B	962.904	-0.533285	0.256082	-2.08247	0.0372991	0.349441
ENSG00000109685	WHSC1	2722.61	-0.399376	0.191868	-2.08151	0.0373873	0.350066
ENSG00000163346	PBXIP1	624.279	0.478004	0.229714	2.08087	0.037446	0.350414
ENSG00000116117	PARD3B	125.246	-0.675885	0.325063	-2.07924	0.0375953	0.351366
ENSG00000144847	IGSF11	19.8013	1.52866	0.735269	2.07905	0.0376124	0.351366
ENSG00000158270	COLEC12	106.141	1.16048	0.558141	2.07918	0.0376006	0.351366
ENSG00000114268	PFKFB4	172.863	0.565981	0.272319	2.07837	0.0376748	0.351747
ENSG00000038382	TRIO	629.044	-0.582347	0.280349	-2.07722	0.0377814	0.35254
ENSG00000214160	ALG3	698.641	-0.472797	0.227684	-2.07655	0.0378429	0.352911
ENSG00000137876	RSL24D1	919.905	0.493567	0.237798	2.07557	0.0379339	0.353558
ENSG00000107099	DOCK8	92.4145	0.847255	0.408389	2.07463	0.0380208	0.353963
ENSG00000185222	TCEAL9	482.867	0.53028	0.255576	2.07484	0.038001	0.353963
ENSG00000205133	TRIQK	662.71	0.423811	0.204321	2.07423	0.0380575	0.354102
ENSG00000100567	PSMA3	588.145	-0.428981	0.206849	-2.07388	0.0380903	0.354205
ENSG00000064270	ATP2C2	137.2	0.607725	0.293089	2.07352	0.0381239	0.35427
ENSG00000108106	UBE2S	535.919	-0.523986	0.252747	-2.07316	0.0381573	0.35427
ENSG00000165055	METTL2B	332.194	-0.509894	0.245957	-2.0731	0.0381626	0.35427
ENSG00000095383	TBC1D2	151.808	0.586694	0.283121	2.07224	0.0382432	0.354615
ENSG00000166938	DIS3L	291.51	-0.507005	0.244661	-2.07227	0.0382401	0.354615
ENSG00000149289	ZC3H12C	173.981	-0.665647	0.321296	-2.07176	0.0382878	0.354827
ENSG00000004809	SLC22A16	9.56778	2.09209	1.01028	2.07081	0.0383764	0.3553
ENSG00000064763	FAR2	104.707	-0.786981	0.38006	-2.07068	0.0383891	0.3553
ENSG00000139631	CSAD	192.599	0.878621	0.424409	2.07022	0.0384315	0.3553
ENSG00000144791	LIMD1	508.123	-0.467536	0.225829	-2.07032	0.0384228	0.3553
ENSG00000154781	CCDC174	406.011	0.483421	0.233531	2.07005	0.0384479	0.3553
ENSG00000118707	TGIF2	748.513	-0.496041	0.239739	-2.06909	0.0385377	0.355928
ENSG00000105185	PDCD5	751.619	-0.428255	0.207027	-2.0686	0.038584	0.356153
ENSG00000142453	CARM1	931.218	-0.43395	0.209823	-2.06818	0.0386234	0.356315
ENSG00000118655	DCLRE1B	319.162	-0.48479	0.23455	-2.06689	0.0387445	0.356826
ENSG00000131018	SYNE1	16.3481	2.1245	1.02767	2.06729	0.0387064	0.356826
ENSG00000174547	MRPL11	236.759	-0.63182	0.305673	-2.06698	0.0387363	0.356826
ENSG00000079337	RAPGEF3	65.7387	1.16278	0.563117	2.06489	0.0389334	0.358129
ENSG00000168792	ABHD15	152.218	-0.595258	0.288261	-2.065	0.0389233	0.358129
ENSG00000183762	KREMEN1	55.1479	1.02924	0.498497	2.06469	0.0389519	0.358129
ENSG00000120725	SIL1	210.05	0.510603	0.247357	2.06424	0.0389951	0.358324
ENSG00000133142	TCEAL4	884.177	0.616741	0.298949	2.06303	0.0391094	0.359171
ENSG00000133477	FAM83F	233.993	-0.639187	0.309953	-2.06221	0.0391878	0.359585
ENSG00000279673	RP11-185E8.2	6.40337	2.55013	1.23667	2.0621	0.0391986	0.359585
ENSG00000105186	ANKRD27	967.472	-0.405801	0.196824	-2.06175	0.0392316	0.359685
ENSG00000170915	PAQR8	44.6394	1.20326	0.5839	2.06073	0.0393284	0.360168
ENSG00000178538	CA8	541.435	0.707712	0.343399	2.06091	0.0393121	0.360168
ENSG00000243753	HLA-L	12.6134	2.20819	1.0723	2.0593	0.0394657	0.361222
ENSG00000261239	ANKRD26P1	504.736	0.840706	0.408309	2.05899	0.0394949	0.361286
ENSG00000086205	FOLH1	83.8883	0.761733	0.370003	2.05872	0.0395211	0.361323
ENSG00000111879	FAM184A	231.544	-0.614635	0.298634	-2.05816	0.0395752	0.361614
ENSG00000167123	CERCAM	279.175	0.625077	0.30376	2.0578	0.0396095	0.361726
ENSG00000100003	SEC14L2	369.025	0.623612	0.303164	2.05701	0.0396852	0.361809
ENSG00000198841	KTI12	123.027	-0.623215	0.302967	-2.05704	0.0396827	0.361809
ENSG00000259362	RP11-307C19.1	100.303	-2.2063	1.0725	-2.05715	0.0396715	0.361809
ENSG00000021300	PLEKHB1	1305.94	-0.586314	0.285175	-2.05598	0.0397846	0.362511
ENSG00000149260	CAPN5	48.2422	1.07491	0.522882	2.05575	0.0398069	0.362512
ENSG00000128626	MRPS12	249.583	-0.648406	0.315522	-2.05503	0.0398762	0.36294
ENSG00000005513	SOX8	382.516	0.494283	0.240564	2.05469	0.0399093	0.363039
ENSG00000140682	TGFB1I1	380.141	0.51052	0.248567	2.05385	0.0399902	0.363369
ENSG00000224051	CPTP	405.286	-0.494357	0.240686	-2.05395	0.0399804	0.363369
ENSG00000186998	EMID1	16.2542	1.52516	0.742934	2.05288	0.040084	0.364018
ENSG00000074370	ATP2A3	605.729	0.652889	0.318195	2.05185	0.0401841	0.364724
ENSG00000108950	FAM20A	6.42047	2.70043	1.31702	2.05041	0.040324	0.36579
ENSG00000279649	RP11-96D1.8	9.04375	2.49575	1.21745	2.04997	0.0403673	0.365979
ENSG00000133740	E2F5	679.265	-0.431418	0.210505	-2.04945	0.0404185	0.366053
ENSG00000138175	ARL3	620.511	0.493369	0.240735	2.04943	0.0404204	0.366053
ENSG00000139263	LRIG3	250.96	0.595124	0.290448	2.04898	0.0404638	0.366242
ENSG00000279432	RP11-135N5.3	23.9017	2.15365	1.0513	2.04856	0.0405056	0.366417
ENSG00000168209	DDIT4	2514.84	0.697114	0.340384	2.04802	0.0405579	0.366686
ENSG00000078043	PIAS2	356.934	0.534021	0.26088	2.04699	0.0406587	0.367191
ENSG00000214783	POLR2J4	94.7829	0.91129	0.445178	2.04702	0.0406557	0.367191
ENSG00000133401	PDZD2	80.1215	0.980627	0.479236	2.04623	0.0407339	0.367666
ENSG00000008196	TFAP2B	7.19655	3.24534	1.58698	2.04498	0.0408573	0.368168
ENSG00000113296	THBS4	14.6471	1.78627	0.873479	2.04501	0.0408541	0.368168
ENSG00000204469	PRRC2A	6137.86	-0.358664	0.17536	-2.0453	0.0408253	0.368168
ENSG00000185085	INTS5	281.549	-0.587249	0.287217	-2.04462	0.0408925	0.368281
ENSG00000088340	FER1L4	98.5354	1.32571	0.648695	2.04365	0.0409881	0.368622
ENSG00000130204	TOMM40	1100.3	-0.440965	0.215769	-2.04369	0.0409838	0.368622
ENSG00000272316	XXbac-BPGBPG55C20.2	48.9993	1.06838	0.522807	2.04355	0.0409983	0.368622
ENSG00000052749	RRP12	387.605	-0.455201	0.222922	-2.04197	0.0411542	0.369386
ENSG00000104723	TUSC3	363.479	0.435214	0.213152	2.0418	0.0411714	0.369386
ENSG00000120686	UFM1	683.722	0.590024	0.288974	2.04179	0.0411723	0.369386
ENSG00000180739	S1PR5	64.3913	1.10544	0.541411	2.04177	0.0411739	0.369386
ENSG00000047597	XK	71.3622	-0.972859	0.477098	-2.03912	0.0414385	0.371015
ENSG00000124067	SLC12A4	188.894	0.755376	0.370458	2.03903	0.0414465	0.371015
ENSG00000198626	RYR2	16.3097	2.0565	1.00844	2.03928	0.041422	0.371015
ENSG00000273261	RP11-531F16.4	11.1309	1.885	0.924316	2.03934	0.0414158	0.371015
ENSG00000129925	TMEM8A	1168.94	-0.400574	0.196533	-2.0382	0.0415303	0.37156
ENSG00000176619	LMNB2	2057.07	-0.395664	0.194159	-2.03784	0.0415661	0.371677
ENSG00000273305	RP11-440D17.4	6.76478	-2.98088	1.46323	-2.0372	0.0416301	0.372045
ENSG00000080189	SLC35C2	554.342	-0.396855	0.194847	-2.03676	0.0416746	0.372238
ENSG00000112893	MAN2A1	261.506	-0.5237	0.257203	-2.03613	0.041737	0.372591
ENSG00000102760	RGCC	8.45719	2.18563	1.0745	2.03408	0.0419434	0.373641
ENSG00000141295	SCRN2	173.483	0.646105	0.317644	2.03405	0.0419463	0.373641
ENSG00000177731	FLII	712.059	-0.436494	0.214563	-2.03434	0.0419169	0.373641
ENSG00000237973	MTCO1P12	700.777	2.1761	1.06966	2.03438	0.0419135	0.373641
ENSG00000005379	TSPOAP1	147.761	0.807905	0.397353	2.03322	0.0420307	0.373951
ENSG00000104290	FZD3	239.095	-0.506128	0.249139	-2.03151	0.0422034	0.373951
ENSG00000104524	PYCRL	679.888	-0.565235	0.278104	-2.03246	0.0421069	0.373951
ENSG00000130021	PUDP	160.73	-0.544618	0.267856	-2.03325	0.0420275	0.373951
ENSG00000132164	SLC6A11	311.464	-0.596202	0.293488	-2.03144	0.0422107	0.373951
ENSG00000164587	RPS14	4893.25	0.5541	0.272698	2.03192	0.042162	0.373951
ENSG00000165322	ARHGAP12	842.454	0.381958	0.188001	2.03168	0.0421859	0.373951
ENSG00000171314	PGAM1	1398.14	0.436962	0.215015	2.03224	0.0421296	0.373951
ENSG00000198520	C1orf228	7.13535	2.42985	1.19536	2.03274	0.0420787	0.373951
ENSG00000272752	STAG3L5P-PVRIG2P-PILRB	457.102	-0.683476	0.336241	-2.0327	0.0420831	0.373951
ENSG00000103319	EEF2K	686.26	-0.376356	0.185306	-2.03099	0.0422558	0.374147
ENSG00000163376	KBTBD8	19.7135	-1.47487	0.726519	-2.03005	0.0423512	0.374392
ENSG00000183723	CMTM4	1961.95	-0.391758	0.19299	-2.02994	0.0423626	0.374392
ENSG00000254440	PBOV1	5.70361	3.57565	1.76113	2.03032	0.0423241	0.374392
ENSG00000283154	IQCJ-SCHIP1	76.3844	-0.897801	0.442307	-2.02981	0.0423754	0.374392
ENSG00000134802	SLC43A3	3155.23	-0.407659	0.200872	-2.02945	0.0424127	0.374519
ENSG00000100350	FOXRED2	930.412	-0.549955	0.271122	-2.02844	0.0425152	0.374996
ENSG00000116285	ERRFI1	1461.08	-0.357494	0.17625	-2.02833	0.0425262	0.374996
ENSG00000119900	OGFRL1	4791.36	-0.49988	0.24646	-2.02824	0.0425357	0.374996
ENSG00000028528	SNX1	378.305	0.478217	0.235914	2.02709	0.0426535	0.375172
ENSG00000092201	SUPT16H	1435.87	-0.328861	0.16218	-2.02775	0.0425858	0.375172
ENSG00000105523	FAM83E	56.9892	0.998836	0.492786	2.02692	0.0426709	0.375172
ENSG00000136720	HS6ST1	1980.69	-0.397797	0.19623	-2.0272	0.0426419	0.375172
ENSG00000182195	LDOC1	530.891	-0.559987	0.276266	-2.02699	0.0426637	0.375172
ENSG00000095319	NUP188	1320.99	-0.484679	0.239174	-2.02647	0.0427163	0.375333
ENSG00000137337	MDC1	1457.53	-0.360782	0.178051	-2.02629	0.0427352	0.375333
ENSG00000169992	NLGN2	333.649	0.685553	0.338377	2.026	0.0427647	0.375389
ENSG00000260034	LCMT1-AS2	16.8557	2.07581	1.02489	2.0254	0.0428262	0.375726
ENSG00000160688	FLAD1	791.814	-0.38453	0.18988	-2.02512	0.0428554	0.375781
ENSG00000176809	LRRC37A3	150.464	0.707724	0.34957	2.02456	0.0429129	0.376023
ENSG00000231205	ZNF826P	18.4963	1.70995	0.844669	2.0244	0.0429292	0.376023
ENSG00000264112	RP11-159D12.2	72.8204	1.34994	0.666998	2.02391	0.0429799	0.376265
ENSG00000066044	ELAVL1	472.39	-0.410103	0.202955	-2.02066	0.0433147	0.377227
ENSG00000108691	CCL2	5.91611	-3.75056	1.85585	-2.02094	0.0432862	0.377227
ENSG00000143315	PIGM	440.287	-0.430569	0.213098	-2.02052	0.0433295	0.377227
ENSG00000149582	TMEM25	114.99	-0.676985	0.335338	-2.01882	0.0435062	0.377227
ENSG00000149596	JPH2	140.486	-0.96763	0.47861	-2.02175	0.043202	0.377227
ENSG00000158008	EXTL1	31.1094	1.76557	0.873549	2.02114	0.0432648	0.377227
ENSG00000159166	LAD1	2458.97	-0.400863	0.198352	-2.02097	0.0432826	0.377227
ENSG00000163156	SCNM1	339.352	0.46029	0.227934	2.01939	0.0434462	0.377227
ENSG00000165733	BMS1	963.022	-0.353555	0.175055	-2.01968	0.0434168	0.377227
ENSG00000172432	GTPBP2	2622.81	0.43955	0.217621	2.01979	0.0434051	0.377227
ENSG00000182957	SPATA13	1909.14	-0.430918	0.213356	-2.01971	0.0434135	0.377227
ENSG00000186073	C15orf41	278.165	-0.459167	0.227339	-2.01975	0.0434096	0.377227
ENSG00000187151	ANGPTL5	13.1423	-2.53216	1.25316	-2.02063	0.0433184	0.377227
ENSG00000198142	SOWAHC	459.483	-0.432699	0.214333	-2.01881	0.0435067	0.377227
ENSG00000224165	DNAJC27-AS1	6.9964	2.46518	1.2208	2.01932	0.0434542	0.377227
ENSG00000227638	HNRNPA1P14	9.78846	2.45309	1.21471	2.01949	0.0434362	0.377227
ENSG00000233974	RP11-823P9.3	31.1038	2.19529	1.08739	2.01886	0.0435015	0.377227
ENSG00000244242	IFITM10	73.2563	0.831022	0.411476	2.01961	0.0434234	0.377227
ENSG00000103269	RHBDL1	24.8096	1.44095	0.713978	2.0182	0.0435699	0.377503
ENSG00000205927	OLIG2	79.0838	-0.779406	0.386215	-2.01806	0.0435848	0.377503
ENSG00000163347	CLDN1	1049.47	-0.775302	0.384327	-2.01729	0.0436648	0.377995
ENSG00000005448	WDR54	107.695	0.735486	0.36472	2.01658	0.0437394	0.378018
ENSG00000101057	MYBL2	2877.37	-0.60238	0.298713	-2.01659	0.0437387	0.378018
ENSG00000131067	GGT7	242.86	0.523876	0.259785	2.01657	0.0437399	0.378018
ENSG00000136153	LMO7	593.695	0.586503	0.290869	2.01638	0.0437602	0.378018
ENSG00000117322	CR2	16.886	-1.6357	0.811359	-2.016	0.0438005	0.378165
ENSG00000112242	E2F3	1113.18	-0.388609	0.19284	-2.01518	0.0438853	0.378497
ENSG00000228412	RP4-625H18.2	13.101	1.78291	0.884686	2.0153	0.0438735	0.378497
ENSG00000072163	LIMS2	159.151	0.635559	0.315544	2.01417	0.0439915	0.378913
ENSG00000196961	AP2A1	498.183	-0.408117	0.202634	-2.01406	0.0440034	0.378913
ENSG00000259673	IQCH-AS1	84.425	-0.745217	0.370001	-2.0141	0.0439994	0.378913
ENSG00000103495	MAZ	4045.45	-0.434374	0.215799	-2.01286	0.0441293	0.379796
ENSG00000054148	PHPT1	246.752	0.518039	0.257539	2.01149	0.0442733	0.379838
ENSG00000116406	EDEM3	1010.8	-0.404155	0.201056	-2.01016	0.044414	0.379838
ENSG00000132763	MMACHC	334.874	-0.491279	0.244204	-2.01175	0.044246	0.379838
ENSG00000146433	TMEM181	1010.12	-0.421817	0.209836	-2.01022	0.0444081	0.379838
ENSG00000147421	HMBOX1	124.366	0.683628	0.340078	2.01021	0.0444094	0.379838
ENSG00000152689	RASGRP3	63.3213	1.0836	0.539044	2.01022	0.0444081	0.379838
ENSG00000167306	MYO5B	3038.32	-0.361112	0.179559	-2.01111	0.0443136	0.379838
ENSG00000172336	POP7	288.088	-0.631832	0.314211	-2.01085	0.0443411	0.379838
ENSG00000174442	ZWILCH	474.417	-0.483342	0.240196	-2.01228	0.0441905	0.379838
ENSG00000183479	TREX2	7.56449	2.89942	1.44167	2.01115	0.0443101	0.379838
ENSG00000187109	NAP1L1	3420.31	0.295528	0.146874	2.01213	0.0442065	0.379838
ENSG00000240038	AMY2B	28.7351	1.5739	0.782246	2.01202	0.0442176	0.379838
ENSG00000145390	USP53	883.072	0.566267	0.281733	2.00994	0.0444374	0.379839
ENSG00000073849	ST6GAL1	304.96	0.806747	0.401488	2.00939	0.0444956	0.37995
ENSG00000103021	CCDC113	112.043	0.725684	0.361149	2.00938	0.044497	0.37995
ENSG00000196367	TRRAP	2713.66	-0.595908	0.296616	-2.00902	0.0445348	0.380074
ENSG00000183864	TOB2	1075.1	0.441059	0.219569	2.00875	0.0445636	0.380121
ENSG00000124802	EEF1E1	114.681	-0.754528	0.375874	-2.0074	0.0447073	0.380947
ENSG00000163812	ZDHHC3	460.369	-0.408725	0.203605	-2.00744	0.0447027	0.380947
ENSG00000007923	DNAJC11	670.574	-0.380046	0.189622	-2.00423	0.0450454	0.381549
ENSG00000100505	TRIM9	9.92097	2.0279	1.01123	2.00539	0.0449218	0.381549
ENSG00000110719	TCIRG1	341.834	0.548084	0.273443	2.00438	0.0450292	0.381549
ENSG00000118402	ELOVL4	130.811	0.806679	0.402233	2.0055	0.0449094	0.381549
ENSG00000119686	FLVCR2	139.381	-0.614195	0.306294	-2.00525	0.0449366	0.381549
ENSG00000138744	NAAA	636.121	0.561383	0.279831	2.00615	0.0448399	0.381549
ENSG00000157765	SLC34A2	1036.78	-0.706747	0.352552	-2.00466	0.0449996	0.381549
ENSG00000159131	GART	2396.04	-0.347993	0.17364	-2.0041	0.0450589	0.381549
ENSG00000171045	TSNARE1	272.202	0.518045	0.258349	2.00522	0.0449401	0.381549
ENSG00000183248	PRR36	712.345	-0.44176	0.220392	-2.00443	0.0450241	0.381549
ENSG00000187210	GCNT1	335.282	0.573755	0.286134	2.0052	0.044942	0.381549
ENSG00000204021	LIPK	9.224	2.02966	1.01177	2.00605	0.0448508	0.381549
ENSG00000038358	EDC4	727.62	-0.420884	0.210191	-2.00239	0.0452429	0.382709
ENSG00000278963	RP11-294J22.7	7.18032	3.4846	1.7402	2.00241	0.0452404	0.382709
ENSG00000006007	GDE1	688.23	-0.463743	0.231773	-2.00085	0.0454081	0.383907
ENSG00000133275	CSNK1G2	707.675	-0.393434	0.19667	-2.00048	0.0454485	0.384049
ENSG00000131467	PSME3	1616.94	-0.408606	0.204332	-1.99972	0.0455306	0.384345
ENSG00000169718	DUS1L	1537.12	-0.440284	0.220149	-1.99993	0.0455075	0.384345
ENSG00000280543	ASAP1-IT2	9.61102	2.34554	1.17338	1.99896	0.0456126	0.384837
ENSG00000186174	BCL9L	1249.97	-0.386843	0.193569	-1.99848	0.0456648	0.385078
ENSG00000064393	HIPK2	2519.79	-0.557224	0.278865	-1.99819	0.0456963	0.385104
ENSG00000166828	SCNN1G	106.966	-0.997956	0.499474	-1.99801	0.0457151	0.385104
ENSG00000203814	HIST2H2BF	10.7348	1.90801	0.955423	1.99703	0.0458215	0.385801
ENSG00000197785	ATAD3A	762.384	-0.439498	0.220149	-1.99637	0.0458941	0.386212
ENSG00000259522	RP11-468E2.2	29.984	2.20558	1.10587	1.99443	0.0461056	0.387791
ENSG00000030066	NUP160	1094.99	-0.360721	0.181134	-1.99146	0.0464304	0.389617
ENSG00000046651	OFD1	752.279	0.433698	0.21772	1.99199	0.0463718	0.389617
ENSG00000099954	CECR2	17.5039	1.80798	0.907953	1.99127	0.0464508	0.389617
ENSG00000100360	IFT27	57.7332	0.934481	0.469159	1.99182	0.0463906	0.389617
ENSG00000163378	EOGT	416.5	-0.49569	0.248949	-1.99113	0.0464661	0.389617
ENSG00000164823	OSGIN2	3597.99	-0.446399	0.224145	-1.99156	0.0464188	0.389617
ENSG00000073008	PVR	416.161	-0.46513	0.233639	-1.9908	0.0465025	0.389721
ENSG00000082898	XPO1	3984.39	-0.328006	0.164815	-1.99014	0.0465756	0.389912
ENSG00000133706	LARS	1055.89	-0.33977	0.170746	-1.98992	0.0466001	0.389912
ENSG00000169499	PLEKHA2	483.1	0.464782	0.233591	1.98973	0.046621	0.389912
ENSG00000182257	PRR34	7.51475	2.40221	1.20723	1.98985	0.0466071	0.389912
ENSG00000112782	CLIC5	8.68707	2.13645	1.0739	1.98943	0.0466536	0.389985
ENSG00000059804	SLC2A3	25.4195	1.20972	0.608262	1.98882	0.0467209	0.390347
ENSG00000117620	SLC35A3	1124.78	0.433536	0.218074	1.98802	0.0468095	0.390887
ENSG00000111432	FZD10	23.7639	1.30015	0.654107	1.98767	0.0468477	0.391005
ENSG00000160410	SHKBP1	454.514	-0.455546	0.229219	-1.98739	0.0468796	0.391072
ENSG00000109458	GAB1	873.771	0.519047	0.2613	1.9864	0.0469885	0.39137
ENSG00000184828	ZBTB7C	100.976	0.934169	0.470331	1.9862	0.0470115	0.39137
ENSG00000279809	AC005538.3	25.2208	-4.52663	2.27866	-1.98653	0.0469745	0.39137
ENSG00000280693	SH3PXD2A-AS1	6.30471	2.68614	1.35222	1.98647	0.0469808	0.39137
ENSG00000165443	PHYHIPL	8.52214	2.17695	1.09648	1.98541	0.0470989	0.391898
ENSG00000170502	NUDT9	510.705	-0.395429	0.19922	-1.98488	0.0471576	0.392186
ENSG00000002834	LASP1	1701.33	0.411252	0.207369	1.98319	0.0473465	0.392427
ENSG00000008128	CDK11A	206.177	0.907363	0.457705	1.98242	0.0474325	0.392427
ENSG00000042429	MED17	641.636	-0.45776	0.230904	-1.98247	0.0474268	0.392427
ENSG00000105379	ETFB	223.974	0.50287	0.253687	1.98225	0.0474515	0.392427
ENSG00000106635	BCL7B	478.871	-0.42896	0.216448	-1.98182	0.0474997	0.392427
ENSG00000128886	ELL3	118.362	-0.623328	0.31447	-1.98216	0.0474619	0.392427
ENSG00000143740	SNAP47	763.941	-0.456516	0.23011	-1.98391	0.0472664	0.392427
ENSG00000149428	HYOU1	1827.35	-0.340805	0.171761	-1.98418	0.0472357	0.392427
ENSG00000164663	USP49	75.9354	1.22131	0.616148	1.98217	0.0474601	0.392427
ENSG00000165474	GJB2	182.956	0.710249	0.358077	1.98351	0.0473105	0.392427
ENSG00000167747	C19orf48	271.608	-0.488884	0.246427	-1.98389	0.0472683	0.392427
ENSG00000174996	KLC2	444.64	-0.422036	0.212879	-1.98252	0.0474211	0.392427
ENSG00000262979	CTD-2047H16.2	11.422	2.33302	1.17715	1.98193	0.0474871	0.392427
ENSG00000142235	LMTK3	182.985	0.679799	0.343105	1.98132	0.0475559	0.392493
ENSG00000197535	MYO5A	192.662	0.719468	0.363094	1.98149	0.047536	0.392493
ENSG00000165521	EML5	142.141	-0.636994	0.321692	-1.98014	0.0476882	0.393385
ENSG00000115267	IFIH1	204.479	-0.56127	0.283717	-1.97828	0.0478976	0.393762
ENSG00000116871	MAP7D1	1505.29	-0.386674	0.195478	-1.97809	0.0479182	0.393762
ENSG00000118193	KIF14	839.21	-0.431668	0.218251	-1.97785	0.0479453	0.393762
ENSG00000143320	CRABP2	5297.49	0.582255	0.294278	1.97859	0.0478621	0.393762
ENSG00000144580	CNOT9	1178.28	-0.357788	0.180921	-1.97758	0.0479755	0.393762
ENSG00000149313	AASDHPPT	643.978	-0.379443	0.191748	-1.97886	0.0478315	0.393762
ENSG00000153291	SLC25A27	108.808	0.943254	0.476861	1.97805	0.0479235	0.393762
ENSG00000156671	SAMD8	287.74	0.560746	0.283415	1.97853	0.0478684	0.393762
ENSG00000244067	GSTA2	12.9321	-1.94468	0.982944	-1.97843	0.0478805	0.393762
ENSG00000270344	RP11-734K2.4	14.9189	1.77521	0.897598	1.97774	0.0479581	0.393762
ENSG00000035664	DAPK2	476.099	0.602985	0.304996	1.97703	0.0480386	0.393883
ENSG00000152061	RABGAP1L	1073.25	-0.505581	0.255713	-1.97715	0.0480252	0.393883
ENSG00000163975	MELTF	2103.42	0.403751	0.204414	1.97517	0.0482493	0.395411
ENSG00000113583	C5orf15	553.994	0.465962	0.236004	1.97438	0.0483386	0.395546
ENSG00000127990	SGCE	342.279	-0.509546	0.258071	-1.97444	0.0483312	0.395546
ENSG00000237732	AC010980.2	16.6826	-1.69491	0.8583	-1.97473	0.0482982	0.395546
ENSG00000162849	KIF26B	41.8557	1.25164	0.634151	1.97373	0.0484124	0.395951
ENSG00000163814	CDCP1	1431.78	-0.40476	0.205193	-1.97258	0.0485433	0.396823
ENSG00000244627	RP3-449O17.1	76.2109	0.997869	0.505988	1.97212	0.0485958	0.397053
ENSG00000162702	ZNF281	547.859	-0.421711	0.213927	-1.97129	0.0486911	0.397578
ENSG00000188322	SBK1	930.719	-0.525518	0.266607	-1.97113	0.0487089	0.397578
ENSG00000166851	PLK1	1242.65	-0.479557	0.243356	-1.9706	0.0487699	0.397877
ENSG00000142541	RPL13A	5755.47	0.452033	0.229562	1.96911	0.0489403	0.399067
ENSG00000105928	DFNA5	50.923	1.10053	0.559079	1.96848	0.049013	0.39917
[truncated: 29,618 more rows]

## Sheet: HCI01 HumanMGTvsMGTFromLiverMet
GeneID	GeneSymbol	baseMean	log2FoldChange	lfcSE	stat	pvalue	padj
ENSG00000095303	PTGS1	437.374	2.09025	0.287453	7.27162	3.55191e-13	3.11112e-09
ENSG00000169855	ROBO1	318.742	-1.94843	0.264674	-7.36163	1.81675e-13	3.11112e-09
ENSG00000115641	FHL2	485.224	1.1398	0.158592	7.18702	6.62201e-13	3.86681e-09
ENSG00000157680	DGKI	88.4725	2.89039	0.416872	6.93352	4.10484e-12	1.79771e-08
ENSG00000168280	KIF5C	350.895	-1.39083	0.210411	-6.61007	3.84127e-11	1.34583e-07
ENSG00000120738	EGR1	841.792	-1.42615	0.217579	-6.55462	5.57832e-11	1.62868e-07
ENSG00000005102	MEOX1	60.8457	-2.48925	0.391068	-6.36527	1.94948e-10	4.69225e-07
ENSG00000261606	RP11-414J4.2	178.403	2.49293	0.392542	6.35074	2.14283e-10	4.69225e-07
ENSG00000176887	SOX11	902.675	-1.67814	0.275422	-6.09297	1.10833e-09	2.15731e-06
ENSG00000264230	ANXA8L1	117.309	2.10316	0.349098	6.02457	1.69557e-09	2.9703e-06
ENSG00000185760	KCNQ5	268.335	-1.13643	0.190315	-5.97133	2.35326e-09	3.74767e-06
ENSG00000073792	IGF2BP2	66.4682	-2.41337	0.409455	-5.89411	3.76703e-09	5.49924e-06
ENSG00000196208	GREB1	88.2163	1.75273	0.300643	5.82992	5.54539e-09	7.47263e-06
ENSG00000265190	ANXA8	102.869	2.07314	0.366257	5.66034	1.51075e-08	1.89037e-05
ENSG00000079215	SLC1A3	48.3326	-2.547	0.45517	-5.5957	2.19728e-08	2.56613e-05
ENSG00000165799	RNASE7	44.2224	2.43387	0.437718	5.56037	2.69207e-08	2.94748e-05
ENSG00000058335	RASGRF1	79.9041	-2.09775	0.38282	-5.47972	4.26001e-08	4.38981e-05
ENSG00000105810	CDK6	3059.36	-1.01195	0.185567	-5.45327	4.94508e-08	4.81266e-05
ENSG00000105894	PTN	36.3509	3.16903	0.590942	5.36267	8.19991e-08	7.56032e-05
ENSG00000197632	SERPINB2	66.9789	2.41599	0.457289	5.2833	1.26879e-07	0.000111133
ENSG00000163644	PPM1K	985.909	1.31868	0.250559	5.26294	1.4177e-07	0.000118264
ENSG00000152661	GJA1	856.515	-1.44577	0.279469	-5.17327	2.30028e-07	0.000183165
ENSG00000249816	LINC00964	124.008	1.92763	0.373581	5.15987	2.47124e-07	0.000188223
ENSG00000169760	NLGN1	50.9319	3.18486	0.621061	5.12809	2.92696e-07	0.000213643
ENSG00000154319	FAM167A	57.5466	2.29251	0.460143	4.98217	6.28753e-07	0.00044058
ENSG00000055118	KCNH2	104.998	-1.67812	0.338053	-4.96407	6.90293e-07	0.000456166
ENSG00000137801	THBS1	1637	-0.955296	0.192687	-4.95777	7.13056e-07	0.000456166
ENSG00000170873	MTSS1	1267.67	0.932025	0.188157	4.95344	7.29116e-07	0.000456166
ENSG00000188039	NWD1	227.185	1.52174	0.308842	4.92724	8.33988e-07	0.000503786
ENSG00000129521	EGLN3	334.059	1.18365	0.241738	4.8964	9.76088e-07	0.00056997
ENSG00000117069	ST6GALNAC5	379.409	-0.94929	0.195382	-4.85865	1.18189e-06	0.000667882
ENSG00000170571	EMB	75.0562	2.60321	0.540229	4.81872	1.44482e-06	0.000766978
ENSG00000196482	ESRRG	116.89	1.58691	0.329065	4.82249	1.41777e-06	0.000766978
ENSG00000255874	LINC00346	297.044	-1.28672	0.269557	-4.77346	1.81089e-06	0.000933036
ENSG00000115232	ITGA4	23.0429	2.91958	0.613521	4.75873	1.94813e-06	0.000975069
ENSG00000175497	DPP10	63.0895	-1.75945	0.371287	-4.73877	2.15017e-06	0.0010463
ENSG00000116962	NID1	146.326	1.06533	0.2256	4.72219	2.33316e-06	0.00110466
ENSG00000117020	AKT3	949.476	-1.04781	0.222395	-4.7115	2.45903e-06	0.00111593
ENSG00000167972	ABCA3	906.377	-0.755973	0.160524	-4.70941	2.48437e-06	0.00111593
ENSG00000139514	SLC7A1	1736.29	-0.751251	0.161831	-4.6422	3.44726e-06	0.0014729
ENSG00000223784	LINP1	27.6283	-3.21555	0.692001	-4.64674	3.37217e-06	0.0014729
ENSG00000138642	HERC6	428.457	1.21326	0.262607	4.62004	3.83665e-06	0.00160025
ENSG00000164440	TXLNB	47.6797	-1.90158	0.412143	-4.61388	3.95223e-06	0.00161012
ENSG00000196368	NUDT11	40.6628	-1.98425	0.430951	-4.60435	4.1375e-06	0.00164729
ENSG00000125285	SOX21	22.4027	3.62715	0.79787	4.54603	5.46662e-06	0.0021281
ENSG00000012660	ELOVL5	1261.42	-0.710871	0.157285	-4.51963	6.1949e-06	0.00230898
ENSG00000166033	HTRA1	76.2153	1.96941	0.435637	4.52075	6.16206e-06	0.00230898
ENSG00000072041	SLC6A15	50.2316	-1.77934	0.404039	-4.40389	1.06329e-05	0.00388055
ENSG00000235026	DPP10-AS1	27.4139	-2.35864	0.536764	-4.39419	1.11189e-05	0.00397512
ENSG00000205730	ITPRIPL2	791.896	-0.949086	0.216525	-4.38326	1.16915e-05	0.00409624
ENSG00000120694	HSPH1	3077.67	-0.613049	0.140778	-4.35472	1.33236e-05	0.00448851
ENSG00000164099	PRSS12	744.197	1.33504	0.306519	4.3555	1.32765e-05	0.00448851
ENSG00000109794	FAM149A	156.362	0.998999	0.232443	4.29782	1.72487e-05	0.0057012
ENSG00000134954	ETS1	694.255	-0.914959	0.213795	-4.2796	1.87229e-05	0.00607385
ENSG00000111799	COL12A1	136.521	-1.45608	0.341534	-4.26334	2.01391e-05	0.00641447
ENSG00000135549	PKIB	312.673	-1.30627	0.307494	-4.2481	2.15593e-05	0.00674422
ENSG00000197614	MFAP5	354.97	2.97532	0.704993	4.22036	2.43912e-05	0.00749621
ENSG00000111199	TRPV4	318.722	1.03562	0.246016	4.20955	2.55879e-05	0.00770849
ENSG00000165507	C10orf10	588.764	-0.828615	0.196995	-4.20627	2.59619e-05	0.00770849
ENSG00000185477	GPRIN3	64.1449	1.9048	0.453538	4.19987	2.67067e-05	0.00779745
ENSG00000197905	TEAD4	175.673	-1.01505	0.243314	-4.17176	3.02251e-05	0.00868005
ENSG00000197043	ANXA6	868.41	-0.699578	0.169039	-4.13857	3.49474e-05	0.00987432
ENSG00000176170	SPHK1	1534.2	0.631716	0.153484	4.11584	3.85764e-05	0.0107267
ENSG00000157927	RADIL	124.107	1.15081	0.279955	4.11071	3.94438e-05	0.0107383
ENSG00000185339	TCN2	51.9358	2.16686	0.527425	4.10838	3.9844e-05	0.0107383
ENSG00000171223	JUNB	879.606	-0.750724	0.183463	-4.09197	4.27728e-05	0.0113529
ENSG00000231826	AC016735.2	42.3175	-2.42493	0.594163	-4.08125	4.4794e-05	0.0117119
ENSG00000004478	FKBP4	3026.99	-0.667568	0.164362	-4.06156	4.87462e-05	0.0125579
ENSG00000238266	LINC00707	73.8254	-2.43884	0.601314	-4.05586	4.99512e-05	0.0126818
ENSG00000104219	ZDHHC2	38.7817	-1.89907	0.469685	-4.04328	5.27088e-05	0.0131907
ENSG00000076356	PLXNA2	46.1892	-1.8652	0.464574	-4.01487	5.94791e-05	0.0146754
ENSG00000117114	ADGRL2	119.736	-1.35401	0.337906	-4.00707	6.14772e-05	0.0147528
ENSG00000227640	SOX21-AS1	18.7206	3.3732	0.841192	4.01002	6.07128e-05	0.0147528
ENSG00000077782	FGFR1	123.638	1.37024	0.342284	4.00323	6.2484e-05	0.0147918
ENSG00000141753	IGFBP4	133.123	1.37208	0.343221	3.99766	6.39712e-05	0.014942
ENSG00000117115	PADI2	1885.36	-0.656809	0.165651	-3.96502	7.33906e-05	0.0169165
ENSG00000157570	TSPAN18	262.687	-1.05301	0.267346	-3.93874	8.1911e-05	0.0186353
ENSG00000283229	AC005338.1	105.223	9.72645	2.48674	3.91132	9.1793e-05	0.0206158
ENSG00000035862	TIMP2	2593.2	-0.620974	0.159058	-3.90407	9.45887e-05	0.0209747
ENSG00000077274	CAPN6	50.5608	-2.08423	0.536161	-3.88732	0.000101358	0.0221949
ENSG00000107731	UNC5B	171.955	1.39051	0.362893	3.83173	0.000127246	0.0275197
ENSG00000163141	BNIPL	262.2	1.09577	0.287313	3.81386	0.000136815	0.0292283
ENSG00000180525	PRR26	37.6039	3.08645	0.811643	3.80272	0.000143119	0.0302067
ENSG00000270898	GPR75-ASB3	5.63188	6.62988	1.74785	3.79316	0.000148744	0.0310201
ENSG00000115738	ID2	991.017	-0.644251	0.170617	-3.77601	0.000159361	0.0313673
ENSG00000136478	TEX2	1070.35	-0.653126	0.172664	-3.78264	0.000155174	0.0313673
ENSG00000148541	FAM13C	48.8817	1.76781	0.466924	3.78607	0.00015305	0.0313673
ENSG00000153246	PLA2R1	140.133	1.34906	0.357166	3.77712	0.000158654	0.0313673
ENSG00000171680	PLEKHG5	143.494	1.02377	0.270959	3.77834	0.000157879	0.0313673
ENSG00000111885	MAN1A1	57.6589	-1.56082	0.416037	-3.75164	0.00017568	0.0338194
ENSG00000131711	MAP1B	318.235	-0.791238	0.210889	-3.75192	0.000175484	0.0338194
ENSG00000078900	TP73	155.886	0.905676	0.242993	3.72717	0.000193638	0.0362867
ENSG00000084636	COL16A1	422.752	1.24839	0.335243	3.72384	0.000196219	0.0362867
ENSG00000165029	ABCA1	39.7327	1.83549	0.492998	3.72311	0.000196783	0.0362867
ENSG00000198691	ABCA4	204.333	2.61719	0.702915	3.72334	0.000196605	0.0362867
ENSG00000155850	SLC26A2	792.691	0.925426	0.248778	3.71988	0.000199319	0.0363715
ENSG00000100234	TIMP3	71.9627	1.74459	0.469867	3.71295	0.000204856	0.0369966
ENSG00000132688	NES	358.929	-1.01814	0.275218	-3.69939	0.000216117	0.0382418
ENSG00000233695	GAS6-AS1	181.381	1.36023	0.367607	3.70024	0.000215397	0.0382418
ENSG00000111206	FOXM1	2771.57	-0.625838	0.169411	-3.69419	0.000220585	0.0386421
ENSG00000092969	TGFB2	150.035	-0.982847	0.266661	-3.68575	0.000228026	0.0395501
ENSG00000111110	PPM1H	1085.78	-0.631356	0.171638	-3.67842	0.000234684	0.0399145
ENSG00000140506	LMAN1L	74.3505	1.71993	0.467502	3.67898	0.000234173	0.0399145
ENSG00000132854	KANK4	553.918	0.818744	0.223137	3.66923	0.000243277	0.0409782
ENSG00000088386	SLC15A1	55.1409	1.36582	0.374251	3.64947	0.000262784	0.0416391
ENSG00000130038	CRACR2A	10.9258	3.61524	0.991317	3.6469	0.000265422	0.0416391
ENSG00000130653	PNPLA7	76.0684	1.77438	0.486423	3.64781	0.000264482	0.0416391
ENSG00000144057	ST6GAL2	22.6967	-2.6557	0.727094	-3.65249	0.000259712	0.0416391
ENSG00000161249	DMKN	957.624	0.7278	0.199295	3.65187	0.000260342	0.0416391
ENSG00000176165	FOXG1	10.628	-4.80687	1.31835	-3.64613	0.000266216	0.0416391
ENSG00000229544	NKX1-2	447.148	-0.677772	0.185484	-3.65407	0.000258117	0.0416391
ENSG00000256870	SLC5A8	109.902	1.2081	0.33002	3.6607	0.000251528	0.0416391
ENSG00000144730	IL17RD	1135.04	-0.56936	0.156711	-3.63318	0.000279951	0.0430191
ENSG00000259040	BLOC1S5-TXNDC5	92.099	-1.63855	0.450907	-3.6339	0.000279169	0.0430191
ENSG00000112208	BAG2	345.714	-0.940467	0.260669	-3.60789	0.000308693	0.0466179
ENSG00000204380	AC005042.4	32.6365	1.65866	0.459728	3.60792	0.000308659	0.0466179
ENSG00000131746	TNS4	119.956	2.76217	0.767237	3.60015	0.00031803	0.0476175
ENSG00000075142	SRI	1592.49	-0.699747	0.194604	-3.59574	0.000323467	0.0480212
ENSG00000141013	GAS8	392.835	1.00244	0.279115	3.59149	0.000328791	0.0484013
ENSG00000166250	CLMP	57.7617	-1.59923	0.446594	-3.58095	0.000342346	0.0499767
ENSG00000119042	SATB2	43.0855	-1.39635	0.391952	-3.56254	0.000367287	0.0531746
ENSG00000109846	CRYAB	7309.88	-0.553263	0.155589	-3.55593	0.00037664	0.0538697
ENSG00000166833	NAV2	591.17	0.649652	0.182752	3.55482	0.000378238	0.0538697
ENSG00000075461	CACNG4	753.911	-0.563082	0.158635	-3.54954	0.000385906	0.0545185
ENSG00000039560	RAI14	1970.74	-0.575603	0.163494	-3.52065	0.000430498	0.0603317
ENSG00000162981	FAM84A	361.657	0.643973	0.183484	3.5097	0.000448618	0.0623721
ENSG00000064687	ABCA7	316.552	0.826188	0.237618	3.47696	0.000507141	0.069407
ENSG00000136895	GARNL3	175.985	0.849778	0.244389	3.47715	0.000506777	0.069407
ENSG00000053747	LAMA3	130.72	1.24881	0.360513	3.46397	0.000532268	0.0714318
ENSG00000188060	RAB42	65.9013	-1.29907	0.374926	-3.46488	0.000530466	0.0714318
ENSG00000245848	CEBPA	139.663	1.01885	0.294211	3.46301	0.000534169	0.0714318
ENSG00000168970	JMJD7-PLA2G4B	204.975	1.06756	0.309042	3.45442	0.000551477	0.0731877
ENSG00000091129	NRCAM	172.229	3.01048	0.872371	3.45092	0.00055867	0.0735848
ENSG00000268854	CTD-2545M3.2	6.26474	-5.83463	1.6967	-3.43882	0.000584254	0.0763803
ENSG00000128016	ZFP36	369.745	-0.621589	0.180871	-3.43665	0.000588955	0.0764245
ENSG00000131773	KHDRBS3	780.99	-0.558524	0.163196	-3.42242	0.000620659	0.0789613
ENSG00000141750	STAC2	46.4626	1.49385	0.436262	3.42421	0.000616598	0.0789613
ENSG00000168461	RAB31	48.526	-1.42722	0.417095	-3.42182	0.000622027	0.0789613
ENSG00000177469	PTRF	1497.38	-0.565138	0.165957	-3.40532	0.000660854	0.0832866
ENSG00000123684	LPGAT1	1268.14	-0.50132	0.147578	-3.39699	0.000681327	0.0846488
ENSG00000198515	CNGA1	256.569	0.813642	0.239489	3.39741	0.000680276	0.0846488
ENSG00000243955	GSTA1	95.1189	-1.34825	0.397131	-3.39497	0.000686351	0.0846725
ENSG00000183454	GRIN2A	113.817	-1.00883	0.297851	-3.38703	0.000706541	0.0861469
ENSG00000196189	SEMA4A	195.29	0.758672	0.224034	3.38641	0.000708138	0.0861469
ENSG00000082397	EPB41L3	58.8011	-1.42378	0.420748	-3.38392	0.000714577	0.0863308
ENSG00000184785	SMIM10	85.6741	1.00391	0.296839	3.38201	0.000719565	0.0863379
ENSG00000197121	PGAP1	507.308	0.683414	0.203516	3.35803	0.000784998	0.0935483
ENSG00000070886	EPHA8	39.6552	2.36628	0.706509	3.34926	0.000810265	0.0946282
ENSG00000138964	PARVG	33.0206	1.69329	0.505351	3.35073	0.000805985	0.0946282
ENSG00000164692	COL1A2	24.5274	1.68178	0.501897	3.35086	0.000805616	0.0946282
ENSG00000128567	PODXL	777.831	-0.550607	0.164875	-3.33955	0.000839141	0.0957094
ENSG00000145824	CXCL14	6.49016	5.05967	1.51353	3.34295	0.000828927	0.0957094
ENSG00000196502	SULT1A1	111.046	1.1808	0.353658	3.33881	0.000841377	0.0957094
ENSG00000261759	RP11-626G11.3	39.4158	-1.45699	0.436313	-3.33931	0.000839865	0.0957094
ENSG00000136156	ITM2B	1013.12	0.61314	0.184037	3.33161	0.000863458	0.0969619
ENSG00000184221	OLIG1	422.812	-0.741593	0.222484	-3.33325	0.000858388	0.0969619
ENSG00000112276	BVES	87.1662	-1.25947	0.379423	-3.31942	0.000902032	0.100648
ENSG00000108018	SORCS1	153.367	1.06955	0.323465	3.30653	0.000944576	0.103419
ENSG00000189001	SBSN	203.649	0.798088	0.24135	3.30676	0.000943816	0.103419
ENSG00000215788	TNFRSF25	66.144	1.62015	0.489625	3.30897	0.000936412	0.103419
ENSG00000113389	NPR3	2723.92	-0.542911	0.164314	-3.3041	0.000952808	0.103673
ENSG00000116106	EPHA4	30.5945	1.55	0.46981	3.29921	0.000969581	0.104846
ENSG00000167601	AXL	28.7076	-1.79879	0.545952	-3.29478	0.000984994	0.10586
ENSG00000074370	ATP2A3	605.729	0.810472	0.247486	3.27482	0.0010573	0.112937
ENSG00000112773	FAM46A	928.973	0.61943	0.190963	3.24371	0.00117984	0.125264
ENSG00000144645	OSBPL10	39.3961	1.37666	0.425552	3.23501	0.00121638	0.128365
ENSG00000151835	SACS	546.955	-0.662052	0.20587	-3.21588	0.00130047	0.135605
ENSG00000236901	MIR600HG	380.385	0.892598	0.277496	3.21661	0.00129713	0.135605
ENSG00000172269	DPAGT1	421.066	-0.614328	0.191147	-3.2139	0.00130946	0.135734
ENSG00000119280	C1orf198	5881.64	-0.532656	0.16589	-3.2109	0.00132318	0.13635
ENSG00000186529	CYP4F3	126.081	1.13945	0.355715	3.20326	0.00135883	0.139204
ENSG00000118257	NRP2	1783.17	0.720665	0.225514	3.19565	0.00139515	0.141273
ENSG00000138792	ENPEP	1389.24	1.48141	0.46334	3.19724	0.00138748	0.141273
ENSG00000223947	AC016738.4	15.7888	2.74573	0.85988	3.19315	0.0014073	0.141684
ENSG00000151967	SCHIP1	229.399	0.917326	0.287726	3.18819	0.00143165	0.142151
ENSG00000163220	S100A9	111.728	-1.11732	0.350558	-3.18726	0.00143628	0.142151
ENSG00000205426	KRT81	10668.1	-0.607388	0.190484	-3.18865	0.00142941	0.142151
ENSG00000113083	LOX	1324.19	0.618968	0.194501	3.18234	0.00146089	0.142177
ENSG00000141448	GATA6	87.7608	-1.22606	0.385071	-3.184	0.00145256	0.142177
ENSG00000198759	EGFL6	24.6203	1.59334	0.500632	3.18265	0.00145936	0.142177
ENSG00000198075	SULT1C4	23.474	1.8321	0.57625	3.17936	0.00147602	0.142782
ENSG00000281991	TMEM265	10.3813	12.4788	3.92672	3.17791	0.00148341	0.142782
ENSG00000090097	PCBP4	618.138	-0.530899	0.167532	-3.16894	0.00152998	0.144877
ENSG00000123243	ITIH5	19.3356	2.62716	0.828646	3.17043	0.00152216	0.144877
ENSG00000165568	AKR1E2	4.69247	-5.02584	1.58528	-3.17032	0.00152274	0.144877
ENSG00000026559	KCNG1	288.247	0.683573	0.216094	3.16331	0.00155986	0.146912
ENSG00000110330	BIRC2	998.672	-0.409759	0.129856	-3.15549	0.00160228	0.149302
ENSG00000134363	FST	21.8599	2.00007	0.633687	3.15624	0.00159819	0.149302
ENSG00000198888	MT-ND1	37973.1	0.678287	0.215726	3.14421	0.00166537	0.15436
ENSG00000005187	ACSM3	170.778	0.844434	0.269043	3.13866	0.00169724	0.156437
ENSG00000138829	FBN2	68.4768	1.59824	0.509447	3.13721	0.00170564	0.156437
ENSG00000055732	MCOLN3	158.13	1.05301	0.336564	3.1287	0.0017558	0.160199
ENSG00000165434	PGM2L1	168.384	-0.810881	0.259554	-3.12413	0.00178331	0.161865
ENSG00000038295	TLL1	28.856	3.58818	1.15027	3.11944	0.00181198	0.163615
ENSG00000138646	HERC5	121.818	1.1452	0.367296	3.11793	0.00182127	0.163615
ENSG00000100307	CBX7	65.3366	0.996552	0.319963	3.11459	0.00184204	0.164557
ENSG00000120896	SORBS3	238.961	0.792376	0.254519	3.11323	0.00185054	0.164557
ENSG00000140526	ABHD2	1607.36	-0.446362	0.143743	-3.10527	0.00190106	0.168196
ENSG00000237289	CKMT1B	75.6102	0.955276	0.307788	3.10368	0.0019113	0.168252
ENSG00000084764	MAPRE3	238.884	0.838538	0.270853	3.09592	0.00196205	0.171856
ENSG00000068489	PRR11	781.293	-0.477458	0.154365	-3.09305	0.0019811	0.172661
ENSG00000138759	FRAS1	30.8351	-1.61848	0.524073	-3.08827	0.00201323	0.174593
ENSG00000170523	KRT83	50.4847	1.79103	0.580256	3.08661	0.00202452	0.174707
ENSG00000145014	TMEM44	161.075	0.801765	0.260336	3.07973	0.0020719	0.177919
ENSG00000250264	XXbac-BPG246D15.9	42.1729	-2.09299	0.680071	-3.07761	0.00208669	0.178316
ENSG00000174547	MRPL11	236.759	-0.726546	0.236227	-3.07562	0.00210064	0.178636
ENSG00000121210	KIAA0922	562.336	-0.471642	0.153919	-3.06423	0.00218234	0.184687
ENSG00000084731	KIF3C	275.753	-0.569967	0.186488	-3.05633	0.00224068	0.18781
ENSG00000118946	PCDH17	17.9556	2.50954	0.820983	3.05675	0.0022375	0.18781
ENSG00000132481	TRIM47	881.744	-0.494077	0.16182	-3.05325	0.00226381	0.188845
ENSG00000019549	SNAI2	287.563	1.08761	0.35703	3.04627	0.00231699	0.192365
ENSG00000150764	DIXDC1	286.571	-0.544857	0.178994	-3.04399	0.0023346	0.192913
ENSG00000117834	SLC5A9	29.2979	1.60208	0.528008	3.0342	0.00241177	0.195599
ENSG00000131873	CHSY1	1105.48	-0.469304	0.154567	-3.03625	0.00239539	0.195599
ENSG00000133107	TRPC4	8.33229	3.34634	1.10248	3.03528	0.00240315	0.195599
ENSG00000183010	PYCR1	1448.36	-0.457968	0.150798	-3.03697	0.00238968	0.195599
ENSG00000047457	CP	189.838	2.0374	0.67311	3.02684	0.00247121	0.199496
ENSG00000136485	DCAF7	1538.25	-0.395934	0.131097	-3.02016	0.00252643	0.203018
ENSG00000198804	MT-CO1	173173	0.636946	0.211027	3.01831	0.00254188	0.203327
ENSG00000116285	ERRFI1	1461.08	-0.412917	0.137078	-3.01227	0.00259299	0.204612
ENSG00000122034	GTF3A	1332.21	-0.583335	0.193579	-3.01343	0.00258316	0.204612
ENSG00000135318	NT5E	406.166	-0.623054	0.206739	-3.01373	0.00258059	0.204612
ENSG00000135919	SERPINE2	2219.81	0.476834	0.158662	3.00535	0.00265278	0.208392
ENSG00000255690	TRIL	165.856	0.784974	0.261812	2.99824	0.00271544	0.212362
ENSG00000044446	PHKA2	169.385	0.683474	0.228071	2.99677	0.00272859	0.212442
ENSG00000086570	FAT2	283.348	0.871918	0.291213	2.99409	0.00275268	0.213282
ENSG00000122042	UBL3	629.274	-0.477241	0.15946	-2.99286	0.00276372	0.213282
ENSG00000073712	FERMT2	730.466	-0.484796	0.162289	-2.98723	0.00281516	0.215626
ENSG00000106070	GRB10	439.219	-0.629339	0.211252	-2.97909	0.00289108	0.215626
ENSG00000124440	HIF3A	32.2803	1.48366	0.497167	2.98424	0.00284284	0.215626
ENSG00000132718	SYT11	63.4791	-1.07365	0.3601	-2.98153	0.00286816	0.215626
ENSG00000164120	HPGD	50.7706	1.46108	0.490177	2.98072	0.00287573	0.215626
ENSG00000184381	PLA2G6	249.795	0.793118	0.266022	2.9814	0.0028693	0.215626
ENSG00000198786	MT-ND5	45753.9	0.742334	0.249195	2.97893	0.00289257	0.215626
ENSG00000243678	NME2	2033.67	-0.443423	0.148676	-2.98247	0.00285932	0.215626
ENSG00000124374	PAIP2B	403.158	0.569181	0.191249	2.97612	0.0029192	0.216689
ENSG00000116675	DNAJC6	18.8467	-1.78289	0.599487	-2.97402	0.00293928	0.217258
ENSG00000151693	ASAP2	751.399	-0.419597	0.14118	-2.97207	0.00295801	0.217725
ENSG00000136155	SCEL	102.696	1.15572	0.389035	2.97075	0.00297073	0.217746
ENSG00000075240	GRAMD4	669.279	0.473239	0.159465	2.96768	0.0030006	0.219019
ENSG00000211448	DIO2	14.8754	2.66886	0.899719	2.96633	0.0030138	0.21907
ENSG00000203685	STUM	72.9925	1.14326	0.386235	2.96001	0.00307627	0.222687
ENSG00000177311	ZBTB38	1479.39	-0.402827	0.136158	-2.95852	0.00309121	0.222847
ENSG00000010322	NISCH	332.191	0.622261	0.210799	2.95192	0.00315805	0.224965
ENSG00000156966	B3GNT7	184.678	-0.686049	0.232416	-2.95182	0.00315911	0.224965
ENSG00000169862	CTNND2	17.9316	-2.01982	0.683686	-2.9543	0.00313379	0.224965
ENSG00000148053	NTRK2	13.1761	2.29776	0.779874	2.94632	0.00321577	0.227153
ENSG00000155849	ELMO1	27.3685	1.52089	0.516163	2.94652	0.0032137	0.227153
ENSG00000151726	ACSL1	3862.29	0.471716	0.160215	2.94427	0.00323715	0.227745
ENSG00000091136	LAMB1	181.018	-0.957898	0.327106	-2.9284	0.00340709	0.237646
ENSG00000106025	TSPAN12	93.861	-0.922787	0.315229	-2.92735	0.00341859	0.237646
ENSG00000120910	PPP3CC	17.7136	1.62722	0.555518	2.9292	0.00339836	0.237646
ENSG00000187068	C3orf70	37.0794	1.24625	0.426262	2.92367	0.00345932	0.239527
ENSG00000158106	RHPN1	526.719	0.531505	0.181883	2.92223	0.0034753	0.239686
ENSG00000264112	RP11-159D12.2	72.8204	1.51813	0.51997	2.91966	0.00350416	0.240729
ENSG00000130005	GAMT	43.3996	1.14388	0.39196	2.91835	0.0035189	0.240797
ENSG00000049323	LTBP1	927.893	-0.474021	0.162789	-2.91188	0.0035926	0.243935
ENSG00000072210	ALDH3A2	596.35	0.596171	0.204688	2.91258	0.00358454	0.243935
ENSG00000187244	BCAM	721.95	0.43118	0.148328	2.90694	0.0036498	0.24641
ENSG00000253445	CTB-79E8.2	3.55406	5.7496	1.97832	2.90631	0.00365718	0.24641
ENSG00000138834	MAPK8IP3	1031.98	0.535443	0.184475	2.90252	0.00370171	0.247787
ENSG00000206149	HERC2P9	135.728	0.847725	0.292101	2.90217	0.00370592	0.247787
ENSG00000058404	CAMK2B	13.367	1.94237	0.669901	2.89949	0.00373767	0.24896
ENSG00000280320	RP11-629N8.5	16.7794	-2.20573	0.763819	-2.88777	0.00387989	0.257454
ENSG00000010165	METTL13	699.509	-0.42735	0.148287	-2.8819	0.00395283	0.261304
ENSG00000176244	ACBD7	90.411	-0.883103	0.306611	-2.88021	0.00397412	0.261724
ENSG00000112290	WASF1	241.157	-0.755769	0.263328	-2.87006	0.00410393	0.26654
ENSG00000126561	STAT5A	230.472	-0.715344	0.249299	-2.86942	0.00411224	0.26654
ENSG00000151388	ADAMTS12	38.4262	-1.25622	0.437658	-2.87032	0.00410053	0.26654
ENSG00000155254	MARVELD1	801.382	-0.452017	0.157576	-2.86857	0.00412332	0.26654
ENSG00000197943	PLCG2	474.086	-0.745641	0.259766	-2.87043	0.00409915	0.26654
ENSG00000103490	PYCARD	165.866	0.756701	0.264662	2.85912	0.00424817	0.267719
ENSG00000105880	DLX5	930.506	0.626622	0.219134	2.85954	0.00424258	0.267719
ENSG00000109089	CDR2L	501.39	-0.483605	0.169026	-2.86113	0.00422133	0.267719
ENSG00000162040	HS3ST6	4.41238	4.52183	1.58025	2.86147	0.00421675	0.267719
ENSG00000170345	FOS	100.258	-0.823841	0.287758	-2.86296	0.00419699	0.267719
ENSG00000172650	AGAP5	24.2487	1.58603	0.554927	2.85809	0.004262	0.267719
ENSG00000233725	LINC00284	117.934	1.03515	0.362201	2.85795	0.00426382	0.267719
ENSG00000265107	GJA5	3.57013	-4.86922	1.70344	-2.85846	0.00425707	0.267719
ENSG00000114251	WNT5A	21.8778	1.60605	0.562814	2.8536	0.00432271	0.270447
ENSG00000125462	C1orf61	5.12642	-4.11002	1.44233	-2.84958	0.00437777	0.272025
ENSG00000162337	LRP5	555.273	-0.533071	0.187147	-2.84842	0.00439375	0.272025
ENSG00000279006	CTA-243E7.2	7.97524	3.36633	1.18185	2.84836	0.00439451	0.272025
ENSG00000119326	CTNNAL1	167.624	0.8407	0.295383	2.84613	0.00442534	0.272878
ENSG00000267368	UPK3BL	742.111	0.589396	0.20716	2.84512	0.00443945	0.272878
ENSG00000108639	SYNGR2	924.902	-0.449309	0.158255	-2.83915	0.00452344	0.277038
ENSG00000204389	HSPA1A	199.472	-0.736091	0.259363	-2.83807	0.00453875	0.277038
ENSG00000131771	PPP1R1B	2038.12	0.538933	0.190316	2.83178	0.004629	0.277114
ENSG00000137877	SPTBN5	495.26	0.937733	0.331161	2.83165	0.00463084	0.277114
ENSG00000140416	TPM1	2751.46	-0.420965	0.148515	-2.8345	0.00458969	0.277114
ENSG00000146535	GNA12	1132.79	-0.416129	0.14698	-2.8312	0.00463737	0.277114
ENSG00000162409	PRKAA2	116.009	1.28206	0.453044	2.82988	0.00465659	0.277114
ENSG00000172716	SLFN11	74.1045	1.0566	0.373463	2.82919	0.00466655	0.277114
ENSG00000176406	RIMS2	328.794	0.86513	0.305479	2.83205	0.0046251	0.277114
ENSG00000206538	VGLL3	56.4955	-1.11133	0.392787	-2.82936	0.00466416	0.277114
ENSG00000163040	CCDC74A	102.758	0.751642	0.266024	2.82547	0.00472117	0.27941
ENSG00000023445	BIRC3	163.739	-0.863122	0.306059	-2.82011	0.00480066	0.282549
ENSG00000137834	SMAD6	184.62	0.794274	0.281775	2.81882	0.00482007	0.282549
ENSG00000168781	PPIP5K1	109.318	0.725626	0.257437	2.81865	0.0048226	0.282549
ENSG00000160179	ABCG1	28.4708	1.57057	0.557702	2.81614	0.00486048	0.283819
ENSG00000112137	PHACTR1	23.9692	1.60446	0.570143	2.81413	0.00489088	0.284646
ENSG00000160888	IER2	1468.3	-0.441943	0.157173	-2.81182	0.00492625	0.285755
ENSG00000255439	RP11-196G11.1	25.9779	-2.09676	0.746937	-2.80715	0.00499819	0.288971
ENSG00000145020	AMT	64.4561	1.23149	0.438947	2.80556	0.00502286	0.289443
ENSG00000177885	GRB2	1270.43	-0.367437	0.131087	-2.803	0.00506297	0.290797
ENSG00000143418	CERS2	2174.21	-0.384941	0.137507	-2.79943	0.00511931	0.293072
ENSG00000100784	RPS6KA5	87.9963	1.09179	0.390933	2.79278	0.00522578	0.295307
ENSG00000233974	RP11-823P9.3	31.1038	2.36319	0.845623	2.79461	0.0051962	0.295307
ENSG00000250565	ATP6V1E2	115.636	-0.663447	0.237506	-2.79339	0.00521584	0.295307
ENSG00000274286	ADRA2B	62.9133	1.03229	0.369229	2.79579	0.00517737	0.295307
ENSG00000167531	LALBA	9.43804	2.83213	1.01526	2.78956	0.00527794	0.297296
ENSG00000049089	COL9A2	271.62	0.683091	0.245489	2.78257	0.00539305	0.301088
ENSG00000087365	SF3B2	2139.54	-0.399276	0.143404	-2.78427	0.00536476	0.301088
ENSG00000121552	CSTA	27.271	2.18389	0.78491	2.78234	0.00539683	0.301088
ENSG00000213578	CPLX3	36.3471	1.92857	0.694329	2.7776	0.00547624	0.304549
ENSG00000145979	TBC1D7	621.133	0.466302	0.16808	2.77428	0.00553232	0.306169
ENSG00000276550	HERC2P2	520.333	0.666488	0.240278	2.77381	0.00554034	0.306169
ENSG00000110660	SLC35F2	499.902	-0.40666	0.146739	-2.77132	0.00558291	0.306587
ENSG00000137752	CASP1	205.196	0.710591	0.256325	2.77222	0.00556753	0.306587
ENSG00000107959	PITRM1	1452.21	-0.388349	0.140367	-2.76667	0.00566329	0.309064
ENSG00000171124	FUT3	84.9767	0.992144	0.358476	2.76767	0.00564586	0.309064
ENSG00000130592	LSP1	999.311	1.99441	0.721632	2.76375	0.00571418	0.310872
ENSG00000267934	CTB-176F20.3	22.8308	2.14516	0.77706	2.7606	0.00576945	0.312908
ENSG00000111186	WNT5B	73.3041	-0.962554	0.349076	-2.75744	0.00582564	0.314011
ENSG00000135862	LAMC1	1498.48	-0.439356	0.159332	-2.75749	0.00582478	0.314011
ENSG00000267529	RP11-53B2.1	11.7194	3.45281	1.25307	2.75548	0.00586062	0.314927
ENSG00000170745	KCNS3	335.856	-0.52865	0.192097	-2.752	0.00592324	0.316756
ENSG00000180739	S1PR5	64.3913	1.14056	0.414512	2.75158	0.00593081	0.316756
ENSG00000060656	PTPRU	1398.8	0.35148	0.128162	2.74246	0.00609813	0.324513
ENSG00000139910	NOVA1	3.71162	-5.25642	1.91725	-2.74165	0.0061131	0.324513
ENSG00000137124	ALDH1B1	318.88	-0.579755	0.211712	-2.73841	0.00617365	0.326737
ENSG00000264364	DYNLL2	1684.23	-0.344604	0.126081	-2.73319	0.00627243	0.330965
ENSG00000081479	LRP2	8.57834	-2.8385	1.0414	-2.72565	0.00641742	0.33167
ENSG00000100614	PPM1A	587.022	-0.396736	0.145611	-2.72464	0.00643725	0.33167
ENSG00000108352	RAPGEFL1	129.444	0.739675	0.270978	2.72965	0.00634016	0.33167
ENSG00000112218	GPR63	135.858	-0.679407	0.248903	-2.72961	0.00634102	0.33167
ENSG00000124212	PTGIS	29.0598	-1.35004	0.495458	-2.72482	0.00643357	0.33167
ENSG00000154162	CDH12	6.63432	3.27795	1.20206	2.72694	0.00639254	0.33167
ENSG00000196912	ANKRD36B	186.325	1.06188	0.389086	2.72917	0.00634932	0.33167
ENSG00000267459	AC006116.27	5.95235	-3.72785	1.36645	-2.72813	0.00636945	0.33167
ENSG00000149043	SYT8	66.9691	1.21121	0.445047	2.72154	0.00649788	0.333812
ENSG00000125398	SOX9	3558.13	-0.418624	0.1539	-2.72011	0.00652608	0.334281
ENSG00000177595	PIDD1	213.408	0.70072	0.257794	2.71814	0.00656506	0.334322
ENSG00000248485	PCP4L1	14.0389	1.83568	0.675265	2.71846	0.00655865	0.334322
ENSG00000173898	SPTBN2	1865.98	-0.351382	0.129335	-2.71685	0.0065907	0.334655
ENSG00000116039	ATP6V1B1	260.185	0.644769	0.237683	2.71273	0.00667321	0.335923
ENSG00000213853	EMP2	2488.59	0.461521	0.170127	2.7128	0.0066717	0.335923
ENSG00000264895	RP11-421E14.2	11.2757	3.26667	1.20393	2.71334	0.00666087	0.335923
ENSG00000250722	SELENOP	146.476	1.19715	0.442059	2.70812	0.00676653	0.339645
ENSG00000167291	TBC1D16	1745.04	-0.458485	0.169544	-2.70423	0.00684633	0.342668
ENSG00000100321	SYNGR1	459.752	0.521275	0.192857	2.70291	0.00687358	0.343052
ENSG00000175592	FOSL1	162.076	-0.859115	0.31811	-2.70069	0.00691957	0.344367
ENSG00000102878	HSF4	106.74	1.0555	0.392198	2.69125	0.00711855	0.344567
ENSG00000104765	BNIP3L	735.696	0.474781	0.176155	2.69524	0.00703375	0.344567
ENSG00000114812	VIPR1	78.1122	0.916603	0.340597	2.69116	0.0071203	0.344567
ENSG00000154654	NCAM2	15.6188	1.93402	0.717326	2.69616	0.00701442	0.344567
ENSG00000160271	RALGDS	928.18	0.44157	0.163879	2.69449	0.00704966	0.344567
ENSG00000160886	LY6K	220.662	-0.664751	0.246872	-2.69269	0.00708774	0.344567
ENSG00000171823	FBXL14	164.003	-0.735431	0.272816	-2.6957	0.00702408	0.344567
ENSG00000180902	D2HGDH	292.822	0.849552	0.315203	2.69525	0.00703352	0.344567
ENSG00000188747	NOXA1	168.646	0.579821	0.214868	2.6985	0.00696526	0.344567
ENSG00000249242	TMEM150C	13.9314	1.74533	0.648295	2.69218	0.00709863	0.344567
ENSG00000143753	DEGS1	1724.2	0.499183	0.185659	2.68871	0.00717293	0.346158
ENSG00000067992	PDK3	180.017	-0.668832	0.249088	-2.68512	0.00725041	0.346323
ENSG00000130787	HIP1R	1853.03	0.355783	0.132513	2.68489	0.00725542	0.346323
ENSG00000144681	STAC	264.796	-0.543724	0.202403	-2.68635	0.00722383	0.346323
ENSG00000271533	RP3-368A4.6	30.5293	2.05519	0.7649	2.68687	0.00721251	0.346323
ENSG00000204060	FOXO6	175.675	0.57083	0.213042	2.67942	0.00737497	0.351073
ENSG00000076554	TPD52	5768.82	-0.313896	0.117277	-2.67653	0.00743894	0.352261
ENSG00000110104	CCDC86	303.35	-0.480121	0.179446	-2.67557	0.00746025	0.352261
ENSG00000182541	LIMK2	1561.64	0.477231	0.178316	2.67631	0.00744371	0.352261
ENSG00000101333	PLCB4	287.229	0.900787	0.337268	2.67083	0.00756629	0.356035
ENSG00000130935	NOL11	847.61	-0.391405	0.146632	-2.66929	0.00760115	0.356035
ENSG00000279281	RP11-226M10.3	7.17029	4.45354	1.66819	2.66968	0.00759233	0.356035
ENSG00000153132	CLGN	28.5856	1.46631	0.550498	2.66362	0.00773059	0.361132
ENSG00000204977	TRIM13	404.351	0.490863	0.184491	2.66064	0.00779934	0.363374
ENSG00000070182	SPTB	56.3105	0.944963	0.35555	2.65775	0.00786637	0.363459
ENSG00000100299	ARSA	269.138	0.497331	0.187178	2.65699	0.00788415	0.363459
ENSG00000152463	OLAH	35.813	-1.48623	0.558923	-2.6591	0.00783496	0.363459
ENSG00000168439	STIP1	2276.5	-0.434437	0.163423	-2.65837	0.00785208	0.363459
ENSG00000120659	TNFSF11	44.5858	1.06714	0.402888	2.64874	0.00807927	0.366665
ENSG00000124216	SNAI1	17.3516	-1.62277	0.61187	-2.65214	0.00799836	0.366665
ENSG00000131094	C1QL1	13.784	1.80427	0.681063	2.6492	0.00806815	0.366665
ENSG00000166503	RP11-382A20.3	343.041	0.857123	0.323353	2.65074	0.00803164	0.366665
ENSG00000196167	COLCA1	43.7594	1.22264	0.461322	2.6503	0.00804206	0.366665
ENSG00000234171	RNASEH1-AS1	126.717	-0.670318	0.252789	-2.65169	0.00800892	0.366665
ENSG00000143669	LYST	1743.58	0.623641	0.235651	2.64646	0.00813394	0.367243
ENSG00000216775	RP1-152L7.5	278.718	-0.465297	0.175792	-2.64686	0.00812419	0.367243
ENSG00000111181	SLC6A12	16.175	1.88471	0.712525	2.64512	0.00816625	0.36767
ENSG00000171295	ZNF440	422.382	0.482853	0.1826	2.64433	0.00818537	0.36767
ENSG00000138606	SHF	159.806	0.810216	0.306892	2.64006	0.00828902	0.371374
ENSG00000126524	SBDS	1056.4	-0.352162	0.133538	-2.63717	0.00836003	0.372863
ENSG00000250899	RP11-253E3.3	35.4402	-1.19988	0.455022	-2.63698	0.00836483	0.372863
ENSG00000152518	ZFP36L2	679.924	-0.570173	0.216372	-2.63515	0.0084101	0.373929
ENSG00000128578	STRIP2	33.0556	1.19638	0.454377	2.63302	0.00846289	0.37477
ENSG00000186352	ANKRD37	419.082	0.5472	0.20785	2.63266	0.00847179	0.37477
ENSG00000095139	ARCN1	1729	-0.360796	0.137313	-2.62755	0.00860025	0.378541
ENSG00000100612	DHRS7	254.725	-0.581231	0.221194	-2.6277	0.00859655	0.378541
ENSG00000164398	ACSL6	70.5658	-0.900301	0.343041	-2.62447	0.00867848	0.381027
ENSG00000016402	IL20RA	151.736	0.665205	0.253826	2.62072	0.0087745	0.38325
ENSG00000172889	EGFL7	277.155	0.677006	0.258387	2.62013	0.00878967	0.38325
ENSG00000183840	GPR39	21.8498	-1.46832	0.560441	-2.61993	0.00879476	0.38325
ENSG00000134508	CABLES1	818.42	-0.360474	0.137851	-2.61496	0.00892371	0.384456
ENSG00000158089	GALNT14	55.5754	-1.15725	0.442605	-2.61464	0.00893217	0.384456
ENSG00000214290	COLCA2	15.8384	1.64704	0.629585	2.61608	0.00889464	0.384456
ENSG00000241978	AKAP2	777.835	-0.513699	0.196421	-2.6153	0.00891503	0.384456
ENSG00000248751	RP1-130H16.18	5.38498	-3.39852	1.29843	-2.61741	0.00886004	0.384456
ENSG00000125257	ABCC4	135.921	-0.630679	0.241723	-2.60909	0.00907822	0.389785
ENSG00000149503	INCENP	714.324	-0.355051	0.136132	-2.60815	0.00910339	0.38991
ENSG00000232653	GOLGA8N	21.0603	1.78825	0.685942	2.607	0.00913397	0.390266
ENSG00000230937	MIR205HG	10.6181	3.73654	1.43433	2.60508	0.00918518	0.391499
ENSG00000186281	GPAT2	16.7225	1.96102	0.753612	2.60216	0.00926381	0.393892
ENSG00000100284	TOM1	933.818	0.480083	0.184716	2.59903	0.00934885	0.395821
ENSG00000112280	COL9A1	118.438	0.824492	0.317256	2.59882	0.00935436	0.395821
ENSG00000187889	C1orf168	7.26858	2.36124	0.908946	2.59778	0.00938295	0.396073
ENSG00000080493	SLC4A4	36.092	1.0956	0.422587	2.59261	0.00952503	0.398075
ENSG00000100395	L3MBTL2	389.701	0.467751	0.180521	2.59111	0.0095667	0.398075
ENSG00000114450	GNB4	2453.51	-0.499141	0.192588	-2.59175	0.00954888	0.398075
ENSG00000159556	ISL2	26.1247	1.35151	0.521567	2.59125	0.00956284	0.398075
ENSG00000162390	ACOT11	223.389	0.526722	0.203241	2.59161	0.00955288	0.398075
ENSG00000169860	P2RY1	178.517	0.770847	0.297246	2.5933	0.00950611	0.398075
ENSG00000006831	ADIPOR2	1834.73	-0.366986	0.142008	-2.58425	0.00975904	0.400979
ENSG00000118985	ELL2	241.984	-0.527642	0.204217	-2.58373	0.00977384	0.400979
ENSG00000134910	STT3A	1698.92	-0.35839	0.138677	-2.58435	0.00975625	0.400979
ENSG00000140262	TCF12	917.75	-0.389554	0.150604	-2.58661	0.00969244	0.400979
ENSG00000142871	CYR61	684.124	-0.424925	0.164456	-2.58383	0.00977105	0.400979
ENSG00000175582	RAB6A	2993.65	-0.337387	0.130458	-2.58617	0.00970485	0.400979
ENSG00000169429	CXCL8	13.3206	-1.8587	0.720161	-2.58095	0.00985279	0.403233
ENSG00000178764	ZHX2	620.346	-0.670039	0.259687	-2.58018	0.00987482	0.403233
ENSG00000234857	HNRNPUL2-BSCL2	1153.51	-0.330302	0.1281	-2.57846	0.00992407	0.404302
ENSG00000170485	NPAS2	587.524	0.683615	0.265297	2.57679	0.00997216	0.40438
ENSG00000267078	RP11-666A8.9	17.6891	1.93067	0.749099	2.57733	0.00995669	0.40438
ENSG00000146859	TMEM140	126.734	-0.676688	0.262836	-2.57456	0.0100367	0.405124
ENSG00000261150	EPPK1	3316.53	-0.417049	0.161961	-2.57499	0.0100243	0.405124
ENSG00000138798	EGF	208.456	0.978116	0.381188	2.56597	0.0102889	0.412664
ENSG00000183145	RIPPLY3	53.7356	0.855242	0.333264	2.56626	0.0102803	0.412664
ENSG00000184232	OAF	77.7996	-0.910708	0.355053	-2.56499	0.0103178	0.412664
ENSG00000273275	RP11-474G23.2	24.3221	-1.79933	0.701481	-2.56504	0.0103164	0.412664
ENSG00000011347	SYT7	691.756	-0.526721	0.205501	-2.56311	0.010374	0.413969
ENSG00000054277	OPN3	655.891	-0.559992	0.21925	-2.55412	0.0106455	0.423836
ENSG00000180178	FAR2P1	88.2983	1.38651	0.543366	2.5517	0.0107199	0.425832
ENSG00000113108	APBB3	88.178	0.868397	0.340486	2.55047	0.0107579	0.426374
ENSG00000112715	VEGFA	10304.7	0.506884	0.198975	2.54748	0.0108504	0.427172
ENSG00000136720	HS6ST1	1980.69	-0.388934	0.152723	-2.54667	0.0108756	0.427172
ENSG00000177508	IRX3	2057.78	0.392173	0.153858	2.54894	0.0108052	0.427172
ENSG00000273373	RP5-1074L1.4	87.0572	1.38799	0.544974	2.5469	0.0108685	0.427172
ENSG00000074181	NOTCH3	2551.91	-0.326098	0.128426	-2.53919	0.011111	0.433526
ENSG00000171617	ENC1	1658.61	0.48201	0.189758	2.54013	0.0110812	0.433526
ENSG00000254618	TMED10P1	7.42477	4.55826	1.79573	2.53839	0.0111364	0.433526
ENSG00000279662	RP11-609N14.4	19.2867	2.02863	0.799151	2.53848	0.0111337	0.433526
ENSG00000181126	HLA-V	37.8047	1.59715	0.629739	2.53621	0.0112059	0.434304
ENSG00000188883	KLRG2	101.959	-0.649064	0.255908	-2.53632	0.0112025	0.434304
ENSG00000093100	XXbac-B461K10.4	157.246	1.09707	0.432739	2.53518	0.0112388	0.434618
ENSG00000148700	ADD3	334.195	0.606207	0.239332	2.53292	0.0113117	0.436473
ENSG00000185495	RP11-504P24.3	90.4539	1.25526	0.496362	2.52893	0.0114412	0.439615
ENSG00000215156	RP11-1023L17.2	39.4725	1.94763	0.770395	2.52809	0.0114684	0.439615
ENSG00000230638	RP11-486B10.4	40.8557	1.32564	0.524345	2.52819	0.0114652	0.439615
ENSG00000173867	RP11-97O12.7	3.51369	-4.8978	1.9396	-2.52516	0.0115644	0.442069
ENSG00000223572	CKMT1A	66.4335	0.875593	0.346824	2.5246	0.0115829	0.442069
ENSG00000127399	LRRC61	164.282	-0.637177	0.253074	-2.51775	0.0118108	0.449787
ENSG00000137500	CCDC90B	528.363	-0.405789	0.161307	-2.51564	0.0118817	0.450526
ENSG00000270011	ZNF559-ZNF177	25.2168	1.80645	0.718088	2.51565	0.0118815	0.450526
ENSG00000143198	MGST3	1111.11	-0.379018	0.150828	-2.51292	0.0119737	0.45206
ENSG00000183087	GAS6	95.2097	0.782488	0.311372	2.51303	0.0119698	0.45206
ENSG00000164045	CDC25A	260.904	-0.478471	0.190482	-2.5119	0.0120082	0.452386
ENSG00000071073	MGAT4A	492.644	-0.489473	0.19504	-2.5096	0.0120869	0.452433
ENSG00000157873	TNFRSF14	49.7168	0.898187	0.357739	2.51073	0.0120481	0.452433
ENSG00000280007	AC008079.10	27.764	1.41045	0.561963	2.50987	0.0120777	0.452433
ENSG00000110108	TMEM109	926.584	-0.550805	0.219773	-2.50624	0.0122022	0.452497
ENSG00000169403	PTAFR	17.7588	1.43106	0.570596	2.50801	0.0121415	0.452497
ENSG00000198160	MIER1	871.287	0.333101	0.132875	2.50687	0.0121804	0.452497
ENSG00000227471	AKR1B15	25.7169	-1.26769	0.505906	-2.50579	0.0122178	0.452497
ENSG00000264707	L3MBTL4-AS1	8.46527	3.46521	1.38267	2.50616	0.0122049	0.452497
ENSG00000064309	CDON	354.087	-0.463794	0.186058	-2.49274	0.0126762	0.453228
ENSG00000101144	BMP7	97.1598	1.32115	0.528106	2.50167	0.0123609	0.453228
ENSG00000110719	TCIRG1	341.834	0.530924	0.212162	2.50245	0.0123337	0.453228
ENSG00000115159	GPD2	1292.75	-0.363684	0.145742	-2.49539	0.0125817	0.453228
ENSG00000118181	RPS25	2068.51	-0.366627	0.147086	-2.4926	0.0126811	0.453228
ENSG00000121310	ECHDC2	533.212	0.686321	0.274754	2.49795	0.0124916	0.453228
ENSG00000129646	QRICH2	220.818	0.648915	0.260342	2.49255	0.012683	0.453228
ENSG00000135744	AGT	180.906	-0.814108	0.326499	-2.49345	0.0126509	0.453228
ENSG00000158856	DMTN	170.423	0.552523	0.221453	2.49499	0.012596	0.453228
ENSG00000163728	TTC14	702.017	0.605214	0.242351	2.49727	0.0125155	0.453228
ENSG00000163975	MELTF	2103.42	0.396988	0.159112	2.49502	0.012595	0.453228
ENSG00000168092	PAFAH1B2	1940.31	-0.304668	0.122259	-2.49198	0.0127032	0.453228
ENSG00000170006	TMEM154	366.201	0.528218	0.211671	2.49546	0.0125794	0.453228
ENSG00000181617	FDCSP	9.63737	-2.84492	1.13888	-2.49799	0.0124899	0.453228
ENSG00000197385	ZNF860	13.8648	1.71923	0.688632	2.49658	0.0125396	0.453228
ENSG00000251474	RPL32P3	185.685	0.925256	0.370405	2.49796	0.0124912	0.453228
ENSG00000279369	RP11-51F16.1	24.2843	-1.34226	0.536712	-2.50089	0.0123883	0.453228
ENSG00000279885	RP11-637N19.1	7.06786	3.37896	1.3494	2.50404	0.0122784	0.453228
ENSG00000102524	TNFSF13B	49.7917	-1.01947	0.409458	-2.4898	0.0127816	0.454173
ENSG00000124762	CDKN1A	615.806	1.1892	0.477573	2.4901	0.0127708	0.454173
ENSG00000166377	ATP9B	169.499	0.553832	0.222506	2.48907	0.0128079	0.454189
ENSG00000108592	FTSJ3	748.579	-0.350969	0.141129	-2.48687	0.0128873	0.455161
ENSG00000164818	DNAAF5	633.151	-0.422706	0.169928	-2.48755	0.0128625	0.455161
ENSG00000147065	MSN	1618.14	-0.437632	0.176083	-2.48538	0.0129414	0.455235
ENSG00000147697	GSDMC	75.0683	0.954129	0.383854	2.48565	0.0129313	0.455235
ENSG00000035664	DAPK2	476.099	0.590752	0.237897	2.48322	0.01302	0.456414
ENSG00000068078	FGFR3	216.983	0.55805	0.224852	2.48185	0.0130702	0.456414
ENSG00000196408	NOXO1	53.7546	0.997292	0.40168	2.4828	0.0130353	0.456414
ENSG00000262003	RP11-676J12.7	4.11787	4.17271	1.68145	2.48161	0.0130791	0.456414
ENSG00000112238	PRDM13	66.136	-0.857998	0.345916	-2.48036	0.0131248	0.457099
ENSG00000172380	GNG12	813.36	-0.609363	0.246261	-2.47446	0.0133437	0.462881
ENSG00000261121	RP11-496D24.2	109.415	1.12822	0.455845	2.475	0.0133237	0.462881
ENSG00000160201	U2AF1	80.2488	1.36264	0.550953	2.47324	0.0133896	0.463555
ENSG00000162069	BICDL2	769.467	0.63055	0.255327	2.46957	0.0135274	0.467401
ENSG00000163638	ADAMTS9	133.857	-0.921463	0.373335	-2.46819	0.0135797	0.467625
ENSG00000235244	DANT2	6.58199	2.9298	1.18712	2.46799	0.0135872	0.467625
ENSG00000090339	ICAM1	108.914	-0.906416	0.367477	-2.46659	0.0136406	0.468542
ENSG00000062038	CDH3	2519.34	-0.540153	0.219108	-2.46524	0.0136923	0.469396
ENSG00000178105	DDX10	387.771	-0.406133	0.164835	-2.46388	0.0137444	0.470261
ENSG00000121691	CAT	426.883	-0.408456	0.166066	-2.45959	0.0139095	0.474061
ENSG00000164938	TP53INP1	673.502	0.397894	0.161759	2.4598	0.0139013	0.474061
ENSG00000132963	POMP	627.919	-0.5064	0.206247	-2.45531	0.0140764	0.475578
ENSG00000142303	ADAMTS10	19.0941	1.66563	0.678215	2.4559	0.0140532	0.475578
ENSG00000142632	ARHGEF19	553.99	0.372685	0.151644	2.45763	0.0139856	0.475578
ENSG00000188771	PLET1	7.13112	-2.31177	0.941671	-2.45497	0.0140898	0.475578
ENSG00000197122	SRC	358.266	-0.668895	0.272315	-2.45633	0.0140364	0.475578
ENSG00000205927	OLIG2	79.0838	-0.726663	0.296299	-2.45247	0.014188	0.477056
ENSG00000272851	RP11-801F7.1	7.05226	3.48539	1.4211	2.45259	0.0141831	0.477056
ENSG00000255152	MSH5-SAPCD1	68.8221	1.05897	0.43235	2.44934	0.0143116	0.48029
ENSG00000185305	ARL15	94.9308	0.794025	0.324559	2.44648	0.014426	0.483202
ENSG00000109917	ZPR1	348.125	-0.46137	0.188854	-2.44299	0.014566	0.486467
ENSG00000260653	RP11-114G11.5	4.85989	4.26424	1.74573	2.44267	0.014579	0.486467
ENSG00000214783	POLR2J4	94.7829	0.843814	0.345772	2.44038	0.0146718	0.488631
ENSG00000171792	RHNO1	475.098	-0.480002	0.197039	-2.43607	0.0148477	0.49046
ENSG00000177685	CRACR2B	710.538	0.438144	0.179711	2.43805	0.0147667	0.49046
ENSG00000181222	POLR2A	1891.24	-0.419918	0.172284	-2.43735	0.0147953	0.49046
ENSG00000228830	RP4-781K5.2	351.526	-0.58088	0.238495	-2.43561	0.0148667	0.49046
ENSG00000250208	FZD10-AS1	66.0591	0.940146	0.385935	2.43602	0.0148498	0.49046
ENSG00000198938	MT-CO3	77667.3	0.534782	0.219655	2.43465	0.0149064	0.490845
ENSG00000132326	PER2	217.147	0.573295	0.235541	2.43395	0.0149351	0.490869
ENSG00000159784	FAM131B	13.1029	-1.78583	0.734067	-2.43279	0.0149831	0.491523
ENSG00000171163	ZNF692	704.454	0.555568	0.228524	2.43111	0.0150525	0.49288
ENSG00000181610	MRPS23	541.688	-0.392209	0.161437	-2.42949	0.01512	0.493663
ENSG00000226803	RP11-203B9.4	12.2207	2.0436	0.841269	2.42918	0.0151328	0.493663
ENSG00000133119	RFC3	652.263	-0.539373	0.222163	-2.42783	0.0151896	0.493675
ENSG00000230732	AC127904.2	32.5743	1.7935	0.738595	2.42826	0.0151717	0.493675
ENSG00000104635	SLC39A14	312.101	-0.48442	0.199597	-2.42699	0.0152246	0.493897
ENSG00000110195	FOLR1	428.105	0.735085	0.303214	2.42431	0.0153375	0.496639
ENSG00000069482	GAL	34.9805	-1.02096	0.421567	-2.42182	0.0154431	0.498711
ENSG00000140254	DUOXA1	47.7834	1.23304	0.509213	2.42146	0.0154584	0.498711
ENSG00000198838	RYR3	41.8745	1.12985	0.466896	2.41991	0.0155243	0.499918
ENSG00000242086	LINC00969	328.72	0.87261	0.360907	2.41782	0.0156136	0.501871
ENSG00000111321	LTBR	1194.77	-0.327424	0.135581	-2.41497	0.0157363	0.504545
ENSG00000122223	CD244	6.28812	2.87417	1.19134	2.41256	0.0158408	0.504545
ENSG00000132274	TRIM22	13.7722	1.77417	0.734926	2.41408	0.0157748	0.504545
ENSG00000134760	DSG1	24.26	1.76737	0.732537	2.41267	0.015836	0.504545
ENSG00000198879	SFMBT2	230.55	-0.917998	0.380424	-2.41309	0.0158177	0.504545
ENSG00000078043	PIAS2	356.934	0.488698	0.202643	2.41162	0.0158819	0.504935
ENSG00000115616	SLC9A2	21.1922	-1.37825	0.572752	-2.40636	0.0161125	0.509492
ENSG00000160191	PDE9A	261.746	0.50898	0.211491	2.40662	0.0161007	0.509492
ENSG00000161996	WDR90	519.873	0.573064	0.23805	2.40733	0.0160695	0.509492
ENSG00000160781	PAQR6	281.12	0.705068	0.293418	2.40295	0.0162634	0.511827
ENSG00000178462	TUBAL3	28.9105	1.09433	0.455344	2.4033	0.0162478	0.511827
ENSG00000180332	KCTD4	7.37189	3.10968	1.29424	2.40271	0.016274	0.511827
ENSG00000189184	PCDH18	484.565	-0.506587	0.210933	-2.40165	0.0163212	0.512393
ENSG00000140836	ZFHX3	209.046	0.599656	0.250056	2.39809	0.0164809	0.513827
ENSG00000140983	RHOT2	535.403	0.388596	0.162021	2.39843	0.0164655	0.513827
ENSG00000153294	ADGRF4	7.50285	2.25689	0.940506	2.39965	0.0164107	0.513827
ENSG00000283485	AC090094.1	14.5092	6.92944	2.88966	2.39801	0.0164842	0.513827
ENSG00000033050	ABCF2	779.431	-0.372028	0.155716	-2.38915	0.0168876	0.519011
ENSG00000069493	CLEC2D	70.9902	1.20808	0.505538	2.3897	0.0168621	0.519011
ENSG00000104774	MAN2B1	857.557	0.372861	0.156039	2.38953	0.0168699	0.519011
ENSG00000106665	CLIP2	242.063	-0.443556	0.18556	-2.39037	0.0168314	0.519011
ENSG00000162576	MXRA8	47.668	0.979817	0.409995	2.38983	0.0168563	0.519011
ENSG00000182606	TRAK1	930.377	0.342891	0.143463	2.39011	0.0168434	0.519011
ENSG00000187595	ZNF385C	198.689	-0.602209	0.251837	-2.39126	0.0167906	0.519011
ENSG00000272568	CTB-113D17.1	23.1258	1.31044	0.54837	2.3897	0.0168622	0.519011
ENSG00000167996	FTH1	6349.55	-0.347809	0.145743	-2.38645	0.0170121	0.521923
ENSG00000260400	RP11-119F7.5	125.516	0.717621	0.301211	2.38245	0.0171978	0.526698
ENSG00000084710	EFR3B	126.929	0.914937	0.384838	2.37746	0.0174325	0.532246
ENSG00000167491	GATAD2A	1979.83	-0.319219	0.134373	-2.37562	0.0175193	0.532246
ENSG00000175040	CHST2	636.864	0.546382	0.229901	2.3766	0.017473	0.532246
ENSG00000189280	GJB5	76.3074	0.861509	0.362749	2.37494	0.0175516	0.532246
ENSG00000267287	RP11-567M16.1	13.9014	1.69589	0.714136	2.37474	0.0175612	0.532246
ENSG00000279010	MIR6820	545.101	0.692589	0.291513	2.37585	0.0175088	0.532246
ENSG00000134321	RSAD2	124.145	0.62826	0.264749	2.37304	0.0176424	0.53286
ENSG00000225648	SBDSP1	99.1907	-0.666825	0.280952	-2.37345	0.0176229	0.53286
ENSG00000159840	ZYX	975.826	-0.352683	0.148817	-2.36991	0.0177927	0.534634
ENSG00000173065	FAM222B	450.834	-0.372496	0.157154	-2.37027	0.0177753	0.534634
ENSG00000182087	TMEM259	664.11	0.475501	0.200589	2.37053	0.0177626	0.534634
ENSG00000013725	CD6	18.997	-1.31437	0.555697	-2.36527	0.0180169	0.540445
ENSG00000135636	DYSF	98.9504	-0.904899	0.38288	-2.3634	0.0181081	0.542254
ENSG00000136883	KIF12	27.2702	1.06382	0.450514	2.36135	0.0182085	0.543973
ENSG00000196814	MVB12B	57.5016	0.797418	0.337752	2.36096	0.0182277	0.543973
ENSG00000141002	TCF25	1274.4	0.388762	0.164805	2.35892	0.0183284	0.546049
ENSG00000278291	RP11-172H24.4	104.184	-0.588811	0.249763	-2.35748	0.0183993	0.54723
ENSG00000160584	SIK3	427.929	-0.474636	0.201482	-2.35573	0.0184866	0.548894
ENSG00000163710	PCOLCE2	29.6754	-1.69309	0.719113	-2.35442	0.0185516	0.549105
ENSG00000274292	RP11-347I19.7	41.0887	1.2007	0.509995	2.35433	0.0185564	0.549105
ENSG00000250303	RP11-356J5.12	20.5568	-1.29993	0.552372	-2.35336	0.0186046	0.549603
ENSG00000081803	CADPS2	117.72	-0.710664	0.30225	-2.35124	0.0187107	0.551809
ENSG00000089597	GANAB	3505.61	-0.340162	0.144941	-2.3469	0.0189303	0.552093
ENSG00000102178	UBL4A	543.726	-0.471866	0.2009	-2.34875	0.0188363	0.552093
ENSG00000105339	DENND3	864.576	0.516492	0.22054	2.34194	0.0191838	0.552093
ENSG00000105538	RASIP1	48.7595	1.24288	0.530866	2.34123	0.0192205	0.552093
ENSG00000105953	OGDH	3281.06	-0.416502	0.17751	-2.34635	0.0189581	0.552093
ENSG00000111432	FZD10	23.7639	1.17093	0.498783	2.34756	0.0188966	0.552093
ENSG00000112562	SMOC2	38.9936	-0.989445	0.421901	-2.34521	0.0190165	0.552093
ENSG00000114019	AMOTL2	588.141	-0.360093	0.153779	-2.34163	0.0191998	0.552093
ENSG00000136169	SETDB2	229.833	0.485271	0.206952	2.34484	0.0190352	0.552093
ENSG00000138795	LEF1	20.3342	1.9182	0.816128	2.35037	0.0187548	0.552093
ENSG00000150540	HNMT	58.5473	-0.890872	0.380528	-2.34115	0.0192246	0.552093
ENSG00000169062	UPF3A	971.544	0.558784	0.238506	2.34285	0.0191368	0.552093
ENSG00000231050	RP1-140A9.1	5.16531	-2.62618	1.12159	-2.34148	0.0192075	0.552093
ENSG00000260261	RP11-480A16.1	58.925	1.23461	0.526076	2.34682	0.0189345	0.552093
ENSG00000274602	PI4KAP1	50.7819	1.094	0.466633	2.34445	0.0190551	0.552093
ENSG00000279512	RP11-575M22.1	9.81681	2.85838	1.21685	2.34899	0.0188243	0.552093
ENSG00000279670	RP11-70L8.5	21.1311	1.99628	0.853064	2.34013	0.0192772	0.552698
ENSG00000205189	ZBTB10	253.624	-1.3564	0.57981	-2.33939	0.019315	0.552876
ENSG00000120594	PLXDC2	3346.48	-0.341302	0.145958	-2.33836	0.0193686	0.553507
ENSG00000085662	AKR1B1	137.495	-0.607075	0.259718	-2.33744	0.0194165	0.553972
ENSG00000103269	RHBDL1	24.8096	1.29901	0.557133	2.3316	0.0197219	0.555147
ENSG00000127084	FGD3	152.482	0.505086	0.216942	2.3282	0.0199014	0.555147
ENSG00000128394	APOBEC3F	11.6652	1.9579	0.840034	2.33074	0.0197672	0.555147
ENSG00000133985	TTC9	649.621	-0.390969	0.167903	-2.32854	0.0198832	0.555147
ENSG00000139517	LNX2	516.294	-0.379778	0.162617	-2.33541	0.0195218	0.555147
ENSG00000143632	ACTA1	58.6748	-1.3036	0.559186	-2.33124	0.0197408	0.555147
ENSG00000144857	BOC	1987.5	0.483918	0.20767	2.33023	0.0197941	0.555147
ENSG00000155158	TTC39B	469.914	0.491696	0.210795	2.33259	0.0196699	0.555147
ENSG00000166436	TRIM66	77.5507	1.14358	0.490146	2.33314	0.0196406	0.555147
ENSG00000171444	MCC	289.995	0.587464	0.251672	2.33425	0.0195827	0.555147
ENSG00000182568	SATB1	560.841	0.409841	0.175456	2.33587	0.0194981	0.555147
ENSG00000234913	XXbac-B476C20.13	14.9997	2.43042	1.04319	2.32979	0.0198175	0.555147
ENSG00000245694	CRNDE	431.348	0.377752	0.162183	2.32917	0.0198503	0.555147
ENSG00000280755	AC009950.1	6.03611	3.19211	1.36782	2.33372	0.0196106	0.555147
ENSG00000100650	SRSF5	1847.53	0.43757	0.188	2.3275	0.0199386	0.5553
ENSG00000140391	TSPAN3	782.168	0.354273	0.152456	2.32376	0.0201381	0.559967
ENSG00000254413	CHKB-CPT1B	141.573	0.914584	0.393741	2.32281	0.0201896	0.560509
ENSG00000188452	CERKL	10.2959	1.73338	0.746807	2.32106	0.0202837	0.560757
ENSG00000205890	RP11-473M20.5	126.06	1.03965	0.447958	2.32086	0.0202946	0.560757
ENSG00000260822	GS1-358P8.4	323.214	-0.590641	0.25444	-2.32133	0.0202688	0.560757
ENSG00000260807	RP11-161M6.2	232.546	0.73219	0.315632	2.31976	0.020354	0.561514
ENSG00000105974	CAV1	592.351	0.349842	0.150924	2.318	0.0204495	0.562719
ENSG00000214193	SH3D21	141.52	0.915026	0.394788	2.31777	0.0204619	0.562719
ENSG00000173334	TRIB1	1479.82	-0.454272	0.19613	-2.31618	0.0205484	0.564213
ENSG00000136842	TMOD1	98.9355	-0.883704	0.381982	-2.31347	0.0206967	0.565095
ENSG00000141314	RHBDL3	3.61433	3.10382	1.34113	2.31433	0.0206498	0.565095
ENSG00000142168	SOD1	1918.99	-0.339135	0.146581	-2.31364	0.0206875	0.565095
ENSG00000158186	MRAS	864.52	-0.440161	0.190283	-2.31319	0.0207122	0.565095
ENSG00000166333	ILK	806.337	-0.418654	0.181085	-2.31192	0.0207822	0.565095
ENSG00000174171	RP11-23P13.6	133.305	0.937345	0.405356	2.3124	0.0207557	0.565095
ENSG00000175505	CLCF1	58.3178	-0.921254	0.398556	-2.31148	0.0208064	0.565095
ENSG00000175602	CCDC85B	291.63	-0.499135	0.216053	-2.31024	0.020875	0.566081
ENSG00000129951	PLPPR3	60.5043	1.02305	0.443228	2.30818	0.0209893	0.567317
ENSG00000182134	TDRKH	610.885	-0.352806	0.152927	-2.30703	0.0210534	0.567317
ENSG00000182325	FBXL6	1105.9	0.36715	0.15918	2.3065	0.0210825	0.567317
ENSG00000186603	HPDL	161.86	-0.623755	0.270406	-2.30673	0.0210697	0.567317
ENSG00000266010	GATA6-AS1	11.8482	-1.78271	0.772463	-2.30783	0.0210087	0.567317
ENSG00000113356	POLR3G	413.673	-0.416596	0.180807	-2.30409	0.0212174	0.569888
ENSG00000175455	CCDC14	2280.59	0.61162	0.265502	2.30364	0.0212431	0.569888
ENSG00000265018	AGAP12P	37.5769	1.2614	0.547773	2.30277	0.0212916	0.570316
ENSG00000164236	ANKRD33B	18.9922	-1.39369	0.605393	-2.30212	0.0213284	0.57043
ENSG00000198763	MT-ND2	33056.7	0.570031	0.247808	2.30029	0.0214316	0.572314
ENSG00000075651	PLD1	603.674	0.612373	0.266424	2.29849	0.0215337	0.573854
ENSG00000150627	WDR17	67.7366	-0.847901	0.368954	-2.29812	0.0215547	0.573854
ENSG00000008128	CDK11A	206.177	0.819552	0.357108	2.29497	0.021735	0.573933
ENSG00000074416	MGLL	1221.1	-0.400914	0.174623	-2.29588	0.0216827	0.573933
ENSG00000081818	PCDHB4	9.14149	2.16116	0.94281	2.29225	0.021891	0.573933
ENSG00000127990	SGCE	342.279	-0.454819	0.19845	-2.29185	0.0219142	0.573933
ENSG00000137699	TRIM29	2152.42	0.444091	0.193447	2.29568	0.0216944	0.573933
ENSG00000142186	SCYL1	386.702	-0.439383	0.191365	-2.29605	0.0216733	0.573933
ENSG00000163961	RNF168	1618.43	0.345139	0.150596	2.29183	0.0219155	0.573933
ENSG00000177614	PGBD5	1864.2	-0.331901	0.144801	-2.29212	0.0218989	0.573933
ENSG00000178685	PARP10	1082.41	0.435409	0.189737	2.29481	0.0217441	0.573933
ENSG00000181218	HIST3H2A	18.8624	-1.4841	0.647672	-2.29143	0.0219384	0.573933
ENSG00000253667	RP11-30L15.4	20.4656	1.8008	0.786152	2.29065	0.0219836	0.573933
ENSG00000275854	RP11-278C7.5	10.3711	2.03968	0.889814	2.29226	0.0218909	0.573933
ENSG00000277639	RP11-467J12.4	146.524	0.682203	0.297805	2.29077	0.0219769	0.573933
ENSG00000079739	PGM1	421.473	0.494679	0.21626	2.28743	0.0221707	0.577956
ENSG00000185070	FLRT2	6.93351	2.77951	1.21657	2.28471	0.0223301	0.581246
ENSG00000167964	RAB26	59.3697	0.845179	0.370024	2.28412	0.0223644	0.581276
ENSG00000087053	MTMR2	1377.82	-0.316327	0.138593	-2.28241	0.0224651	0.582759
ENSG00000163697	APBB2	789.205	0.33748	0.147886	2.28202	0.022488	0.582759
ENSG00000124766	SOX4	6943.08	0.335252	0.146997	2.28068	0.0225676	0.583958
ENSG00000197119	SLC25A29	686.647	0.631044	0.277099	2.27733	0.0227668	0.588243
ENSG00000133048	CHI3L1	2362.38	0.571264	0.251021	2.27576	0.0228603	0.589788
ENSG00000073331	ALPK1	361.008	0.438012	0.19273	2.27268	0.0230456	0.590571
ENSG00000088340	FER1L4	98.5354	1.14596	0.504286	2.27244	0.0230601	0.590571
ENSG00000109854	HTATIP2	628.693	-0.338905	0.149282	-2.27022	0.023194	0.590571
ENSG00000114631	PODXL2	670.866	-0.487465	0.214577	-2.27175	0.0231015	0.590571
ENSG00000139437	TCHP	434.265	0.356111	0.156597	2.27406	0.0229625	0.590571
ENSG00000166025	AMOTL1	814.589	-0.459818	0.20233	-2.27261	0.0230495	0.590571
ENSG00000174514	MFSD4A	246.799	0.456507	0.201041	2.27071	0.0231644	0.590571
ENSG00000275395	FCGBP	13.1571	1.63692	0.720967	2.27045	0.0231803	0.590571
ENSG00000278249	SCARNA2	8.14486	2.81865	1.24011	2.2729	0.0230324	0.590571
ENSG00000154001	PPP2R5E	1224.61	-0.315777	0.139186	-2.26874	0.0232839	0.591999
ENSG00000116701	NCF2	31.8101	0.954241	0.421259	2.26521	0.0234995	0.595813
ENSG00000148356	LRSAM1	358.514	0.368771	0.16284	2.26462	0.023536	0.595813
ENSG00000185619	PCGF3	1140.73	0.365324	0.161302	2.26484	0.0235224	0.595813
ENSG00000110318	CEP126	81.5317	-0.676255	0.298826	-2.26304	0.0236332	0.596905
ENSG00000127334	DYRK2	825.831	-0.356031	0.157366	-2.26244	0.0236701	0.596905
ENSG00000132199	ENOSF1	658.112	0.719078	0.317925	2.26179	0.0237106	0.596905
ENSG00000227253	RP11-166N17.1	4.61398	3.16415	1.39901	2.26171	0.0237154	0.596905
ENSG00000173546	CSPG4	31.5141	-1.0492	0.464137	-2.26054	0.0237877	0.597866
ENSG00000074211	PPP2R2C	106.35	-0.853981	0.378533	-2.25603	0.0240691	0.600812
ENSG00000111962	UST	52.3261	-1.13164	0.501602	-2.25605	0.0240674	0.600812
ENSG00000178053	MLF1	568.051	-0.342321	0.151634	-2.25754	0.0239741	0.600812
ENSG00000178996	SNX18	224.5	-0.560075	0.248216	-2.25641	0.0240452	0.600812
ENSG00000229036	VDAC1P8	47.2708	1.21121	0.536906	2.25591	0.0240764	0.600812
ENSG00000280383	CTA-941F9.10	39.1558	1.42047	0.629909	2.25504	0.0241307	0.601311
ENSG00000275835	TUBGCP5	242.608	0.42727	0.189528	2.25439	0.0241719	0.601482
ENSG00000100033	PRODH	66.4924	1.01566	0.450906	2.25249	0.0242913	0.602742
ENSG00000246851	RP11-544A12.8	12.1473	2.21471	0.98303	2.25294	0.0242629	0.602742
ENSG00000133424	LARGE1	283.271	0.400982	0.17817	2.25056	0.0244135	0.604917
ENSG00000166689	PLEKHA7	569.391	0.423863	0.18855	2.24801	0.0245753	0.608065
ENSG00000186854	TRABD2A	30.8519	-1.33344	0.594189	-2.24414	0.0248233	0.613335
ENSG00000141622	RNF165	3.58207	3.39114	1.51281	2.24162	0.0249857	0.614986
ENSG00000196924	FLNA	14621.1	-0.432924	0.193121	-2.24172	0.0249792	0.614986
ENSG00000234290	AC116366.6	7.84407	2.40997	1.07517	2.24147	0.0249954	0.614986
ENSG00000120875	DUSP4	8.32527	-2.15544	0.961957	-2.24069	0.0250465	0.615018
ENSG00000163806	SPDYA	13.3711	1.74582	0.779253	2.24037	0.0250669	0.615018
ENSG00000123200	ZC3H13	1232.93	0.36579	0.16345	2.23792	0.025226	0.616574
ENSG00000148341	SH3GLB2	674.2	0.343083	0.153313	2.23779	0.0252348	0.616574
ENSG00000258301	RP11-488C13.5	24.3078	1.08166	0.483364	2.23777	0.025236	0.616574
ENSG00000138380	CARF	165.824	0.603835	0.270316	2.23381	0.0254953	0.62001
ENSG00000170835	CEL	56.896	0.804872	0.360352	2.23357	0.0255112	0.62001
ENSG00000232748	RP11-196G11.6	9.7763	1.81242	0.811483	2.23347	0.0255182	0.62001
ENSG00000270055	CTD-3092A11.2	47.4324	1.11207	0.497589	2.23492	0.0254226	0.62001
ENSG00000164342	TLR3	41.7418	0.922045	0.412964	2.23275	0.0255656	0.620303
ENSG00000162772	ATF3	804.541	-0.481191	0.215833	-2.22945	0.0257837	0.624728
ENSG00000119185	ITGB1BP1	968.522	-0.312208	0.140189	-2.22705	0.0259441	0.62614
ENSG00000141367	CLTC	6929.96	-0.298698	0.134142	-2.22673	0.0259652	0.62614
ENSG00000167767	KRT80	1786.69	-0.404122	0.181511	-2.22644	0.0259849	0.62614
ENSG00000197879	MYO1C	2958.88	-0.283426	0.127293	-2.22657	0.0259762	0.62614
ENSG00000274272	RP11-44M6.7	124.213	0.900349	0.404561	2.2255	0.026048	0.626798
ENSG00000130508	PXDN	4786.09	-0.308757	0.139068	-2.22019	0.0264059	0.631938
ENSG00000174469	CNTNAP2	7.40464	-2.10665	0.949135	-2.21955	0.0264493	0.631938
ENSG00000178718	RPP25	656.177	-0.385996	0.173891	-2.21976	0.0264349	0.631938
ENSG00000240303	ACAD11	346.469	0.669074	0.301318	2.22049	0.0263853	0.631938
ENSG00000244879	GABPB1-AS1	262.841	0.799989	0.360345	2.22006	0.0264146	0.631938
ENSG00000279649	RP11-96D1.8	9.04375	2.16623	0.976164	2.21913	0.026478	0.631938
ENSG00000250138	RP11-848G14.5	7.31051	2.57872	1.1629	2.21748	0.02659	0.633746
ENSG00000172458	IL17D	241.731	-0.437104	0.197204	-2.21651	0.0266568	0.634476
ENSG00000145358	DDIT4L	34.5388	1.03402	0.467038	2.21399	0.0268296	0.63615
ENSG00000197444	OGDHL	9.73755	1.75812	0.79432	2.21337	0.0268724	0.63615
ENSG00000240583	AQP1	2631.43	0.922529	0.416769	2.21353	0.0268613	0.63615
ENSG00000244161	FLNB-AS1	52.4924	1.43147	0.646432	2.21442	0.0267999	0.63615
ENSG00000068615	REEP1	93.9718	0.747873	0.337994	2.21268	0.0269197	0.636409
ENSG00000089723	OTUB2	110.78	-0.671136	0.303513	-2.21122	0.0270203	0.637928
ENSG00000026036	RTEL1-TNFRSF6B	157.382	0.917434	0.415155	2.20986	0.027115	0.638443
ENSG00000133121	STARD13	149.868	-0.52892	0.239332	-2.20998	0.0271063	0.638443
ENSG00000182944	EWSR1	3819.61	0.37546	0.169953	2.20919	0.0271612	0.63867
ENSG00000102595	UGGT2	587.162	0.442466	0.200457	2.20728	0.0272944	0.640085
ENSG00000198040	ZNF84	833.695	0.42414	0.192141	2.20744	0.0272835	0.640085
ENSG00000024422	EHD2	707.33	-0.365236	0.165538	-2.20636	0.0273586	0.640298
ENSG00000077942	FBLN1	207.09	-1.37344	0.622562	-2.20611	0.0273766	0.640298
ENSG00000185499	MUC1	712.876	0.39352	0.178498	2.20462	0.027481	0.641028
ENSG00000233012	HDAC1P2	3.79188	3.7619	1.70616	2.20489	0.0274615	0.641028
ENSG00000095397	WHRN	627.772	0.556532	0.253002	2.19971	0.0278274	0.648245
ENSG00000010404	IDS	753.455	-0.38702	0.176117	-2.19752	0.027983	0.648585
ENSG00000099622	CIRBP	1070.52	0.566108	0.257899	2.19507	0.0281583	0.648585
ENSG00000104899	AMH	66.4024	1.02068	0.464589	2.19695	0.0280242	0.648585
ENSG00000143797	MBOAT2	1738.93	-0.310792	0.141434	-2.19744	0.0279893	0.648585
ENSG00000163661	PTX3	55.7155	-0.778081	0.353985	-2.19806	0.0279447	0.648585
ENSG00000179041	RRS1	629.366	-0.329531	0.150057	-2.19604	0.0280888	0.648585
ENSG00000203799	CCDC162P	9.72922	1.779	0.810596	2.19468	0.0281868	0.648585
ENSG00000237807	RP11-400K9.4	274.135	-0.498659	0.22725	-2.19432	0.0282122	0.648585
ENSG00000243635	RP11-281P11.1	4.18993	-3.33415	1.51805	-2.19633	0.0280682	0.648585
ENSG00000261402	RP11-378I6.1	13.9258	1.42453	0.648952	2.19513	0.0281541	0.648585
ENSG00000106852	LHX6	263.837	-0.478654	0.218251	-2.19313	0.028298	0.649704
ENSG00000266993	RP4-657D16.3	12.9678	1.8239	0.833261	2.18887	0.0286062	0.655064
ENSG00000280039	RN7SKP23	24.1006	1.61223	0.736519	2.18899	0.0285977	0.655064
ENSG00000049246	PER3	920.455	0.467633	0.214028	2.18491	0.0288952	0.656136
ENSG00000130714	POMT1	394.334	0.354562	0.162328	2.18423	0.0289453	0.656136
ENSG00000137575	SDCBP	3191.63	-0.395286	0.180969	-2.18427	0.0289422	0.656136
ENSG00000155066	PROM2	1386.92	0.340692	0.155996	2.18398	0.028964	0.656136
ENSG00000164867	NOS3	32.9021	-0.970668	0.443907	-2.18665	0.0287684	0.656136
ENSG00000168939	SPRY3	101.273	0.748936	0.342831	2.18457	0.0289207	0.656136
ENSG00000171872	KLF17	6.00726	-2.42651	1.11102	-2.18403	0.0289598	0.656136
ENSG00000173457	PPP1R14B	1205.49	-0.405398	0.185645	-2.18373	0.0289822	0.656136
ENSG00000197323	TRIM33	1504.36	0.329588	0.150937	2.18362	0.0289901	0.656136
ENSG00000119969	HELLS	782.672	0.544532	0.24955	2.18206	0.0291053	0.656405
ENSG00000133863	TEX15	58.9915	0.809511	0.370975	2.18212	0.0291007	0.656405
ENSG00000162733	DDR2	53.8675	0.946767	0.433912	2.18193	0.0291145	0.656405
ENSG00000184489	PTP4A3	710.14	0.35841	0.164446	2.17949	0.029295	0.659627
ENSG00000004777	ARHGAP33	175.766	0.841317	0.38648	2.17687	0.0294903	0.661473
ENSG00000026103	FAS	215.339	-0.51511	0.236585	-2.17727	0.0294605	0.661473
ENSG00000151882	CCL28	1084.45	-0.499727	0.229545	-2.17703	0.029478	0.661473
ENSG00000171121	KCNMB3	82.9112	0.95076	0.437012	2.17559	0.029586	0.662344
ENSG00000206075	SERPINB5	2851.76	0.550372	0.253005	2.17534	0.0296047	0.662344
ENSG00000160796	NBEAL2	1051.97	0.459882	0.211708	2.17224	0.0298373	0.666696
ENSG00000132793	LPIN3	415.974	0.689001	0.317372	2.17096	0.0299342	0.667057
ENSG00000140279	DUOX2	12.5143	1.80049	0.829454	2.17069	0.0299545	0.667057
ENSG00000183486	MX2	3.61276	2.83876	1.30787	2.17052	0.0299677	0.667057
ENSG00000167107	ACSF2	422.003	-0.396464	0.182746	-2.16948	0.0300459	0.66795
ENSG00000259891	CTA-204B4.2	147.849	0.713629	0.329097	2.16845	0.0301245	0.668847
ENSG00000110455	ACCS	63.6004	0.789882	0.364698	2.16585	0.0303225	0.669004
ENSG00000154678	PDE1C	102.719	0.654941	0.3022	2.16724	0.0302163	0.669004
ENSG00000165490	DDIAS	205.532	-0.489498	0.225998	-2.16594	0.0303158	0.669004
ENSG00000259953	RP11-4O1.2	55.108	0.713077	0.328932	2.16785	0.0301699	0.669004
ENSG00000283179	AL135791.1	3.85228	3.85088	1.77781	2.16608	0.0303048	0.669004
ENSG00000018236	CNTN1	66.0813	1.0351	0.478157	2.16478	0.0304048	0.669976
ENSG00000164920	OSR2	6.45981	-2.86195	1.32238	-2.16425	0.0304454	0.670028
ENSG00000095321	CRAT	280.365	-0.387412	0.17916	-2.16238	0.0305885	0.672334
ENSG00000129295	LRRC6	106.021	0.521553	0.241394	2.16059	0.0307274	0.673707
ENSG00000159445	THEM4	474.193	0.481693	0.222946	2.16058	0.0307279	0.673707
ENSG00000167608	TMC4	416.649	0.420051	0.194531	2.1593	0.0308266	0.675025
ENSG00000164794	KCNV1	11.6503	-1.58415	0.734247	-2.15752	0.0309652	0.67717
ENSG00000185324	CDK10	614.398	0.582587	0.270085	2.15705	0.0310018	0.67717
ENSG00000165140	FBP1	28.8043	1.12811	0.523261	2.15593	0.0310892	0.678232
ENSG00000210082	MT-RNR2	390497	0.520265	0.241403	2.15517	0.0311487	0.678684
ENSG00000132485	ZRANB2	1179.97	0.334176	0.155176	2.15353	0.0312768	0.679786
ENSG00000170027	YWHAG	4769.37	-0.257304	0.119454	-2.154	0.0312399	0.679786
ENSG00000164414	SLC35A1	131.015	-0.515645	0.239581	-2.15228	0.0313755	0.681086
ENSG00000101444	AHCY	2185.46	-0.391386	0.182043	-2.14996	0.0315585	0.683561
ENSG00000182674	KCNB2	4.21657	-3.31969	1.54415	-2.14984	0.0315676	0.683561
ENSG00000107551	RASSF4	200.403	-0.765832	0.356313	-2.14933	0.0316085	0.683603
ENSG00000274422	LL22NC03-2H8.5	39.7257	1.592	0.741141	2.14803	0.0317112	0.684977
ENSG00000162931	TRIM17	39.8993	1.241	0.577906	2.14741	0.0317607	0.685203
ENSG00000110711	AIP	251.645	-0.42778	0.199309	-2.14632	0.0318477	0.685835
ENSG00000235194	PPP1R3E	103.165	0.615812	0.28695	2.14606	0.0318683	0.685835
ENSG00000086696	HSD17B2	9.06029	1.77471	0.827296	2.14519	0.0319374	0.686478
ENSG00000189143	CLDN4	8002.87	-0.428701	0.199944	-2.1441	0.0320246	0.687509
ENSG00000109670	FBXW7	967.224	0.459292	0.214291	2.14331	0.0320884	0.688035
ENSG00000141696	P3H4	276.893	-0.466166	0.217665	-2.14166	0.0322205	0.690023
ENSG00000117308	GALE	307.122	-0.459094	0.214667	-2.13863	0.0324655	0.690145
ENSG00000122026	RPL21	3869.19	-0.358535	0.16772	-2.1377	0.0325413	0.690145
ENSG00000139631	CSAD	192.599	0.710323	0.332036	2.1393	0.0324117	0.690145
ENSG00000159322	ADPGK	475.222	0.344436	0.16096	2.13989	0.0323635	0.690145
ENSG00000196081	ZNF724	180.738	-0.495365	0.231576	-2.1391	0.0324274	0.690145
ENSG00000205089	CCNI2	27.6804	1.109	0.518188	2.14015	0.0323423	0.690145
ENSG00000272078	RP4-734G22.3	66.9682	1.06817	0.499612	2.13801	0.0325161	0.690145
ENSG00000276517	AL133243.2	18.8596	1.69459	0.791668	2.14053	0.0323119	0.690145
ENSG00000218676	BRD7P4	3.71416	3.98745	1.86628	2.13657	0.0326327	0.691245
ENSG00000028528	SNX1	378.305	0.391019	0.183273	2.13353	0.0328809	0.691485
ENSG00000116141	MARK1	130.092	0.608091	0.285007	2.1336	0.0328753	0.691485
ENSG00000137507	LRRC32	7.98944	2.20687	1.03425	2.13379	0.03286	0.691485
ENSG00000165272	AQP3	302.553	0.771072	0.361403	2.13355	0.0328795	0.691485
ENSG00000262979	CTD-2047H16.2	11.422	1.99397	0.933864	2.13518	0.032746	0.691485
ENSG00000273486	RP11-731C17.2	42.1755	1.02482	0.479935	2.13533	0.0327342	0.691485
ENSG00000144712	CAND2	124.725	0.665818	0.312503	2.1306	0.033122	0.694345
ENSG00000161267	BDH1	875.901	0.367146	0.172334	2.13043	0.0331358	0.694345
ENSG00000263934	SNORD3A	22.101	1.17157	0.549808	2.13087	0.0331001	0.694345
ENSG00000187479	C11orf96	4.76622	2.56992	1.20718	2.12887	0.0332653	0.696227
ENSG00000273247	RP11-83A24.2	110.039	0.720226	0.338433	2.12812	0.0333271	0.696687
ENSG00000177694	NAALADL2	200.668	-0.423471	0.199216	-2.12569	0.0335288	0.700069
ENSG00000123146	ADGRE5	454.527	-0.442384	0.2085	-2.12175	0.0338591	0.700288
ENSG00000133895	MEN1	417.221	-0.395315	0.186105	-2.12415	0.0336575	0.700288
ENSG00000144040	SFXN5	146.137	0.492613	0.232109	2.12233	0.0338098	0.700288
ENSG00000169710	FASN	3714.88	-0.354222	0.166777	-2.12392	0.0336768	0.700288
ENSG00000169914	OTUD3	453.162	0.524771	0.247101	2.12371	0.0336943	0.700288
ENSG00000225855	RUSC1-AS1	129.347	0.960235	0.452217	2.12339	0.0337208	0.700288
ENSG00000253284	RP11-282K24.3	4.85642	3.19277	1.50462	2.12198	0.0338393	0.700288
ENSG00000259820	AC083843.1	188.477	0.865207	0.407643	2.12246	0.0337987	0.700288
ENSG00000006634	DBF4	1488.26	-0.415972	0.19637	-2.1183	0.0341496	0.702695
ENSG00000107807	TLX1	37.6068	-1.07868	0.509249	-2.11818	0.0341598	0.702695
ENSG00000118046	STK11	439.36	0.335826	0.158612	2.11729	0.0342356	0.702695
ENSG00000137710	RDX	1419.35	-0.280686	0.132456	-2.11909	0.0340827	0.702695
ENSG00000164741	DLC1	40.2503	-0.987285	0.466163	-2.1179	0.0341838	0.702695
ENSG00000178028	DMAP1	489.484	0.493537	0.233209	2.11628	0.0343209	0.702695
ENSG00000178814	OPLAH	419.754	0.341222	0.161314	2.11527	0.0344073	0.702695
ENSG00000185513	L3MBTL1	11.1149	1.77784	0.840203	2.11597	0.0343477	0.702695
ENSG00000197798	FAM118B	151.967	-0.5121	0.241595	-2.11966	0.0340346	0.702695
ENSG00000238741	SCARNA7	79.2764	1.21011	0.572112	2.11516	0.0344167	0.702695
ENSG00000248919	ATP5J2-PTCD1	217.552	-0.459727	0.217276	-2.11587	0.034356	0.702695
ENSG00000007062	PROM1	3109.95	-0.296298	0.140187	-2.11359	0.0345505	0.703972
ENSG00000237438	CECR7	68.4071	0.913768	0.432352	2.11348	0.0345597	0.703972
ENSG00000047644	WWC3	355.326	-0.39245	0.185794	-2.11229	0.0346616	0.705228
ENSG00000168135	KCNJ4	19.9101	1.18399	0.561204	2.10973	0.0348818	0.708885
ENSG00000169241	SLC50A1	680.191	-0.349188	0.165602	-2.10859	0.0349798	0.710054
ENSG00000221978	CCNL2	1214.92	0.539585	0.256105	2.10689	0.0351272	0.711398
ENSG00000279786	CTD-2014D20.1	10.0537	2.35402	1.11725	2.10697	0.0351198	0.711398
ENSG00000171067	C11orf24	267.514	-0.389742	0.185053	-2.10611	0.0351952	0.71195
ENSG00000184384	MAML2	1044.69	-0.324911	0.154313	-2.10553	0.0352449	0.712135
ENSG00000008283	CYB561	893.523	-0.336978	0.160313	-2.10201	0.0355528	0.712393
ENSG00000019144	PHLDB1	292.004	0.462793	0.220401	2.09978	0.0357483	0.712393
ENSG00000100263	RHBDD3	121.509	0.539234	0.256295	2.10396	0.0353824	0.712393
ENSG00000104881	PPP1R13L	1005.84	0.318413	0.151387	2.10331	0.0354391	0.712393
ENSG00000125740	FOSB	57.2767	-0.843208	0.400597	-2.10488	0.0353019	0.712393
ENSG00000136861	CDK5RAP2	1489.57	0.320729	0.152776	2.09935	0.0357864	0.712393
ENSG00000138744	NAAA	636.121	0.458892	0.218189	2.10319	0.0354493	0.712393
ENSG00000145779	TNFAIP8	367.274	0.425603	0.202542	2.10131	0.0356139	0.712393
ENSG00000149541	B3GAT3	221.352	-0.401335	0.191136	-2.09974	0.0357517	0.712393
ENSG00000162572	SCNN1D	25.3797	1.10921	0.528041	2.10061	0.0356756	0.712393
ENSG00000171346	KRT15	1831.06	0.355297	0.169003	2.1023	0.0355266	0.712393
ENSG00000176248	ANAPC2	361.399	0.349912	0.166674	2.09938	0.0357837	0.712393
ENSG00000268089	GABRQ	72.0065	-0.666189	0.316913	-2.10212	0.0355427	0.712393
ENSG00000160211	G6PD	716.243	-0.354155	0.168836	-2.09762	0.0359384	0.714607
ENSG00000102554	KLF5	2541.29	0.317852	0.151697	2.09531	0.0361436	0.716319
ENSG00000184454	NCMAP	606.218	-0.635215	0.303084	-2.09584	0.0360962	0.716319
ENSG00000231768	LINC01354	43.7196	-0.965228	0.46067	-2.09527	0.0361472	0.716319
ENSG00000148411	NACC2	348.176	0.475793	0.227241	2.09378	0.0362794	0.717317
ENSG00000197182	MIRLET7BHG	81.4059	0.951894	0.454584	2.09399	0.0362609	0.717317
ENSG00000124831	LRRFIP1	1077.16	-0.371784	0.177636	-2.09295	0.0363537	0.717975
ENSG00000280128	XXbac-BPG283O16.9	118.054	0.893084	0.42685	2.09227	0.0364145	0.718367
ENSG00000010219	DYRK4	78.1545	-0.601582	0.287842	-2.08997	0.0366204	0.718564
ENSG00000090581	GNPTG	325.195	0.361821	0.173151	2.08963	0.036651	0.718564
ENSG00000116754	SRSF11	3479.72	0.45711	0.21887	2.0885	0.0367527	0.718564
ENSG00000121749	TBC1D15	536.169	0.321209	0.153688	2.09001	0.0366165	0.718564
ENSG00000179832	MROH1	1673.54	0.461537	0.220964	2.08874	0.0367308	0.718564
ENSG00000182481	KPNA2	3409.58	-0.278051	0.133124	-2.08867	0.0367378	0.718564
ENSG00000185818	NAT8L	190.174	-0.580251	0.277775	-2.08892	0.0367146	0.718564
ENSG00000236810	TCEB3-AS1	27.6639	-1.016	0.485834	-2.09126	0.036505	0.718564
ENSG00000100170	SLC5A1	112.906	0.713029	0.341973	2.08504	0.0370654	0.721045
ENSG00000114757	PEX5L	18.4979	1.66463	0.798124	2.08568	0.0370074	0.721045
ENSG00000166762	CATSPER2	39.9611	1.39029	0.666838	2.0849	0.037078	0.721045
ENSG00000183778	B3GALT5	84.7875	1.0524	0.504524	2.08593	0.0369849	0.721045
ENSG00000263528	IKBKE	157.376	-0.470207	0.225538	-2.08482	0.0370854	0.721045
ENSG00000105852	PON3	38.4344	0.883507	0.424247	2.08253	0.0372941	0.721101
ENSG00000125434	SLC25A35	323.788	0.352671	0.169254	2.08368	0.0371891	0.721101
ENSG00000163393	SLC22A15	54.4518	0.819155	0.393311	2.08271	0.0372772	0.721101
ENSG00000198712	MT-CO2	38031.5	0.439042	0.210662	2.0841	0.037151	0.721101
ENSG00000206535	LNP1	51.7986	-0.690219	0.331357	-2.08301	0.0372503	0.721101
ENSG00000075239	ACAT1	553.201	-0.414287	0.199052	-2.0813	0.0374062	0.721675
ENSG00000161011	SQSTM1	4194.66	-0.279698	0.134383	-2.08135	0.0374019	0.721675
ENSG00000171100	MTM1	326.131	-0.40699	0.1959	-2.07754	0.0377515	0.727537
ENSG00000279689	RP11-574K11.32	62.4276	1.00828	0.485437	2.07706	0.0377958	0.72759
ENSG00000110888	CAPRIN2	140.45	0.778202	0.374768	2.07649	0.0378486	0.727806
ENSG00000165338	HECTD2	148.799	0.538291	0.259421	2.07497	0.0379891	0.729708
ENSG00000120251	GRIA2	9.85285	2.17072	1.04651	2.07424	0.038057	0.729975
ENSG00000261326	LINC01355	74.0128	1.85011	0.892081	2.07392	0.0380864	0.729975
ENSG00000142347	MYO1F	18.2761	1.43736	0.69374	2.0719	0.0382746	0.731426
ENSG00000160200	CBS	129.522	-0.493966	0.238428	-2.07176	0.0382874	0.731426
ENSG00000213983	AP1G2	608.97	0.487093	0.235026	2.0725	0.0382185	0.731426
ENSG00000073910	FRY	41.2506	-0.898268	0.435479	-2.06271	0.0391399	0.731527
ENSG00000085382	HACE1	739.996	0.448669	0.217159	2.06609	0.0388203	0.731527
ENSG00000099834	CDHR5	12.3246	1.69567	0.819931	2.06806	0.0386342	0.731527
ENSG00000114861	FOXP1	335.655	0.371538	0.180129	2.06262	0.0391487	0.731527
ENSG00000116678	LEPR	112.757	-0.496648	0.240619	-2.06404	0.039014	0.731527
ENSG00000117597	DIEXF	802.044	-0.292547	0.141517	-2.06722	0.0387132	0.731527
ENSG00000132749	TESMIN	249.725	-0.385474	0.186193	-2.0703	0.0384247	0.731527
ENSG00000136002	ARHGEF4	204.749	0.536116	0.259108	2.06908	0.0385381	0.731527
ENSG00000136514	RTP4	173.253	0.646826	0.313276	2.06472	0.0389498	0.731527
ENSG00000139263	LRIG3	250.96	0.466065	0.225892	2.06322	0.039092	0.731527
ENSG00000141219	C17orf80	342.662	-0.33695	0.163101	-2.0659	0.038838	0.731527
ENSG00000146530	VWDE	189.43	0.734781	0.356249	2.06255	0.0391555	0.731527
ENSG00000167384	ZNF180	234.682	0.414501	0.201013	2.06206	0.0392019	0.731527
ENSG00000167861	HID1	82.5813	-0.641682	0.3112	-2.06196	0.0392113	0.731527
ENSG00000175106	TVP23C	41.3723	1.04581	0.506819	2.06347	0.0390682	0.731527
ENSG00000176700	SCAND2P	136.422	0.921791	0.445523	2.06901	0.0385453	0.731527
ENSG00000184216	IRAK1	2085.65	-0.332581	0.160746	-2.06898	0.0385476	0.731527
ENSG00000214357	NEURL1B	795.77	0.458731	0.221862	2.06764	0.0386738	0.731527
ENSG00000233885	YEATS2-AS1	39.5848	1.43307	0.694692	2.06289	0.0391231	0.731527
ENSG00000239382	ALKBH6	123.489	0.631277	0.305559	2.06598	0.0388307	0.731527
ENSG00000258839	MC1R	234.616	0.774517	0.37449	2.06819	0.0386218	0.731527
ENSG00000272720	CTA-228A9.3	13.2804	1.59884	0.77328	2.06761	0.0386767	0.731527
ENSG00000198142	SOWAHC	459.483	-0.339896	0.165067	-2.05914	0.0394811	0.735731
ENSG00000245532	NEAT1	4780.29	2.21698	1.07687	2.05872	0.0395206	0.735731
ENSG00000141232	TOB1	2282.9	-0.246864	0.120053	-2.0563	0.0397534	0.736931
ENSG00000163362	C1orf106	832.834	-0.312861	0.152138	-2.05643	0.0397415	0.736931
ENSG00000183458	RP11-958N24.1	112.472	0.644923	0.313604	2.05648	0.0397359	0.736931
ENSG00000268218	AC137932.4	11.4301	1.80378	0.876923	2.05694	0.039692	0.736931
ENSG00000004799	PDK4	71.0406	-1.02262	0.497796	-2.05429	0.0399473	0.737054
ENSG00000101986	ABCD1	290.341	-0.490089	0.238697	-2.05319	0.0400546	0.737054
ENSG00000115758	ODC1	2163.43	-0.392786	0.191162	-2.05473	0.0399052	0.737054
ENSG00000129538	RNASE1	38.2798	-1.2826	0.624672	-2.05323	0.0400498	0.737054
ENSG00000183423	LRIT3	17.4011	1.20983	0.589209	2.05332	0.0400419	0.737054
ENSG00000196923	PDLIM7	575.594	0.344053	0.1675	2.05405	0.0399707	0.737054
ENSG00000248923	MTND5P11	10.0246	2.42177	1.17837	2.05518	0.0398618	0.737054
ENSG00000067082	KLF6	4581.09	-0.442821	0.216039	-2.04972	0.0403915	0.737871
ENSG00000129667	RHBDF2	345.179	-0.406043	0.198019	-2.05052	0.0403132	0.737871
ENSG00000183833	MAATS1	19.8164	1.34816	0.657741	2.04968	0.0403954	0.737871
ENSG00000183971	NPW	117.527	0.619187	0.301864	2.05121	0.0402466	0.737871
ENSG00000185585	OLFML2A	1596.49	-0.361668	0.176301	-2.05142	0.0402261	0.737871
ENSG00000198563	DDX39B	2821.01	0.490647	0.239304	2.05031	0.0403339	0.737871
ENSG00000214279	SCART1	8.78807	2.14192	1.04507	2.04955	0.0404084	0.737871
ENSG00000239389	PCDHA13	4.89818	2.59632	1.26695	2.04927	0.0404359	0.737871
ENSG00000132122	SPATA6	370.327	0.374291	0.182707	2.04859	0.0405025	0.738088
ENSG00000136104	RNASEH2B	304.52	0.37575	0.183446	2.04829	0.0405321	0.738088
ENSG00000182103	FAM181B	33.3995	1.08481	0.529746	2.04779	0.0405802	0.738197
ENSG00000127946	HIP1	1112.57	-0.32654	0.1595	-2.04727	0.0406314	0.738362
ENSG00000130762	ARHGEF16	261.539	0.374531	0.183026	2.04632	0.0407245	0.738521
ENSG00000139351	SYCP3	28.0425	1.50407	0.734888	2.04666	0.0406915	0.738521
ENSG00000109472	CPE	106.506	0.729276	0.356581	2.04519	0.0408363	0.739486
ENSG00000143157	POGK	1873.39	-0.304218	0.148767	-2.04493	0.0408621	0.739486
ENSG00000117280	RAB29	995.176	-0.273269	0.133675	-2.04428	0.0409263	0.739884
ENSG00000138316	ADAMTS14	35.6446	0.914018	0.447706	2.04156	0.0411955	0.742309
ENSG00000174996	KLC2	444.64	-0.334245	0.163749	-2.04121	0.04123	0.742309
ENSG00000177125	ZBTB34	385.911	0.378505	0.185397	2.0416	0.0411914	0.742309
ENSG00000197774	EME2	208.735	0.589719	0.288825	2.04178	0.0411732	0.742309
ENSG00000121057	AKAP1	1802.81	-0.314654	0.154271	-2.03962	0.0413884	0.742679
ENSG00000176884	GRIN1	79.7923	0.814842	0.399569	2.0393	0.0414201	0.742679
ENSG00000214022	REPIN1	1633.28	-0.36845	0.180611	-2.04002	0.0413484	0.742679
ENSG00000272195	RP11-156E8.1	14.5048	1.44728	0.709513	2.03982	0.0413682	0.742679
ENSG00000158470	B4GALT5	1201.22	-0.336375	0.165088	-2.03755	0.0415947	0.745048
ENSG00000158270	COLEC12	106.141	0.881164	0.432932	2.03534	0.0418168	0.746734
ENSG00000164659	KIAA1324L	268.685	-0.495499	0.243442	-2.03539	0.0418116	0.746734
ENSG00000198185	ZNF334	28.2222	1.19924	0.589175	2.03545	0.0418054	0.746734
ENSG00000107738	C10orf54	31.0713	1.10087	0.541192	2.03417	0.0419349	0.746809
ENSG00000138018	SELENOI	1537.26	-0.292608	0.143802	-2.0348	0.0418713	0.746809
ENSG00000254445	HSPB2-C11orf52	11.6002	-2.19042	1.07689	-2.03403	0.0419489	0.746809
ENSG00000061938	TNK2	1884.95	0.528264	0.259896	2.0326	0.0420928	0.747852
ENSG00000172164	SNTB1	404.377	-0.437335	0.215117	-2.03301	0.0420516	0.747852
ENSG00000156219	ART3	1462.66	0.467843	0.23028	2.03162	0.0421919	0.748095
ENSG00000169410	PTPN9	704.259	-0.298555	0.146926	-2.03201	0.0421529	0.748095
ENSG00000072518	MARK2	1654.82	-0.288375	0.141973	-2.0312	0.0422351	0.748104
ENSG00000006125	AP2B1	1695.46	-0.311076	0.154021	-2.01969	0.0434152	0.74821
ENSG00000010292	NCAPD2	2204.56	-0.327337	0.161558	-2.02613	0.0427513	0.74821
ENSG00000024862	CCDC28A	411.689	0.369063	0.182714	2.01989	0.0433946	0.74821
ENSG00000087245	MMP2	5.88445	3.3135	1.63605	2.02531	0.0428359	0.74821
ENSG00000099338	CATSPERG	13.1225	1.35438	0.667058	2.03037	0.0423185	0.74821
ENSG00000100416	TRMU	335.529	0.40469	0.200474	2.01866	0.0435225	0.74821
ENSG00000108679	LGALS3BP	39.2441	-1.06316	0.523798	-2.02971	0.0423858	0.74821
ENSG00000119681	LTBP2	51.904	0.674347	0.333724	2.02068	0.0433134	0.74821
ENSG00000120688	WBP4	227.163	0.413787	0.204849	2.01996	0.0433877	0.74821
ENSG00000133316	WDR74	260.918	-0.369274	0.182387	-2.02468	0.0429006	0.74821
ENSG00000134247	PTGFRN	1030.82	-0.266629	0.131693	-2.02463	0.0429054	0.74821
ENSG00000134899	ERCC5	284.478	0.585262	0.28841	2.02927	0.0424308	0.74821
ENSG00000143153	ATP1B1	1753.6	-0.404679	0.200459	-2.01876	0.0435118	0.74821
ENSG00000147403	RPL10	3651.26	-0.319269	0.157566	-2.02626	0.0427386	0.74821
ENSG00000150779	TIMM8B	224.812	-0.503304	0.248144	-2.02828	0.042532	0.74821
ENSG00000159086	PAXBP1	1338.19	0.452707	0.223176	2.02848	0.0425117	0.74821
ENSG00000164694	FNDC1	976.304	-0.302537	0.149795	-2.01967	0.0434179	0.74821
ENSG00000165699	TSC1	607.952	0.360811	0.178694	2.01916	0.043471	0.74821
ENSG00000171204	TMEM126B	335.978	-0.355929	0.176025	-2.02204	0.0431727	0.74821
ENSG00000173083	HPSE	137.594	0.515774	0.25424	2.02869	0.0424898	0.74821
ENSG00000177303	CASKIN2	461.781	-0.319673	0.157882	-2.02476	0.0428918	0.74821
ENSG00000197183	NOL4L	683.262	-0.434576	0.214561	-2.02542	0.0428246	0.74821
ENSG00000202198	7SK	781.622	3.11556	1.54326	2.01882	0.043506	0.74821
ENSG00000240764	PCDHGC5	11.9444	1.49709	0.740722	2.02112	0.0432676	0.74821
ENSG00000255837	TAS2R20	8.00567	2.21061	1.09413	2.02043	0.0433391	0.74821
ENSG00000260193	RP11-83N9.5	15.6678	1.39686	0.689512	2.02587	0.0427779	0.74821
ENSG00000260793	RP5-882C2.2	21.9619	1.11133	0.549017	2.02422	0.0429475	0.74821
ENSG00000270116	AP001429.1	8.29622	2.40969	1.19164	2.02216	0.0431602	0.74821
ENSG00000280077	RP11-87H9.4	43.1301	0.999828	0.494468	2.02203	0.0431736	0.74821
ENSG00000281195	ZNF638-IT1	20.8733	1.49086	0.737062	2.02271	0.0431028	0.74821
ENSG00000168269	FOXI1	266.424	0.685488	0.339679	2.01805	0.0435861	0.748571
ENSG00000172197	MBOAT1	489.046	-0.30625	0.151816	-2.01724	0.0436704	0.749283
ENSG00000033170	FUT8	155.313	-0.559584	0.277474	-2.01671	0.0437262	0.749507
ENSG00000111266	DUSP16	1133.53	-0.309284	0.153429	-2.01582	0.043819	0.750049
ENSG00000149806	FAU	1080.09	-0.384416	0.190748	-2.01531	0.0438719	0.750049
ENSG00000185013	NT5C1B	13.8681	1.3746	0.682125	2.01518	0.0438863	0.750049
ENSG00000182768	NGRN	1607.02	-0.268765	0.133412	-2.01455	0.0439523	0.750445
ENSG00000186184	POLR1D	1376.62	-0.338238	0.167979	-2.01357	0.0440546	0.751458
ENSG00000138028	CGREF1	226.244	-0.405052	0.201249	-2.01269	0.044147	0.752303
ENSG00000156873	PHKG2	353.514	0.355813	0.176879	2.01162	0.0442595	0.753487
ENSG00000082516	GEMIN5	281.546	-0.435587	0.216773	-2.00941	0.0444933	0.753765
ENSG00000102699	PARP4	1901.19	-0.293908	0.146287	-2.00912	0.0445242	0.753765
ENSG00000120526	NUDCD1	798.131	-0.350557	0.174561	-2.00822	0.0446201	0.753765
ENSG00000146063	TRIM41	501.04	0.450219	0.223934	2.0105	0.0443787	0.753765
ENSG00000156042	CFAP70	39.6963	0.920204	0.457693	2.01053	0.0443754	0.753765
ENSG00000163435	ELF3	3342.48	-0.418989	0.208566	-2.00891	0.0445469	0.753765
ENSG00000213901	SLC23A3	24.395	1.37009	0.681674	2.00989	0.0444426	0.753765
ENSG00000254996	ANKHD1-EIF4EBP3	153.262	0.648311	0.322805	2.00836	0.0446046	0.753765
ENSG00000130052	STARD8	5.27695	2.16254	1.07724	2.00749	0.0446979	0.754353
ENSG00000144642	RBMS3	21.1054	1.17321	0.584745	2.00636	0.0448178	0.754667
ENSG00000185630	PBX1	2568.29	-0.300452	0.149777	-2.006	0.0448563	0.754667
ENSG00000205683	DPF3	4.91857	2.39569	1.194	2.00645	0.0448084	0.754667
ENSG00000225489	RP11-390F4.3	120.914	0.590766	0.294544	2.00569	0.0448889	0.754667
ENSG00000101311	FERMT1	46.0803	-0.951655	0.474703	-2.00474	0.0449912	0.755663
ENSG00000142227	EMP3	139.164	-0.453075	0.226147	-2.00346	0.0451284	0.756516
ENSG00000273033	RP11-67L2.2	40.4187	0.866732	0.432543	2.00381	0.0450908	0.756516
ENSG00000114480	GBE1	970.907	0.29122	0.145388	2.00305	0.045172	0.756522
ENSG00000110107	PRPF19	1326.27	-0.347188	0.173409	-2.00213	0.0452704	0.757013
ENSG00000136100	VPS36	422.276	0.333232	0.166485	2.00157	0.0453309	0.757013
ENSG00000204839	MROH6	272.297	0.456678	0.228137	2.00178	0.0453088	0.757013
ENSG00000134330	IAH1	433.55	-0.341302	0.170565	-2.001	0.0453924	0.757123
ENSG00000260899	RP11-2C24.4	30.188	0.971258	0.485457	2.00071	0.0454239	0.757123
ENSG00000130414	NDUFA10	1362.44	0.279672	0.139879	1.99939	0.0455663	0.758775
ENSG00000029153	ARNTL2	158.11	-0.665847	0.33336	-1.99738	0.0457835	0.760223
ENSG00000141682	PMAIP1	465.06	-0.430709	0.215582	-1.99789	0.0457291	0.760223
ENSG00000239503	MARK2P8	6.85522	2.75712	1.38022	1.9976	0.0457604	0.760223
ENSG00000204397	CARD16	7.1757	2.29069	1.14744	1.99635	0.0458963	0.761033
ENSG00000275056	RP11-127I20.8	3.40487	3.50393	1.75536	1.99614	0.0459192	0.761033
ENSG00000156804	FBXO32	3253	0.429384	0.215159	1.99566	0.0459709	0.76117
ENSG00000101846	STS	86.8831	-0.596302	0.299241	-1.99272	0.0462924	0.762171
ENSG00000125355	TMEM255A	49.8157	0.753567	0.377956	1.9938	0.0461745	0.762171
ENSG00000144381	HSPD1	6274.58	-0.284905	0.142889	-1.99389	0.0461644	0.762171
ENSG00000145113	MUC4	3.95102	2.67875	1.34327	1.9942	0.0461299	0.762171
ENSG00000198393	ZNF26	394.088	0.697549	0.350012	1.99293	0.0462694	0.762171
ENSG00000239672	NME1	1077.42	-0.371739	0.186479	-1.99346	0.0462108	0.762171
ENSG00000167701	GPT	1146.99	0.336988	0.169206	1.99158	0.0464168	0.763502
ENSG00000060982	BCAT1	37.0952	-1.11205	0.558798	-1.99008	0.0465825	0.765271
ENSG00000141449	GREB1L	82.3563	0.610422	0.306774	1.98981	0.0466117	0.765271
ENSG00000105173	CCNE1	243.446	0.367209	0.184877	1.98624	0.047007	0.765368
ENSG00000115306	SPTBN1	3337.69	-0.276875	0.139351	-1.98689	0.046935	0.765368
ENSG00000116652	DLEU2L	36.332	1.22804	0.618373	1.98592	0.0470425	0.765368
ENSG00000118402	ELOVL4	130.811	0.620683	0.312302	1.98744	0.0468732	0.765368
ENSG00000154380	ENAH	7403.76	-0.23324	0.117377	-1.98711	0.0469102	0.765368
ENSG00000163053	SLC16A14	449.016	0.355987	0.179202	1.98651	0.0469771	0.765368
ENSG00000166206	GABRB3	85.2958	-0.658478	0.331592	-1.98581	0.0470545	0.765368
ENSG00000168743	NPNT	2187.43	0.257774	0.129712	1.98728	0.0468919	0.765368
ENSG00000205420	KRT6A	67.4299	1.17096	0.589199	1.98738	0.0468798	0.765368
ENSG00000237187	NR2F1-AS1	3.80562	-2.84764	1.43344	-1.98658	0.0469691	0.765368
ENSG00000129925	TMEM8A	1168.94	-0.302709	0.152541	-1.98444	0.0472064	0.765706
ENSG00000177989	ODF3B	161.163	0.590519	0.297539	1.98468	0.0471799	0.765706
ENSG00000189159	HN1	1714.52	-0.338619	0.170601	-1.98486	0.0471603	0.765706
ENSG00000008735	MAPK8IP2	243.813	0.428039	0.216056	1.98115	0.047575	0.76944
ENSG00000157766	ACAN	139.484	0.951092	0.480115	1.98097	0.047595	0.76944
ENSG00000214194	LINC00998	509.302	-0.323856	0.163529	-1.98042	0.0476562	0.76944
ENSG00000241975	TCEB1P19	5.99176	1.89532	0.956333	1.98186	0.0474953	0.76944
ENSG00000279033	RP11-500C12.1	6.96509	2.69403	1.36019	1.98063	0.0476331	0.76944
ENSG00000060762	MPC1	293.396	-0.401846	0.20315	-1.97807	0.0479204	0.76968
ENSG00000155363	MOV10	782.016	0.358506	0.181136	1.97921	0.047792	0.76968
ENSG00000172687	ZNF738	342.28	0.331692	0.167789	1.97684	0.04806	0.76968
ENSG00000181924	COA4	442.386	-0.375002	0.189718	-1.97663	0.048084	0.76968
ENSG00000184787	UBE2G2	2131.39	0.29155	0.147545	1.976	0.0481544	0.76968
ENSG00000187796	CARD9	273.926	0.522668	0.264306	1.97751	0.047984	0.76968
ENSG00000188811	NHLRC3	283.532	0.57228	0.289169	1.97905	0.04781	0.76968
ENSG00000214595	EML6	115.826	0.575541	0.290884	1.9786	0.0478616	0.76968
ENSG00000224046	AC005076.5	23.7068	-0.981838	0.496794	-1.97635	0.0481153	0.76968
ENSG00000228307	OR2S1P	4.43787	-2.467	1.24766	-1.9773	0.0480072	0.76968
ENSG00000251497	RP11-197N18.7	5.35378	2.60805	1.3185	1.97803	0.0479249	0.76968
ENSG00000101493	ZNF516	209.816	-0.473286	0.239968	-1.97229	0.0485764	0.773393
ENSG00000122912	SLC25A16	370.458	0.507023	0.257106	1.97204	0.0486049	0.773393
ENSG00000167037	SGSM1	45.2413	0.699765	0.354917	1.97163	0.0486516	0.773393
ENSG00000205339	IPO7	2981.27	-0.251449	0.127433	-1.97319	0.0484744	0.773393
ENSG00000231064	MIR92B	23.0709	1.32827	0.673658	1.97173	0.0486402	0.773393
ENSG00000246263	UBR5-AS1	73.6853	0.596596	0.30256	1.97182	0.0486299	0.773393
ENSG00000173511	VEGFB	293.767	-0.375592	0.190573	-1.97085	0.0487408	0.774108
ENSG00000184584	TMEM173	64.2407	0.608157	0.308814	1.96933	0.0489148	0.776168
ENSG00000147082	CCNB3	9.82955	-1.52763	0.776	-1.96859	0.0489998	0.776814
ENSG00000116161	CACYBP	2403.8	-0.26955	0.136991	-1.96765	0.0491083	0.777127
ENSG00000148444	COMMD3	314.581	0.348771	0.177243	1.96775	0.0490964	0.777127
ENSG00000079819	EPB41L2	829.83	-0.371409	0.1888	-1.96721	0.0491593	0.777231
ENSG00000074356	NCBP3	849.742	0.468225	0.23816	1.96601	0.0492971	0.777823
ENSG00000225138	CTD-2228K2.7	44.0843	1.11633	0.567718	1.96635	0.049258	0.777823
ENSG00000247137	RP11-727A23.5	44.8026	1.05244	0.535496	1.96537	0.049372	0.777823
ENSG00000263321	RP11-388C12.5	4.01182	2.78149	1.41554	1.96496	0.0494187	0.777823
ENSG00000273691	RP11-617F23.2	9.98	2.12422	1.08095	1.96513	0.0493989	0.777823
ENSG00000011260	UTP18	646.522	-0.276992	0.141015	-1.96427	0.0494989	0.777879
ENSG00000012822	CALCOCO1	374.299	0.324189	0.165106	1.96352	0.0495862	0.777879
ENSG00000111652	COPS7A	739.958	-0.307012	0.156416	-1.96279	0.0496707	0.777879
ENSG00000161036	LRWD1	202.064	-0.438409	0.223365	-1.96275	0.0496752	0.777879
ENSG00000164841	TMEM74	30.3455	-0.867024	0.441455	-1.96401	0.0495286	0.777879
ENSG00000165097	KDM1B	755.257	-0.318849	0.16246	-1.96263	0.0496887	0.777879
ENSG00000157150	TIMP4	16.9571	1.24056	0.632819	1.96038	0.0499514	0.779901
ENSG00000197530	MIB2	328.786	0.381658	0.194665	1.96059	0.0499269	0.779901
ENSG00000262580	RP11-334C17.5	36.4834	1.22684	0.625609	1.96103	0.0498761	0.779901
ENSG00000163735	CXCL5	11.7051	-1.43668	0.73309	-1.95977	0.0500232	0.780327
ENSG00000139433	GLTP	950.497	0.347718	0.177512	1.95885	0.0501307	0.781307
ENSG00000021826	CPS1	11.1045	1.53976	0.786587	1.95752	0.0502865	0.781389
ENSG00000066027	PPP2R5A	1251.17	-0.249719	0.127585	-1.95728	0.0503143	0.781389
ENSG00000160072	ATAD3B	364.003	0.514287	0.262721	1.95754	0.0502836	0.781389
ENSG00000179240	RP11-111M22.2	150.516	0.603046	0.308002	1.95793	0.0502383	0.781389
ENSG00000186684	CYP27C1	13.424	1.80245	0.921693	1.95559	0.0505137	0.78379
ENSG00000131127	ZNF141	113.857	0.64708	0.331081	1.95445	0.0506483	0.783795
ENSG00000174844	DNAH12	6.90169	1.71827	0.879127	1.95452	0.05064	0.783795
ENSG00000204922	UQCC3	157.515	-0.497346	0.254385	-1.95509	0.0505725	0.783795
ENSG00000139714	MORN3	91.2875	-0.826165	0.423105	-1.95262	0.0508641	0.785747
ENSG00000228513	AC023271.1	3.6742	2.78714	1.4272	1.95288	0.0508341	0.785747
ENSG00000015676	NUDCD3	2753.04	-0.357911	0.183393	-1.95161	0.0509847	0.786916
ENSG00000267520	RP11-373L24.1	126.427	0.499502	0.256119	1.95028	0.0511431	0.788666
ENSG00000123095	BHLHE41	45.9013	-0.898506	0.460966	-1.94918	0.0512737	0.78973
ENSG00000175984	DENND2C	40.8338	0.780423	0.400434	1.94894	0.0513022	0.78973
ENSG00000205268	PDE7A	965.731	0.361153	0.185405	1.94791	0.0514258	0.790243
ENSG00000231764	DLX6-AS1	450.061	0.621083	0.318824	1.94804	0.0514099	0.790243
ENSG00000108244	KRT23	4108.55	-0.400722	0.205939	-1.94583	0.0516751	0.790606
ENSG00000109099	PMP22	903.566	-0.389934	0.200383	-1.94595	0.0516611	0.790606
ENSG00000119729	RHOQ	678.151	-0.280035	0.143891	-1.94616	0.0516356	0.790606
ENSG00000147996	CBWD5	302.163	0.547895	0.281573	1.94583	0.0516746	0.790606
ENSG00000226887	ERVMER34-1	192.288	-0.429855	0.220847	-1.94639	0.0516074	0.790606
ENSG00000168300	PCMTD1	2070.61	0.361607	0.185931	1.94485	0.051793	0.791077
ENSG00000260966	RP11-690D19.3	51.5417	0.836072	0.429896	1.94482	0.0517962	0.791077
ENSG00000101425	BPI	43.323	-0.76599	0.394102	-1.94363	0.0519396	0.79136
ENSG00000121060	TRIM25	1218.37	-0.268366	0.138106	-1.94318	0.0519941	0.79136
ENSG00000143179	UCK2	1567.19	-0.255146	0.131269	-1.94369	0.0519328	0.79136
ENSG00000180694	TMEM64	604.924	-0.463955	0.238762	-1.94317	0.0519954	0.79136
ENSG00000235609	AF127936.9	22.2571	-1.23212	0.634291	-1.94252	0.0520742	0.791872
ENSG00000006016	CRLF1	112.11	0.529324	0.274455	1.92864	0.0537757	0.794606
ENSG00000086205	FOLH1	83.8883	0.552542	0.286467	1.92882	0.0537536	0.794606
ENSG00000095564	BTAF1	811.591	0.533669	0.276731	1.92847	0.0537962	0.794606
ENSG00000095713	CRTAC1	3.90096	2.56993	1.33118	1.93057	0.0535367	0.794606
ENSG00000103249	CLCN7	752.543	0.295563	0.152838	1.93384	0.0531332	0.794606
ENSG00000107099	DOCK8	92.4145	0.614907	0.318155	1.93273	0.0532694	0.794606
ENSG00000108604	SMARCD2	1315.09	-0.288022	0.148941	-1.93379	0.0531386	0.794606
ENSG00000116016	EPAS1	686.628	0.360282	0.186445	1.93238	0.0533126	0.794606
ENSG00000125445	MRPS7	719.254	-0.336008	0.173978	-1.93132	0.0534435	0.794606
ENSG00000129657	SEC14L1	837.878	-0.329985	0.170651	-1.93369	0.0531515	0.794606
ENSG00000139668	WDFY2	251.276	0.479014	0.247744	1.93351	0.0531738	0.794606
ENSG00000141519	CCDC40	52.7191	0.864253	0.447495	1.93131	0.0534443	0.794606
ENSG00000145390	USP53	883.072	0.425583	0.219616	1.93785	0.0526416	0.794606
ENSG00000154127	UBASH3B	52.2492	-1.18759	0.614872	-1.93144	0.0534289	0.794606
ENSG00000158092	NCK1	1082.3	0.255141	0.132178	1.93028	0.0535722	0.794606
ENSG00000160323	ADAMTS13	47.0608	0.976512	0.504315	1.93631	0.0528295	0.794606
ENSG00000160862	AZGP1	57641.6	-0.350822	0.181511	-1.93279	0.0532623	0.794606
ENSG00000160959	LRRC14	1005.81	0.303312	0.156982	1.93215	0.0533408	0.794606
ENSG00000161395	PGAP3	204.693	0.380287	0.196974	1.93064	0.0535271	0.794606
ENSG00000161533	ACOX1	797.48	-0.268798	0.139308	-1.92953	0.0536656	0.794606
ENSG00000162722	TRIM58	21.3908	-1.26615	0.652756	-1.93969	0.0524172	0.794606
ENSG00000168255	POLR2J3	100.562	0.692453	0.357457	1.93716	0.0527252	0.794606
ENSG00000173156	RHOD	185.265	-0.511659	0.264645	-1.93338	0.0531895	0.794606
ENSG00000173894	CBX2	810.309	-0.309886	0.160296	-1.93321	0.0532102	0.794606
ENSG00000176842	IRX5	1095.34	0.275554	0.142691	1.93112	0.0534683	0.794606
ENSG00000179674	ARL14	43.9427	-0.979753	0.507333	-1.93119	0.0534601	0.794606
ENSG00000183853	KIRREL	385.467	-0.449901	0.232047	-1.93884	0.0525206	0.794606
ENSG00000185684	EP400NL	200.086	0.689743	0.356235	1.9362	0.0528427	0.794606
ENSG00000198618	PPIAP22	596.258	-0.389804	0.200889	-1.94039	0.0523321	0.794606
ENSG00000235423	RP11-282O18.3	93.2269	-0.696719	0.360236	-1.93406	0.0531055	0.794606
ENSG00000235436	DPY19L2P4	4.35707	-2.67743	1.38264	-1.93647	0.0528104	0.794606
ENSG00000237943	PRKCQ-AS1	20.7104	-1.32074	0.683523	-1.93225	0.053329	0.794606
ENSG00000267924	RP11-255H23.4	47.831	0.803555	0.414473	1.93874	0.0525331	0.794606
ENSG00000277209	RPPH1	13.7839	1.91472	0.992213	1.92975	0.0536381	0.794606
ENSG00000139618	BRCA2	210.836	-0.449438	0.233183	-1.9274	0.0539293	0.795231
ENSG00000142765	SYTL1	428.933	0.416778	0.216199	1.92775	0.0538862	0.795231
ENSG00000116990	MYCL	37.5012	-0.796232	0.413357	-1.92626	0.0540723	0.796479
ENSG00000225140	RP11-809C18.3	3.93905	2.68234	1.3927	1.926	0.0541049	0.796479
ENSG00000104859	CLASRP	356.936	0.435232	0.226263	1.92356	0.0544091	0.798161
ENSG00000123737	EXOSC9	581.406	0.32189	0.167366	1.92326	0.054447	0.798161
ENSG00000149798	CDC42EP2	51.7061	-0.681561	0.354126	-1.92463	0.0542758	0.798161
ENSG00000167971	CASKIN1	78.4838	0.563036	0.292643	1.92397	0.0543583	0.798161
ENSG00000259522	RP11-468E2.2	29.984	1.55839	0.810106	1.92369	0.0543938	0.798161
ENSG00000167641	PPP1R14A	57.2725	-0.691878	0.359822	-1.92283	0.0545009	0.798234
ENSG00000171497	PPID	683.807	-0.336768	0.175172	-1.9225	0.0545431	0.798234
ENSG00000162630	B3GALT2	9.92608	1.9545	1.01717	1.92151	0.0546674	0.799386
ENSG00000161542	PRPSAP1	1580.69	0.253633	0.132111	1.91986	0.0548759	0.801765
ENSG00000031003	FAM13B	197.157	0.447778	0.233798	1.91524	0.0554625	0.802352
ENSG00000100258	LMF2	779.905	0.294043	0.153635	1.91391	0.0556319	0.802352
ENSG00000100979	PLTP	101.917	-0.48834	0.255388	-1.91215	0.0558566	0.802352
ENSG00000101407	TTI1	697.38	-0.277809	0.145004	-1.91588	0.0553807	0.802352
ENSG00000110367	DDX6	2396.47	-0.256341	0.133792	-1.91597	0.055369	0.802352
ENSG00000113407	TARS	2103.55	-0.340249	0.177494	-1.91696	0.0552424	0.802352
ENSG00000135424	ITGA7	76.6435	0.628893	0.328983	1.91163	0.0559237	0.802352
ENSG00000140443	IGF1R	541.812	-0.457352	0.238829	-1.91498	0.0554957	0.802352
ENSG00000147454	SLC25A37	581.918	0.3652	0.191037	1.91168	0.0559179	0.802352
ENSG00000149554	CHEK1	712.471	-0.29168	0.152362	-1.91439	0.0555697	0.802352
ENSG00000154310	TNIK	158.478	0.714378	0.373162	1.91439	0.0555704	0.802352
ENSG00000157483	MYO1E	932.495	0.31533	0.164758	1.9139	0.0556332	0.802352
ENSG00000162367	TAL1	22.5973	0.979354	0.512289	1.91172	0.055912	0.802352
ENSG00000162601	MYSM1	879.757	0.538409	0.281482	1.91277	0.0557775	0.802352
ENSG00000169607	CKAP2L	441.942	-0.313543	0.163568	-1.91689	0.0552514	0.802352
ENSG00000179954	SSC5D	33.2588	0.936951	0.488479	1.9181	0.0550987	0.802352
ENSG00000226029	RP4-798A10.2	20.8774	1.55296	0.810159	1.91685	0.0552564	0.802352
ENSG00000232043	RP4-530I15.9	11.0167	1.60005	0.836118	1.91367	0.0556628	0.802352
ENSG00000233937	CTC-338M12.4	66.2191	0.978336	0.511775	1.91165	0.0559209	0.802352
ENSG00000254726	MEX3A	2700.24	-0.271019	0.141766	-1.91173	0.0559104	0.802352
ENSG00000258593	CTD-3051D23.4	10.7164	1.66558	0.869724	1.91507	0.0554835	0.802352
ENSG00000272871	RP11-408A13.4	13.5018	1.4613	0.76167	1.91855	0.0550414	0.802352
ENSG00000250067	YJEFN3	66.6724	0.957143	0.500939	1.9107	0.0560431	0.803407
ENSG00000005206	SPPL2B	417.844	0.411053	0.215477	1.90764	0.0564373	0.804702
ENSG00000091656	ZFHX4	758.082	0.552248	0.290159	1.90326	0.0570063	0.804702
ENSG00000107821	KAZALD1	110.975	-0.486327	0.255434	-1.90392	0.0569203	0.804702
ENSG00000119242	CCDC92	458.098	-0.287999	0.151143	-1.90547	0.0567185	0.804702
ENSG00000142192	APP	14617.2	-0.273061	0.143419	-1.90394	0.0569178	0.804702
ENSG00000144395	CCDC150	92.4971	0.710561	0.372614	1.90696	0.0565255	0.804702
ENSG00000152689	RASGRP3	63.3213	0.802756	0.42113	1.9062	0.0566246	0.804702
ENSG00000157306	RP11-66N24.4	43.6865	0.858107	0.450822	1.90343	0.0569849	0.804702
ENSG00000171766	GATM	94.0829	0.801274	0.420588	1.90513	0.0567632	0.804702
ENSG00000173137	ADCK5	325.344	0.356642	0.186869	1.90851	0.0563254	0.804702
ENSG00000173262	SLC2A14	125.9	0.526075	0.276325	1.90382	0.0569332	0.804702
ENSG00000182796	TMEM198B	144.828	0.469944	0.246859	1.90369	0.0569503	0.804702
ENSG00000184956	MUC6	11.526	1.93843	1.01633	1.90727	0.056485	0.804702
ENSG00000204149	AGAP6	141.506	0.7512	0.394394	1.9047	0.0568197	0.804702
ENSG00000204991	SPIRE2	179.632	0.463668	0.243036	1.90781	0.0564153	0.804702
ENSG00000239665	RP11-295P9.3	191.991	0.751929	0.394671	1.9052	0.0567537	0.804702
ENSG00000259972	AC009120.6	41.4971	1.03961	0.544713	1.90855	0.0563205	0.804702
ENSG00000260051	LA16c-390E6.4	7.55609	1.89234	0.992461	1.90671	0.0565583	0.804702
ENSG00000274317	RP11-93G5.1	5.43032	2.6701	1.39882	1.90883	0.0562843	0.804702
ENSG00000135597	REPS1	2416.73	0.243517	0.128127	1.90058	0.0573564	0.805754
ENSG00000136490	LIMD2	92.7901	-0.663632	0.349234	-1.90025	0.0574001	0.805754
ENSG00000148604	RGR	39.4972	1.10759	0.582593	1.90114	0.0572843	0.805754
ENSG00000165209	STRBP	1930.75	0.262648	0.138123	1.90155	0.0572297	0.805754
ENSG00000165512	ZNF22	638.092	-0.409725	0.215694	-1.89957	0.0574896	0.805754
ENSG00000187741	FANCA	684.601	0.364332	0.191774	1.8998	0.0574595	0.805754
ENSG00000197140	ADAM32	39.2718	0.848894	0.446263	1.90223	0.0571412	0.805754
ENSG00000214655	ZSWIM8	843.195	0.425107	0.223796	1.89953	0.0574948	0.805754
ENSG00000237940	AC093642.3	7.35004	1.80887	0.951216	1.90164	0.0572188	0.805754
ENSG00000001630	CYP51A1	4785.74	-0.226767	0.119486	-1.89786	0.0577147	0.805952
ENSG00000105127	AKAP8	588.687	0.318644	0.16784	1.8985	0.0576304	0.805952
ENSG00000168546	GFRA2	13.1622	1.57892	0.832487	1.89663	0.0578769	0.805952
ENSG00000178038	ALS2CL	229.778	1.16508	0.614029	1.89744	0.05777	0.805952
ENSG00000224086	LL22NC03-86G7.1	94.1295	0.985929	0.519552	1.89765	0.0577421	0.805952
ENSG00000230006	ANKRD36BP2	145.527	0.819344	0.431944	1.89688	0.0578444	0.805952
ENSG00000279377	AC003973.3	159.364	0.643941	0.339407	1.89726	0.0577942	0.805952
ENSG00000280067	CTD-2600H12.2	38.0256	1.28095	0.674758	1.89839	0.0576448	0.805952
ENSG00000128510	CPA4	74.7043	0.642928	0.339138	1.89577	0.0579901	0.806696
ENSG00000153823	PID1	79.8779	-0.578979	0.305501	-1.89518	0.0580685	0.806696
ENSG00000163017	ACTG2	1188.37	-1.25163	0.660319	-1.89549	0.058027	0.806696
ENSG00000058085	LAMC2	1051.62	-0.320919	0.169666	-1.89147	0.0585615	0.807457
ENSG00000095066	HOOK2	754.025	0.486742	0.258107	1.88581	0.05932	0.807457
ENSG00000099797	TECR	2227.02	0.282409	0.149693	1.88658	0.0592165	0.807457
ENSG00000101004	NINL	224.708	0.534553	0.283012	1.8888	0.0589188	0.807457
ENSG00000102901	CENPT	480.225	0.403883	0.21383	1.8888	0.0589181	0.807457
ENSG00000109861	CTSC	617.615	-0.466323	0.246477	-1.89195	0.0584971	0.807457
ENSG00000111196	MAGOHB	391.676	-0.367088	0.194488	-1.88746	0.059099	0.807457
ENSG00000117407	ARTN	124.527	-0.551176	0.292183	-1.88641	0.0592402	0.807457
ENSG00000120049	KCNIP2	9.16128	1.63474	0.863736	1.89263	0.0584067	0.807457
ENSG00000123201	GUCY1B2	5.93411	2.03468	1.07431	1.89394	0.0582329	0.807457
ENSG00000133460	SLC2A11	189.813	0.601681	0.318816	1.88724	0.0591283	0.807457
ENSG00000141384	TAF4B	179.618	-0.417639	0.22092	-1.89046	0.058697	0.807457
ENSG00000141934	PLPP2	1124.21	0.272799	0.144155	1.8924	0.0584383	0.807457
ENSG00000143147	GPR161	443.902	-0.343966	0.182045	-1.88945	0.0588315	0.807457
ENSG00000146757	ZNF92	162.408	-0.414777	0.219057	-1.89346	0.0582962	0.807457
ENSG00000151006	PRSS53	170.076	1.28115	0.677521	1.89094	0.0586325	0.807457
ENSG00000151240	DIP2C	910.458	0.376125	0.198914	1.8909	0.0586383	0.807457
ENSG00000156463	SH3RF2	47.6754	0.782367	0.41386	1.89041	0.0587027	0.807457
ENSG00000188910	GJB3	268.916	0.45233	0.239718	1.88692	0.059171	0.807457
ENSG00000196757	ZNF700	387.895	0.462798	0.245302	1.88664	0.0592081	0.807457
ENSG00000215375	MYL5	72.5367	0.685255	0.361971	1.89312	0.058342	0.807457
ENSG00000227683	RP11-445N18.5	4.7004	-2.50715	1.32399	-1.89363	0.0582736	0.807457
ENSG00000240429	LRRFIP1P1	112.223	0.760005	0.402962	1.88605	0.0592887	0.807457
ENSG00000243989	ACY1	192.457	-0.399315	0.211624	-1.88691	0.0591724	0.807457
ENSG00000254721	RP11-805J14.5	9.39984	-2.15681	1.14371	-1.8858	0.0593216	0.807457
ENSG00000262160	RP11-96D1.11	228.391	0.433512	0.22949	1.88903	0.0588885	0.807457
ENSG00000159403	C1R	517.098	0.425577	0.225817	1.88461	0.0594827	0.80824
ENSG00000167987	VPS37C	253.179	-0.354903	0.188318	-1.88459	0.0594851	0.80824
ENSG00000174669	SLC29A2	216.352	-0.36874	0.195685	-1.88435	0.0595176	0.80824
ENSG00000125630	POLR1B	609.382	-0.368415	0.195629	-1.88324	0.0596683	0.808537
ENSG00000127870	RNF6	744.12	-0.269923	0.143335	-1.88317	0.059678	0.808537
ENSG00000179981	TSHZ1	111.494	-0.518652	0.275334	-1.88372	0.0596027	0.808537
ENSG00000005884	ITGA3	367.628	-0.452874	0.240824	-1.88052	0.0600377	0.809896
ENSG00000104312	RIPK2	1136.78	-0.273569	0.145464	-1.88066	0.0600183	0.809896
ENSG00000108465	CDK5RAP3	1041.68	0.499179	0.265322	1.88141	0.0599167	0.809896
ENSG00000152620	NADK2	237.087	-0.442422	0.235282	-1.88038	0.0600557	0.809896
ENSG00000163293	NIPAL1	440.009	0.396356	0.210739	1.88079	0.0600004	0.809896
ENSG00000267680	ZNF224	118.769	0.61393	0.326295	1.88152	0.0599016	0.809896
ENSG00000260034	LCMT1-AS2	16.8557	1.52245	0.810164	1.87919	0.0602184	0.811466
ENSG00000118894	EEF2KMT	197.384	-0.407713	0.217183	-1.87728	0.0604804	0.811873
ENSG00000171757	LRRC34	29.7379	-0.881848	0.469661	-1.87763	0.0604321	0.811873
ENSG00000177990	DPY19L2	113.29	0.85999	0.458081	1.87738	0.0604664	0.811873
ENSG00000178573	MAF	22.2716	1.10549	0.588563	1.87828	0.0603427	0.811873
ENSG00000258314	CTD-2314B22.1	51.3665	0.741285	0.39469	1.87815	0.0603611	0.811873
ENSG00000149633	KIAA1755	161.626	-0.502745	0.26807	-1.87542	0.0607344	0.81466
ENSG00000108829	LRRC59	4588.96	-0.305754	0.163501	-1.87004	0.061478	0.817147
ENSG00000111912	NCOA7	2490.84	-0.367423	0.196325	-1.8715	0.061276	0.817147
ENSG00000116883	RP11-268J15.5	34.6243	1.14646	0.612053	1.87314	0.0610492	0.817147
ENSG00000130829	DUSP9	41.7194	0.777249	0.415121	1.87234	0.0611596	0.817147
ENSG00000182158	CREB3L2	2532.47	-0.328672	0.175617	-1.87153	0.0612721	0.817147
ENSG00000197558	SSPO	42.8147	1.09553	0.585657	1.8706	0.0614007	0.817147
ENSG00000213676	ATF6B	717.79	0.337029	0.180076	1.87159	0.0612632	0.817147
ENSG00000221817	PPP3CB-AS1	71.9522	0.990446	0.529468	1.87064	0.0613945	0.817147
ENSG00000228302	RP11-186N15.3	19.404	1.48344	0.792159	1.87265	0.0611163	0.817147
ENSG00000267702	RP11-53B2.2	37.9727	1.27211	0.679551	1.87198	0.0612092	0.817147
ENSG00000278615	C11orf98	243.244	-0.379386	0.202877	-1.87003	0.0614796	0.817147
ENSG00000279861	RP11-43N16.4	31.0538	1.12322	0.600401	1.87078	0.0613754	0.817147
ENSG00000113971	NPHP3	207.237	0.653128	0.349403	1.86927	0.0615855	0.817934
ENSG00000120129	DUSP1	192.218	-0.425591	0.227976	-1.86682	0.0619261	0.818268
ENSG00000122783	C7orf49	407.264	-0.328272	0.175677	-1.86861	0.0616768	0.818268
ENSG00000163898	LIPH	929.541	0.342341	0.183439	1.86624	0.0620078	0.818268
ENSG00000172243	CLEC7A	211.094	1.24399	0.666241	1.86718	0.0618767	0.818268
ENSG00000175782	SLC35E3	257.56	0.435496	0.233376	1.86607	0.0620311	0.818268
ENSG00000185085	INTS5	281.549	-0.412443	0.220953	-1.86665	0.0619502	0.818268
ENSG00000226527	AP000289.6	4.25063	-2.41033	1.29083	-1.86727	0.0618638	0.818268
ENSG00000274944	RP5-864K19.6	7.95108	1.60652	0.860313	1.86736	0.0618509	0.818268
ENSG00000280392	RP11-357N13.6	7.09769	2.41468	1.29311	1.86735	0.0618532	0.818268
ENSG00000182648	LINC01006	371.994	-0.295897	0.158664	-1.86493	0.0621918	0.819772
ENSG00000164309	CMYA5	69.0627	0.841215	0.451216	1.86433	0.0622756	0.819856
ENSG00000197594	ENPP1	37.2268	-0.962543	0.516327	-1.86421	0.0622918	0.819856
ENSG00000276449	AC004076.5	16.1834	1.51197	0.811419	1.86336	0.0624111	0.820809
ENSG00000108448	TRIM16L	115.982	-0.564462	0.30302	-1.86279	0.0624921	0.821257
ENSG00000174501	ANKRD36C	278.726	1.1877	0.637905	1.86188	0.0626205	0.822328
ENSG00000006747	SCIN	53.7228	0.904476	0.48622	1.86022	0.0628546	0.822871
ENSG00000068097	HEATR6	197.678	-0.382908	0.206005	-1.85873	0.0630648	0.822871
ENSG00000078018	MAP2	1065.67	-0.283107	0.152285	-1.85906	0.0630183	0.822871
ENSG00000112964	GHR	101.012	0.645086	0.347189	1.85802	0.0631658	0.822871
ENSG00000131089	ARHGEF9	646.681	0.33928	0.182323	1.86087	0.0627618	0.822871
ENSG00000133069	TMCC2	345.766	-0.41844	0.225082	-1.85905	0.0630195	0.822871
ENSG00000163814	CDCP1	1431.78	-0.296217	0.159431	-1.85796	0.0631742	0.822871
ENSG00000164096	C4orf3	2568.79	0.288954	0.155417	1.85922	0.0629965	0.822871
ENSG00000171302	CANT1	947.823	-0.282696	0.152156	-1.85793	0.0631785	0.822871
ENSG00000203706	SERTAD4-AS1	90.507	-0.488115	0.262362	-1.86046	0.0628199	0.822871
ENSG00000232810	TNF	40.2323	-0.802087	0.431033	-1.86085	0.0627657	0.822871
ENSG00000106785	TRIM14	703.291	-0.261372	0.140708	-1.85755	0.063233	0.822968
ENSG00000280109	PLAC4	61.4375	1.92601	1.03714	1.85704	0.0633053	0.823297
ENSG00000189157	FAM47E	24.4776	1.03314	0.55646	1.85663	0.0633634	0.823442
ENSG00000276547	PCDHGB5	5.32233	2.31323	1.24615	1.8563	0.0634112	0.823453
ENSG00000150787	PTS	235.185	-0.38979	0.210063	-1.85558	0.0635128	0.82416
ENSG00000132837	DMGDH	8.5064	1.47186	0.794311	1.853	0.0638825	0.827853
ENSG00000278662	GOLGA6L10	106.595	0.83429	0.450254	1.85293	0.0638919	0.827853
ENSG00000145416	MARCH1	85.8114	0.905633	0.489214	1.8512	0.0641404	0.829472
ENSG00000165526	RPUSD4	230.867	-0.338698	0.182962	-1.8512	0.0641409	0.829472
ENSG00000258056	RP11-644F5.11	55.919	-0.640634	0.346092	-1.85105	0.0641624	0.829472
ENSG00000270392	PFN1P2	10.3773	1.77596	0.95959	1.85075	0.0642062	0.829472
ENSG00000146872	TLK2	745.479	-0.277601	0.150075	-1.84975	0.0643501	0.830719
ENSG00000072310	SREBF1	333.623	0.337315	0.182469	1.84861	0.0645134	0.831711
ENSG00000120306	CYSTM1	161.43	-0.426954	0.230991	-1.84835	0.064551	0.831711
ENSG00000187151	ANGPTL5	13.1423	-1.51423	0.819287	-1.84823	0.0645694	0.831711
ENSG00000118523	CTGF	334.244	-0.565272	0.306027	-1.84713	0.0647283	0.832744
ENSG00000182472	CAPN12	60.1102	1.00777	0.545619	1.84702	0.0647447	0.832744
ENSG00000025772	TOMM34	1162.68	-0.355004	0.192372	-1.8454	0.064979	0.833255
ENSG00000072682	P4HA2	841.508	-0.280557	0.151996	-1.84582	0.0649183	0.833255
ENSG00000110723	EXPH5	345.068	-0.405668	0.219841	-1.84528	0.0649969	0.833255
ENSG00000213246	SUPT4H1	559.046	-0.300271	0.162739	-1.84511	0.0650222	0.833255
ENSG00000279078	SND1-IT1	6.36606	2.48483	1.3459	1.84623	0.0648589	0.833255
ENSG00000087995	METTL2A	239.438	-0.388982	0.211229	-1.84151	0.0655464	0.833415
ENSG00000135074	ADAM19	65.5416	-0.659411	0.358001	-1.84192	0.0654862	0.833415
ENSG00000142156	COL6A1	3526.43	-0.353168	0.19151	-1.84412	0.0651656	0.833415
ENSG00000159588	CCDC17	24.3292	1.16799	0.634285	1.84143	0.065558	0.833415
ENSG00000163617	CCDC191	114.459	0.593901	0.322406	1.84209	0.0654621	0.833415
ENSG00000164898	FMC1	84.7091	-0.534791	0.290359	-1.84183	0.0655002	0.833415
ENSG00000172757	CFL1	5203.2	-0.356703	0.193606	-1.84242	0.0654136	0.833415
ENSG00000245156	RP11-867G23.3	8.63042	1.7351	0.941935	1.84206	0.0654667	0.833415
ENSG00000272037	KB-431C1.5	18.7759	1.72613	0.936854	1.84248	0.0654054	0.833415
ENSG00000272645	GTF2IP20	67.6398	0.808474	0.438585	1.84337	0.0652751	0.833415
ENSG00000280537	RP11-33O4.2	22.3522	1.1584	0.62885	1.8421	0.0654612	0.833415
ENSG00000167123	CERCAM	279.175	0.434465	0.236117	1.84004	0.0657624	0.835406
ENSG00000269653	CTB-102L5.7	8.92531	1.93808	1.05362	1.83944	0.0658502	0.835916
ENSG00000111554	MDM1	133.391	0.45763	0.248894	1.83865	0.0659661	0.836175
ENSG00000151503	NCAPD3	851.203	-0.276918	0.150599	-1.83878	0.0659482	0.836175
ENSG00000164219	PGGT1B	477.967	0.292588	0.159179	1.8381	0.0660471	0.836596
ENSG00000054219	LY75	365.268	0.385796	0.210031	1.83685	0.0662321	0.836766
ENSG00000154734	ADAMTS1	761.18	0.510005	0.277705	1.8365	0.0662836	0.836766
ENSG00000163945	UVSSA	254.165	0.62107	0.338201	1.83639	0.0662993	0.836766
ENSG00000198899	MT-ATP6	46217	0.768194	0.418113	1.83729	0.0661676	0.836766
ENSG00000223546	LINC00630	26.6014	0.84651	0.460746	1.83726	0.0661712	0.836766
ENSG00000223599	RP11-216N14.7	7.63297	2.34611	1.27793	1.83586	0.0663782	0.837159
ENSG00000168040	FADD	453.298	-0.323866	0.176444	-1.83552	0.0664285	0.83719
ENSG00000154227	CERS3	7.55091	1.60708	0.875799	1.83499	0.066507	0.837577
ENSG00000185883	ATP6V0C	840.336	0.324162	0.176738	1.83414	0.0666337	0.837968
ENSG00000232133	IMPDH1P10	3.56215	-4.13938	2.25658	-1.83436	0.066601	0.837968
ENSG00000005961	ITGA2B	15.177	1.14949	0.627113	1.83298	0.0668049	0.838462
ENSG00000141933	TPGS1	76.1892	0.526981	0.287506	1.83294	0.0668121	0.838462
ENSG00000181038	METTL23	202.752	-0.352021	0.192056	-1.83291	0.0668166	0.838462
ENSG00000121236	TRIM6	45.5777	-0.767997	0.419169	-1.83219	0.0669229	0.839195
ENSG00000185101	ANO9	107.412	0.68543	0.374326	1.8311	0.0670853	0.84063
ENSG00000119321	FKBP15	595.414	0.294306	0.160879	1.82936	0.0673454	0.841698
ENSG00000130021	PUDP	160.73	-0.372993	0.203851	-1.82973	0.06729	0.841698
ENSG00000184205	TSPYL2	135.084	0.634407	0.346874	1.82893	0.0674108	0.841698
ENSG00000240132	ETF1P2	3.53536	3.54092	1.93602	1.82898	0.0674033	0.841698
ENSG00000279029	RP11-144I2.1	13.0311	1.72047	0.940369	1.82957	0.0673143	0.841698
ENSG00000198408	MGEA5	2042.98	0.352834	0.193074	1.82745	0.0676314	0.843851
ENSG00000105519	CAPS	2665.37	0.441941	0.241897	1.82698	0.0677035	0.84415
ENSG00000107819	SFXN3	387.591	-0.328282	0.17976	-1.82622	0.0678164	0.844956
ENSG00000168397	ATG4B	810.361	0.352215	0.19296	1.82533	0.0679512	0.846033
ENSG00000008196	TFAP2B	7.19655	2.39212	1.3125	1.82257	0.0683681	0.846648
ENSG00000036530	CYP46A1	5.41076	2.42636	1.33127	1.82259	0.0683649	0.846648
ENSG00000054282	SDCCAG8	519.81	-0.268943	0.147944	-1.81787	0.0690836	0.846648
ENSG00000100083	GGA1	950.447	0.375894	0.206165	1.82326	0.0682633	0.846648
ENSG00000100836	PABPN1	1498.13	0.324231	0.178296	1.8185	0.0689878	0.846648
ENSG00000111331	OAS3	132.841	-0.554885	0.304357	-1.82314	0.0682824	0.846648
ENSG00000111728	ST8SIA1	88.8126	-0.569497	0.312783	-1.82074	0.068646	0.846648
ENSG00000114120	SLC25A36	1877.38	0.361163	0.198507	1.8194	0.0688507	0.846648
ENSG00000119401	TRIM32	329.652	0.361491	0.198563	1.82054	0.0686769	0.846648
ENSG00000123096	SSPN	68.9094	-0.594374	0.325908	-1.82375	0.0681901	0.846648
ENSG00000124019	FAM124B	65.4312	0.693683	0.38032	1.82395	0.0681601	0.846648
ENSG00000129757	CDKN1C	74.2472	0.718099	0.393921	1.82295	0.068311	0.846648
ENSG00000132915	PDE6A	3.38398	2.50392	1.3773	1.818	0.0690645	0.846648
ENSG00000141574	SECTM1	737.78	-0.394256	0.216335	-1.82243	0.0683903	0.846648
ENSG00000145349	CAMK2D	426.899	-0.323373	0.177538	-1.82143	0.0685408	0.846648
ENSG00000152117	AC093838.4	785.305	0.446485	0.24513	1.82142	0.0685432	0.846648
ENSG00000157601	MX1	337.796	0.442989	0.243672	1.81797	0.0690688	0.846648
ENSG00000164292	RHOBTB3	420.393	-0.349281	0.192043	-1.81877	0.0689471	0.846648
ENSG00000165716	FAM69B	87.5965	0.497044	0.273496	1.81737	0.0691605	0.846648
ENSG00000169087	HSPBAP1	164.29	0.450323	0.24775	1.81765	0.069117	0.846648
ENSG00000173848	NET1	4840.79	-0.318773	0.175149	-1.82001	0.0687581	0.846648
ENSG00000176903	PNMA1	489.267	-0.302423	0.166241	-1.81919	0.0688831	0.846648
ENSG00000279801	RP11-75C10.6	32.3961	1.4644	0.804357	1.82058	0.0686704	0.846648
ENSG00000283472	ITCH	7.6863	-2.53552	1.39288	-1.82034	0.068707	0.846648
ENSG00000110057	UNC93B1	195.279	-0.387358	0.21338	-1.81534	0.069472	0.848907
ENSG00000159202	UBE2Z	1545.08	-0.240405	0.132461	-1.81491	0.069537	0.848907
ENSG00000261868	MFSD1P1	7.04368	2.21217	1.21855	1.81541	0.0694608	0.848907
ENSG00000280693	SH3PXD2A-AS1	6.30471	1.87036	1.03056	1.8149	0.0695389	0.848907
ENSG00000006451	RALA	1206.23	-0.272686	0.151857	-1.79567	0.0725468	0.850291
ENSG00000023909	GCLM	867.084	0.535423	0.298075	1.79627	0.0724523	0.850291
ENSG00000027075	PRKCH	225.12	-0.358799	0.200915	-1.78582	0.0741285	0.850291
ENSG00000046651	OFD1	752.279	0.305554	0.169561	1.80203	0.0715414	0.850291
ENSG00000047346	FAM214A	278.261	0.382229	0.210836	1.81292	0.0698442	0.850291
ENSG00000065320	NTN1	941.251	-0.319698	0.176967	-1.80654	0.0708333	0.850291
ENSG00000067365	METTL22	103.027	0.631124	0.348286	1.81209	0.0699729	0.850291
ENSG00000081760	AACS	807.24	0.295929	0.166169	1.78089	0.0749311	0.850291
ENSG00000087086	FTL	2550.31	-0.322682	0.179409	-1.79858	0.0720845	0.850291
ENSG00000087253	LPCAT2	40.2213	1.14585	0.638695	1.79405	0.0728055	0.850291
ENSG00000095585	BLNK	120.706	0.487271	0.272605	1.78746	0.0738633	0.850291
ENSG00000100201	DDX17	8139.03	0.296015	0.163495	1.81054	0.0702113	0.850291
ENSG00000102886	GDPD3	109.101	0.581367	0.326625	1.77992	0.0750885	0.850291
ENSG00000106976	DNM1	150.718	0.536294	0.298142	1.79879	0.0720523	0.850291
ENSG00000109062	SLC9A3R1	2008.06	-0.269288	0.148898	-1.80854	0.070522	0.850291
ENSG00000111261	MANSC1	650.061	0.299758	0.166582	1.79946	0.0719466	0.850291
ENSG00000111275	ALDH2	186.818	0.462064	0.258648	1.78645	0.0740258	0.850291
ENSG00000111344	RASAL1	280.07	0.387291	0.213673	1.81254	0.0699035	0.850291
ENSG00000112893	MAN2A1	261.506	-0.355799	0.197638	-1.80026	0.0718195	0.850291
ENSG00000113456	RAD1	1137.93	-0.39961	0.223222	-1.79019	0.0734232	0.850291
ENSG00000113593	PPWD1	223.654	0.402181	0.224343	1.7927	0.0730205	0.850291
ENSG00000115474	KCNJ13	12.0357	2.22881	1.2471	1.78719	0.0739074	0.850291
ENSG00000116096	SPR	208.021	-0.419813	0.231716	-1.81175	0.0700244	0.850291
ENSG00000119514	GALNT12	467.816	0.600308	0.331835	1.80906	0.0704424	0.850291
ENSG00000121281	ADCY7	367.499	-0.375537	0.210155	-1.78695	0.0739456	0.850291
ENSG00000122299	ZC3H7A	948.329	0.283535	0.1575	1.80022	0.0718262	0.850291
ENSG00000127249	ATP13A4	29.8275	1.06919	0.59884	1.78544	0.0741903	0.850291
ENSG00000130826	DKC1	1196.97	-0.278407	0.155721	-1.78786	0.0737987	0.850291
ENSG00000131236	CAP1	3387.65	-0.27644	0.153531	-1.80055	0.0717737	0.850291
ENSG00000132964	CDK8	366.531	-0.354047	0.197496	-1.79269	0.0730232	0.850291
ENSG00000133114	GPALPP1	566.317	0.301603	0.167812	1.79727	0.0722929	0.850291
ENSG00000133247	KMT5C	107.225	0.526846	0.295192	1.78475	0.0743012	0.850291
ENSG00000133816	MICAL2	211.546	-0.407497	0.228394	-1.78418	0.0743944	0.850291
ENSG00000134744	ZCCHC11	1055.17	0.367207	0.204542	1.79527	0.0726107	0.850291
ENSG00000135046	ANXA1	2522.31	-0.402356	0.22248	-1.80851	0.0705278	0.850291
ENSG00000135956	TMEM127	695.042	-0.327552	0.1811	-1.80868	0.070501	0.850291
ENSG00000136147	PHF11	207.279	0.371644	0.207691	1.78941	0.0735492	0.850291
ENSG00000136689	IL1RN	118.979	0.493394	0.275647	1.78995	0.0734618	0.850291
ENSG00000137266	SLC22A23	43.3473	0.885171	0.492634	1.79681	0.0723654	0.850291
ENSG00000137440	FGFBP1	38.2175	0.894037	0.4937	1.81089	0.070158	0.850291
ENSG00000137692	DCUN1D5	574.503	-0.334525	0.187629	-1.7829	0.0746026	0.850291
ENSG00000138074	SLC5A6	1165.31	-0.290887	0.163066	-1.78386	0.074447	0.850291
ENSG00000141564	RPTOR	482.07	-0.30443	0.168915	-1.80227	0.0715031	0.850291
ENSG00000142330	CAPN10	207.076	0.419292	0.23341	1.79637	0.0724351	0.850291
ENSG00000143847	PPFIA4	253.218	1.15903	0.646463	1.79289	0.0729913	0.850291
ENSG00000146670	CDCA5	619.536	-0.314458	0.175831	-1.78841	0.0737096	0.850291
ENSG00000146802	TMEM168	387.501	0.302097	0.166722	1.81198	0.0699895	0.850291
ENSG00000148187	MRRF	545.243	0.301982	0.168191	1.79547	0.0725794	0.850291
ENSG00000148339	SLC25A25	449.11	-0.328255	0.183393	-1.7899	0.0734704	0.850291
ENSG00000148704	VAX1	35.575	-0.749448	0.419835	-1.7851	0.0742453	0.850291
ENSG00000149428	HYOU1	1827.35	-0.239003	0.133414	-1.79144	0.0732228	0.850291
ENSG00000150768	DLAT	932.547	-0.272918	0.151505	-1.80138	0.0716425	0.850291
ENSG00000152583	SPARCL1	14.1456	1.63901	0.911167	1.7988	0.0720501	0.850291
ENSG00000153162	BMP6	35.3039	-1.03436	0.571109	-1.81115	0.070118	0.850291
ENSG00000153956	CACNA2D1	10.5708	-1.52631	0.84835	-1.79915	0.0719957	0.850291
ENSG00000155657	TTN	48.6791	0.794498	0.439499	1.80773	0.070648	0.850291
ENSG00000157087	ATP2B2	9.34103	1.49812	0.829853	1.80528	0.0710308	0.850291
ENSG00000160767	FAM189B	814.766	-0.266252	0.147113	-1.80985	0.0703191	0.850291
ENSG00000163660	CCNL1	1605.18	0.505303	0.280312	1.80265	0.0714438	0.850291
ENSG00000163931	TKT	1512.69	-0.30712	0.169923	-1.80741	0.070699	0.850291
ENSG00000164128	NPY1R	741.339	0.412431	0.231388	1.78242	0.0746805	0.850291
ENSG00000164929	BAALC	6.18774	1.75942	0.975896	1.80288	0.0714076	0.850291
ENSG00000164930	FZD6	2020.44	0.263727	0.146161	1.80435	0.0711757	0.850291
ENSG00000166444	ST5	300.615	-0.332146	0.186507	-1.78088	0.0749326	0.850291
ENSG00000167085	PHB	2538.65	-0.30668	0.170435	-1.7994	0.0719557	0.850291
ENSG00000171045	TSNARE1	272.202	0.360569	0.201134	1.79268	0.0730242	0.850291
ENSG00000171843	MLLT3	623.948	0.423368	0.235741	1.79591	0.0725092	0.850291
ENSG00000173621	LRFN4	562.721	-0.350362	0.193964	-1.80632	0.0708677	0.850291
ENSG00000174652	ZNF266	381.375	0.328188	0.183299	1.79045	0.0733812	0.850291
ENSG00000176340	COX8A	456.802	-0.343259	0.192289	-1.78512	0.0742424	0.850291
ENSG00000178401	DNAJC22	84.2535	0.650983	0.364715	1.78491	0.0742759	0.850291
ENSG00000178726	THBD	22.8732	0.870025	0.48868	1.78036	0.0750172	0.850291
ENSG00000182718	ANXA2	7919.59	-0.31347	0.174137	-1.80014	0.0718386	0.850291
ENSG00000183690	EFHC2	18.5578	1.07274	0.601941	1.78214	0.0747268	0.850291
ENSG00000185838	GNB1L	47.2124	-0.714448	0.397093	-1.7992	0.0719875	0.850291
ENSG00000187951	ARHGAP11B	226.136	0.547915	0.307689	1.78074	0.0749547	0.850291
ENSG00000188687	SLC4A5	24.5983	0.956192	0.536033	1.78383	0.0744513	0.850291
ENSG00000196118	CCDC189	77.2675	0.522206	0.293272	1.78062	0.0749742	0.850291
ENSG00000196268	ZNF493	251.755	0.662514	0.365951	1.81039	0.0702352	0.850291
ENSG00000198886	MT-ND4	85969.9	0.765902	0.424397	1.80468	0.0711245	0.850291
ENSG00000204177	BMS1P1	40.9684	0.949194	0.532437	1.78273	0.0746298	0.850291
ENSG00000212694	LINC01089	61.0464	0.755436	0.421854	1.79075	0.0733331	0.850291
ENSG00000214049	UCA1	204.499	-0.478539	0.268329	-1.7834	0.0745207	0.850291
ENSG00000215018	COL28A1	69.7595	0.826461	0.463498	1.78309	0.0745709	0.850291
ENSG00000215126	CBWD7	65.5274	0.729482	0.408522	1.78566	0.074154	0.850291
ENSG00000223745	CCDC18-AS1	48.4165	0.969136	0.537958	1.80151	0.0716224	0.850291
ENSG00000225447	RPS15AP10	7.58581	2.00885	1.11275	1.80531	0.071026	0.850291
ENSG00000231881	RP5-1120P11.3	3.6391	2.36658	1.3226	1.78934	0.0735593	0.850291
ENSG00000233436	BTBD18	4.5659	2.24729	1.26188	1.78091	0.0749279	0.850291
ENSG00000236526	RP4-742J24.2	8.20584	1.90983	1.06129	1.79954	0.0719337	0.850291
ENSG00000236882	LINC01554	12.4494	1.40188	0.780702	1.79566	0.0725486	0.850291
ENSG00000242094	FOXP1-IT1	4.72799	2.22752	1.24247	1.79282	0.0730025	0.850291
ENSG00000244617	ASPRV1	10.4	1.46363	0.813937	1.79821	0.0721443	0.850291
ENSG00000246451	RP11-894P9.1	76.8491	0.893757	0.497091	1.79797	0.0721813	0.850291
ENSG00000246465	RP11-57A19.2	59.1314	-0.587256	0.326485	-1.79872	0.0720631	0.850291
ENSG00000252690	SCARNA15	41.0471	0.948002	0.528155	1.79493	0.0726647	0.850291
ENSG00000254682	RP11-660L16.2	61.9228	-0.571918	0.319824	-1.78823	0.073739	0.850291
ENSG00000258472	RP11-192H23.4	16.5656	1.16519	0.648649	1.79633	0.0724414	0.850291
ENSG00000258790	RP11-561B11.2	13.3389	-1.59307	0.879688	-1.81095	0.0701493	0.850291
ENSG00000258818	RNASE4	177.32	-0.42363	0.237892	-1.78077	0.0749505	0.850291
ENSG00000261239	ANKRD26P1	504.736	0.572215	0.318885	1.79443	0.0727453	0.850291
ENSG00000261408	TEN1-CDK3	40.9546	1.04556	0.57979	1.80335	0.0713338	0.850291
ENSG00000261460	RP11-106M3.3	27.0417	0.957349	0.534951	1.7896	0.0735178	0.850291
ENSG00000264801	ERVFRD-3	3.45433	3.21669	1.80697	1.78016	0.0750505	0.850291
ENSG00000270344	RP11-734K2.4	14.9189	1.2664	0.711368	1.78024	0.0750373	0.850291
ENSG00000271122	RP11-379H18.1	315.96	-0.33898	0.1875	-1.80789	0.0706229	0.850291
ENSG00000271895	RP4-635E18.8	33.1567	0.770344	0.426843	1.80475	0.0711139	0.850291
ENSG00000272918	CTB-152G17.6	31.7874	1.13282	0.632846	1.79004	0.073448	0.850291
ENSG00000275183	LENG9	30.8777	-0.776431	0.429328	-1.80848	0.0705318	0.850291
ENSG00000278967	RP5-849H19.3	5.15358	2.11753	1.1702	1.80954	0.0703673	0.850291
ENSG00000278983	RP11-426J5.3	9.07143	1.99211	1.11509	1.7865	0.074019	0.850291
ENSG00000279019	RP11-407G23.2	11.5008	1.54796	0.868165	1.78302	0.0745824	0.850291
ENSG00000243753	HLA-L	12.6134	1.50642	0.846521	1.77954	0.0751515	0.850455
ENSG00000172167	MTBP	708.912	0.357292	0.200881	1.77863	0.0753008	0.851595
ENSG00000254363	CTB-131B5.5	16.2231	1.51505	0.85204	1.77815	0.0753794	0.851933
ENSG00000106714	CNTNAP3	46.4685	0.77127	0.43399	1.77716	0.0755422	0.852495
ENSG00000108825	PTGES3L-AARSD1	12.527	1.16608	0.656521	1.77615	0.0757074	0.852495
ENSG00000167614	TTYH1	644.091	0.403534	0.227252	1.77571	0.0757812	0.852495
ENSG00000185989	RASA3	255.915	-0.556506	0.313245	-1.77658	0.0756365	0.852495
ENSG00000236609	ZNF853	172.393	-0.433188	0.243917	-1.77597	0.075738	0.852495
ENSG00000262533	RP11-667K14.4	24.4273	-1.26762	0.713884	-1.77566	0.0757885	0.852495
ENSG00000272486	RP11-532M24.1	15	1.10779	0.623941	1.77548	0.0758184	0.852495
ENSG00000273218	LLNLR-246C6.1	10.5297	1.46816	0.825962	1.77752	0.0754824	0.852495
ENSG00000100206	DMC1	34.7966	0.755147	0.425522	1.77464	0.075958	0.852655
ENSG00000113448	PDE4D	216.86	0.418057	0.235522	1.77503	0.0758935	0.852655
ENSG00000152527	PLEKHH2	393.086	0.928954	0.523499	1.77451	0.0759787	0.852655
ENSG00000065328	MCM10	797.737	-0.296899	0.167428	-1.77329	0.0761809	0.853284
ENSG00000132680	KIAA0907	1128.46	0.497855	0.280705	1.77359	0.0761315	0.853284
ENSG00000185946	RNPC3	238.575	0.600157	0.338434	1.77333	0.0761735	0.853284
ENSG00000009724	MASP2	18.9717	1.07868	0.609139	1.77082	0.0765899	0.853765
ENSG00000164211	STARD4	155.998	0.440176	0.248632	1.77039	0.0766624	0.853765
ENSG00000168096	ANKS3	123.889	0.505905	0.285512	1.77192	0.0764077	0.853765
ENSG00000188677	PARVB	391.531	-0.484117	0.273446	-1.77043	0.0766558	0.853765
ENSG00000203999	LINC01270	10.8574	-1.33334	0.753074	-1.77053	0.0766388	0.853765
ENSG00000238197	PAXBP1-AS1	39.6041	0.901624	0.509192	1.7707	0.0766112	0.853765
ENSG00000241468	ATP5J2	1977.28	-0.371995	0.21	-1.7714	0.0764938	0.853765
ENSG00000272599	RP11-152N13.16	11.418	1.32742	0.748951	1.77238	0.0763321	0.853765
ENSG00000280927	CTBP1-AS	34.4467	1.14611	0.647188	1.77091	0.0765755	0.853765
ENSG00000269924	RP11-697N18.4	6.57569	2.21553	1.25172	1.76998	0.0767297	0.853971
ENSG00000183098	GPC6	56.5904	0.731669	0.413465	1.7696	0.0767937	0.854141
ENSG00000111011	RSRC2	1604.57	0.295535	0.167042	1.76923	0.076856	0.854291
ENSG00000141295	SCRN2	173.483	0.436761	0.247115	1.76744	0.0771544	0.855494
ENSG00000186710	CFAP73	6.44742	2.10171	1.18887	1.76783	0.07709	0.855494
ENSG00000188234	AGAP4	58.6516	0.628618	0.355709	1.76722	0.0771907	0.855494
ENSG00000215472	RPL17-C18orf32	98.277	0.651656	0.368767	1.76712	0.0772083	0.855494
ENSG00000240695	RP11-102M11.1	6.67769	2.02615	1.14599	1.76803	0.0770556	0.855494
ENSG00000133466	C1QTNF6	118.11	0.480626	0.272175	1.76587	0.0774173	0.857267
ENSG00000115687	PASK	325.839	0.412674	0.233913	1.76422	0.0776949	0.857445
ENSG00000127863	TNFRSF19	12.9902	1.32813	0.75277	1.76433	0.0776767	0.857445
ENSG00000130147	SH3BP4	572.721	-0.484811	0.274916	-1.76349	0.0778176	0.857445
ENSG00000131051	RBM39	3780	0.401662	0.227587	1.76487	0.0775853	0.857445
ENSG00000169371	SNUPN	250.112	-0.375641	0.213015	-1.76345	0.077825	0.857445
ENSG00000177191	B3GNT8	14.1172	1.20843	0.685189	1.76365	0.0777913	0.857445
ENSG00000189403	HMGB1	5252.54	-0.327672	0.185741	-1.76413	0.0777097	0.857445
ENSG00000278867	RP11-640N20.4	11.6279	1.66176	0.941734	1.76457	0.0776359	0.857445
ENSG00000038427	VCAN	17.0588	-1.36307	0.775826	-1.75693	0.0789297	0.857662
ENSG00000043143	JADE2	346.15	-0.340164	0.193594	-1.7571	0.0789003	0.857662
ENSG00000050030	KIAA2022	199.877	0.3861	0.219643	1.75785	0.0787729	0.857662
ENSG00000101104	PABPC1L	391.833	0.610884	0.346845	1.76126	0.0781948	0.857662
ENSG00000103150	MLYCD	70.9976	0.551738	0.313302	1.76104	0.078231	0.857662
ENSG00000122033	MTIF3	332.464	-0.33535	0.190961	-1.75612	0.0790686	0.857662
ENSG00000123500	COL10A1	7.0103	1.89564	1.07589	1.76193	0.0780814	0.857662
ENSG00000136052	SLC41A2	177.741	-0.373747	0.212439	-1.75931	0.0785246	0.857662
ENSG00000136628	EPRS	5546.34	-0.219155	0.12458	-1.75915	0.0785526	0.857662
ENSG00000139117	CPNE8	9.68996	-1.5523	0.883673	-1.75665	0.078978	0.857662
ENSG00000166471	TMEM41B	305.948	0.403998	0.229816	1.75792	0.0787609	0.857662
ENSG00000171119	NRTN	107.845	0.493441	0.280248	1.76073	0.0782843	0.857662
ENSG00000171903	CYP4F11	42.3863	0.682602	0.387817	1.76011	0.0783885	0.857662
ENSG00000172766	NAA16	197.901	0.499628	0.284309	1.75734	0.07886	0.857662
ENSG00000179271	GADD45GIP1	671.442	-0.34467	0.196223	-1.75652	0.079	0.857662
ENSG00000184709	LRRC26	135.498	0.617379	0.350771	1.76006	0.0783969	0.857662
ENSG00000198682	PAPSS2	89.7141	-0.729554	0.414674	-1.75935	0.0785189	0.857662
ENSG00000204172	AGAP9	73.3266	0.900175	0.510628	1.76288	0.0779207	0.857662
ENSG00000204536	CCHCR1	554.535	0.280431	0.159284	1.76057	0.0783104	0.857662
ENSG00000233110	RP11-301L8.2	30.2831	1.187	0.673854	1.76151	0.0781518	0.857662
ENSG00000243629	LINC00880	3.40658	2.81104	1.59642	1.76084	0.0782655	0.857662
ENSG00000259627	RP11-244F12.2	40.2193	-0.824243	0.467594	-1.76273	0.0779459	0.857662
ENSG00000276248	RP11-230F18.5	37.8484	1.12989	0.643253	1.75652	0.079	0.857662
ENSG00000278139	RP4-533D7.6	8.81419	5.13256	2.92268	1.75612	0.0790686	0.857662
ENSG00000281207	SLFNL1-AS1	39.7336	0.977917	0.556786	1.75636	0.0790267	0.857662
ENSG00000008710	PKD1	780.119	0.512126	0.291861	1.75469	0.0793117	0.857705
ENSG00000100239	PPP6R2	536.301	0.280241	0.159791	1.7538	0.0794643	0.857705
ENSG00000100575	TIMM9	202.248	-0.386548	0.22018	-1.7556	0.0791565	0.857705
ENSG00000174744	BRMS1	276.428	-0.367672	0.209574	-1.75438	0.079366	0.857705
ENSG00000179344	HLA-DQB1	378.877	-0.410081	0.233757	-1.7543	0.0793784	0.857705
ENSG00000214135	AC024560.3	271.115	0.481338	0.274269	1.75498	0.0792619	0.857705
ENSG00000237172	B3GNT9	268.191	0.340111	0.193923	1.75384	0.0794572	0.857705
ENSG00000270804	CTD-2583A14.11	20.0064	0.98707	0.562637	1.75436	0.0793685	0.857705
ENSG00000179195	ZNF664	5020.41	-0.219156	0.124983	-1.75349	0.0795178	0.857755
ENSG00000243307	POM121L6P	3.5928	2.88444	1.64532	1.75311	0.0795827	0.857925
ENSG00000159388	BTG2	774.461	0.305458	0.174373	1.75175	0.0798165	0.859917
ENSG00000176381	PRR18	36.9162	-0.666573	0.380745	-1.75071	0.0799964	0.860797
ENSG00000260528	FAM157C	11.9808	1.45346	0.830106	1.75094	0.0799566	0.860797
ENSG00000279159	RP3-394A18.1	100.039	1.55202	0.88676	1.75021	0.0800821	0.861189
ENSG00000065029	ZNF76	328.736	0.320243	0.18342	1.74596	0.0808181	0.861611
ENSG00000102189	EEA1	844.14	0.290091	0.166078	1.74672	0.0806864	0.861611
ENSG00000102837	OLFM4	8.7855	1.44125	0.824593	1.74783	0.0804935	0.861611
ENSG00000111907	TPD52L1	3418.05	0.255877	0.146416	1.7476	0.0805326	0.861611
ENSG00000113460	BRIX1	1816.94	-0.432857	0.248036	-1.74514	0.0809612	0.861611
ENSG00000119938	PPP1R3C	90.6992	0.574351	0.328636	1.74768	0.0805189	0.861611
ENSG00000126247	CAPNS1	2597.23	-0.312339	0.178807	-1.7468	0.0806727	0.861611
ENSG00000132855	ANGPTL3	8.6648	1.92763	1.10492	1.74459	0.0810558	0.861611
ENSG00000168758	SEMA4C	625.979	-0.286737	0.164275	-1.74547	0.0809038	0.861611
ENSG00000186462	NAP1L2	5.37013	-1.92156	1.10118	-1.745	0.0809845	0.861611
ENSG00000197712	FAM114A1	736.682	-0.242177	0.138495	-1.74863	0.0803546	0.861611
ENSG00000215114	UBXN2B	898.419	-0.315951	0.180884	-1.74671	0.080688	0.861611
ENSG00000215256	DHRS4-AS1	353.311	-0.294878	0.168919	-1.74567	0.0808678	0.861611
ENSG00000231205	ZNF826P	18.4963	1.09005	0.62389	1.74718	0.0806069	0.861611
ENSG00000243156	MICAL3	2389.74	-0.248705	0.142492	-1.74539	0.0809168	0.861611
ENSG00000272047	GTF2H5	194.514	-0.345471	0.197851	-1.74612	0.0807909	0.861611
ENSG00000277152	RP11-622C24.2	8.57587	2.02733	1.16098	1.74622	0.0807727	0.861611
ENSG00000280649	AC245100.1	28.2347	-0.865974	0.496284	-1.74492	0.0809994	0.861611
ENSG00000283147	Z83313.1	194.469	-0.702685	0.40275	-1.74472	0.0810337	0.861611
ENSG00000006025	OSBPL7	50.1019	0.723407	0.415091	1.74277	0.0813746	0.862384
ENSG00000100522	GNPNAT1	815.892	-0.280738	0.161018	-1.74352	0.0812432	0.862384
ENSG00000142619	PADI3	5.44086	1.78094	1.02157	1.74332	0.081277	0.862384
ENSG00000169752	NRG4	6.54352	2.251	1.2915	1.74293	0.0813456	0.862384
ENSG00000228315	GUSBP11	129.811	0.701148	0.402141	1.74354	0.0812394	0.862384
ENSG00000073060	SCARB1	2086.42	0.217689	0.12499	1.74165	0.0815704	0.862702
ENSG00000101746	NOL4	5.74908	-1.73305	0.995243	-1.74133	0.0816252	0.862702
ENSG00000117625	RCOR3	808.873	0.41647	0.239192	1.74116	0.0816559	0.862702
ENSG00000167986	DDB1	2129.8	-0.252596	0.144984	-1.74223	0.0814677	0.862702
ENSG00000256223	ZNF10	182.69	0.568329	0.326397	1.74122	0.0816454	0.862702
ENSG00000267322	SNHG22	18.7698	1.50514	0.864575	1.74091	0.0817001	0.862702
ENSG00000102753	KPNA3	1204.02	0.275237	0.158264	1.7391	0.0820178	0.863731
ENSG00000119707	RBM25	2897.47	0.451166	0.259317	1.73982	0.0818898	0.863731
ENSG00000130598	TNNI2	12.1396	1.4896	0.856592	1.73899	0.0820369	0.863731
ENSG00000236017	ASMTL-AS1	24.1784	1.38613	0.797062	1.73905	0.0820254	0.863731
ENSG00000270024	C8orf44-SGK3	4.89015	-2.70594	1.55608	-1.73895	0.0820441	0.863731
ENSG00000048028	USP28	363.216	-0.310632	0.178951	-1.73585	0.0825903	0.864071
ENSG00000072818	ACAP1	41.1396	0.922202	0.531203	1.73606	0.0825527	0.864071
ENSG00000135315	CEP162	233.993	0.375191	0.215834	1.73833	0.0821526	0.864071
ENSG00000135968	GCC2	845.318	0.382	0.219915	1.73703	0.0823811	0.864071
ENSG00000162545	CAMK2N1	59.8765	0.647321	0.37256	1.7375	0.0822998	0.864071
ENSG00000169679	BUB1	1226.7	-0.261494	0.150505	-1.73745	0.0823085	0.864071
ENSG00000226210	WASH7P	148.555	0.413918	0.238373	1.73643	0.0824882	0.864071
ENSG00000260128	ULK4P2	4.16779	2.15606	1.24141	1.73678	0.0824264	0.864071
ENSG00000262180	OCLM	12.1144	1.64978	0.950507	1.73569	0.082619	0.864071
ENSG00000273559	CWC25	242.277	0.414292	0.238466	1.73732	0.0823307	0.864071
ENSG00000278917	RP11-15A1.4	9.57236	1.804	1.03789	1.73815	0.0821837	0.864071
ENSG00000168374	ARF4	2506.09	-0.293701	0.169318	-1.73461	0.0828094	0.864216
ENSG00000183780	SLC35F3	45.3552	0.869281	0.501141	1.7346	0.0828112	0.864216
ENSG00000257279	RP11-231I16.1	6.36711	1.73075	0.997839	1.7345	0.0828302	0.864216
ENSG00000261428	RP11-16P6.1	5.50265	1.9914	1.14772	1.73509	0.0827247	0.864216
ENSG00000175376	EIF1AD	307.381	-0.334048	0.192693	-1.73358	0.0829935	0.865349
ENSG00000181790	ADGRB1	4.01645	-2.75087	1.58705	-1.73333	0.0830375	0.865349
ENSG00000240038	AMY2B	28.7351	1.04696	0.604248	1.73266	0.0831559	0.866068
ENSG00000237522	NONOP2	16.6887	1.07307	0.619508	1.73214	0.0832493	0.866525
ENSG00000004455	AK2	2480.05	0.306764	0.178687	1.71677	0.0860211	0.866982
ENSG00000048392	RRM2B	331.411	0.332601	0.192414	1.72857	0.0838856	0.866982
ENSG00000066427	ATXN3	618.694	0.285296	0.165858	1.72012	0.0854101	0.866982
ENSG00000071246	VASH1	239.909	-0.456426	0.2639	-1.72954	0.083712	0.866982
ENSG00000081870	HSPB11	320.322	0.323246	0.186923	1.7293	0.0837549	0.866982
ENSG00000081923	ATP8B1	214.746	0.575922	0.335453	1.71685	0.0860068	0.866982
ENSG00000090263	MRPS33	310.843	-0.338079	0.196553	-1.72003	0.0854263	0.866982
ENSG00000108561	C1QBP	1550.59	-0.314744	0.181882	-1.73049	0.0835429	0.866982
ENSG00000112996	MRPS30	510.55	-0.415501	0.240855	-1.72511	0.0845083	0.866982
ENSG00000116406	EDEM3	1010.8	-0.267789	0.15585	-1.71825	0.0857512	0.866982
ENSG00000118217	ATF6	980.621	-0.262393	0.15223	-1.72366	0.0847689	0.866982
ENSG00000118508	RAB32	122.911	-0.453585	0.263775	-1.71959	0.0855073	0.866982
ENSG00000119906	SLF2	483.667	0.303105	0.175714	1.72499	0.0845291	0.866982
ENSG00000124343	XG	28.1465	0.816974	0.475765	1.71718	0.085946	0.866982
ENSG00000126870	WDR60	333.983	0.555938	0.322641	1.72309	0.0848729	0.866982
ENSG00000135722	FBXL8	43.521	0.763444	0.443068	1.72309	0.0848727	0.866982
ENSG00000138449	SLC40A1	74.405	0.826878	0.481603	1.71693	0.085992	0.866982
ENSG00000140398	NEIL1	125.253	0.657163	0.38215	1.71965	0.0854967	0.866982
ENSG00000148308	GTF3C5	3933.05	0.338586	0.196711	1.72124	0.0852081	0.866982
ENSG00000151176	PLBD2	299.884	0.300023	0.173633	1.72791	0.084004	0.866982
ENSG00000154328	NEIL2	87.7415	-0.53966	0.314283	-1.71712	0.0859577	0.866982
ENSG00000158113	LRRC43	9.40077	1.42579	0.82947	1.71892	0.0856298	0.866982
ENSG00000159210	SNF8	467.237	-0.268266	0.155763	-1.72227	0.0850198	0.866982
ENSG00000165905	LARGE2	190.513	-0.412782	0.23991	-1.72057	0.0853291	0.866982
ENSG00000166323	C11orf65	5.25228	1.68975	0.984139	1.71698	0.0859832	0.866982
ENSG00000168002	POLR2G	379.988	-0.337832	0.195336	-1.72949	0.0837208	0.866982
ENSG00000168140	VASN	412.474	-0.401875	0.233253	-1.72292	0.0849038	0.866982
ENSG00000169946	ZFPM2	4.17967	-2.40353	1.39223	-1.72639	0.0842778	0.866982
ENSG00000171202	TMEM126A	121.102	-0.426219	0.247983	-1.71874	0.085661	0.866982
ENSG00000172292	CERS6	846.252	-0.300031	0.174186	-1.72248	0.0849825	0.866982
ENSG00000174502	SLC26A9	592.25	-0.419763	0.243215	-1.72589	0.0843668	0.866982
ENSG00000175573	C11orf68	280.437	-0.325307	0.188312	-1.72748	0.0840806	0.866982
ENSG00000176422	SPRYD4	61.5937	0.623955	0.362705	1.72028	0.0853811	0.866982
ENSG00000177548	RABEP2	312.222	0.317285	0.18343	1.72974	0.0836775	0.866982
ENSG00000180611	MB21D2	158.544	-0.562128	0.325942	-1.72463	0.0845949	0.866982
ENSG00000183426	NPIPA1	234.003	0.510729	0.296662	1.72159	0.0851439	0.866982
ENSG00000183506	PI4KAP2	109.09	0.620302	0.359303	1.7264	0.0842754	0.866982
ENSG00000186020	ZNF529	301.474	0.446595	0.259879	1.71847	0.0857111	0.866982
ENSG00000188554	NBR1	657.687	0.278118	0.161502	1.72207	0.0850562	0.866982
ENSG00000189136	UBE2Q2P1	32.6304	1.07996	0.62542	1.72678	0.084208	0.866982
ENSG00000198626	RYR2	16.3097	1.38482	0.802367	1.72592	0.0843611	0.866982
ENSG00000198727	MT-CYB	64551.2	0.726697	0.421472	1.72419	0.0846739	0.866982
ENSG00000204316	MRPL38	559.528	-0.27935	0.162586	-1.71817	0.0857657	0.866982
ENSG00000214176	PLEKHM1P1	226.643	0.528088	0.306372	1.72368	0.0847656	0.866982
ENSG00000219470	RP3-337H4.6	12.9163	1.28907	0.747169	1.72527	0.0844784	0.866982
ENSG00000224032	EPB41L4A-AS1	72.928	0.568153	0.329535	1.7241	0.0846891	0.866982
ENSG00000224431	AC063976.7	5.26309	2.20173	1.27285	1.72976	0.0836737	0.866982
ENSG00000233930	KRTAP5-AS1	36.8793	-0.687192	0.397343	-1.72947	0.0837253	0.866982
ENSG00000235333	PVRIG2P	8.0489	6.76803	3.91485	1.72881	0.0838428	0.866982
ENSG00000237440	ZNF737	107.781	0.441167	0.255019	1.72994	0.0836412	0.866982
ENSG00000260751	CTD-2196E14.6	7.34836	1.9631	1.13612	1.7279	0.0840065	0.866982
ENSG00000263272	CTC-524C5.2	97.4864	0.76579	0.444042	1.72459	0.0846016	0.866982
ENSG00000265912	RP11-583F2.2	15.0726	1.53613	0.894902	1.71653	0.0860647	0.866982
ENSG00000272631	RP11-359E3.4	38.167	0.749252	0.433629	1.72787	0.0840124	0.866982
ENSG00000275216	RP11-54H7.4	563.391	-0.499382	0.290531	-1.71886	0.08564	0.866982
ENSG00000276570	CTD-2587H24.14	14.1942	1.15073	0.668775	1.72066	0.0853129	0.866982
ENSG00000167113	COQ4	383.205	0.304772	0.177765	1.71446	0.0864435	0.870298
ENSG00000224078	SNHG14	3.93035	2.2912	1.3375	1.71305	0.0867031	0.872409
ENSG00000061987	MON2	437.789	0.423248	0.24726	1.71175	0.086943	0.87296
ENSG00000099251	HSD17B7P2	32.1209	0.785432	0.45941	1.70965	0.0873303	0.87296
ENSG00000110328	GALNT18	15.6112	-1.07259	0.627152	-1.71025	0.0872198	0.87296
ENSG00000147231	CXorf57	5.72741	-2.08365	1.21905	-1.70924	0.0874056	0.87296
ENSG00000149596	JPH2	140.486	-0.626168	0.366299	-1.70944	0.0873689	0.87296
ENSG00000164442	CITED2	649.633	-0.34829	0.203687	-1.70993	0.0872788	0.87296
ENSG00000167676	PLIN4	61.2043	0.674374	0.394055	1.71137	0.0870126	0.87296
ENSG00000167771	RCOR2	120.695	-0.481229	0.281123	-1.71181	0.0869315	0.87296
ENSG00000176593	CTD-2368P22.1	177.306	0.409343	0.239373	1.71006	0.087254	0.87296
ENSG00000186432	KPNA4	2854.34	-0.213482	0.124771	-1.71099	0.0870828	0.87296
ENSG00000278709	NKILA	136.886	-0.386098	0.225745	-1.71033	0.0872055	0.87296
ENSG00000279089	RP11-481C4.2	53.5441	1.01838	0.595256	1.71082	0.0871137	0.87296
ENSG00000279233	RP11-158L12.4	31.1816	0.987073	0.577106	1.71038	0.0871947	0.87296
ENSG00000188486	H2AFX	641.495	-0.459593	0.269022	-1.70838	0.0875653	0.874056
ENSG00000149782	PLCB3	531.619	-0.249373	0.145998	-1.70806	0.0876244	0.874148
ENSG00000278963	RP11-294J22.7	7.18032	2.39774	1.40474	1.70689	0.0878426	0.875826
ENSG00000070423	RNF126	345.883	0.346887	0.203353	1.70584	0.0880382	0.875827
ENSG00000099204	ABLIM1	2841.09	-0.305148	0.179067	-1.7041	0.0883628	0.875827
ENSG00000105939	ZC3HAV1	1179.74	-0.269045	0.157896	-1.70394	0.088392	0.875827
ENSG00000123130	ACOT9	279.579	-0.355457	0.208364	-1.70594	0.0880188	0.875827
ENSG00000153291	SLC25A27	108.808	0.638789	0.374465	1.70587	0.0880318	0.875827
ENSG00000167578	RAB4B	77.7582	0.715735	0.42005	1.70393	0.0883946	0.875827
ENSG00000170390	DCLK2	800.525	-0.334931	0.196625	-1.7034	0.0884926	0.875827
ENSG00000176871	WSB2	2185.55	-0.223392	0.131097	-1.70401	0.0883785	0.875827
ENSG00000198924	DCLRE1A	279.997	-0.349497	0.205148	-1.70364	0.0884486	0.875827
ENSG00000204967	PCDHA4	20.8102	1.2459	0.730694	1.70509	0.0881769	0.875827
ENSG00000213212	NCLP1	10.6978	1.65005	0.967944	1.70469	0.0882519	0.875827
ENSG00000254815	RP11-496I9.1	35.8833	1.03408	0.607051	1.70345	0.0884839	0.875827
ENSG00000274627	RP11-104N10.2	48.7381	1.03905	0.609408	1.70502	0.0881899	0.875827
ENSG00000157379	DHRS1	230.513	0.460354	0.270514	1.70177	0.0887978	0.875878
ENSG00000161905	ALOX15	52.6403	-0.802586	0.471357	-1.70271	0.0886215	0.875878
ENSG00000163545	NUAK2	26.4627	-0.910964	0.534988	-1.70277	0.0886102	0.875878
ENSG00000166396	SERPINB7	50.6159	0.780674	0.458629	1.70219	0.08872	0.875878
ENSG00000183111	ARHGEF37	980.815	0.290241	0.170529	1.70201	0.0887544	0.875878
ENSG00000254995	STX16-NPEPL1	4.89832	2.68588	1.57801	1.70207	0.0887429	0.875878
ENSG00000078246	TULP3	789.575	-0.269	0.158171	-1.7007	0.0890002	0.875941
ENSG00000105613	MAST1	54.0366	-0.615882	0.362171	-1.70053	0.0890318	0.875941
ENSG00000116641	DOCK7	1616.43	-0.249076	0.14648	-1.70041	0.0890541	0.875941
ENSG00000182107	TMEM30B	467.284	-0.268064	0.157554	-1.7014	0.088867	0.875941
ENSG00000279716	AC006128.2	97.3381	0.777501	0.457142	1.70079	0.088983	0.875941
ENSG00000013573	DDX11	727.32	0.331433	0.195045	1.69926	0.08927	0.877144
ENSG00000279069	RP11-159D12.6	40.2094	-0.669407	0.393948	-1.69923	0.0892766	0.877144
ENSG00000073614	KDM5A	1051.66	0.30085	0.177298	1.69686	0.089723	0.877183
ENSG00000143033	MTF2	557.447	0.270634	0.159337	1.6985	0.0894137	0.877183
ENSG00000151500	THYN1	176.195	-0.412363	0.242919	-1.69753	0.0895961	0.877183
ENSG00000167447	SMG8	333.503	-0.290849	0.171433	-1.69657	0.0897782	0.877183
ENSG00000184009	ACTG1	32198.1	-0.275009	0.162005	-1.69753	0.0895958	0.877183
ENSG00000186081	KRT5	1880.2	-0.378663	0.222964	-1.69832	0.0894478	0.877183
ENSG00000186815	TPCN1	316.509	0.379409	0.223357	1.69866	0.0893826	0.877183
ENSG00000265690	RP11-5A19.5	23.6498	1.03453	0.609652	1.69691	0.0897129	0.877183
ENSG00000269821	KCNQ1OT1	443.34	1.72161	1.01477	1.69655	0.0897813	0.877183
ENSG00000272869	CTC-487M23.8	19.0506	-1.22957	0.724092	-1.69808	0.0894921	0.877183
ENSG00000051009	FAM160A2	256.464	0.325686	0.192214	1.6944	0.0901896	0.879307
ENSG00000072422	RHOBTB1	391.952	-0.280821	0.165731	-1.69444	0.0901812	0.879307
ENSG00000135097	MSI1	206.947	0.390892	0.230712	1.69429	0.090211	0.879307
ENSG00000165322	ARHGAP12	842.454	0.24733	0.146046	1.69351	0.0903581	0.879307
ENSG00000206190	ATP10A	65.5748	-0.616533	0.363985	-1.69384	0.0902952	0.879307
ENSG00000221821	C6orf226	89.7758	-0.557133	0.328939	-1.69373	0.090317	0.879307
ENSG00000223509	RP11-632K20.7	6.68528	1.75267	1.03395	1.69513	0.0900517	0.879307
ENSG00000279583	RP11-368N21.5	5.7621	1.84933	1.09215	1.69329	0.0904002	0.879307
ENSG00000167985	SDHAF2	146.166	-0.395276	0.23348	-1.69298	0.0904593	0.879393
ENSG00000158406	HIST1H4H	35.9976	1.0352	0.611819	1.692	0.0906461	0.88072
ENSG00000114841	DNAH1	47.0922	0.633045	0.374505	1.69035	0.0909608	0.880725
ENSG00000142449	FBN3	735.789	0.313031	0.185189	1.69033	0.0909646	0.880725
ENSG00000143554	SLC27A3	221.103	0.356863	0.210959	1.69162	0.0907184	0.880725
ENSG00000167900	TK1	1011.06	-0.359377	0.2125	-1.69118	0.0908021	0.880725
ENSG00000198300	PEG3	3695.07	0.308378	0.182441	1.69029	0.090972	0.880725
ENSG00000238227	C9orf69	874.432	0.301101	0.178067	1.69094	0.0908475	0.880725
ENSG00000259326	RP11-102L12.2	14.7948	1.37055	0.810901	1.69015	0.0909985	0.880725
ENSG00000241685	ARPC1A	3174.93	-0.313764	0.185736	-1.6893	0.0911616	0.881816
ENSG00000251493	FOXD1	244.727	0.421122	0.249385	1.68864	0.0912878	0.88255
ENSG00000106546	AHR	465.87	-0.360847	0.21375	-1.68817	0.0913784	0.882881
ENSG00000197124	ZNF682	215.449	0.44361	0.262812	1.68794	0.0914229	0.882881
ENSG00000213930	GALT	183.203	0.396209	0.234782	1.68757	0.0914946	0.883087
ENSG00000019505	SYT13	123.361	0.45779	0.271506	1.68611	0.0917738	0.883834
ENSG00000172782	FADS6	12.3594	1.21927	0.722923	1.68659	0.0916826	0.883834
ENSG00000188223	AC002398.9	17.2605	1.80066	1.06791	1.68615	0.0917672	0.883834
ENSG00000254894	NAV2-AS1	10.8385	1.20383	0.713923	1.68622	0.0917534	0.883834
ENSG00000013306	SLC25A39	636.751	-0.278788	0.165641	-1.68309	0.0923583	0.884065
ENSG00000035115	SH3YL1	899.603	0.377979	0.224549	1.68328	0.0923212	0.884065
ENSG00000047188	YTHDC2	513.967	0.321219	0.190934	1.68235	0.0925006	0.884065
ENSG00000065970	FOXJ2	736.941	-0.238371	0.141415	-1.68562	0.0918698	0.884065
ENSG00000084090	STARD7	3027.75	-0.260031	0.154599	-1.68198	0.0925736	0.884065
ENSG00000099994	SUSD2	165.902	-0.515762	0.306832	-1.68093	0.0927771	0.884065
ENSG00000103245	NARFL	364.929	0.292437	0.173899	1.68165	0.0926364	0.884065
ENSG00000115419	GLS	4406.08	0.307834	0.182676	1.68514	0.0919617	0.884065
ENSG00000116260	QSOX1	2071.59	-0.247084	0.146742	-1.6838	0.0922209	0.884065
ENSG00000118855	MFSD1	982.761	0.253596	0.150855	1.68106	0.0927516	0.884065
ENSG00000133943	C14orf159	42.583	0.956328	0.567955	1.68381	0.0922187	0.884065
ENSG00000144278	GALNT13	83.3035	0.580197	0.345024	1.68161	0.0926436	0.884065
ENSG00000149547	EI24	1179.8	-0.244784	0.14528	-1.68491	0.0920056	0.884065
ENSG00000182197	EXT1	1545.56	-0.238811	0.141825	-1.68385	0.0922113	0.884065
ENSG00000196547	MAN2A2	673.854	-0.290706	0.17285	-1.68183	0.0926011	0.884065
ENSG00000198270	TMEM116	171.352	0.364322	0.216739	1.68093	0.0927768	0.884065
ENSG00000213906	LTB4R2	97.9055	0.690718	0.410452	1.68282	0.0924093	0.884065
ENSG00000233198	RNF224	15.9875	1.32314	0.786626	1.68204	0.0925606	0.884065
ENSG00000233783	AP001442.2	5.46021	2.54022	1.50786	1.68465	0.0920569	0.884065
ENSG00000271500	RP11-288K12.1	4.04516	2.44529	1.45486	1.68077	0.0928071	0.884065
ENSG00000213590	RP11-229P13.2	6.47852	1.70106	1.01233	1.68033	0.0928932	0.884403
ENSG00000132196	HSD17B7	192.791	0.436125	0.25966	1.6796	0.0930346	0.885269
ENSG00000000460	C1orf112	432.359	-0.340025	0.203399	-1.67171	0.0945813	0.88573
ENSG00000007372	PAX6	267.623	0.376348	0.226078	1.66468	0.0959757	0.88573
ENSG00000024048	UBR2	1485.68	-0.281978	0.168881	-1.66968	0.0949819	0.88573
ENSG00000034239	EFCAB1	18.3957	0.970597	0.584265	1.66123	0.0966676	0.88573
ENSG00000038219	BOD1L1	1042.82	0.367489	0.219931	1.67093	0.0947354	0.88573
ENSG00000047597	XK	71.3622	-0.605131	0.361463	-1.67411	0.0941083	0.88573
ENSG00000065183	WDR3	845.753	-0.255941	0.153593	-1.66635	0.095643	0.88573
ENSG00000075945	KIFAP3	539.803	-0.2526	0.150982	-1.67304	0.0943187	0.88573
ENSG00000100068	LRP5L	43.3992	0.89507	0.538681	1.6616	0.0965939	0.88573
ENSG00000105976	MET	1248.52	-0.312579	0.187676	-1.66552	0.0958085	0.88573
ENSG00000106123	EPHB6	130.558	0.415153	0.248058	1.67361	0.0942064	0.88573
ENSG00000106809	OGN	5.04512	2.118	1.27431	1.66208	0.096497	0.88573
ENSG00000107679	PLEKHA1	1111.19	0.241448	0.14402	1.67648	0.0936435	0.88573
ENSG00000111319	SCNN1A	646.098	-0.302025	0.181796	-1.66134	0.0966454	0.88573
ENSG00000115649	CNPPD1	864.219	-0.309888	0.186524	-1.66139	0.0966352	0.88573
ENSG00000118432	CNR1	7.0049	-1.59304	0.958239	-1.66247	0.0964189	0.88573
ENSG00000119866	BCL11A	509.494	0.397399	0.239417	1.65986	0.096943	0.88573
ENSG00000120686	UFM1	683.722	0.37607	0.225258	1.66951	0.0950164	0.88573
ENSG00000121769	FABP3	21.2955	-1.04201	0.627508	-1.66056	0.0968026	0.88573
ENSG00000122477	LRRC39	8.40595	1.44886	0.87379	1.65814	0.0972897	0.88573
ENSG00000123384	LRP1	132.269	0.735185	0.443508	1.65766	0.0973866	0.88573
ENSG00000128422	KRT17	4160.19	-0.364133	0.219537	-1.65864	0.0971877	0.88573
ENSG00000129187	DCTD	754.68	0.271784	0.164002	1.6572	0.0974798	0.88573
ENSG00000129654	FOXJ1	4.45636	1.85797	1.10853	1.67607	0.0937239	0.88573
ENSG00000130150	MOSPD2	129.071	0.372797	0.222337	1.67672	0.0935972	0.88573
ENSG00000132471	WBP2	1397.45	-0.218405	0.131404	-1.66209	0.0964948	0.88573
ENSG00000136152	COG3	256.003	0.315775	0.189205	1.66896	0.0951252	0.88573
ENSG00000137267	TUBB2A	128.231	-0.503306	0.300401	-1.67545	0.0938459	0.88573
ENSG00000137496	IL18BP	42.9276	0.914063	0.545378	1.67602	0.0937348	0.88573
ENSG00000137817	PARP6	708.401	0.381883	0.230253	1.65854	0.0972091	0.88573
ENSG00000147576	ADHFE1	46.5362	0.739638	0.442549	1.67131	0.0946602	0.88573
ENSG00000148218	ALAD	617.842	0.299294	0.178642	1.67539	0.0938584	0.88573
ENSG00000149300	C11orf52	61.0052	-0.58829	0.352304	-1.66984	0.0949517	0.88573
ENSG00000149591	TAGLN	3853	-0.702931	0.418918	-1.67797	0.0933531	0.88573
ENSG00000152952	PLOD2	1878.39	0.240179	0.144375	1.66358	0.0961969	0.88573
ENSG00000155903	RASA2	902.776	0.373721	0.222709	1.67807	0.0933342	0.88573
ENSG00000156298	TSPAN7	9.79541	-1.37793	0.827375	-1.66542	0.0958296	0.88573
ENSG00000164620	RELL2	60.7173	0.597778	0.357271	1.67318	0.0942926	0.88573
ENSG00000164749	HNF4G	43.1906	-0.599588	0.359817	-1.66637	0.0956398	0.88573
ENSG00000166046	TCP11L2	80.9959	0.516015	0.308919	1.67039	0.0948421	0.88573
ENSG00000166387	PPFIBP2	840.52	0.296432	0.177646	1.66867	0.095183	0.88573
ENSG00000168234	TTC39C	225.896	0.328557	0.197717	1.66176	0.0965612	0.88573
ENSG00000169783	LINGO1	33.814	0.897014	0.541097	1.65777	0.0973639	0.88573
ENSG00000170802	FOXN2	370.993	-0.297492	0.17836	-1.66793	0.0953288	0.88573
ENSG00000171914	TLN2	194.345	-0.366169	0.218572	-1.67528	0.0938789	0.88573
ENSG00000172216	CEBPB	1731.95	0.263726	0.15758	1.67361	0.0942079	0.88573
ENSG00000178188	SH2B1	632.512	0.297763	0.178771	1.66561	0.0957914	0.88573
ENSG00000178234	GALNT11	771.967	0.289823	0.172677	1.67841	0.0932668	0.88573
ENSG00000178403	NEUROG2	3.69987	2.38291	1.43747	1.65772	0.0973748	0.88573
ENSG00000180801	ARSJ	32.0756	-0.878897	0.52682	-1.66831	0.095255	0.88573
ENSG00000184220	CMSS1	658.866	-0.364137	0.219553	-1.65854	0.0972091	0.88573
ENSG00000184508	HDDC3	174.978	-0.349452	0.209125	-1.67102	0.0947176	0.88573
ENSG00000185000	DGAT1	915.62	0.270194	0.161093	1.67725	0.0934931	0.88573
ENSG00000186891	TNFRSF18	10.9252	1.24624	0.751272	1.65884	0.0971489	0.88573
ENSG00000188994	ZNF292	1810.33	0.390602	0.235298	1.66003	0.0969076	0.88573
ENSG00000196123	KIAA0895L	298.401	0.429843	0.258987	1.65971	0.0969738	0.88573
ENSG00000196873	CBWD3	64.9168	0.63645	0.383098	1.66133	0.096648	0.88573
ENSG00000196937	FAM3C	641.25	-0.317818	0.19115	-1.66266	0.0963805	0.88573
ENSG00000198089	SFI1	484.706	0.435284	0.261417	1.6651	0.0958938	0.88573
ENSG00000204323	SMIM5	26.7537	0.9284	0.559283	1.65998	0.0969178	0.88573
ENSG00000204634	TBC1D8	1114.56	0.480492	0.289576	1.65929	0.0970571	0.88573
ENSG00000205790	DPP9-AS1	8.03683	1.59761	0.959439	1.66515	0.0958837	0.88573
ENSG00000205978	NYNRIN	1342.72	-0.263326	0.1586	-1.66032	0.0968507	0.88573
ENSG00000213658	LAT	18.7412	1.17953	0.70281	1.67831	0.0932875	0.88573
ENSG00000219665	CTD-2006C1.2	43.002	0.636042	0.382956	1.66087	0.0967387	0.88573
ENSG00000223959	AFG3L1P	192.291	0.496381	0.299116	1.65949	0.0970168	0.88573
ENSG00000234678	RP11-465N4.4	76.7303	-0.523115	0.314007	-1.66593	0.0957267	0.88573
ENSG00000235387	LINC00961	15.5527	-1.01745	0.609674	-1.66884	0.0951484	0.88573
ENSG00000236035	RP11-90O23.1	4.02121	2.33313	1.40536	1.66017	0.096881	0.88573
ENSG00000237588	RP11-66D17.3	5.64872	1.8222	1.08807	1.67472	0.0939901	0.88573
ENSG00000239653	PSMD6-AS2	16.4712	1.11481	0.670775	1.66197	0.0965191	0.88573
ENSG00000244405	ETV5	203.79	0.40756	0.245629	1.65925	0.0970647	0.88573
ENSG00000251562	MALAT1	38261.8	1.70974	1.01925	1.67745	0.093455	0.88573
ENSG00000260552	RP11-49I11.1	24.3059	-0.831704	0.501204	-1.65941	0.0970331	0.88573
ENSG00000263809	RP11-849F2.7	19.6931	-1.01481	0.609247	-1.66568	0.095777	0.88573
ENSG00000263961	C1orf186	170.604	0.3761	0.22413	1.67805	0.0933382	0.88573
ENSG00000265590	AP000275.65	92.8478	-0.741449	0.443441	-1.67203	0.0945175	0.88573
ENSG00000269516	CYP4F23P	7.76372	1.425	0.858415	1.66004	0.0969072	0.88573
ENSG00000269900	RMRP	7.78544	6.48987	3.9162	1.65719	0.0974818	0.88573
ENSG00000270332	SMC2-AS1	5.47577	1.9462	1.16907	1.66474	0.0959646	0.88573
ENSG00000271383	NBPF19	347.461	0.495683	0.298084	1.6629	0.0963328	0.88573
ENSG00000272316	XXbac-BPGBPG55C20.2	48.9993	0.686265	0.409179	1.67717	0.0935085	0.88573
ENSG00000279044	AC007787.3	13.7759	1.33288	0.803202	1.65946	0.0970228	0.88573
ENSG00000280069	CTD-2349P21.3	8.73517	1.79925	1.08572	1.6572	0.097479	0.88573
ENSG00000280239	CTB-50L17.8	21.6074	1.04629	0.630767	1.65875	0.0971654	0.88573
ENSG00000280381	RP11-197N18.8	18.5967	1.73151	1.03951	1.66571	0.0957719	0.88573
ENSG00000283189	RP11-949J7.8	21.418	-1.54709	0.931758	-1.6604	0.0968336	0.88573
ENSG00000128052	KDR	25.591	1.19773	0.722882	1.65688	0.0975441	0.885836
ENSG00000108947	EFNB3	78.3124	0.461173	0.278449	1.65622	0.0976772	0.886585
ENSG00000110218	PANX1	199.054	-0.403382	0.24388	-1.65402	0.0981231	0.887487
ENSG00000171435	KSR2	51.9699	-0.653639	0.394898	-1.65521	0.0978822	0.887487
ENSG00000228065	LINC01515	41.7466	0.742294	0.448558	1.65484	0.097956	0.887487
ENSG00000264443	RP4-594I10.3	7.98453	-1.58849	0.959781	-1.65506	0.0979125	0.887487
ENSG00000264522	OTUD7B	1317.42	-0.257695	0.155733	-1.65473	0.09798	0.887487
ENSG00000272140	RP11-574K11.29	17.1795	1.05991	0.640656	1.65441	0.0980445	0.887487
ENSG00000274105	RP11-278C7.3	3.76924	2.44456	1.47799	1.65398	0.0981312	0.887487
ENSG00000164885	CDK5	151.729	-0.354072	0.214185	-1.65311	0.098308	0.888627
ENSG00000001629	ANKIB1	2503.5	-0.276153	0.167153	-1.6521	0.0985137	0.888652
ENSG00000028839	TBPL1	389.043	-0.287526	0.174027	-1.65219	0.0984959	0.888652
ENSG00000178904	DPY19L3	442.488	0.356568	0.21573	1.65285	0.0983623	0.888652
ENSG00000269890	RP5-1139B12.2	16.7487	1.33394	0.807401	1.65214	0.0985065	0.888652
ENSG00000101213	PTK6	333.505	0.363881	0.220685	1.64887	0.0991738	0.888659
ENSG00000103540	CCP110	859.669	0.270171	0.16361	1.65131	0.0986745	0.888659
ENSG00000110851	PRDM4	362.03	-0.275263	0.166865	-1.64962	0.0990208	0.888659
ENSG00000112739	PRPF4B	1338.36	0.290212	0.175872	1.65013	0.0989164	0.888659
ENSG00000135976	ANKRD36	572.004	1.07072	0.648675	1.65062	0.0988156	0.888659
ENSG00000167074	TEF	214.236	0.396547	0.24022	1.65077	0.098786	0.888659
ENSG00000169085	C8orf46	462.13	-0.292891	0.177389	-1.65112	0.0987132	0.888659
ENSG00000173113	TRMT112	558.662	-0.307951	0.186722	-1.64925	0.0990965	0.888659
ENSG00000185485	SDHAP1	106.629	0.615098	0.37302	1.64897	0.0991546	0.888659
ENSG00000204248	COL11A2	77.6969	0.783532	0.475049	1.64937	0.0990718	0.888659
ENSG00000227638	HNRNPA1P14	9.78846	1.58977	0.96353	1.64994	0.0989542	0.888659
ENSG00000251247	ZNF345	65.5067	0.517002	0.313281	1.65028	0.0988851	0.888659
ENSG00000276564	CTA-276F8.1	25.844	0.948538	0.574793	1.65022	0.098897	0.888659
ENSG00000133678	TMEM254	931.716	0.32846	0.199268	1.64833	0.0992849	0.889199
ENSG00000080189	SLC35C2	554.342	-0.246738	0.149841	-1.64666	0.0996281	0.889488
ENSG00000101350	KIF3B	1060.85	-0.225341	0.13675	-1.64783	0.0993878	0.889488
ENSG00000116209	TMEM59	2405.29	0.280324	0.170177	1.64725	0.0995058	0.889488
ENSG00000169045	HNRNPH1	6576.87	0.353091	0.214381	1.64703	0.0995524	0.889488
ENSG00000196338	NLGN3	4.6445	1.92427	1.16887	1.64626	0.0997095	0.889488
ENSG00000223387	RP11-408H1.3	6.02953	1.61496	0.981025	1.6462	0.0997234	0.889488
ENSG00000260526	RP11-73K9.2	17.1226	0.956798	0.580863	1.6472	0.0995166	0.889488
ENSG00000267199	RP11-861E21.2	13.2126	1.65329	1.00406	1.64661	0.0996386	0.889488
ENSG00000256269	HMBS	251.144	-0.340292	0.206749	-1.64592	0.0997804	0.889544
ENSG00000259952	AC009133.15	114.743	-0.693262	0.421415	-1.64508	0.0999528	0.890627
ENSG00000254959	INMT-FAM188B	3.77015	-3.40888	2.07291	-1.64449	0.100075	0.89126
ENSG00000128000	ZNF780B	179.98	0.464518	0.282523	1.64418	0.100139	0.891384
ENSG00000229994	RPL5P4	3.50225	2.90529	1.7674	1.64382	0.100213	0.891585
ENSG00000067191	CACNB1	98.9063	0.686415	0.418224	1.64126	0.100743	0.892225
ENSG00000081059	TCF7	492.666	0.3098	0.188611	1.64253	0.100481	0.892225
ENSG00000197461	PDGFA	46.2393	0.61067	0.371926	1.64191	0.100608	0.892225
ENSG00000197959	DNM3	63.0366	-0.607439	0.369954	-1.64193	0.100605	0.892225
ENSG00000198331	HYLS1	183.556	-0.329561	0.200736	-1.64177	0.100638	0.892225
ENSG00000203734	ECT2L	11.5333	1.3662	0.831598	1.64286	0.100412	0.892225
ENSG00000226763	SRRM5	18.3491	1.08116	0.658697	1.64136	0.100723	0.892225
ENSG00000266714	MYO15B	393.2	0.998682	0.60848	1.64127	0.10074	0.892225
ENSG00000273345	CTD-2410N18.4	7.88484	1.49216	0.908547	1.64235	0.100517	0.892225
ENSG00000108960	MMD	143.863	-0.371461	0.226458	-1.64031	0.100941	0.893521
ENSG00000047621	C12orf4	469.342	-0.263993	0.160987	-1.63984	0.101038	0.893931
ENSG00000099326	MZF1	118.547	0.469287	0.286414	1.63849	0.101319	0.895402
ENSG00000100427	MLC1	54.6141	-0.89375	0.546239	-1.63619	0.1018	0.895402
ENSG00000123636	BAZ2B	479.696	0.371333	0.226962	1.63611	0.101818	0.895402
ENSG00000148343	MIGA2	234.762	0.342882	0.209572	1.63611	0.101817	0.895402
ENSG00000160124	CCDC58	197.156	-0.392206	0.239399	-1.63829	0.10136	0.895402
ENSG00000168090	COPS6	1950.29	-0.307874	0.188011	-1.63753	0.101519	0.895402
ENSG00000168778	TCTN2	242.633	0.343436	0.209882	1.63633	0.10177	0.895402
ENSG00000175198	PCCA	218.945	0.333142	0.203398	1.63788	0.101446	0.895402
ENSG00000178035	IMPDH2	1027.4	-0.239256	0.146176	-1.63677	0.10168	0.895402
ENSG00000186166	CCDC84	171.935	0.676095	0.413106	1.63662	0.101711	0.895402
ENSG00000234608	MAPKAPK5-AS1	132.784	-0.393566	0.240181	-1.63863	0.101291	0.895402
ENSG00000271816	BMS1P4	10.3494	1.57047	0.959809	1.63623	0.101792	0.895402
ENSG00000204370	SDHD	568.321	-0.321514	0.196558	-1.63572	0.101898	0.895658
ENSG00000115850	LCT	86.3236	-0.437554	0.267583	-1.63521	0.102005	0.895979
ENSG00000119899	SLC17A5	586.99	-0.294625	0.180192	-1.63506	0.102037	0.895979
ENSG00000176909	MAMSTR	80.469	0.466117	0.28513	1.63476	0.1021	0.896089
ENSG00000176973	FAM89B	361.546	-0.407344	0.249235	-1.63438	0.10218	0.896337
ENSG00000014138	POLA2	355.828	-0.286806	0.175549	-1.63376	0.102309	0.897023
ENSG00000008853	RHOBTB2	11.871	1.13236	0.694744	1.62989	0.103125	0.897462
[truncated: 29,618 more rows]

## Sheet: HCI02 Human MGT vs LiverMet
Gene ID	Gene Symbol	baseMean	log2FoldChange	lfcSE	stat	pvalue	padj
ENSG00000125730	C3	256.852	4.37361	0.345722	12.6506	1.10975e-36	1.51802e-32
ENSG00000143248	RGS5	13570.4	1.89136	0.157337	12.021	2.75459e-33	1.884e-29
ENSG00000162896	PIGR	85.0611	6.38245	0.622521	10.2526	1.15213e-24	5.25334e-21
ENSG00000168542	COL3A1	776.159	2.73136	0.268597	10.169	2.72695e-24	9.32549e-21
ENSG00000134827	TCN1	741.746	2.5179	0.265192	9.49462	2.2101e-21	6.04638e-18
ENSG00000107796	ACTA2	544.526	2.49905	0.271148	9.21655	3.06804e-20	6.99462e-17
ENSG00000106211	HSPB1	1279.44	1.48705	0.163233	9.10994	8.24268e-20	1.61074e-16
ENSG00000120694	HSPH1	1567.3	1.57422	0.178136	8.83718	9.81623e-19	1.67845e-15
ENSG00000136960	ENPP2	224.306	3.51703	0.399033	8.81388	1.20885e-18	1.83732e-15
ENSG00000075618	FSCN1	3089.64	-1.41523	0.164925	-8.58103	9.40251e-18	1.28617e-14
ENSG00000150051	MKX	157.082	3.52091	0.413054	8.5241	1.54006e-17	1.91514e-14
ENSG00000163430	FSTL1	640.9	1.88145	0.222096	8.47137	2.42525e-17	2.76458e-14
ENSG00000149591	TAGLN	462.886	2.35223	0.282125	8.33754	7.58537e-17	7.98156e-14
ENSG00000136205	TNS3	562.067	1.80546	0.217649	8.29531	1.08302e-16	1.05819e-13
ENSG00000204389	HSPA1A	880.744	1.74896	0.213734	8.18288	2.77134e-16	2.52727e-13
ENSG00000109846	CRYAB	1233.54	1.57316	0.193848	8.11545	4.83985e-16	4.13777e-13
ENSG00000182871	COL18A1	1334.51	1.31152	0.162576	8.06712	7.19742e-16	5.79138e-13
ENSG00000116132	PRRX1	104.994	4.46827	0.564269	7.91868	2.40036e-15	1.82414e-12
ENSG00000074527	NTN4	66.1523	5.48178	0.701513	7.81423	5.52982e-15	3.98118e-12
ENSG00000166292	TMEM100	141.594	3.77873	0.488284	7.7388	1.00361e-14	6.86421e-12
ENSG00000064692	SNCAIP	667.931	-1.8769	0.249659	-7.51786	5.5681e-14	3.46209e-11
ENSG00000114315	HES1	231.816	2.39453	0.318465	7.51897	5.52112e-14	3.46209e-11
ENSG00000165186	PTCHD1	299.773	2.76019	0.371667	7.42651	1.11497e-13	6.63113e-11
ENSG00000116016	EPAS1	213.76	2.68815	0.362415	7.41731	1.19521e-13	6.81221e-11
ENSG00000163453	IGFBP7	140.802	3.49542	0.473829	7.37697	1.61931e-13	8.86022e-11
ENSG00000163017	ACTG2	260.849	2.56102	0.349661	7.32429	2.40171e-13	1.21678e-10
ENSG00000225339	RP11-513I15.6	210.849	-3.30728	0.451486	-7.32533	2.38312e-13	1.21678e-10
ENSG00000115414	FN1	306.817	2.08979	0.286494	7.29438	3.00044e-13	1.46582e-10
ENSG00000157214	STEAP2	356.235	2.09195	0.287952	7.26492	3.73264e-13	1.76065e-10
ENSG00000164683	HEY1	1703.07	-1.03938	0.14405	-7.21543	5.37647e-13	2.45149e-10
ENSG00000175899	A2M	78.1866	4.094	0.571857	7.15913	8.11904e-13	3.58259e-10
ENSG00000140416	TPM1	505.826	1.80769	0.257804	7.01188	2.35138e-12	9.74681e-10
ENSG00000204388	HSPA1B	847.151	1.35573	0.19324	7.01575	2.28713e-12	9.74681e-10
ENSG00000082805	ERC1	1618.46	-1.06397	0.152161	-6.99238	2.70254e-12	1.08729e-09
ENSG00000134757	DSG3	588.347	-1.68274	0.245842	-6.84479	7.6589e-12	2.99332e-09
ENSG00000091513	TF	4771.37	-1.15639	0.169934	-6.80494	1.01088e-11	3.84107e-09
ENSG00000255248	MIR100HG	341.846	-1.94432	0.292948	-6.63709	3.19935e-11	1.18281e-08
ENSG00000086061	DNAJA1	1656.08	1.08871	0.164352	6.62423	3.4906e-11	1.25652e-08
ENSG00000117318	ID3	72.5554	3.97813	0.612886	6.49081	8.53768e-11	2.99454e-08
ENSG00000130595	TNNT3	568.929	-1.8679	0.28942	-6.45397	1.08961e-10	3.72619e-08
ENSG00000102317	RBM3	1987.11	-1.13904	0.179442	-6.34767	2.18606e-10	7.11979e-08
ENSG00000108821	COL1A1	122.844	3.59809	0.566646	6.3498	2.15601e-10	7.11979e-08
ENSG00000113721	PDGFRB	62.724	4.06534	0.64274	6.32503	2.53189e-10	8.05437e-08
ENSG00000172572	PDE3A	302.46	2.68156	0.426021	6.29445	3.08499e-10	9.5908e-08
ENSG00000080824	HSP90AA1	8582.71	0.811253	0.131616	6.16377	7.10313e-10	2.15919e-07
ENSG00000101335	MYL9	415.83	1.5053	0.244561	6.15514	7.50122e-10	2.18318e-07
ENSG00000164692	COL1A2	199.441	3.72233	0.604477	6.15794	7.36973e-10	2.18318e-07
ENSG00000125968	ID1	77.7372	3.55168	0.578146	6.14323	8.08616e-10	2.30439e-07
ENSG00000135919	SERPINE2	1093.11	-1.47014	0.241174	-6.09578	1.08905e-09	3.04023e-07
ENSG00000178445	GLDC	26.8899	8.10388	1.33571	6.0671	1.30244e-09	3.56323e-07
ENSG00000076706	MCAM	346.329	1.6449	0.272028	6.04681	1.47739e-09	3.94962e-07
ENSG00000183853	KIRREL	706.046	1.21139	0.200421	6.04421	1.50143e-09	3.94962e-07
ENSG00000140403	DNAJA4	269.035	1.76936	0.2936	6.02642	1.67628e-09	4.32637e-07
ENSG00000166147	FBN1	95.8798	2.86799	0.486427	5.89604	3.7232e-09	9.43141e-07
ENSG00000144810	COL8A1	43.8756	5.01761	0.869091	5.77341	7.76853e-09	1.9321e-06
ENSG00000206538	VGLL3	30.2347	5.37209	0.931839	5.76505	8.16357e-09	1.9941e-06
ENSG00000134762	DSC3	2101.49	-0.858152	0.149072	-5.75664	8.58041e-09	2.05685e-06
ENSG00000265107	GJA5	46.3837	4.44032	0.771707	5.75389	8.72118e-09	2.05685e-06
ENSG00000151882	CCL28	94.8726	3.43869	0.604925	5.68449	1.31201e-08	3.04187e-06
ENSG00000162745	OLFML2B	40.5851	4.96589	0.875068	5.67486	1.388e-08	3.1581e-06
ENSG00000186897	C1QL4	1134.38	-1.25586	0.2214	-5.67237	1.40832e-08	3.1581e-06
ENSG00000064651	SLC12A2	2063.77	-0.870942	0.155163	-5.61308	1.98754e-08	4.3851e-06
ENSG00000187498	COL4A1	111.645	3.18556	0.572541	5.56389	2.63819e-08	5.72822e-06
ENSG00000148175	STOM	938.576	1.35602	0.244833	5.53855	3.0499e-08	6.51869e-06
ENSG00000135046	ANXA1	366.419	1.48656	0.268607	5.53435	3.12389e-08	6.57411e-06
ENSG00000256513	RP11-977P2.1	111.441	-2.97322	0.53857	-5.52058	3.37875e-08	7.00271e-06
ENSG00000240583	AQP1	291.576	-1.79258	0.32522	-5.5119	3.5498e-08	7.24742e-06
ENSG00000172201	ID4	142.693	2.7339	0.497596	5.49421	3.92455e-08	7.8947e-06
ENSG00000185585	OLFML2A	107.761	2.62028	0.480771	5.45017	5.0323e-08	9.97635e-06
ENSG00000133816	MICAL2	86.1377	-2.94904	0.544351	-5.41753	6.04274e-08	1.18084e-05
ENSG00000073060	SCARB1	1266.84	-0.943249	0.174676	-5.4	6.66414e-08	1.28393e-05
ENSG00000075391	RASAL2	1089.83	0.894574	0.166176	5.3833	7.31325e-08	1.38942e-05
ENSG00000094755	GABRP	7483.51	-0.666702	0.12433	-5.36235	8.21444e-08	1.53025e-05
ENSG00000135048	TMEM2	243.902	1.77573	0.331234	5.36096	8.27829e-08	1.53025e-05
ENSG00000166148	AVPR1A	182.636	2.59096	0.483669	5.35689	8.46686e-08	1.54424e-05
ENSG00000109819	PPARGC1A	24.3064	5.95182	1.11853	5.32113	1.03122e-07	1.85607e-05
ENSG00000115919	KYNU	88.9455	2.88072	0.544698	5.28865	1.23219e-07	2.18898e-05
ENSG00000152661	GJA1	275.826	-1.70306	0.3222	-5.28572	1.2521e-07	2.19584e-05
ENSG00000081277	PKP1	3034.71	-1.00029	0.190044	-5.26349	1.41347e-07	2.43573e-05
ENSG00000166106	ADAMTS15	73.3423	3.16842	0.602125	5.26206	1.42451e-07	2.43573e-05
ENSG00000050405	LIMA1	147.058	2.53275	0.484624	5.22622	1.73007e-07	2.92168e-05
ENSG00000113739	STC2	402.817	1.70108	0.327274	5.19774	2.01727e-07	3.36515e-05
ENSG00000152137	HSPB8	691.095	1.22901	0.237969	5.16459	2.40969e-07	3.97134e-05
ENSG00000187244	BCAM	285.265	1.48713	0.290042	5.12728	2.93951e-07	4.78686e-05
ENSG00000168743	NPNT	127.795	2.70823	0.530021	5.10966	3.22732e-07	5.1937e-05
ENSG00000164953	TMEM67	610.025	-1.23537	0.242262	-5.09931	3.40886e-07	5.42208e-05
ENSG00000143768	LEFTY2	58.5657	3.35441	0.659018	5.09001	3.58044e-07	5.62952e-05
ENSG00000110172	CHORDC1	330.745	1.4518	0.287068	5.05734	4.25155e-07	6.53522e-05
ENSG00000180573	HIST1H2AC	118.705	2.28236	0.451298	5.05731	4.25203e-07	6.53522e-05
ENSG00000072422	RHOBTB1	231.194	1.91018	0.379724	5.03044	4.89358e-07	7.4377e-05
ENSG00000148700	ADD3	561.713	-1.11158	0.222115	-5.00451	5.60036e-07	8.41839e-05
ENSG00000219410	RP4-761J14.8	63.165	-4.60169	0.920499	-4.99913	5.75893e-07	8.56265e-05
ENSG00000130635	COL5A1	107.512	2.38248	0.478476	4.9793	6.38132e-07	9.38604e-05
ENSG00000134755	DSC2	2312.19	-0.781255	0.157516	-4.95984	7.05504e-07	0.000102666
ENSG00000272398	CD24	3593.81	0.882484	0.179055	4.92856	8.28369e-07	0.000119276
ENSG00000004478	FKBP4	2651.08	0.975267	0.199125	4.89776	9.69356e-07	0.000138123
ENSG00000138650	PCDH10	63.2358	3.46642	0.709381	4.88655	1.02621e-06	0.000144716
ENSG00000012223	LTF	213.386	2.04552	0.419386	4.87742	1.07481e-06	0.000150023
ENSG00000143819	EPHX1	328.799	1.32017	0.272697	4.84117	1.2908e-06	0.000177241
ENSG00000180785	OR51E1	29.4636	4.48201	0.925957	4.84041	1.29572e-06	0.000177241
ENSG00000135447	PPP1R1A	20.5188	6.68888	1.3886	4.81698	1.45748e-06	0.000197395
ENSG00000159176	CSRP1	763.687	1.12625	0.235086	4.79078	1.66137e-06	0.000222803
ENSG00000092841	MYL6	3001.12	0.616608	0.129325	4.76788	1.86172e-06	0.000247247
ENSG00000128422	KRT17	942.249	1.57004	0.330217	4.75456	1.98875e-06	0.000261578
ENSG00000118257	NRP2	123.047	2.13269	0.449083	4.74898	2.04441e-06	0.000266337
ENSG00000149257	SERPINH1	1150.72	0.767675	0.162551	4.72266	2.32782e-06	0.000300399
ENSG00000181617	FDCSP	69.2477	-3.52375	0.747589	-4.71348	2.43516e-06	0.000311314
ENSG00000115902	SLC1A4	294.318	1.88295	0.400539	4.70105	2.5883e-06	0.000327828
ENSG00000132002	DNAJB1	813.979	0.918287	0.19545	4.69832	2.62315e-06	0.000328608
ENSG00000148219	ASTN2	781.136	-1.14563	0.243917	-4.69681	2.64251e-06	0.000328608
ENSG00000196562	SULF2	1136.84	-1.00779	0.2157	-4.6722	2.97996e-06	0.000367233
ENSG00000144369	FAM171B	368.566	1.40879	0.302638	4.65502	3.23952e-06	0.000395655
ENSG00000213949	ITGA1	73.6747	3.16521	0.685876	4.61484	3.93393e-06	0.000476214
ENSG00000113140	SPARC	5375.97	0.708842	0.154143	4.5986	4.25331e-06	0.00051036
ENSG00000160678	S100A1	992.524	-0.935177	0.203604	-4.59311	4.36686e-06	0.000519428
ENSG00000134871	COL4A2	206.159	2.03146	0.443532	4.58018	4.64569e-06	0.000543149
ENSG00000152795	HNRNPDL	2436.71	-0.641888	0.140104	-4.58153	4.61589e-06	0.000543149
ENSG00000266074	BAHCC1	1397.84	-0.712806	0.157991	-4.5117	6.43104e-06	0.00074551
ENSG00000168843	FSTL5	92.2078	2.85392	0.639761	4.46091	8.16109e-06	0.000938113
ENSG00000164647	STEAP1	136.509	2.13706	0.480456	4.44799	8.66791e-06	0.000988069
ENSG00000116299	KIAA1324	608.936	1.37782	0.312296	4.41192	1.02458e-05	0.00115828
ENSG00000150347	ARID5B	594.204	0.983856	0.223179	4.40837	1.04152e-05	0.00116779
ENSG00000186081	KRT5	21193.4	-0.617638	0.141126	-4.37649	1.20605e-05	0.00134127
ENSG00000112769	LAMA4	87.6232	2.61054	0.598177	4.36415	1.27616e-05	0.00140779
ENSG00000146122	DAAM2	119.524	1.93526	0.445681	4.34225	1.41029e-05	0.0015433
ENSG00000198467	TPM2	863.32	0.813784	0.187539	4.33929	1.42944e-05	0.00155185
ENSG00000173517	PEAK1	781.619	1.01083	0.233697	4.32537	1.52275e-05	0.00164013
ENSG00000137269	LRRC1	421.723	-1.13689	0.263626	-4.31253	1.614e-05	0.00172484
ENSG00000175745	NR2F1	110.906	2.80348	0.653797	4.288	1.80288e-05	0.00191175
ENSG00000144749	LRIG1	767.569	-1.12935	0.26399	-4.27801	1.88572e-05	0.00198422
ENSG00000122176	FMOD	138.115	2.30087	0.540731	4.2551	2.08956e-05	0.00218192
ENSG00000020181	ADGRA2	101.714	2.6391	0.622699	4.23817	2.2535e-05	0.00230041
ENSG00000099622	CIRBP	1312.23	-0.890874	0.210133	-4.23958	2.23941e-05	0.00230041
ENSG00000131711	MAP1B	812.264	1.22805	0.289748	4.23833	2.2519e-05	0.00230041
ENSG00000168439	STIP1	1145.2	0.83441	0.197028	4.23498	2.28574e-05	0.00231605
ENSG00000257743	MGAM2	268.728	-1.29778	0.306855	-4.22928	2.34438e-05	0.002358
ENSG00000102172	SMS	966.81	0.737106	0.174961	4.21298	2.52018e-05	0.00251442
ENSG00000115594	IL1R1	551.976	1.47628	0.350533	4.21151	2.53666e-05	0.00251442
ENSG00000003436	TFPI	74.6295	2.77739	0.661233	4.20032	2.66534e-05	0.00262296
ENSG00000099250	NRP1	2565.81	0.723065	0.172317	4.19613	2.71515e-05	0.00263408
ENSG00000120738	EGR1	150.704	1.62818	0.387913	4.19727	2.70147e-05	0.00263408
ENSG00000091831	ESR1	116.63	-1.89404	0.45444	-4.16785	3.07481e-05	0.00296199
ENSG00000133687	TMTC1	1109.24	1.17799	0.284379	4.14232	3.43812e-05	0.00328882
ENSG00000120708	TGFBI	757.136	1.41387	0.342411	4.12916	3.64085e-05	0.00345855
ENSG00000164106	SCRG1	225.022	-1.76452	0.427871	-4.12394	3.72441e-05	0.00351353
ENSG00000145555	MYO10	1725.94	-0.889171	0.216193	-4.11286	3.90792e-05	0.0036614
ENSG00000115461	IGFBP5	279.236	1.32066	0.32166	4.10577	4.02962e-05	0.00369941
ENSG00000198947	DMD	147.976	1.74862	0.425782	4.10684	4.01117e-05	0.00369941
ENSG00000205002	AARD	578.783	-1.53015	0.37244	-4.10845	3.98318e-05	0.00369941
ENSG00000035862	TIMP2	487.732	1.15925	0.285943	4.05414	5.03196e-05	0.00455843
ENSG00000084444	FAM234B	242.108	1.23334	0.30415	4.05503	5.01281e-05	0.00455843
ENSG00000038427	VCAN	6342	-1.52191	0.376451	-4.04279	5.28179e-05	0.00475326
ENSG00000188257	PLA2G2A	110.947	2.04217	0.508141	4.0189	5.84704e-05	0.00522756
ENSG00000165092	ALDH1A1	478.796	1.35342	0.337993	4.00427	6.22102e-05	0.0055258
ENSG00000171345	KRT19	6403.97	-0.750197	0.187602	-3.99887	6.36448e-05	0.00561676
ENSG00000106333	PCOLCE	316.572	1.34016	0.33575	3.99155	6.56441e-05	0.00571644
ENSG00000115138	POMC	106.815	-2.38659	0.597947	-3.9913	6.57114e-05	0.00571644
ENSG00000178695	KCTD12	259.641	1.38013	0.345883	3.99016	6.6028e-05	0.00571644
ENSG00000154736	ADAMTS5	147.252	2.80372	0.703092	3.9877	6.67171e-05	0.00573977
ENSG00000145703	IQGAP2	30.3351	3.42596	0.860855	3.97971	6.89986e-05	0.00589895
ENSG00000106571	GLI3	582.378	-0.854457	0.215649	-3.96227	7.42418e-05	0.00630778
ENSG00000165175	MID1IP1	183.064	1.53777	0.388665	3.95654	7.60423e-05	0.00642088
ENSG00000171444	MCC	1508.59	-0.599256	0.151998	-3.94254	8.06231e-05	0.00676591
ENSG00000144119	C1QL2	64.2822	-2.57702	0.656281	-3.9267	8.61205e-05	0.00718319
ENSG00000176771	NCKAP5	96.7899	2.05287	0.526205	3.90128	9.56857e-05	0.00793263
ENSG00000177614	PGBD5	90.6043	2.21475	0.568412	3.89639	9.76389e-05	0.0080458
ENSG00000067113	PLPP1	120.268	1.65711	0.429234	3.86061	0.000113103	0.00920912
ENSG00000136235	GPNMB	645.836	0.836016	0.216522	3.86112	0.000112868	0.00920912
ENSG00000080573	COL5A3	28.745	3.7225	0.964915	3.85786	0.000114386	0.00925851
ENSG00000233539	AC011294.3	163.115	2.52931	0.657747	3.84542	0.000120347	0.00968368
ENSG00000110195	FOLR1	436.217	1.0276	0.267769	3.83762	0.00012423	0.00987993
ENSG00000151914	DST	1559.2	-0.955766	0.249037	-3.83785	0.000124117	0.00987993
ENSG00000196586	MYO6	908.249	-0.838463	0.21861	-3.83542	0.000125348	0.00991116
ENSG00000172164	SNTB1	37.866	3.11488	0.813141	3.83067	0.000127792	0.00998897
ENSG00000198743	SLC5A3	419.318	1.16252	0.303383	3.83184	0.000127188	0.00998897
ENSG00000112186	CAP2	59.3224	2.25599	0.592779	3.80579	0.000141352	0.0109861
ENSG00000153904	DDAH1	102.674	2.36967	0.625204	3.79023	0.000150509	0.0116317
ENSG00000123560	PLP1	484.639	-1.26927	0.335088	-3.78787	0.000151944	0.0116523
ENSG00000241978	AKAP2	188.91	1.43234	0.378226	3.787	0.000152479	0.0116523
ENSG00000070018	LRP6	1654.57	-0.750525	0.198594	-3.77919	0.000157336	0.0119503
ENSG00000151967	SCHIP1	232.244	-1.24499	0.329541	-3.77795	0.000158125	0.0119503
ENSG00000211445	GPX3	222.077	1.34425	0.356116	3.77476	0.00016016	0.0120375
ENSG00000102024	PLS3	625.353	0.898935	0.238259	3.77293	0.000161341	0.01206
ENSG00000170421	KRT8	3285.08	0.491534	0.130749	3.75935	0.000170353	0.0126644
ENSG00000094963	FMO2	26.4085	4.97097	1.32699	3.74604	0.000179646	0.0132831
ENSG00000115738	ID2	96.9416	2.05136	0.548672	3.73878	0.000184919	0.0135995
ENSG00000136848	DAB2IP	450.263	0.866992	0.23218	3.73414	0.000188358	0.0137783
ENSG00000039068	CDH1	3453.52	-0.597312	0.160174	-3.72916	0.000192123	0.0139685
ENSG00000145996	CDKAL1	312.759	-1.11187	0.298249	-3.72801	0.000193	0.0139685
ENSG00000151929	BAG3	156.27	1.55958	0.418941	3.72267	0.000197126	0.014192
ENSG00000121858	TNFSF10	72.3338	2.08149	0.559595	3.71963	0.000199515	0.0142888
ENSG00000065054	SLC9A3R2	251.897	1.11533	0.300877	3.70693	0.000209785	0.0149461
ENSG00000233937	CTC-338M12.4	44.2319	-2.91954	0.788921	-3.70067	0.000215032	0.0152405
ENSG00000154556	SORBS2	121.445	1.69621	0.460251	3.68541	0.000228336	0.0161001
ENSG00000146674	IGFBP3	3410.73	2.90891	0.790338	3.68059	0.000232691	0.0163229
ENSG00000003096	KLHL13	177.171	1.58388	0.431124	3.67384	0.000238935	0.0166755
ENSG00000147257	GPC3	74.2741	2.71547	0.740358	3.66778	0.000244663	0.0169693
ENSG00000152049	KCNE4	24.6143	3.40333	0.928154	3.66678	0.000245627	0.0169693
ENSG00000102760	RGCC	31.6906	3.44493	0.940396	3.66328	0.000249005	0.0171163
ENSG00000108231	LGI1	12.9623	5.30841	1.45575	3.64652	0.00026582	0.0181573
ENSG00000111057	KRT18	1924.27	0.506366	0.138899	3.64557	0.000266804	0.0181573
ENSG00000041982	TNC	23.2416	3.60282	0.988698	3.64401	0.000268425	0.0181772
ENSG00000148541	FAM13C	9.38232	6.45795	1.7731	3.64219	0.000270334	0.0182162
ENSG00000069020	MAST4	291.846	1.10037	0.302557	3.63689	0.000275953	0.0184134
ENSG00000088986	DYNLL1	1101.71	0.615648	0.169242	3.63768	0.000275101	0.0184134
ENSG00000170454	KRT75	30.3895	3.14273	0.86551	3.63108	0.00028224	0.0187416
ENSG00000120885	CLU	138.1	1.48531	0.409366	3.62831	0.000285281	0.018852
ENSG00000213626	LBH	56.7638	2.21775	0.612157	3.62284	0.000291387	0.0191629
ENSG00000143850	PLEKHA6	181.629	1.25884	0.349029	3.60669	0.000310127	0.0202977
ENSG00000130208	APOC1	413.521	-1.16914	0.324491	-3.60299	0.000314577	0.0204909
ENSG00000183023	SLC8A1	25.1353	3.53271	0.981232	3.60028	0.000317877	0.0206078
ENSG00000047648	ARHGAP6	93.5505	1.76059	0.490264	3.5911	0.000329284	0.0211468
ENSG00000197563	PIGN	453.574	0.933987	0.260057	3.59148	0.000328812	0.0211468
ENSG00000024422	EHD2	421.979	1.03497	0.289003	3.58117	0.000342065	0.021865
ENSG00000182667	NTM	140.727	-2.63211	0.737586	-3.56854	0.00035897	0.0228388
ENSG00000121966	CXCR4	583.488	-0.943224	0.26445	-3.56673	0.000361457	0.0228906
ENSG00000272325	NUDT3	1560.81	-0.537305	0.150851	-3.56182	0.000368295	0.0232162
ENSG00000133112	TPT1	14504.4	0.364631	0.102843	3.54552	0.000391832	0.0245866
ENSG00000116161	CACYBP	860.007	0.81715	0.230988	3.53763	0.00040373	0.0252174
ENSG00000124107	SLPI	228.488	1.21683	0.344722	3.52989	0.000415725	0.0258486
ENSG00000163235	TGFA	505.941	-0.843293	0.239509	-3.52093	0.000430032	0.0265674
ENSG00000183196	CHST6	114.212	-1.72459	0.489909	-3.52023	0.000431169	0.0265674
ENSG00000163431	LMOD1	15.9285	4.61668	1.31657	3.50658	0.000453902	0.0277184
ENSG00000171992	SYNPO	170.248	1.42663	0.406814	3.50684	0.000453456	0.0277184
ENSG00000168209	DDIT4	389.142	-1.47352	0.420777	-3.50191	0.00046193	0.0280833
ENSG00000164330	EBF1	13.5241	4.54727	1.29939	3.49955	0.000466053	0.0282086
ENSG00000061918	GUCY1B3	426.085	0.888256	0.253978	3.49737	0.000469871	0.0283144
ENSG00000100591	AHSA1	396.477	0.958328	0.274264	3.49418	0.00047552	0.0285291
ENSG00000150636	CCDC102B	66.1869	2.169	0.621008	3.49271	0.000478153	0.0285618
ENSG00000179772	FOXS1	11.7948	4.96651	1.42268	3.49095	0.000481306	0.0286252
ENSG00000115963	RND3	179.316	1.24454	0.357276	3.48343	0.000495041	0.0292133
ENSG00000155254	MARVELD1	77.1338	1.92892	0.553808	3.48301	0.000495809	0.0292133
ENSG00000166503	RP11-382A20.3	194.162	-1.29207	0.371066	-3.48204	0.000497602	0.0292133
ENSG00000142102	PGGHG	508.982	0.825332	0.237151	3.48019	0.000501051	0.0292901
ENSG00000186847	KRT14	345.498	1.15644	0.332919	3.47364	0.000513441	0.0298867
ENSG00000099256	PRTFDC1	168.325	-1.29525	0.373056	-3.472	0.000516587	0.0299424
ENSG00000142871	CYR61	81.9236	1.77544	0.511963	3.4679	0.000524538	0.0302749
ENSG00000117069	ST6GALNAC5	101.533	-1.94465	0.562231	-3.4588	0.00054258	0.0310754
ENSG00000117152	RGS4	192.892	1.66082	0.480197	3.45862	0.000542951	0.0310754
ENSG00000189184	PCDH18	182.093	1.43089	0.414377	3.45312	0.000554152	0.0315844
ENSG00000124615	MOCS1	37.9685	2.70065	0.782921	3.44945	0.000561738	0.0318839
ENSG00000149596	JPH2	469.67	-0.789637	0.229019	-3.44791	0.000564936	0.0319329
ENSG00000064763	FAR2	660.951	-0.80736	0.234623	-3.4411	0.000579349	0.0324792
ENSG00000086570	FAT2	776.871	0.740256	0.215075	3.44186	0.000577735	0.0324792
ENSG00000010810	FYN	241.879	-1.10467	0.321598	-3.43495	0.000592657	0.0330896
ENSG00000054118	THRAP3	1220.2	-0.555542	0.161837	-3.43273	0.000597546	0.033227
ENSG00000184347	SLIT3	100.864	2.05889	0.601025	3.42563	0.000613375	0.0339691
ENSG00000170017	ALCAM	1187.42	0.557465	0.165167	3.37517	0.000737701	0.0406896
ENSG00000110958	PTGES3	2837.04	0.502903	0.149189	3.37091	0.000749214	0.0411586
ENSG00000162576	MXRA8	71.7235	1.9556	0.580498	3.36883	0.000754882	0.0413041
ENSG00000064042	LIMCH1	308.591	0.96547	0.288012	3.35218	0.00080177	0.0436949
ENSG00000250264	XXbac-BPG246D15.9	14.4497	-8.41323	2.52307	-3.33453	0.000854444	0.0463807
ENSG00000143320	CRABP2	6541.1	0.542288	0.163027	3.32638	0.000879827	0.0471624
ENSG00000165389	SPTSSA	796.73	0.774156	0.232795	3.32549	0.000882636	0.0471624
ENSG00000228253	MT-ATP8	2587.06	-0.499698	0.15012	-3.32866	0.000872633	0.0471624
ENSG00000254726	MEX3A	1257.96	-0.592779	0.178234	-3.32585	0.000881498	0.0471624
ENSG00000092820	EZR	1348.54	-0.537663	0.162168	-3.31546	0.000914918	0.0486971
ENSG00000106546	AHR	136.447	1.3341	0.403594	3.30555	0.000947887	0.0502564
ENSG00000043039	BARX2	252.464	1.06292	0.321789	3.30316	0.000956005	0.0504911
ENSG00000104490	NCALD	270.256	1.57957	0.478659	3.3	0.000966851	0.0508675
ENSG00000147862	NFIB	1089.71	-0.822934	0.25028	-3.28805	0.00100883	0.0528729
ENSG00000163399	ATP1A1	1500.2	0.547341	0.166578	3.2858	0.00101691	0.053093
ENSG00000105993	DNAJB6	1470.27	0.525625	0.160144	3.28221	0.00102997	0.0535703
ENSG00000171497	PPID	259.107	0.992923	0.303237	3.27442	0.0010588	0.0548613
ENSG00000170606	HSPA4	1282.91	0.550773	0.168393	3.27076	0.00107259	0.0553202
ENSG00000205426	KRT81	308.22	1.5245	0.466219	3.26993	0.00107575	0.0553202
ENSG00000169398	PTK2	2327.22	0.448919	0.137416	3.26687	0.00108746	0.0557127
ENSG00000138448	ITGAV	815.042	0.719026	0.220525	3.26052	0.0011121	0.0567626
ENSG00000170873	MTSS1	71.5277	2.12565	0.652204	3.25918	0.00111733	0.0568177
ENSG00000112837	TBX18	90.7367	1.66818	0.515093	3.23859	0.0012012	0.0608564
ENSG00000112902	SEMA5A	74.7203	1.89998	0.587431	3.23439	0.00121902	0.0615314
ENSG00000108679	LGALS3BP	559.001	1.115	0.346124	3.2214	0.00127567	0.0641539
ENSG00000221978	CCNL2	842.449	-0.617745	0.19211	-3.21558	0.00130182	0.0652295
ENSG00000104368	PLAT	46.6653	2.84767	0.887958	3.20698	0.00134135	0.066721
ENSG00000163257	DCAF16	395.93	-0.790089	0.24636	-3.20705	0.00134102	0.066721
ENSG00000144893	MED12L	18.6162	3.49377	1.09025	3.20457	0.00135267	0.0667983
ENSG00000168824	NSG1	114.978	1.42519	0.444608	3.2055	0.00134828	0.0667983
ENSG00000211455	STK38L	373.515	0.807828	0.25256	3.19856	0.00138118	0.0679609
ENSG00000104313	EYA1	21.8342	3.31387	1.03731	3.19468	0.00139986	0.0686333
ENSG00000131378	RFTN1	27.3443	2.92634	0.917446	3.18966	0.00142439	0.0695864
ENSG00000162734	PEA15	968.931	0.568543	0.178377	3.1873	0.00143607	0.0699076
ENSG00000203727	SAMD5	475.419	-0.814561	0.255705	-3.18555	0.00144477	0.0700818
ENSG00000071967	CYBRD1	1040.32	0.613211	0.19284	3.17989	0.0014733	0.0712131
ENSG00000165997	ARL5B	592.313	-0.734116	0.23131	-3.17373	0.00150493	0.0724855
ENSG00000117519	CNN3	1319.19	0.600957	0.189542	3.17056	0.00152143	0.0730235
ENSG00000132170	PPARG	42.4786	-2.61283	0.826532	-3.1612	0.00157121	0.0751489
ENSG00000096060	FKBP5	375.489	-1.11199	0.352737	-3.15246	0.00161901	0.0771653
ENSG00000085741	WNT11	11.8249	4.38537	1.39261	3.14903	0.00163815	0.0778063
ENSG00000105810	CDK6	6122.5	-0.384402	0.12225	-3.14438	0.00166436	0.0785064
ENSG00000161011	SQSTM1	1827.09	0.460379	0.14638	3.1451	0.00166032	0.0785064
ENSG00000107485	GATA3	668.141	0.700787	0.223734	3.13223	0.00173482	0.0815485
ENSG00000166833	NAV2	1056.06	-0.709126	0.227643	-3.11508	0.00183896	0.0861477
ENSG00000213064	SFT2D2	2532.71	-0.46274	0.14887	-3.10835	0.00188135	0.0877294
ENSG00000267059	AC005943.2	17.19	-4.11818	1.32516	-3.10769	0.00188555	0.0877294
ENSG00000118473	SGIP1	42.9355	2.2439	0.722453	3.10595	0.00189672	0.0879498
ENSG00000174695	TMEM167A	1467.15	-0.505265	0.162746	-3.10462	0.00190527	0.0880477
ENSG00000115468	EFHD1	130.056	1.30334	0.420035	3.10293	0.00191617	0.0882533
ENSG00000082898	XPO1	1765.33	0.483845	0.156172	3.09817	0.00194721	0.0893824
ENSG00000135090	TAOK3	516.618	0.67788	0.219611	3.08673	0.00202373	0.0922753
ENSG00000270168	LA16c-380H5.3	47.3986	-2.21589	0.717802	-3.08705	0.00202151	0.0922753
ENSG00000008277	ADAM22	66.5603	1.73296	0.563076	3.07766	0.00208634	0.0948143
ENSG00000182718	ANXA2	5737.55	0.487266	0.158635	3.07162	0.00212899	0.096432
ENSG00000002834	LASP1	898.897	0.539162	0.175696	3.06872	0.00214977	0.097052
ENSG00000176788	BASP1	150.599	1.37267	0.44757	3.06695	0.00216258	0.0973091
ENSG00000104205	SGK3	282.2	-0.949089	0.310012	-3.06146	0.00220262	0.0987859
ENSG00000260401	RP11-800A3.4	57.8789	2.11552	0.69239	3.05539	0.00224764	0.100476
ENSG00000114019	AMOTL2	225.543	1.03606	0.339281	3.0537	0.00226035	0.100714
ENSG00000113391	FAM172A	424.937	0.743377	0.24423	3.04376	0.00233645	0.103432
ENSG00000188313	PLSCR1	194.614	1.03474	0.33987	3.04452	0.00233055	0.103432
ENSG00000130287	NCAN	24.5297	-4.0306	1.32753	-3.03616	0.00239609	0.10573
ENSG00000112378	PERP	2395.75	-0.491613	0.162158	-3.03169	0.00243191	0.106965
ENSG00000227751	RP1-20B21.4	21.6365	-7.25226	2.39378	-3.02962	0.00244859	0.107354
ENSG00000064655	EYA2	41.0912	3.00054	0.992654	3.02274	0.00250497	0.109474
ENSG00000164070	HSPA4L	202.312	1.14234	0.378091	3.02134	0.00251657	0.109631
ENSG00000164171	ITGA2	199.06	1.21071	0.401006	3.01917	0.00253466	0.110069
ENSG00000083307	GRHL2	841.355	0.572935	0.190001	3.01542	0.0025662	0.110735
ENSG00000164929	BAALC	59.0921	1.90789	0.632622	3.01584	0.00256264	0.110735
ENSG00000154027	AK5	52.1128	2.78982	0.926998	3.00952	0.00261663	0.112556
ENSG00000092421	SEMA6A	1226.11	-0.582687	0.194	-3.00354	0.00266856	0.113013
ENSG00000138646	HERC5	113.034	-1.48599	0.494632	-3.00424	0.00266248	0.113013
ENSG00000143933	CALM2	2814.33	0.413729	0.137712	3.0043	0.0026619	0.113013
ENSG00000203685	STUM	224.776	-1.12259	0.373433	-3.00614	0.00264588	0.113013
ENSG00000249669	CARMN	58.5438	2.18728	0.727782	3.00541	0.00265226	0.113013
ENSG00000109670	FBXW7	1020.96	0.595878	0.198478	3.00224	0.00268004	0.113149
ENSG00000196405	EVL	332.233	-0.894133	0.298488	-2.99554	0.00273959	0.115307
ENSG00000018408	WWTR1	1745.25	-0.574216	0.191812	-2.99364	0.00275669	0.115671
ENSG00000164023	SGMS2	242.709	0.940234	0.314324	2.99129	0.00277804	0.11621
ENSG00000052850	ALX4	78.2499	-1.63582	0.547564	-2.98746	0.00281308	0.116274
ENSG00000075790	BCAP29	596.217	-0.649922	0.217535	-2.98766	0.00281118	0.116274
ENSG00000121957	GPSM2	394.502	-0.860905	0.288093	-2.98829	0.00280546	0.116274
ENSG00000182307	C8orf33	1029.67	-0.539789	0.180688	-2.98741	0.00281356	0.116274
ENSG00000189067	LITAF	450.511	0.790842	0.265458	2.97916	0.00289036	0.119088
ENSG00000168906	MAT2A	1851.08	-0.474289	0.15936	-2.97621	0.00291832	0.119879
ENSG00000109654	TRIM2	1474.15	-0.652506	0.219722	-2.96969	0.00298102	0.122088
ENSG00000116962	NID1	1134.09	-0.564234	0.190152	-2.96728	0.00300448	0.122682
ENSG00000158966	CACHD1	235.542	-1.30222	0.439296	-2.96433	0.00303342	0.123495
ENSG00000135535	CD164	1739.09	0.552178	0.186583	2.95943	0.0030821	0.124734
ENSG00000144381	HSPD1	4582.94	0.490689	0.165778	2.95992	0.00307717	0.124734
ENSG00000187955	COL14A1	106.336	1.77843	0.602398	2.95225	0.00315466	0.127294
ENSG00000111640	GAPDH	19469.2	-0.305273	0.103445	-2.95108	0.00316662	0.127401
ENSG00000117569	PTBP2	350.432	-0.773939	0.262442	-2.94899	0.00318809	0.127802
ENSG00000133401	PDZD2	440.814	0.706259	0.239548	2.9483	0.00319529	0.127802
ENSG00000115457	IGFBP2	513.262	0.888013	0.301364	2.94665	0.00321236	0.127892
ENSG00000206560	ANKRD28	148.589	-1.39797	0.474486	-2.94628	0.00321624	0.127892
ENSG00000112208	BAG2	207.793	1.11422	0.378946	2.94032	0.00327872	0.12925
ENSG00000115884	SDC1	6763.02	-0.456188	0.15506	-2.94201	0.00326092	0.12925
ENSG00000163347	CLDN1	121.047	-1.36144	0.462926	-2.94095	0.00327212	0.12925
ENSG00000243927	MRPS6	298.864	0.845014	0.287865	2.93545	0.00333062	0.130918
ENSG00000171604	CXXC5	209.52	0.967734	0.329789	2.9344	0.00334192	0.130986
ENSG00000169554	ZEB2	37.1844	3.11611	1.06417	2.92821	0.00340917	0.13324
ENSG00000008441	NFIX	4049.78	-0.357444	0.122281	-2.92313	0.00346533	0.134284
ENSG00000101384	JAG1	4631.72	0.41532	0.142069	2.92336	0.00346271	0.134284
ENSG00000166508	MCM7	1663.64	-0.478909	0.163787	-2.92398	0.00345586	0.134284
ENSG00000044574	HSPA5	3114.68	0.436929	0.149939	2.91405	0.00356772	0.137473
ENSG00000196187	TMEM63A	1282.41	-0.638703	0.219139	-2.9146	0.00356148	0.137473
ENSG00000077157	PPP1R12B	280.634	0.834395	0.287087	2.90642	0.00365595	0.140083
ENSG00000162849	KIF26B	61.3291	-2.66653	0.917192	-2.90728	0.00364587	0.140083
ENSG00000262152	LA16c-380H5.1	40.4461	-2.29013	0.788345	-2.90498	0.00367275	0.140334
ENSG00000211459	MT-RNR1	8186.92	-0.407203	0.140597	-2.89623	0.00377673	0.143905
ENSG00000142089	IFITM3	228.961	1.11884	0.386516	2.89467	0.00379558	0.144222
ENSG00000121281	ADCY7	273.586	0.93478	0.324159	2.88371	0.00393026	0.148514
ENSG00000124766	SOX4	2885.07	-0.430431	0.149236	-2.88423	0.00392378	0.148514
ENSG00000116667	C1orf21	931.673	0.670083	0.232783	2.87858	0.00399474	0.150534
ENSG00000108175	ZMIZ1	1271.64	0.445149	0.155424	2.8641	0.00418201	0.157159
ENSG00000134986	NREP	375.457	0.728049	0.254647	2.85905	0.00424917	0.15881
ENSG00000165895	ARHGAP42	84.4395	1.46721	0.513044	2.85981	0.0042389	0.15881
ENSG00000064393	HIPK2	1731.35	-0.505917	0.177342	-2.85278	0.00433389	0.161535
ENSG00000094916	CBX5	4670.59	-0.348719	0.12245	-2.84786	0.00440147	0.163608
ENSG00000134107	BHLHE40	605.072	0.698252	0.245472	2.84452	0.00444779	0.164436
ENSG00000186007	LEMD1	77.4689	-1.52233	0.535045	-2.84523	0.00443792	0.164436
ENSG00000148773	MKI67	1478.78	-0.532081	0.187618	-2.83598	0.00456855	0.168445
ENSG00000137076	TLN1	1180.61	0.452483	0.159794	2.83166	0.00463069	0.170277
ENSG00000176641	RNF152	39.9349	2.16308	0.765365	2.82621	0.00471026	0.172739
ENSG00000162591	MEGF6	602.75	-0.749058	0.265542	-2.82086	0.00478945	0.175173
ENSG00000136636	KCTD3	916.134	-0.505593	0.179524	-2.81629	0.00485811	0.177211
ENSG00000117632	STMN1	1918.56	-0.445565	0.158301	-2.81466	0.00488283	0.177586
ENSG00000185825	BCAP31	1280.58	0.468669	0.166555	2.81391	0.00489435	0.177586
ENSG00000115107	STEAP3	1000.55	-0.624183	0.22195	-2.81226	0.00491942	0.178023
ENSG00000111961	SASH1	538.406	-0.825208	0.293769	-2.80903	0.00496907	0.179346
ENSG00000177359	OVOS2	99.5538	-1.90738	0.679832	-2.80566	0.00502136	0.180756
ENSG00000008086	CDKL5	128.09	1.32875	0.473933	2.80366	0.00505261	0.181403
ENSG00000189171	S100A13	438.876	-0.691124	0.246606	-2.80255	0.00507005	0.181553
ENSG00000115091	ACTR3	1369.01	0.450535	0.160971	2.79886	0.00512835	0.183161
ENSG00000174607	UGT8	148.423	-1.16737	0.418054	-2.79239	0.00523209	0.18638
ENSG00000137726	FXYD6	154.19	-1.30414	0.467704	-2.78839	0.00529705	0.187716
ENSG00000185033	SEMA4B	483.233	-0.678646	0.243362	-2.78863	0.00529323	0.187716
ENSG00000164107	HAND2	93.4562	-1.35314	0.486236	-2.78289	0.00538776	0.190437
ENSG00000112335	SNX3	453.732	0.667731	0.240072	2.78138	0.00541285	0.190831
ENSG00000072071	ADGRL1	613.613	-0.588203	0.21188	-2.77612	0.00550125	0.193449
ENSG00000133392	MYH11	37.3606	2.40435	0.867321	2.77216	0.00556853	0.195313
ENSG00000121068	TBX2	24.2549	2.63784	0.952299	2.76997	0.00560622	0.196132
ENSG00000072682	P4HA2	178.051	1.02725	0.371581	2.76454	0.0057004	0.198505
ENSG00000130340	SNX9	99.1126	-1.40475	0.508313	-2.76355	0.00571761	0.198505
ENSG00000255026	RP11-326C3.2	26.224	2.45096	0.886746	2.76399	0.00570986	0.198505
ENSG00000172965	MIR4435-2HG	71.6299	1.62752	0.589429	2.76118	0.00575924	0.199445
ENSG00000138336	TET1	203.546	-1.35254	0.490495	-2.7575	0.00582448	0.201195
ENSG00000137033	IL33	244.618	0.872701	0.31795	2.74478	0.00605523	0.208638
ENSG00000185189	NRBP2	735.135	-0.590753	0.215333	-2.74344	0.00607988	0.208962
ENSG00000166526	ZNF3	463.83	-0.654308	0.238687	-2.74128	0.00612002	0.209814
ENSG00000245910	SNHG6	1707.13	-0.453779	0.165803	-2.73686	0.00620287	0.212123
ENSG00000168461	RAB31	97.8736	1.26717	0.463201	2.73567	0.00622532	0.212359
ENSG00000091409	ITGA6	269.259	0.894138	0.327546	2.72981	0.00633713	0.215636
ENSG00000136160	EDNRB	14.4757	3.29065	1.20839	2.72317	0.0064658	0.219013
ENSG00000160932	LY6E	575.684	0.595201	0.21858	2.72304	0.00646841	0.219013
ENSG00000159399	HK2	580.795	-0.903542	0.332564	-2.7169	0.00658973	0.22257
ENSG00000234616	JRK	654.879	-0.543718	0.200421	-2.71287	0.00667027	0.224735
ENSG00000075340	ADD2	76.4823	-1.61457	0.596458	-2.70694	0.00679071	0.227915
ENSG00000178372	CALML5	435.226	-2.46839	0.911996	-2.70658	0.00679796	0.227915
ENSG00000186260	MKL2	726.665	0.648397	0.240063	2.70094	0.00691437	0.231251
ENSG00000133740	E2F5	293.742	-0.803315	0.29783	-2.69723	0.00699193	0.232142
ENSG00000148634	HERC4	264.636	0.788348	0.292239	2.69762	0.00698381	0.232142
ENSG00000159263	SIM2	167.148	-1.0592	0.392665	-2.69748	0.00698672	0.232142
ENSG00000147650	LRP12	445.47	-0.648927	0.240932	-2.6934	0.0070727	0.234255
ENSG00000144642	RBMS3	33.4409	2.23596	0.830656	2.6918	0.00710666	0.234811
ENSG00000122786	CALD1	11690.5	0.364046	0.135438	2.68792	0.00718988	0.236989
ENSG00000184292	TACSTD2	834.909	0.73945	0.275693	2.68215	0.00731509	0.240536
ENSG00000103187	COTL1	211.996	1.03635	0.386869	2.67882	0.00738819	0.240626
ENSG00000133110	POSTN	29.8145	2.86078	1.06746	2.68	0.00736211	0.240626
ENSG00000159403	C1R	68.1474	1.49756	0.558983	2.67907	0.00738266	0.240626
ENSG00000248672	LY75-CD302	31.9742	-6.84671	2.55391	-2.68087	0.007343	0.240626
ENSG00000260822	GS1-358P8.4	527.162	-0.762168	0.284633	-2.67772	0.00741247	0.240844
ENSG00000154262	ABCA6	18.27	-3.82985	1.43177	-2.67492	0.00747479	0.242293
ENSG00000153944	MSI2	1160.18	-0.436775	0.163694	-2.66824	0.00762499	0.246577
ENSG00000157765	SLC34A2	22.6234	2.57962	0.967161	2.6672	0.00764851	0.246755
ENSG00000187140	FOXD3	17.1388	3.53976	1.32774	2.66601	0.00767565	0.247048
ENSG00000054598	FOXC1	1011.41	0.460555	0.172962	2.66275	0.00775041	0.248868
ENSG00000079691	CARMIL1	173.236	-0.971901	0.365541	-2.6588	0.00784198	0.251219
ENSG00000181222	POLR2A	942.699	-0.579037	0.217898	-2.65737	0.0078752	0.251694
ENSG00000035403	VCL	924.7	0.547565	0.206297	2.65426	0.00794835	0.253439
ENSG00000106991	ENG	470.22	0.677683	0.255502	2.65236	0.00799321	0.254277
ENSG00000166900	STX3	511.277	0.578152	0.218264	2.64887	0.00807613	0.256319
ENSG00000152270	PDE3B	25.441	-2.52398	0.954194	-2.64514	0.00816561	0.258559
ENSG00000011201	ANOS1	738.638	-0.765038	0.289643	-2.64131	0.0082586	0.260899
ENSG00000012660	ELOVL5	634.535	0.570208	0.21612	2.63839	0.00832998	0.261008
ENSG00000049540	ELN	188.451	-1.43734	0.545171	-2.6365	0.00837654	0.261008
ENSG00000107731	UNC5B	150.803	1.17255	0.444099	2.6403	0.00828327	0.261008
ENSG00000154553	PDLIM3	68.9464	1.65394	0.626911	2.63823	0.00833389	0.261008
ENSG00000160862	AZGP1	3001.1	-0.390082	0.147927	-2.63699	0.00836464	0.261008
ENSG00000162704	ARPC5	1148.69	0.476841	0.180785	2.63762	0.008349	0.261008
ENSG00000076716	GPC4	397.56	0.922375	0.35043	2.63212	0.00848533	0.26351
ENSG00000101654	RNMT	554.597	-0.561018	0.213219	-2.63118	0.00850894	0.26351
ENSG00000107281	NPDC1	20.7358	3.02697	1.15052	2.63095	0.00851461	0.26351
ENSG00000204262	COL5A2	53.532	1.64824	0.627489	2.62672	0.00862132	0.26621
ENSG00000116117	PARD3B	68.1274	-2.37697	0.9064	-2.62243	0.00873049	0.268974
ENSG00000184012	TMPRSS2	127.349	1.13968	0.434924	2.6204	0.00878262	0.269972
ENSG00000179862	CITED4	112.457	1.1693	0.447689	2.61185	0.0090054	0.276199
ENSG00000115380	EFEMP1	20.7117	3.20681	1.22938	2.60847	0.00909477	0.277706
ENSG00000147274	RBMX	2542.29	-0.361089	0.13843	-2.60846	0.00909513	0.277706
ENSG00000127249	ATP13A4	26.7196	2.45866	0.944411	2.60338	0.00923095	0.281225
ENSG00000113580	NR3C1	173.669	0.965716	0.371501	2.59949	0.00933613	0.283798
ENSG00000050344	NFE2L3	113.681	-1.51975	0.584815	-2.59869	0.00935797	0.283831
ENSG00000108691	CCL2	132.753	1.6127	0.620777	2.59788	0.00938026	0.283877
ENSG00000117016	RIMS3	109.049	1.30776	0.504663	2.59135	0.00956013	0.288682
ENSG00000117595	IRF6	543.167	0.633606	0.244672	2.58961	0.00960848	0.288867
ENSG00000163629	PTPN13	406.065	-0.642476	0.248058	-2.59002	0.00959706	0.288867
ENSG00000228971	RP11-286B14.1	350.559	-1.02155	0.394672	-2.58835	0.00964381	0.289293
ENSG00000275023	MLLT6	1001.24	-0.437395	0.169178	-2.58541	0.00972627	0.291128
ENSG00000143632	ACTA1	10.3049	3.89627	1.50853	2.58282	0.00979956	0.292682
ENSG00000075275	CELSR1	124.529	1.16568	0.452235	2.57759	0.0099493	0.295237
ENSG00000075426	FOSL2	239.209	0.835154	0.324009	2.57757	0.00994988	0.295237
ENSG00000117724	CENPF	1945.71	-0.40196	0.1559	-2.57832	0.00992819	0.295237
ENSG00000164120	HPGD	48.059	-2.31612	0.899271	-2.57555	0.0100079	0.295677
ENSG00000181192	DHTKD1	620.049	-0.575404	0.223365	-2.57606	0.00999321	0.295677
ENSG00000156103	MMP16	8.24823	4.13447	1.60893	2.56969	0.0101788	0.300078
ENSG00000087266	SH3BP2	1131.64	-0.469187	0.182894	-2.56536	0.010307	0.302432
ENSG00000115756	HPCAL1	212.027	0.821499	0.320236	2.56529	0.0103089	0.302432
ENSG00000164099	PRSS12	63.8515	-1.79117	0.698382	-2.56475	0.010325	0.302432
ENSG00000173166	RAPH1	308.553	-0.809864	0.315893	-2.56373	0.0103554	0.302675
ENSG00000185432	METTL7A	643.378	0.517417	0.201934	2.5623	0.0103981	0.303273
ENSG00000152104	PTPN14	1584.3	-0.514088	0.200701	-2.56146	0.0104232	0.303361
ENSG00000068078	FGFR3	117.811	1.12611	0.440402	2.557	0.0105578	0.306625
ENSG00000118707	TGIF2	469.166	-0.584616	0.228845	-2.55464	0.0106298	0.308062
ENSG00000196141	SPATS2L	311.668	0.722143	0.283263	2.54937	0.0107917	0.312092
ENSG00000160145	KALRN	157.956	-1.15534	0.453366	-2.54836	0.0108231	0.312341
ENSG00000155324	GRAMD3	121.981	1.11453	0.437511	2.54742	0.0108521	0.312518
ENSG00000178202	KDELC2	342.717	-0.870469	0.341968	-2.54547	0.0109131	0.313613
ENSG00000187527	ATP13A5	92.5612	1.41569	0.557115	2.5411	0.0110503	0.316891
ENSG00000075643	MOCOS	278.989	0.860567	0.339217	2.53692	0.0111833	0.318701
ENSG00000099260	PALMD	11.6408	3.48934	1.37494	2.53781	0.0111549	0.318701
ENSG00000137642	SORL1	471.106	0.588394	0.231869	2.53761	0.0111613	0.318701
ENSG00000003137	CYP26B1	396.76	0.811104	0.320033	2.53444	0.0112627	0.320297
ENSG00000198964	SGMS1	731.367	0.482012	0.190246	2.53363	0.0112889	0.320375
ENSG00000122515	ZMIZ2	517.805	-0.652405	0.257707	-2.53157	0.0113552	0.321589
ENSG00000065534	MYLK	142.081	1.25012	0.494357	2.52878	0.0114461	0.323495
ENSG00000145632	PLK2	338.783	0.694179	0.274709	2.52697	0.0115053	0.324497
ENSG00000033327	GAB2	489.491	-0.656596	0.26008	-2.52459	0.0115832	0.325686
ENSG00000119969	HELLS	312.861	-0.711493	0.282187	-2.52136	0.0116903	0.325686
ENSG00000128573	FOXP2	67.3676	-1.59953	0.634222	-2.52203	0.0116679	0.325686
ENSG00000139278	GLIPR1	103.778	1.16428	0.461548	2.52256	0.0116505	0.325686
ENSG00000164941	INTS8	717.604	0.488361	0.193501	2.52382	0.0116086	0.325686
ENSG00000165794	SLC39A2	61.1033	1.52267	0.603848	2.52161	0.011682	0.325686
ENSG00000128591	FLNC	78.724	1.35325	0.537064	2.51972	0.0117447	0.326535
ENSG00000143603	KCNN3	12.5232	3.74696	1.48797	2.51817	0.0117966	0.327314
ENSG00000153395	LPCAT1	476.242	0.645633	0.257456	2.50774	0.0121506	0.336069
ENSG00000157837	SPPL3	1930.61	-0.453743	0.18096	-2.50743	0.0121613	0.336069
ENSG00000134548	SPX	411.201	0.672758	0.26847	2.50589	0.0122142	0.336852
ENSG00000111371	SLC38A1	3211.68	-0.329701	0.131627	-2.50482	0.0122515	0.337199
ENSG00000152601	MBNL1	1664.45	0.36264	0.144878	2.50308	0.0123117	0.338176
ENSG00000179242	CDH4	198.68	-1.15735	0.462651	-2.50157	0.0123644	0.338944
ENSG00000141655	TNFRSF11A	116.461	1.08789	0.435442	2.49836	0.0124769	0.340661
ENSG00000154122	ANKH	194.851	0.846654	0.338856	2.49856	0.0124698	0.340661
ENSG00000130037	KCNA5	98.6982	1.38962	0.557343	2.49328	0.0126567	0.344884
ENSG00000161381	PLXDC1	12.3561	3.38374	1.35837	2.49104	0.0127371	0.345696
ENSG00000162616	DNAJB4	124.34	1.02981	0.413313	2.49159	0.0127173	0.345696
ENSG00000134954	ETS1	979.429	0.458135	0.184067	2.48895	0.012812	0.34704
ENSG00000029993	HMGB3	534.112	-0.593387	0.238518	-2.48781	0.0128532	0.347469
ENSG00000279364	RP11-463I20.1	161.749	0.96756	0.389192	2.48607	0.0129161	0.34848
ENSG00000164951	PDP1	311.733	-0.702835	0.283038	-2.48318	0.0130216	0.350635
ENSG00000188783	PRELP	225.826	1.2999	0.523675	2.48226	0.013055	0.350844
ENSG00000127955	GNAI1	315.305	0.762533	0.307401	2.48058	0.0131168	0.351125
ENSG00000129351	ILF3	2908.1	-0.393947	0.158812	-2.48059	0.0131165	0.351125
ENSG00000070214	SLC44A1	769.696	0.505847	0.20424	2.47673	0.0132592	0.352485
ENSG00000102606	ARHGEF7	454.709	0.575792	0.232316	2.47849	0.013194	0.352485
ENSG00000138119	MYOF	1153.33	0.469946	0.18982	2.47574	0.013296	0.352485
ENSG00000139644	TMBIM6	4924.26	0.291246	0.117616	2.47624	0.0132775	0.352485
ENSG00000152256	PDK1	501.775	-0.768473	0.310403	-2.47573	0.0132964	0.352485
ENSG00000060138	YBX3	1432.31	-0.395171	0.160068	-2.46876	0.0135582	0.354426
ENSG00000102230	PCYT1B	32.8111	-2.16691	0.877701	-2.46884	0.013555	0.354426
ENSG00000109099	PMP22	85.7743	1.27776	0.517125	2.47089	0.0134778	0.354426
ENSG00000111181	SLC6A12	247.936	1.13613	0.460537	2.46696	0.0136266	0.354426
ENSG00000137504	CREBZF	536.894	-0.531006	0.215163	-2.46793	0.0135898	0.354426
ENSG00000150961	SEC24D	552.868	0.740367	0.29971	2.47028	0.0135006	0.354426
ENSG00000153822	KCNJ16	58.7599	-2.31545	0.937498	-2.46982	0.0135181	0.354426
ENSG00000164976	KIAA1161	514.853	-0.769362	0.311566	-2.46934	0.0135362	0.354426
ENSG00000182379	NXPH4	372.574	0.724848	0.293099	2.47305	0.0133966	0.354426
ENSG00000247556	OIP5-AS1	1141.07	0.506801	0.20544	2.4669	0.0136288	0.354426
ENSG00000080603	SRCAP	664.236	-0.51168	0.207812	-2.46223	0.0138077	0.357043
ENSG00000100321	SYNGR1	184.983	0.855568	0.347382	2.4629	0.0137818	0.357043
ENSG00000136238	RAC1	2759.56	0.306404	0.12442	2.46265	0.0137913	0.357043
ENSG00000145730	PAM	5056.56	-0.41525	0.168834	-2.45952	0.0139124	0.358394
ENSG00000165905	LARGE2	38.1272	1.8059	0.734093	2.46005	0.0138919	0.358394
ENSG00000105974	CAV1	93.2625	1.18051	0.480242	2.45815	0.0139653	0.359082
ENSG00000125827	TMX4	308.323	-0.726689	0.295708	-2.45746	0.0139925	0.359105
ENSG00000178662	CSRNP3	216.664	1.20005	0.489589	2.45114	0.0142406	0.364789
ENSG00000157150	TIMP4	99.7952	-1.36541	0.557209	-2.45044	0.0142682	0.364812
ENSG00000148053	NTRK2	24.8433	2.42347	0.990839	2.44588	0.01445	0.368771
ENSG00000120088	CRHR1	103.62	-1.41291	0.578413	-2.44274	0.0145762	0.371299
ENSG00000254996	ANKHD1-EIF4EBP3	266.887	0.709861	0.290718	2.44175	0.0146162	0.371626
ENSG00000140455	USP3	303.399	-0.678721	0.278098	-2.44058	0.0146636	0.37214
ENSG00000115339	GALNT3	201.388	0.969645	0.397451	2.43966	0.0147011	0.372402
ENSG00000162981	FAM84A	258.353	-0.772224	0.317887	-2.42924	0.0151304	0.382567
ENSG00000105855	ITGB8	482.517	-0.742916	0.306498	-2.42389	0.0153554	0.385124
ENSG00000128641	MYO1B	366.137	0.639453	0.263718	2.42476	0.0153185	0.385124
ENSG00000140511	HAPLN3	377.614	0.70022	0.288668	2.42569	0.0152793	0.385124
ENSG00000198089	SFI1	97.4287	-1.21324	0.500616	-2.42349	0.0153723	0.385124
ENSG00000198938	MT-CO3	23479.6	-0.352652	0.145422	-2.42501	0.0153078	0.385124
ENSG00000088832	FKBP1A	1116.07	0.454337	0.1877	2.42055	0.0154972	0.385811
ENSG00000125398	SOX9	466.283	0.57186	0.236205	2.42103	0.0154765	0.385811
ENSG00000157927	RADIL	23.5111	2.2831	0.943355	2.42019	0.0155125	0.385811
ENSG00000183741	CBX6	134.247	0.974934	0.402713	2.42091	0.0154815	0.385811
ENSG00000113396	SLC27A6	110.471	-1.23373	0.512297	-2.40823	0.0160302	0.396523
ENSG00000197461	PDGFA	152.763	0.912126	0.378551	2.40952	0.0159736	0.396523
ENSG00000198561	CTNND1	2789.24	0.315721	0.131069	2.40881	0.0160044	0.396523
ENSG00000099246	RAB18	2426.89	0.379595	0.158413	2.39624	0.0165642	0.408993
ENSG00000134294	SLC38A2	2927.05	-0.313493	0.130988	-2.39329	0.016698	0.411554
ENSG00000136720	HS6ST1	398.096	0.611956	0.255915	2.39124	0.0167914	0.413111
ENSG00000105223	PLD3	882.447	0.453864	0.190055	2.38806	0.0169374	0.414257
ENSG00000135378	PRRG4	93.696	1.43028	0.598885	2.38824	0.0169295	0.414257
ENSG00000138193	PLCE1	169.26	0.902813	0.378243	2.38686	0.0169929	0.414257
ENSG00000178764	ZHX2	819.003	-0.758568	0.317887	-2.38628	0.0170197	0.414257
ENSG00000178980	SELENOW	375.798	0.604496	0.253216	2.38727	0.0169739	0.414257
ENSG00000242125	SNHG3	382.168	-0.611031	0.255709	-2.38956	0.0168687	0.414257
ENSG00000283620	ZNF48	9.12754	-6.69768	2.81055	-2.38305	0.0171698	0.417168
ENSG00000050820	BCAR1	245.735	0.714358	0.300268	2.37907	0.0173565	0.418281
ENSG00000112175	BMP5	99.832	-1.89569	0.797125	-2.37816	0.0173991	0.418281
ENSG00000137440	FGFBP1	43.0544	-1.79837	0.75532	-2.38094	0.0172687	0.418281
ENSG00000143815	LBR	867.077	-0.48737	0.204904	-2.37854	0.0173816	0.418281
ENSG00000164889	SLC4A2	1062.2	-0.423508	0.177939	-2.38007	0.0173093	0.418281
ENSG00000198712	MT-CO2	11603.6	-0.387893	0.162985	-2.37993	0.0173158	0.418281
ENSG00000152558	TMEM123	1903.18	-0.368567	0.15503	-2.3774	0.0174353	0.418417
ENSG00000079308	TNS1	235.637	0.874753	0.36833	2.37491	0.017553	0.419768
ENSG00000136068	FLNB	3147.23	-0.427645	0.180034	-2.37536	0.0175319	0.419768
ENSG00000119686	FLVCR2	48.7634	1.54819	0.652579	2.37241	0.0176723	0.421101
ENSG00000143162	CREG1	331.226	0.68079	0.286948	2.37252	0.017667	0.421101
ENSG00000175591	P2RY2	45.0679	1.89731	0.79994	2.37181	0.0177011	0.421101
ENSG00000049323	LTBP1	59.7838	1.39083	0.587468	2.36749	0.0179091	0.422393
ENSG00000074695	LMAN1	1394.9	0.366052	0.154577	2.36808	0.0178805	0.422393
ENSG00000136240	KDELR2	1681.48	0.346323	0.146308	2.36708	0.0179289	0.422393
ENSG00000164434	FABP7	28.7918	-2.27217	0.960002	-2.36684	0.0179406	0.422393
ENSG00000168646	AXIN2	116.631	1.1721	0.495034	2.36771	0.0178986	0.422393
ENSG00000196230	TUBB	7141.59	-0.268732	0.113448	-2.36878	0.0178471	0.422393
ENSG00000060656	PTPRU	121.55	1.07329	0.453666	2.36582	0.0179901	0.422828
ENSG00000140015	KCNH5	12.8702	-3.31249	1.4027	-2.36151	0.0182009	0.42705
ENSG00000104055	TGM5	19.7051	2.9943	1.26914	2.35932	0.0183087	0.428844
ENSG00000141179	PCTP	159.257	0.889962	0.377499	2.35752	0.0183975	0.430187
ENSG00000126777	KTN1	993.795	0.459334	0.195357	2.35125	0.0187103	0.436754
ENSG00000100979	PLTP	498.816	0.550858	0.23465	2.34757	0.0188963	0.438849
ENSG00000114988	LMAN2L	82.118	1.24616	0.530721	2.34806	0.0188715	0.438849
ENSG00000180891	CUEDC1	137.609	-0.982182	0.418177	-2.34872	0.0188379	0.438849
ENSG00000129009	ISLR	67.4461	1.57748	0.672451	2.34586	0.0189832	0.44012
ENSG00000137834	SMAD6	41.3727	1.84723	0.787819	2.34474	0.0190404	0.4407
ENSG00000154310	TNIK	2296.51	-0.412611	0.176059	-2.34359	0.0190992	0.441314
ENSG00000165416	SUGT1	468.376	0.555649	0.237201	2.34253	0.0191537	0.441826
ENSG00000124067	SLC12A4	63.7727	1.42687	0.609942	2.33936	0.0193168	0.444091
ENSG00000260244	RP11-588K22.2	1762.06	0.405661	0.173362	2.33996	0.019286	0.444091
ENSG00000132669	RIN2	102.062	1.15759	0.495146	2.33786	0.0193943	0.444379
ENSG00000175155	YPEL2	520.477	0.525833	0.224901	2.33806	0.0193841	0.444379
ENSG00000080822	CLDND1	894.605	-0.454382	0.194701	-2.33374	0.0196094	0.447808
ENSG00000244491	RP3-508I15.18	13.4052	-6.03601	2.58615	-2.33398	0.019597	0.447808
ENSG00000121898	CPXM2	23.1289	2.22253	0.9529	2.33239	0.0196802	0.448676
ENSG00000101608	MYL12A	853.148	0.418342	0.179493	2.33069	0.0197697	0.449965
ENSG00000135480	KRT7	1913.65	0.521012	0.223892	2.32707	0.0199617	0.450623
ENSG00000149311	ATM	1004.99	-0.667812	0.286801	-2.32849	0.0198863	0.450623
ENSG00000172183	ISG20	101.87	-1.1487	0.493632	-2.32704	0.0199632	0.450623
ENSG00000173918	C1QTNF1	24.4387	2.14542	0.921096	2.32921	0.0198482	0.450623
ENSG00000197965	MPZL1	1897.8	0.463982	0.199386	2.32706	0.0199622	0.450623
ENSG00000088367	EPB41L1	231.279	0.760728	0.327332	2.32403	0.0201241	0.452015
ENSG00000162337	LRP5	773.98	0.532251	0.228971	2.32454	0.0200967	0.452015
ENSG00000204161	C10orf128	19.9798	2.47329	1.06399	2.32454	0.0200964	0.452015
ENSG00000111424	VDR	168.516	0.844443	0.363571	2.32264	0.0201988	0.452481
ENSG00000145936	KCNMB1	48.8679	1.5547	0.669557	2.32199	0.0202336	0.452481
ENSG00000198832	SELENOM	68.3059	1.37148	0.5907	2.32179	0.020244	0.452481
ENSG00000144596	GRIP2	9.66152	-4.41341	1.90318	-2.31897	0.0203967	0.45515
ENSG00000067182	TNFRSF1A	738.224	0.445261	0.192067	2.31826	0.0204354	0.455269
ENSG00000115596	WNT6	108.339	1.10046	0.475806	2.31283	0.0207318	0.461122
ENSG00000096384	HSP90AB1	16383.8	0.239908	0.103872	2.30966	0.0209071	0.463557
ENSG00000110693	SOX6	88.8491	-1.33462	0.577851	-2.30962	0.020909	0.463557
ENSG00000124772	CPNE5	42.6076	1.76691	0.765884	2.30702	0.0210535	0.464347
ENSG00000141314	RHBDL3	106.548	1.20794	0.523687	2.3066	0.0210773	0.464347
ENSG00000162434	JAK1	537.96	0.534082	0.231551	2.30654	0.0210804	0.464347
ENSG00000259024	TVP23C-CDRT4	9.78507	-7.01996	3.04299	-2.30693	0.0210588	0.464347
ENSG00000197442	MAP3K5	24.1359	2.17755	0.945936	2.30201	0.0213348	0.469194
ENSG00000109610	SOD3	87.2729	1.27548	0.55489	2.29862	0.0215264	0.47229
ENSG00000125844	RRBP1	859.213	0.426474	0.18556	2.2983	0.0215446	0.47229
ENSG00000050165	DKK3	23.0995	2.18157	0.950439	2.29533	0.0217143	0.475249
ENSG00000074416	MGLL	19.6246	2.93523	1.28116	2.29107	0.0219595	0.47889
ENSG00000140264	SERF2	1477.66	0.409727	0.178852	2.29087	0.0219708	0.47889
ENSG00000162714	ZNF496	523.056	-0.527631	0.230406	-2.29001	0.0220207	0.47889
ENSG00000164211	STARD4	148.905	1.30055	0.567837	2.29035	0.0220011	0.47889
ENSG00000144228	SPOPL	544.865	0.554823	0.242812	2.28499	0.0223132	0.484479
ENSG00000134444	KIAA1468	279.797	0.883652	0.387852	2.27832	0.0227075	0.49226
ENSG00000139668	WDFY2	414.361	-0.589708	0.259008	-2.27679	0.0227987	0.493454
ENSG00000137337	MDC1	348.369	-0.62565	0.275001	-2.27508	0.022901	0.494886
ENSG00000074800	ENO1	7823.1	-0.242193	0.107023	-2.26299	0.0236362	0.509968
ENSG00000185697	MYBL1	226.384	-0.840303	0.371426	-2.26237	0.0236745	0.50999
ENSG00000138642	HERC6	90.733	-1.13881	0.503851	-2.26021	0.0238084	0.510582
ENSG00000161921	CXCL16	189.319	0.83172	0.368096	2.25952	0.0238513	0.510582
ENSG00000166888	STAT6	1367.3	0.360946	0.159655	2.26079	0.0237722	0.510582
ENSG00000182795	C1orf116	224.28	0.835979	0.369958	2.25966	0.0238423	0.510582
ENSG00000112759	SLC29A1	466.363	-0.627358	0.278141	-2.25554	0.0240996	0.51509
ENSG00000105576	TNPO2	805.235	-0.415352	0.184462	-2.25169	0.0243417	0.519453
ENSG00000174307	PHLDA3	103.565	1.05007	0.467685	2.24525	0.024752	0.527388
ENSG00000137393	RNF144B	71.3804	1.20259	0.536301	2.24238	0.0249367	0.530495
ENSG00000255717	SNHG1	702.477	-0.441844	0.197177	-2.24085	0.025036	0.531782
ENSG00000182168	UNC5C	74.8628	1.466	0.654417	2.24016	0.0250806	0.531902
ENSG00000104325	DECR1	243.639	-0.693921	0.310015	-2.23835	0.0251984	0.531928
ENSG00000162692	VCAM1	22.7913	2.3187	1.03584	2.23847	0.0251906	0.531928
ENSG00000180263	FGD6	559.345	-0.527003	0.235372	-2.23902	0.0251544	0.531928
ENSG00000164292	RHOBTB3	346.339	0.602007	0.269133	2.23684	0.0252969	0.533183
ENSG00000117155	SSX2IP	160.601	-0.912866	0.40852	-2.23457	0.0254455	0.535491
ENSG00000105880	DLX5	35.9764	1.7567	0.786769	2.2328	0.0255623	0.537122
ENSG00000189337	KAZN	311.37	0.603208	0.270463	2.23028	0.0257292	0.5398
ENSG00000124762	CDKN1A	557.918	0.639609	0.287765	2.22267	0.0262379	0.547951
ENSG00000140836	ZFHX3	63.2753	1.2917	0.581144	2.22268	0.0262377	0.547951
ENSG00000145685	LHFPL2	195.39	0.791217	0.355833	2.22356	0.0261781	0.547951
ENSG00000095203	EPB41L4B	331.865	-0.663919	0.299579	-2.21617	0.0266798	0.554186
ENSG00000099812	MISP	24.2584	-2.18132	0.984167	-2.21641	0.0266634	0.554186
ENSG00000122642	FKBP9	1663.27	-0.363964	0.164251	-2.2159	0.0266985	0.554186
ENSG00000164649	CDCA7L	411.138	-0.547663	0.247064	-2.21668	0.0266447	0.554186
ENSG00000157514	TSC22D3	135.417	0.904109	0.408523	2.21312	0.0268896	0.557308
ENSG00000021762	OSBPL5	247.019	0.66615	0.301165	2.21191	0.0269729	0.557469
ENSG00000115541	HSPE1	903.907	0.564284	0.255122	2.21182	0.0269789	0.557469
ENSG00000163909	HEYL	478.428	0.587234	0.265569	2.21123	0.0270199	0.557473
ENSG00000180346	TIGD2	294.922	0.626706	0.283784	2.20839	0.0272168	0.560691
ENSG00000134247	PTGFRN	590.137	0.475867	0.215806	2.20507	0.027449	0.562102
ENSG00000135486	HNRNPA1	14953.1	-0.25853	0.117244	-2.20506	0.0274497	0.562102
ENSG00000137497	NUMA1	1877.6	-0.359374	0.162908	-2.206	0.0273839	0.562102
ENSG00000145908	ZNF300	68.5528	-1.25601	0.56926	-2.20638	0.0273572	0.562102
ENSG00000109920	FNBP4	508.215	-0.520686	0.236278	-2.2037	0.0275457	0.563225
ENSG00000101670	LIPG	601.163	0.492958	0.223759	2.20307	0.0275896	0.56328
ENSG00000177707	NECTIN3	100.025	1.33076	0.604346	2.20198	0.0276667	0.564013
ENSG00000206432	TMEM200C	67.0698	-1.28475	0.583908	-2.20027	0.0277879	0.56564
ENSG00000168938	PPIC	91.672	1.071	0.486944	2.19943	0.0278473	0.566008
ENSG00000101439	CST3	45.6047	1.52336	0.693812	2.19563	0.0281181	0.567299
ENSG00000118564	FBXL5	521.895	0.476738	0.217152	2.19541	0.0281339	0.567299
ENSG00000133789	SWAP70	1149.96	-0.435143	0.19801	-2.19758	0.0279793	0.567299
ENSG00000143153	ATP1B1	389.018	0.859068	0.391439	2.19464	0.0281891	0.567299
ENSG00000145675	PIK3R1	195.838	0.805248	0.366714	2.19585	0.0281027	0.567299
ENSG00000146242	TPBG	135.722	0.921828	0.420178	2.1939	0.0282426	0.567299
ENSG00000167614	TTYH1	2456.3	-0.397068	0.180803	-2.19613	0.0280825	0.567299
ENSG00000183049	CAMK1D	115.659	-1.30757	0.595947	-2.19411	0.0282277	0.567299
ENSG00000029363	BCLAF1	1586.99	-0.3927	0.179232	-2.19101	0.0284511	0.56788
ENSG00000111275	ALDH2	55.538	1.3706	0.626175	2.18884	0.0286083	0.56788
ENSG00000132199	ENOSF1	203.053	-0.806084	0.368247	-2.18898	0.0285984	0.56788
ENSG00000146038	DCDC2	13.2286	3.73645	1.7059	2.19031	0.0285018	0.56788
ENSG00000162783	IER5	1503.48	0.374638	0.171024	2.19056	0.0284835	0.56788
ENSG00000165633	VSTM4	107.805	1.16356	0.53162	2.18871	0.0286176	0.56788
ENSG00000167323	STIM1	283.641	0.646944	0.295633	2.18834	0.0286452	0.56788
ENSG00000197989	SNHG12	138.765	-0.879903	0.401386	-2.19216	0.028368	0.56788
ENSG00000198363	ASPH	2464.84	-0.300032	0.136917	-2.19134	0.0284274	0.56788
ENSG00000189001	SBSN	12.0961	4.39502	2.00905	2.18761	0.0286984	0.568111
ENSG00000139618	BRCA2	137.22	-0.895492	0.409784	-2.18528	0.0288685	0.570654
ENSG00000151692	RNF144A	180.925	-0.818513	0.374763	-2.18408	0.0289561	0.57156
ENSG00000111799	COL12A1	33.592	1.89366	0.867453	2.18301	0.0290354	0.572298
ENSG00000150594	ADRA2A	205.959	-1.06023	0.48632	-2.18011	0.0292496	0.575674
ENSG00000160179	ABCG1	70.8545	1.94571	0.892712	2.17955	0.0292908	0.575674
ENSG00000187231	SESTD1	307.757	-0.616914	0.283644	-2.17496	0.0296332	0.581567
ENSG00000005884	ITGA3	139.547	0.866114	0.398469	2.17361	0.0297346	0.582721
ENSG00000109971	HSPA8	6972.32	0.387793	0.178626	2.17097	0.0299331	0.583512
ENSG00000124145	SDC4	1432.57	-0.415734	0.191511	-2.17081	0.0299456	0.583512
ENSG00000184445	KNTC1	558.919	-0.503337	0.231827	-2.17117	0.0299181	0.583512
ENSG00000196411	EPHB4	1815.53	-0.394983	0.18193	-2.17107	0.0299257	0.583512
ENSG00000116478	HDAC1	735.22	0.44232	0.204024	2.16798	0.0301601	0.584363
ENSG00000159873	CCDC117	319.981	0.602486	0.277861	2.1683	0.0301358	0.584363
ENSG00000198353	HOXC4	83.8134	-1.09974	0.507034	-2.16897	0.0300853	0.584363
ENSG00000276644	DACH1	182.729	-0.996808	0.459541	-2.16914	0.0300721	0.584363
ENSG00000179950	PUF60	1730.91	-0.328011	0.151524	-2.16475	0.0304072	0.587745
ENSG00000253831	ETV3L	17.5351	-2.651	1.22472	-2.16457	0.0304206	0.587745
ENSG00000162390	ACOT11	94.1476	-1.14442	0.529086	-2.16301	0.0305404	0.589032
ENSG00000169047	IRS1	70.2117	1.25019	0.578179	2.16229	0.0305959	0.589032
ENSG00000180773	SLC36A4	202.241	-0.725081	0.335372	-2.16202	0.0306164	0.589032
ENSG00000119514	GALNT12	34.9563	2.69519	1.24864	2.1585	0.0308891	0.591782
ENSG00000156299	TIAM1	84.8686	-1.107	0.51268	-2.15925	0.0308306	0.591782
ENSG00000198763	MT-ND2	9432.21	-0.307691	0.142528	-2.15881	0.0308648	0.591782
ENSG00000137962	ARHGAP29	304.2	0.902596	0.418897	2.1547	0.0311854	0.594958
ENSG00000151491	EPS8	86.3478	1.13603	0.52704	2.15549	0.0311236	0.594958
ENSG00000235505	RP11-693N9.2	101.609	1.10487	0.512654	2.1552	0.031146	0.594958
ENSG00000101938	CHRDL1	10.3848	3.52477	1.63686	2.15338	0.031289	0.596104
ENSG00000161203	AP2M1	1301.53	0.366845	0.170442	2.15231	0.0313727	0.596867
ENSG00000184428	TOP1MT	730.995	-0.433162	0.201608	-2.14854	0.0316711	0.601707
ENSG00000115484	CCT4	1431.54	0.323297	0.150865	2.14295	0.0321169	0.608486
ENSG00000245532	NEAT1	2673.76	-0.419596	0.195788	-2.14311	0.0321041	0.608486
ENSG00000073910	FRY	256.053	-1.14704	0.535469	-2.14212	0.0321842	0.608531
ENSG00000189060	H1F0	1407.37	-0.433134	0.202228	-2.14182	0.0322082	0.608531
ENSG00000152642	GPD1L	155.475	0.813384	0.380073	2.14007	0.0323491	0.60867
ENSG00000171914	TLN2	66.0488	1.21733	0.568756	2.14034	0.0323275	0.60867
ENSG00000197043	ANXA6	499.92	0.482928	0.225626	2.14039	0.0323232	0.60867
ENSG00000048740	CELF2	37.64	-1.63151	0.763709	-2.1363	0.0326552	0.612511
ENSG00000103460	TOX3	152.305	-1.10348	0.516766	-2.13535	0.0327323	0.612511
ENSG00000140367	UBE2Q2	138.563	-0.897018	0.419765	-2.13695	0.0326019	0.612511
ENSG00000275832	ARHGAP23	156.972	0.790108	0.369948	2.13573	0.0327017	0.612511
ENSG00000205420	KRT6A	255.667	-0.892567	0.418411	-2.13323	0.032906	0.614919
ENSG00000166333	ILK	315.774	0.577553	0.271053	2.13077	0.0331078	0.617846
ENSG00000144724	PTPRG	412.269	-0.520544	0.244673	-2.1275	0.0333782	0.622044
ENSG00000117036	ETV3	756.191	-0.481121	0.226326	-2.12579	0.0335205	0.623846
ENSG00000134853	PDGFRA	3777.64	-0.302115	0.142155	-2.12524	0.0335662	0.623848
ENSG00000133313	CNDP2	650.173	0.529109	0.249136	2.12378	0.0336887	0.625276
ENSG00000162614	NEXN	22.7372	2.10385	0.991513	2.12186	0.0338495	0.626576
ENSG00000176845	METRNL	45.3951	1.58901	0.748879	2.12185	0.0338504	0.626576
ENSG00000181751	C5orf30	711.353	-0.450558	0.212497	-2.1203	0.0339804	0.628133
ENSG00000137460	FHDC1	132.821	-0.877627	0.414352	-2.11807	0.0341688	0.629065
ENSG00000167693	NXN	541.225	0.51441	0.242807	2.11859	0.0341248	0.629065
ENSG00000198300	PEG3	73.7347	-4.84523	2.28741	-2.11822	0.0341568	0.629065
ENSG00000021300	PLEKHB1	129.595	-0.912867	0.432071	-2.11277	0.0346206	0.632503
ENSG00000046653	GPM6B	1346.18	-0.410679	0.194398	-2.11257	0.034638	0.632503
ENSG00000109576	AADAT	58.2201	-1.4034	0.663877	-2.11395	0.0345193	0.632503
ENSG00000131089	ARHGEF9	319.102	-0.713117	0.337329	-2.11401	0.0345142	0.632503
ENSG00000141068	KSR1	66.2663	1.2196	0.577437	2.11208	0.0346793	0.632503
ENSG00000154655	L3MBTL4	67.9523	-1.19012	0.563068	-2.11363	0.0345472	0.632503
ENSG00000176842	IRX5	391.427	0.53969	0.25544	2.11279	0.034619	0.632503
ENSG00000049239	H6PD	688.51	-0.435801	0.206831	-2.10704	0.0351145	0.639589
ENSG00000050555	LAMC3	24.262	2.1183	1.00579	2.1061	0.0351955	0.640211
ENSG00000152818	UTRN	1902.77	0.492187	0.233824	2.10495	0.0352956	0.640547
ENSG00000166228	PCBD1	167.432	0.7715	0.366541	2.10481	0.0353076	0.640547
ENSG00000001461	NIPAL3	340.929	0.56047	0.266559	2.10261	0.0354998	0.641482
ENSG00000065923	SLC9A7	496.469	-0.472926	0.224826	-2.10352	0.0354203	0.641482
ENSG00000197694	SPTAN1	647.447	0.422145	0.20073	2.10305	0.0354618	0.641482
ENSG00000187391	MAGI2	59.2774	-1.4299	0.681051	-2.09954	0.0357692	0.644646
ENSG00000233098	CCDC144NL-AS1	15.9203	2.56729	1.22263	2.09981	0.0357451	0.644646
ENSG00000111276	CDKN1B	413.236	0.518589	0.247464	2.09561	0.0361168	0.647498
ENSG00000116039	ATP6V1B1	56.742	1.49114	0.711214	2.09661	0.0360278	0.647498
ENSG00000128606	LRRC17	9.86932	3.16641	1.51059	2.09614	0.0360696	0.647498
ENSG00000143067	ZNF697	233.261	-0.817036	0.389839	-2.09583	0.0360972	0.647498
ENSG00000110047	EHD1	263.221	0.663914	0.317045	2.09407	0.0362539	0.648257
ENSG00000140545	MFGE8	2157.31	0.356998	0.170455	2.09438	0.0362262	0.648257
ENSG00000175455	CCDC14	404.362	-0.592163	0.282892	-2.09325	0.0363268	0.648713
ENSG00000124587	PEX6	244.936	0.66687	0.318855	2.09146	0.0364872	0.64903
ENSG00000140406	MESDC1	183.405	0.732327	0.35024	2.09093	0.0365343	0.64903
ENSG00000150938	CRIM1	581.587	-0.570854	0.273004	-2.09101	0.0365273	0.64903
ENSG00000172403	SYNPO2	108.057	1.08844	0.520181	2.09243	0.0364003	0.64903
ENSG00000170340	B3GNT2	182.417	0.757496	0.362545	2.08939	0.036673	0.649805
ENSG00000283485	AC090094.1	181.009	11.8945	5.69232	2.08957	0.0366567	0.649805
ENSG00000182606	TRAK1	270.145	-0.643146	0.308013	-2.08805	0.0367935	0.651097
ENSG00000106392	C1GALT1	560.228	-0.546068	0.261901	-2.08501	0.0370681	0.65342
ENSG00000130202	NECTIN2	365.785	0.53676	0.257392	2.08538	0.0370349	0.65342
ENSG00000256861	RP11-512M8.5	13.068	-5.92529	2.84077	-2.0858	0.0369965	0.65342
ENSG00000120594	PLXDC2	1689.87	0.302772	0.145503	2.08086	0.0374467	0.659246
ENSG00000008283	CYB561	554.335	0.44996	0.216804	2.07542	0.0379478	0.659696
ENSG00000095015	MAP3K1	248.73	0.638326	0.307571	2.07538	0.0379511	0.659696
ENSG00000106078	COBL	267.08	-0.775936	0.373627	-2.07677	0.0378232	0.659696
ENSG00000115904	SOS1	366.823	0.557052	0.268553	2.07427	0.0380538	0.659696
ENSG00000124788	ATXN1	43.2582	1.62572	0.782324	2.07807	0.0377031	0.659696
ENSG00000131941	RHPN2	250.704	-0.783146	0.376839	-2.0782	0.0376912	0.659696
ENSG00000166165	CKB	315.312	-0.626106	0.3019	-2.07388	0.0380902	0.659696
ENSG00000167004	PDIA3	3547.35	0.256285	0.123547	2.07439	0.0380434	0.659696
ENSG00000175264	CHST1	535.431	0.704282	0.339034	2.07732	0.0377721	0.659696
ENSG00000176597	B3GNT5	260.962	-0.614989	0.295861	-2.07864	0.03765	0.659696
ENSG00000185340	GAS2L1	166.322	0.781523	0.376853	2.07381	0.0380966	0.659696
ENSG00000186350	RXRA	747.795	0.397014	0.191288	2.07547	0.0379427	0.659696
ENSG00000197747	S100A10	1018.48	0.415553	0.200384	2.07378	0.0380993	0.659696
ENSG00000117174	ZNHIT6	199.919	0.71564	0.345314	2.07243	0.0382253	0.661041
ENSG00000145348	TBCK	103.621	0.942902	0.456142	2.06713	0.0387224	0.668792
ENSG00000140526	ABHD2	394.777	0.566547	0.274264	2.0657	0.0388565	0.669604
ENSG00000181744	C3orf58	321.515	0.565333	0.273691	2.06559	0.0388673	0.669604
ENSG00000135316	SYNCRIP	2815.34	-0.287483	0.139276	-2.06413	0.0390058	0.671145
ENSG00000165072	MAMDC2	84.4328	1.68459	0.816456	2.0633	0.0390844	0.671652
ENSG00000131242	RAB11FIP4	159.432	-0.787811	0.382786	-2.0581	0.0395805	0.679324
ENSG00000120533	ENY2	942.155	-0.380328	0.185009	-2.05573	0.0398087	0.681834
ENSG00000176105	YES1	738.43	-0.408668	0.198863	-2.05503	0.0398763	0.681834
ENSG00000184985	SORCS2	130.203	0.833449	0.405524	2.05524	0.0398559	0.681834
ENSG00000148677	ANKRD1	12.2713	3.28745	1.60095	2.05343	0.0400305	0.683617
ENSG00000008196	TFAP2B	80.6551	1.43012	0.697045	2.05168	0.0402005	0.683725
ENSG00000101347	SAMHD1	80.4621	1.19443	0.582091	2.05196	0.0401733	0.683725
ENSG00000148926	ADM	41.6075	-1.77397	0.864799	-2.05131	0.0402367	0.683725
ENSG00000164932	CTHRC1	223.043	0.701249	0.341625	2.05268	0.0401032	0.683725
ENSG00000117859	OSBPL9	419.642	0.498257	0.243048	2.05004	0.0403609	0.684984
ENSG00000163466	ARPC2	922.954	0.367861	0.179804	2.0459	0.0407661	0.690632
ENSG00000197763	TXNRD3	99.2316	-0.957366	0.46801	-2.04561	0.0407947	0.690632
ENSG00000129317	PUS7L	476.592	-0.486134	0.237837	-2.04397	0.0409561	0.692508
ENSG00000163110	PDLIM5	1866.75	0.362181	0.177271	2.04309	0.0410432	0.693123
ENSG00000065320	NTN1	534.796	-0.50312	0.246376	-2.04208	0.0411433	0.693957
ENSG00000107816	LZTS2	537.102	-0.452829	0.221851	-2.04114	0.0412371	0.694682
ENSG00000158246	FAM46B	72.9462	1.15418	0.565714	2.04022	0.041328	0.695358
ENSG00000108819	PPP1R9B	267.72	0.596314	0.292498	2.03869	0.0414805	0.696212
ENSG00000164050	PLXNB1	401.137	-0.512884	0.251533	-2.03903	0.0414473	0.696212
ENSG00000138029	HADHB	545.438	0.434795	0.213691	2.03469	0.0418823	0.702093
ENSG00000158715	SLC45A3	36.0915	1.64831	0.810592	2.03346	0.0420062	0.702448
ENSG00000283189	RP11-949J7.8	8.23864	-6.41573	3.15473	-2.03369	0.0419832	0.702448
ENSG00000138606	SHF	73.935	-1.25945	0.620286	-2.03043	0.0423129	0.705852
ENSG00000164093	PITX2	46.3134	1.41879	0.69873	2.03052	0.0423034	0.705852
ENSG00000087494	PTHLH	1113.31	-0.601392	0.296283	-2.02979	0.0423778	0.706072
ENSG00000165434	PGM2L1	143.475	0.899437	0.443729	2.027	0.0426627	0.70993
ENSG00000172530	BANP	79.7073	1.11898	0.552172	2.0265	0.0427131	0.70993
ENSG00000144057	ST6GAL2	16.5271	-2.49249	1.23058	-2.02545	0.0428208	0.710857
ENSG00000100266	PACSIN2	354.684	0.519022	0.256364	2.02455	0.0429134	0.710913
ENSG00000104413	ESRP1	1820.18	-0.282059	0.139329	-2.02441	0.0429281	0.710913
ENSG00000068878	PSME4	1157.65	-0.36323	0.17956	-2.02289	0.0430849	0.711785
ENSG00000167202	TBC1D2B	119.748	0.865361	0.427745	2.02308	0.0430652	0.711785
ENSG00000163083	INHBB	151.998	0.84861	0.420052	2.02025	0.0433574	0.715422
ENSG00000127948	POR	505.533	0.463745	0.229958	2.01665	0.0437317	0.719071
ENSG00000198843	SELENOT	428.198	0.473668	0.23483	2.01707	0.0436882	0.719071
ENSG00000257337	RP11-983P16.4	214.728	-0.658254	0.326416	-2.01661	0.0437362	0.719071
ENSG00000168772	CXXC4	86.9567	1.06355	0.527656	2.01562	0.0438397	0.719908
ENSG00000146830	GIGYF1	580.981	-0.443797	0.220236	-2.0151	0.0438946	0.719945
ENSG00000166426	CRABP1	1449.82	0.406387	0.201791	2.0139	0.0440204	0.721144
ENSG00000116991	SIPA1L2	76.0831	1.19087	0.591788	2.01233	0.044185	0.722975
ENSG00000165323	FAT3	56.1684	-1.59669	0.793687	-2.01174	0.0442473	0.723128
ENSG00000161813	LARP4	841.437	0.362566	0.180271	2.01122	0.0443017	0.723154
ENSG00000182568	SATB1	40.2789	-1.47155	0.731878	-2.01066	0.0443618	0.723272
ENSG00000141738	GRB7	142.09	-0.897719	0.446882	-2.00885	0.0445531	0.724663
ENSG00000143543	JTB	417.872	0.513277	0.255465	2.00919	0.0445174	0.724663
ENSG00000106397	PLOD3	728.815	0.388151	0.193403	2.00695	0.0447548	0.727079
ENSG00000136603	SKIL	137.244	0.876245	0.436844	2.00586	0.0448716	0.728113
ENSG00000156642	NPTN	482.787	0.449598	0.224548	2.00224	0.0452591	0.731795
ENSG00000161791	FMNL3	428.568	0.635182	0.317227	2.00229	0.0452533	0.731795
ENSG00000185633	NDUFA4L2	841.877	0.522326	0.260865	2.00229	0.045254	0.731795
ENSG00000167291	TBC1D16	145.025	0.877166	0.438406	2.00081	0.0454133	0.733011
ENSG00000168140	VASN	63.9801	1.13563	0.567658	2.00055	0.0454414	0.733011
ENSG00000109182	CWH43	16.3515	2.45481	1.23015	1.99553	0.0459854	0.740912
ENSG00000110484	SCGB2A2	53.7389	-4.42071	2.21846	-1.99269	0.0462951	0.742057
ENSG00000136143	SUCLA2	252.05	0.63266	0.317371	1.99344	0.0462133	0.742057
ENSG00000151090	THRB	52.3912	1.45192	0.728263	1.99367	0.0461878	0.742057
ENSG00000172575	RASGRP1	36.6301	-1.76042	0.883568	-1.9924	0.0463277	0.742057
ENSG00000244486	SCARF2	66.7112	1.16545	0.584743	1.99309	0.0462515	0.742057
ENSG00000154096	THY1	24.0095	1.99043	0.999375	1.99168	0.0464066	0.742433
ENSG00000185818	NAT8L	38.6912	1.51109	0.758886	1.99119	0.0464597	0.742433
ENSG00000153956	CACNA2D1	15.7149	2.28145	1.14684	1.98933	0.0466647	0.744839
ENSG00000135926	TMBIM1	757.353	0.420189	0.211359	1.98804	0.0468075	0.745378
ENSG00000249007	RP11-510N19.5	17.9363	-5.0322	2.53104	-1.9882	0.0467901	0.745378
ENSG00000163468	CCT3	2513.58	0.311069	0.156662	1.9856	0.0470774	0.748805
ENSG00000102452	NALCN	10.7614	-3.12956	1.57679	-1.98477	0.04717	0.749406
ENSG00000168143	FAM83B	271.27	-0.585143	0.295444	-1.98055	0.0476413	0.754837
ENSG00000197381	ADARB1	131.118	0.845875	0.427154	1.98026	0.0476747	0.754837
ENSG00000198899	MT-ATP6	11096.6	-0.274129	0.138433	-1.98023	0.0476774	0.754837
ENSG00000114126	TFDP2	455.796	-0.488852	0.24744	-1.97564	0.0481955	0.760399
ENSG00000168137	SETD5	1423.11	-0.346814	0.175533	-1.97578	0.04818	0.760399
ENSG00000204410	MSH5	58.2073	-1.25354	0.634392	-1.97597	0.048158	0.760399
ENSG00000162836	ACP6	51.7036	1.23919	0.627633	1.97438	0.0483385	0.760737
ENSG00000231764	DLX6-AS1	13.6322	3.06205	1.55059	1.97477	0.0482946	0.760737
ENSG00000262406	MMP12	10.775	2.87579	1.45685	1.97398	0.0483837	0.760737
ENSG00000168528	SERINC2	65.9064	1.15171	0.583597	1.97347	0.0484424	0.760785
ENSG00000074370	ATP2A3	30.4231	1.74789	0.886019	1.97275	0.0485244	0.761022
ENSG00000168778	TCTN2	265.628	-0.576427	0.292253	-1.97236	0.0485688	0.761022
ENSG00000075651	PLD1	58.3432	1.26668	0.642623	1.97112	0.0487106	0.7615
ENSG00000134909	ARHGAP32	560.806	-0.438529	0.222429	-1.97155	0.0486615	0.7615
ENSG00000143061	IGSF3	198.744	-0.706249	0.358535	-1.96982	0.0488593	0.762082
ENSG00000154864	PIEZO2	12.3619	2.90207	1.47323	1.96987	0.0488534	0.762082
ENSG00000129038	LOXL1	113.187	0.969834	0.492567	1.96894	0.0489599	0.762782
ENSG00000072110	ACTN1	570.341	0.451442	0.229349	1.96836	0.0490269	0.762956
ENSG00000122644	ARL4A	1093.82	-0.40654	0.206672	-1.96708	0.0491744	0.764383
ENSG00000158373	HIST1H2BD	31.2684	1.63792	0.833192	1.96584	0.0493176	0.765739
ENSG00000137700	SLC37A4	187.08	-0.717437	0.365051	-1.96531	0.0493787	0.765818
ENSG00000092969	TGFB2	66.4034	1.12495	0.572738	1.96416	0.049512	0.767016
ENSG00000157404	KIT	5487.89	0.339244	0.17278	1.96345	0.0495941	0.767418
ENSG00000026508	CD44	1093.96	-0.453401	0.23131	-1.96014	0.0499793	0.768978
ENSG00000103710	RASL12	11.1351	2.71641	1.38572	1.96029	0.0499621	0.768978
ENSG00000106785	TRIM14	280.689	-0.615982	0.314327	-1.95969	0.0500322	0.768978
ENSG00000122691	TWIST1	34.5333	1.8343	0.935301	1.96118	0.0498578	0.768978
ENSG00000181019	NQO1	414.71	0.613204	0.312849	1.96007	0.0499881	0.768978
ENSG00000188707	ZBED6CL	91.5207	-1.00764	0.513961	-1.96054	0.049933	0.768978
ENSG00000184809	B3GALT5-AS1	78.5633	1.17934	0.602009	1.95902	0.0501109	0.769324
ENSG00000114416	FXR1	1143.61	0.315654	0.161366	1.95613	0.0504494	0.770198
ENSG00000116209	TMEM59	899.687	0.379282	0.193893	1.95614	0.0504487	0.770198
ENSG00000131389	SLC6A6	278.726	-0.624271	0.31884	-1.95795	0.050236	0.770198
ENSG00000198625	MDM4	592.359	-0.433441	0.22153	-1.95658	0.0503973	0.770198
ENSG00000243566	UPK3B	50.695	1.52873	0.781114	1.95711	0.0503341	0.770198
ENSG00000102804	TSC22D1	1489.88	0.323716	0.165551	1.95539	0.0505371	0.770676
ENSG00000144668	ITGA9	75.9706	1.23751	0.63318	1.95444	0.0506496	0.77071
ENSG00000169085	C8orf46	65.8272	-1.20881	0.618501	-1.95442	0.0506519	0.77071
ENSG00000141736	ERBB2	865.579	0.398665	0.204059	1.95368	0.0507396	0.771185
ENSG00000091317	CMTM6	228.845	0.674732	0.345784	1.95131	0.0510201	0.77373
ENSG00000248265	FLJ12825	11.0993	-2.82125	1.44557	-1.95165	0.0509796	0.77373
ENSG00000068650	ATP11A	375.611	-0.497842	0.255307	-1.94997	0.0511792	0.775283
ENSG00000182022	CHST15	81.871	1.05767	0.542626	1.94917	0.0512751	0.775876
ENSG00000119938	PPP1R3C	325.313	-0.628478	0.322647	-1.94788	0.051429	0.777345
ENSG00000074410	CA12	45.4205	1.3494	0.693741	1.9451	0.0517632	0.780671
ENSG00000089280	FUS	2156.66	-0.325556	0.167339	-1.94549	0.0517163	0.780671
ENSG00000135842	FAM129A	157.274	-0.770491	0.396473	-1.94337	0.051972	0.782957
ENSG00000075945	KIFAP3	323.588	0.524741	0.270347	1.94099	0.0522596	0.783245
ENSG00000107249	GLIS3	13.3951	2.38186	1.22645	1.94208	0.0521278	0.783245
ENSG00000113712	CSNK1A1	1638.14	0.301026	0.155101	1.94084	0.0522774	0.783245
ENSG00000139793	MBNL2	547.925	0.467913	0.241005	1.94151	0.0521967	0.783245
ENSG00000196924	FLNA	5880.86	0.231964	0.119477	1.9415	0.0521973	0.783245
ENSG00000107443	CCNJ	76.2288	-1.09982	0.566977	-1.93979	0.0524051	0.783897
ENSG00000136436	CALCOCO2	331.63	0.518936	0.267556	1.93954	0.0524355	0.783897
ENSG00000143622	RIT1	300.824	0.546237	0.28184	1.93811	0.0526102	0.785649
ENSG00000113384	GOLPH3	581.256	0.417925	0.215957	1.93522	0.0529632	0.78981
ENSG00000198900	TOP1	1278.75	0.328241	0.169643	1.93489	0.0530043	0.78981
ENSG00000173726	TOMM20	6363.41	-0.271743	0.140488	-1.93428	0.0530788	0.79006
ENSG00000124181	PLCG1	418.241	-0.471505	0.243865	-1.93347	0.0531783	0.790681
ENSG00000143502	SUSD4	43.2075	1.38906	0.718708	1.93272	0.0532713	0.791203
ENSG00000175183	CSRP2	83.9196	0.992757	0.513841	1.93203	0.0533556	0.791596
ENSG00000237125	HAND2-AS1	54.0991	-1.25325	0.649074	-1.93082	0.0535052	0.792955
ENSG00000109452	INPP4B	13.3962	2.74889	1.42656	1.92694	0.0539874	0.796862
ENSG00000170502	NUDT9	179.658	0.69765	0.361947	1.92749	0.0539185	0.796862
ENSG00000171316	CHD7	1189.28	-0.3594	0.186508	-1.927	0.05398	0.796862
ENSG00000213639	PPP1CB	2603.05	0.276008	0.143245	1.92682	0.0540018	0.796862
ENSG00000113070	HBEGF	23.9696	1.7463	0.906588	1.92624	0.0540748	0.79708
ENSG00000075624	ACTB	15891.1	0.189191	0.0982695	1.92522	0.0542015	0.798087
ENSG00000188921	HACD4	191.249	0.655874	0.340834	1.92432	0.0543147	0.798893
ENSG00000277200	RP11-74E22.8	18.6515	-2.33088	1.21201	-1.92316	0.0544603	0.800174
ENSG00000134333	LDHA	3611.18	-0.333957	0.173818	-1.9213	0.0546941	0.802747
ENSG00000114993	RTKN	217.723	-0.623267	0.324855	-1.9186	0.0550349	0.805158
ENSG00000133424	LARGE1	249.935	0.615002	0.320479	1.91901	0.0549835	0.805158
ENSG00000205133	TRIQK	639.373	-0.388813	0.202596	-1.91915	0.0549652	0.805158
ENSG00000006210	CX3CL1	1044.87	-0.472572	0.246826	-1.9146	0.055544	0.806006
ENSG00000036672	USP2	49.7164	1.27103	0.663935	1.91439	0.0555708	0.806006
ENSG00000079841	RIMS1	46.5725	1.50277	0.784264	1.91615	0.0553459	0.806006
ENSG00000122591	FAM126A	63.9957	1.62589	0.848036	1.91724	0.0552076	0.806006
ENSG00000132823	OSER1	285.602	-0.541105	0.282526	-1.91524	0.0554619	0.806006
ENSG00000136997	MYC	1943.43	0.323906	0.169012	1.91647	0.055305	0.806006
ENSG00000143452	HORMAD1	121.518	-0.827514	0.432354	-1.91398	0.0556232	0.806006
ENSG00000143458	GABPB2	150.33	0.753399	0.393449	1.91486	0.0555107	0.806006
ENSG00000280987	MATR3	207.084	0.941235	0.491064	1.91673	0.0552727	0.806006
ENSG00000100170	SLC5A1	124.94	0.853123	0.446222	1.91188	0.0558915	0.809037
ENSG00000035681	NSMAF	605.776	-0.415463	0.217431	-1.91078	0.0560331	0.810229
ENSG00000121390	PSPC1	479.273	-0.459646	0.240697	-1.90964	0.0561791	0.811482
ENSG00000103196	CRISPLD2	147.155	0.735478	0.38548	1.90795	0.0563972	0.812916
ENSG00000176868	RP11-334J6.7	51.4693	10.8621	5.69284	1.90803	0.0563873	0.812916
ENSG00000165813	CCDC186	273.842	0.562945	0.295218	1.90688	0.0565362	0.813252
ENSG00000182983	ZNF662	26.6587	-1.7636	0.924873	-1.90685	0.0565394	0.813252
ENSG00000089177	KIF16B	79.8604	0.979861	0.514067	1.9061	0.0566378	0.813358
ENSG00000127472	PLA2G5	12.8041	2.59548	1.36202	1.90561	0.0567003	0.813358
ENSG00000154930	ACSS1	420.098	-0.498517	0.261631	-1.90542	0.0567252	0.813358
ENSG00000198668	CALM1	797.29	0.371386	0.195025	1.90431	0.0568704	0.814465
ENSG00000198768	APCDD1L	29.6096	2.2536	1.18367	1.90391	0.0569215	0.814465
ENSG00000066279	ASPM	531.059	-0.455529	0.239327	-1.90338	0.0569915	0.814615
ENSG00000213977	TAX1BP3	299.213	0.52746	0.277205	1.90278	0.0570697	0.814881
ENSG00000112210	RAB23	118.07	0.822856	0.432578	1.90222	0.0571429	0.815076
ENSG00000151693	ASAP2	262.934	-0.561705	0.295646	-1.89993	0.0574429	0.817293
ENSG00000156172	C8orf37	70.6286	-1.07538	0.566041	-1.89984	0.0574546	0.817293
ENSG00000162889	MAPKAPK2	904.99	0.394587	0.207715	1.89966	0.0574776	0.817293
ENSG00000132561	MATN2	38.3738	1.40013	0.737431	1.89866	0.0576097	0.81832
ENSG00000063046	EIF4B	8193.37	-0.205935	0.108593	-1.89639	0.0579088	0.820014
ENSG00000110987	BCL7A	803.792	-0.366116	0.193059	-1.8964	0.0579077	0.820014
ENSG00000159200	RCAN1	480.006	0.576402	0.303848	1.89701	0.0578267	0.820014
ENSG00000138772	ANXA3	137.093	0.788504	0.416328	1.89395	0.0582315	0.822147
ENSG00000167280	ENGASE	65.4269	1.06815	0.564	1.89389	0.0582397	0.822147
ENSG00000169564	PCBP1	1548.21	0.286566	0.151291	1.89414	0.0582063	0.822147
ENSG00000115318	LOXL3	17.1348	-2.40968	1.27478	-1.89027	0.0587214	0.82724
ENSG00000140718	FTO	1917.81	-0.269988	0.142828	-1.8903	0.0587175	0.82724
ENSG00000099284	H2AFY2	262.997	-0.563651	0.298457	-1.88855	0.0589521	0.829468
ENSG00000123505	AMD1	1172.05	-0.32747	0.173431	-1.88819	0.0590009	0.829468
ENSG00000077782	FGFR1	356.517	-0.594721	0.315164	-1.88702	0.0591572	0.830813
ENSG00000163141	BNIPL	384.335	0.558899	0.296297	1.88628	0.059257	0.83136
ENSG00000280039	RN7SKP23	14.4927	-3.0174	1.60049	-1.88529	0.0593905	0.83238
ENSG00000110400	NECTIN1	1239.34	-0.344771	0.183081	-1.88316	0.0596789	0.834027
ENSG00000176208	ATAD5	155.179	-0.807508	0.428825	-1.88307	0.059691	0.834027
ENSG00000204681	GABBR1	234.414	-0.65844	0.349641	-1.88319	0.0596746	0.834027
ENSG00000073712	FERMT2	133.316	0.808577	0.429975	1.88052	0.0600373	0.837157
ENSG00000204186	ZDBF2	121.575	-0.866908	0.460923	-1.88081	0.0599982	0.837157
ENSG00000085552	IGSF9	551.612	-0.434269	0.231137	-1.87884	0.060266	0.838007
ENSG00000130988	RGN	19.0489	-3.47192	1.84802	-1.87872	0.0602821	0.838007
ENSG00000166689	PLEKHA7	85.5298	1.21101	0.644526	1.87891	0.0602567	0.838007
ENSG00000082781	ITGB5	520.503	-0.441718	0.2356	-1.87487	0.0608112	0.841088
ENSG00000104081	BMF	65.7007	1.05791	0.56389	1.8761	0.0606415	0.841088
ENSG00000122547	EEPD1	50.4842	1.19315	0.636333	1.87503	0.060788	0.841088
ENSG00000129625	REEP5	758.047	0.35679	0.1903	1.87488	0.0608088	0.841088
ENSG00000251201	TMED7-TICAM2	14.2212	2.67834	1.42776	1.8759	0.0606692	0.841088
ENSG00000148411	NACC2	219.826	0.604542	0.322833	1.87262	0.0611214	0.844525
ENSG00000071894	CPSF1	941.416	-0.329641	0.176536	-1.86728	0.0618628	0.845841
ENSG00000080839	RBL1	220.469	-0.597024	0.319096	-1.87098	0.0613472	0.845841
ENSG00000081189	MEF2C	19.0836	2.31534	1.23997	1.86726	0.0618657	0.845841
ENSG00000106266	SNX8	128.601	-0.773818	0.414189	-1.86827	0.0617242	0.845841
ENSG00000121440	PDZRN3	117.567	0.812361	0.434936	1.86777	0.061794	0.845841
ENSG00000148429	USP6NL	348.74	-0.4939	0.264135	-1.86988	0.0615006	0.845841
ENSG00000164733	CTSB	442.682	0.453242	0.242288	1.87067	0.0613903	0.845841
ENSG00000180304	OAZ2	1693.94	0.342479	0.183144	1.87001	0.0614831	0.845841
ENSG00000182220	ATP6AP2	423.444	0.451982	0.242062	1.86721	0.0618718	0.845841
ENSG00000186806	VSIG10L	34.0069	1.48335	0.794496	1.86703	0.0618968	0.845841
ENSG00000197892	KIF13B	152.659	0.739579	0.395566	1.86967	0.061529	0.845841
ENSG00000011258	MBTD1	426.534	-0.456479	0.244805	-1.86466	0.0622285	0.848201
ENSG00000170624	SGCD	21.0382	-1.91804	1.02873	-1.86447	0.0622556	0.848201
ENSG00000177156	TALDO1	939.81	0.356597	0.191196	1.86509	0.0621694	0.848201
ENSG00000182272	B4GALNT4	323.542	-0.515268	0.276449	-1.86388	0.0623382	0.848482
ENSG00000064666	CNN2	216.829	0.695466	0.373528	1.86188	0.0626198	0.850788
ENSG00000105281	SLC1A5	890.35	0.358708	0.192759	1.86091	0.0627564	0.850788
ENSG00000111752	PHC1	217.477	-0.60943	0.327477	-1.86099	0.0627462	0.850788
ENSG00000144802	NFKBIZ	98.8835	0.87603	0.470531	1.86179	0.0626325	0.850788
ENSG00000137801	THBS1	635.767	1.4231	0.765021	1.86021	0.0628561	0.851295
ENSG00000144476	ACKR3	30.561	1.85118	0.995586	1.85939	0.0629719	0.852021
ENSG00000068366	ACSL4	343.24	0.594787	0.320075	1.85828	0.0631298	0.853313
ENSG00000081760	AACS	157.408	0.764975	0.41237	1.85507	0.0635864	0.857789
ENSG00000277443	MARCKS	809.073	0.363318	0.195825	1.85532	0.0635503	0.857789
ENSG00000107672	NSMCE4A	169.971	-0.685166	0.369735	-1.85313	0.0638638	0.860682
ENSG00000198515	CNGA1	41.6317	1.40968	0.760916	1.85262	0.0639375	0.860828
ENSG00000090857	PDPR	539.735	-0.423605	0.228776	-1.85162	0.0640811	0.861066
ENSG00000170581	STAT2	326.714	0.50498	0.272712	1.8517	0.0640691	0.861066
ENSG00000152284	TCF7L1	444.501	-0.437214	0.236222	-1.85086	0.0641891	0.861671
ENSG00000120438	TCP1	2038.75	0.264445	0.142926	1.85023	0.0642809	0.862057
ENSG00000135503	ACVR1B	378.854	-0.499272	0.26999	-1.84922	0.0644256	0.863151
ENSG00000139910	NOVA1	14.6219	-2.2855	1.23646	-1.84842	0.0645423	0.863868
ENSG00000255874	LINC00346	44.7239	1.38053	0.747213	1.84757	0.0646645	0.864659
ENSG00000160049	DFFA	398.108	0.469626	0.25428	1.84688	0.0647643	0.865147
ENSG00000087053	MTMR2	741.999	-0.351734	0.1907	-1.84443	0.0651201	0.865674
ENSG00000134690	CDCA8	245.707	-0.695809	0.377077	-1.84527	0.0649981	0.865674
ENSG00000174953	DHX36	552.118	-0.416748	0.225796	-1.84568	0.0649381	0.865674
ENSG00000178726	THBD	18.0034	1.92663	1.04391	1.84559	0.0649523	0.865674
ENSG00000178996	SNX18	255.177	0.71226	0.386107	1.84472	0.0650781	0.865674
ENSG00000186174	BCL9L	1106.55	0.327503	0.177611	1.84394	0.0651925	0.865794
ENSG00000151612	ZNF827	116.28	0.809687	0.439306	1.8431	0.0653138	0.866564
ENSG00000148346	LCN2	36.4556	1.81871	0.987396	1.84193	0.0654856	0.868002
ENSG00000173473	SMARCC1	1240.41	-0.294798	0.16015	-1.84076	0.0656563	0.869421
ENSG00000140522	RLBP1	10.636	-2.78653	1.51433	-1.8401	0.0657531	0.869861
ENSG00000071127	WDR1	1254.94	0.29532	0.160565	1.83926	0.0658774	0.870663
ENSG00000171885	AQP4	2602.66	-0.378792	0.20603	-1.83852	0.0659854	0.871249
ENSG00000150995	ITPR1	80.6562	0.973379	0.531111	1.83272	0.0668438	0.881733
ENSG00000076641	PAG1	221.878	0.655822	0.358002	1.83189	0.0669672	0.882509
ENSG00000119048	UBE2B	280.923	0.523553	0.286274	1.82885	0.0674218	0.884399
ENSG00000138061	CYP1B1	9300.86	-0.243698	0.133171	-1.82997	0.0672541	0.884399
ENSG00000155096	AZIN1	2271.78	0.260794	0.142615	1.82866	0.0674507	0.884399
ENSG00000167315	ACAA2	537.029	-0.467308	0.25545	-1.82935	0.0673468	0.884399
ENSG00000205084	TMEM231	183.56	-0.638706	0.34928	-1.82864	0.0674538	0.884399
ENSG00000273000	KB-1572G7.2	25.3378	-1.96906	1.07697	-1.82834	0.0674985	0.884399
ENSG00000113742	CPEB4	182.671	0.723951	0.396194	1.82726	0.0676602	0.885668
ENSG00000062716	VMP1	392.648	0.448328	0.245771	1.82417	0.0681266	0.890402
ENSG00000269893	SNHG8	744.186	-0.381366	0.209082	-1.824	0.068152	0.890402
ENSG00000197111	PCBP2	5588.64	-0.21195	0.116272	-1.82289	0.0683202	0.891748
ENSG00000049246	PER3	59.8793	-1.82182	1.00148	-1.81913	0.068892	0.896198
ENSG00000090273	NUDC	585.787	0.380761	0.209205	1.82004	0.0687536	0.896198
ENSG00000113732	ATP6V0E1	400.902	0.44056	0.242323	1.81806	0.0690542	0.896198
ENSG00000118407	FILIP1	16.6494	2.01034	1.10484	1.81958	0.0688237	0.896198
ENSG00000170088	TMEM192	203.517	-0.624044	0.343159	-1.81853	0.0689836	0.896198
ENSG00000183726	TMEM50A	605.982	0.394819	0.217125	1.8184	0.0690037	0.896198
ENSG00000072274	TFRC	640.575	-0.468837	0.258205	-1.81575	0.0694082	0.897386
ENSG00000129474	AJUBA	182.508	0.643225	0.354049	1.81677	0.0692528	0.897386
ENSG00000183048	SLC25A10	148.211	-0.704876	0.38813	-1.81608	0.0693578	0.897386
ENSG00000183778	B3GALT5	549.898	0.495334	0.272673	1.81658	0.0692808	0.897386
ENSG00000127564	PKMYT1	168.986	-0.735653	0.405982	-1.81203	0.0699814	0.899176
ENSG00000137177	KIF13A	325.316	-0.760752	0.419921	-1.81165	0.0700398	0.899176
ENSG00000143514	TP53BP2	572.375	-0.467395	0.258024	-1.81144	0.0700725	0.899176
ENSG00000165801	ARHGEF40	452.711	-0.476862	0.263022	-1.81301	0.0698304	0.899176
ENSG00000169991	IFFO2	413.489	0.499342	0.275484	1.8126	0.069894	0.899176
ENSG00000250479	CHCHD10	46.0792	1.30311	0.719177	1.81195	0.0699942	0.899176
ENSG00000278259	MYO19	412.176	-0.476593	0.262889	-1.8129	0.0698466	0.899176
ENSG00000279041	CTD-2373N4.3	12.0679	-4.78817	2.64202	-1.81231	0.0699379	0.899176
ENSG00000123091	RNF11	746.813	0.362639	0.200425	1.80935	0.0703967	0.90249
ENSG00000189046	ALKBH2	273.74	-0.526378	0.291008	-1.80881	0.0704809	0.902723
ENSG00000089327	FXYD5	144.307	0.712256	0.394031	1.80761	0.070667	0.903132
ENSG00000101452	DHX35	143.122	-0.73496	0.406924	-1.80614	0.070897	0.903132
ENSG00000101680	LAMA1	18.2256	-2.11435	1.16997	-1.80718	0.0707337	0.903132
ENSG00000109685	WHSC1	882.682	-0.359071	0.198731	-1.80682	0.0707904	0.903132
ENSG00000119630	PGF	14.0047	2.15757	1.19463	1.80606	0.070909	0.903132
ENSG00000184194	GPR173	13.0798	-2.40529	1.3304	-1.80794	0.0706151	0.903132
ENSG00000110723	EXPH5	147.227	-0.713648	0.395253	-1.80555	0.0709891	0.903251
ENSG00000215440	NPEPL1	105.253	-0.850065	0.470909	-1.80516	0.0710504	0.903251
ENSG00000262160	RP11-96D1.11	128.385	0.767594	0.425666	1.80328	0.0713444	0.906147
ENSG00000156374	PCGF6	89.0169	-0.901062	0.499892	-1.80251	0.0714649	0.906835
ENSG00000004799	PDK4	24.7402	-1.90918	1.06162	-1.79837	0.072119	0.909034
ENSG00000005100	DHX33	360.763	-0.470237	0.261831	-1.79595	0.0725021	0.909034
ENSG00000091127	PUS7	606.596	-0.394038	0.219382	-1.79613	0.0724741	0.909034
ENSG00000103319	EEF2K	284.613	-0.511688	0.28452	-1.79843	0.0721092	0.909034
ENSG00000128567	PODXL	2721.82	-0.368859	0.205352	-1.79623	0.0724587	0.909034
ENSG00000139926	FRMD6	54.1689	1.13817	0.6332	1.79749	0.0722583	0.909034
ENSG00000140682	TGFB1I1	48.1799	1.35845	0.754689	1.80001	0.071859	0.909034
ENSG00000147140	NONO	3001.62	-0.248748	0.138391	-1.79744	0.0722665	0.909034
ENSG00000151881	TMEM267	222.348	0.586981	0.326678	1.79682	0.0723646	0.909034
ENSG00000168389	MFSD2A	124.99	-0.776531	0.431743	-1.79859	0.072083	0.909034
ENSG00000169347	GP2	17.8595	-5.24348	2.91335	-1.79981	0.0718901	0.909034
ENSG00000183971	NPW	39.4659	1.40278	0.779214	1.80025	0.0718211	0.909034
ENSG00000185883	ATP6V0C	302.691	0.518346	0.288243	1.79829	0.0721309	0.909034
ENSG00000237945	LINC00649	156.686	0.714817	0.398183	1.7952	0.0726219	0.909703
ENSG00000128245	YWHAH	727.673	0.351063	0.195857	1.79244	0.0730622	0.912842
ENSG00000131634	TMEM204	32.3833	1.52889	0.852997	1.79238	0.0730727	0.912842
ENSG00000213468	FIRRE	90.5265	-0.891299	0.497186	-1.79269	0.0730231	0.912842
ENSG00000150593	PDCD4	1685.6	0.255786	0.142856	1.79051	0.073372	0.915644
ENSG00000172493	AFF1	193.796	-0.720175	0.4023	-1.79014	0.0734309	0.915644
ENSG00000280276	RP11-314C9.1	13.2031	-2.42423	1.35517	-1.78888	0.073634	0.91734
ENSG00000108018	SORCS1	29.745	-1.71733	0.960628	-1.78772	0.073822	0.918845
ENSG00000197872	FAM49A	53.9913	1.12499	0.629689	1.78659	0.0740045	0.919631
ENSG00000222041	CYTOR	32.5099	1.42344	0.796782	1.78649	0.0740196	0.919631
ENSG00000135250	SRPK2	723.026	-0.37269	0.208941	-1.78371	0.0744715	0.921063
ENSG00000145536	ADAMTS16	166.41	-0.959546	0.537469	-1.7853	0.0742119	0.921063
ENSG00000154678	PDE1C	35.8991	1.44374	0.809099	1.78438	0.0743624	0.921063
ENSG00000171124	FUT3	17.5118	-4.5093	2.52772	-1.78394	0.074433	0.921063
ENSG00000214517	PPME1	416.096	0.424355	0.237788	1.78459	0.0743272	0.921063
ENSG00000177410	ZFAS1	1016.75	-0.403695	0.226388	-1.7832	0.0745537	0.921247
ENSG00000121774	KHDRBS1	2060.56	-0.253598	0.142566	-1.77882	0.0752697	0.927581
ENSG00000142192	APP	22674.5	0.263499	0.148131	1.77882	0.0752686	0.927581
ENSG00000150687	PRSS23	69.7889	1.18542	0.666384	1.77889	0.0752582	0.927581
ENSG00000132746	ALDH3B2	324.656	-0.52008	0.29263	-1.77727	0.0755246	0.929051
ENSG00000145779	TNFAIP8	106.992	0.819656	0.46119	1.77726	0.0755249	0.929051
ENSG00000061938	TNK2	275.841	-0.550303	0.309766	-1.77651	0.0756487	0.929738
ENSG00000092929	UNC13D	245.347	0.637788	0.359105	1.77605	0.0757249	0.929839
ENSG00000121210	KIAA0922	256.505	-0.532745	0.300051	-1.77552	0.0758126	0.930081
ENSG00000071282	LMCD1	109.305	0.953612	0.537305	1.77481	0.0759299	0.930685
ENSG00000088448	ANKRD10	235.045	-0.601762	0.339305	-1.77351	0.076144	0.932474
ENSG00000067992	PDK3	125.254	-0.839225	0.474166	-1.7699	0.0767443	0.936331
ENSG00000134744	ZCCHC11	404.633	-0.447684	0.252893	-1.77025	0.0766855	0.936331
ENSG00000135111	TBX3	36.231	1.37664	0.777961	1.76956	0.0768012	0.936331
ENSG00000164251	F2RL1	53.4842	1.10893	0.626375	1.7704	0.0766608	0.936331
ENSG00000224032	EPB41L4A-AS1	277.515	-0.526863	0.297515	-1.77088	0.0765805	0.936331
ENSG00000132716	DCAF8	947.24	-0.325756	0.184132	-1.76914	0.0768701	0.936337
ENSG00000103811	CTSH	107.588	-0.812183	0.459416	-1.76786	0.0770846	0.938114
ENSG00000189334	S100A14	1409.02	-0.362249	0.205096	-1.76624	0.0773562	0.940148
ENSG00000205730	ITPRIPL2	630.19	0.475109	0.269025	1.76604	0.0773891	0.940148
ENSG00000184743	ATL3	603.57	0.376117	0.21329	1.76341	0.0778313	0.94468
ENSG00000004864	SLC25A13	284.03	-0.506001	0.288522	-1.75377	0.0794699	0.949411
ENSG00000107562	CXCL12	10.4274	2.47922	1.41123	1.75678	0.0789557	0.949411
ENSG00000108387	SEPT4	93.9522	0.915732	0.520841	1.75818	0.078717	0.949411
ENSG00000114698	PLSCR4	16.2402	1.96561	1.11713	1.75952	0.0784885	0.949411
ENSG00000128294	TPST2	42.8091	1.28617	0.7329	1.75491	0.0792749	0.949411
ENSG00000131381	RBSN	289.257	-0.499317	0.284841	-1.75297	0.079607	0.949411
ENSG00000142949	PTPRF	8639.57	-0.266676	0.151924	-1.75532	0.0792045	0.949411
ENSG00000143369	ECM1	16.1554	1.93604	1.10429	1.7532	0.0795685	0.949411
ENSG00000143761	ARF1	3118.11	0.214671	0.122404	1.7538	0.0794656	0.949411
ENSG00000144746	ARL6IP5	607.294	-0.396796	0.226358	-1.75296	0.0796092	0.949411
ENSG00000146731	CCT6A	2019.39	0.274812	0.156227	1.75905	0.0785693	0.949411
ENSG00000150753	CCT5	1741.09	0.31162	0.177178	1.7588	0.0786114	0.949411
ENSG00000155313	USP25	431.963	0.418969	0.238991	1.75307	0.0795894	0.949411
ENSG00000167107	ACSF2	24.6252	1.59763	0.910916	1.75387	0.0794526	0.949411
ENSG00000170647	TMEM133	25.7788	1.60571	0.912755	1.75919	0.0785453	0.949411
ENSG00000177082	WDR73	219.719	-0.578738	0.329317	-1.75739	0.0788516	0.949411
ENSG00000182704	TSKU	155.958	-0.669597	0.381863	-1.7535	0.0795164	0.949411
ENSG00000197702	PARVA	404.897	0.427549	0.243295	1.75732	0.0788624	0.949411
ENSG00000197961	ZNF121	411.381	-0.436078	0.247763	-1.76006	0.0783969	0.949411
ENSG00000228801	RP11-110G21.1	65.1902	-1.03291	0.587867	-1.75704	0.0789105	0.949411
ENSG00000106123	EPHB6	199.449	-0.637733	0.364099	-1.75154	0.0798534	0.950362
ENSG00000109956	B3GAT1	51.0171	1.26541	0.722508	1.75142	0.0798741	0.950362
ENSG00000143190	POU2F1	311.123	-0.499095	0.284988	-1.75128	0.0798974	0.950362
ENSG00000109079	TNFAIP1	215.475	0.575821	0.32915	1.74942	0.0802191	0.952533
ENSG00000140199	SLC12A6	78.8281	-0.944061	0.539581	-1.74962	0.0801839	0.952533
ENSG00000258056	RP11-644F5.11	53.8864	1.10884	0.634232	1.74832	0.0804091	0.95396
ENSG00000108654	DDX5	3623.79	-0.242643	0.138912	-1.74674	0.0806833	0.956383
ENSG00000136490	LIMD2	33.6228	1.41779	0.812585	1.74479	0.0810211	0.959557
ENSG00000069275	NUCKS1	5889.2	-0.202616	0.116302	-1.74216	0.0814808	0.963303
ENSG00000158062	UBXN11	107.268	-0.786964	0.451795	-1.74186	0.081533	0.963303
ENSG00000166532	RIMKLB	158.493	-0.714534	0.410235	-1.74177	0.0815487	0.963303
ENSG00000122641	INHBA	82.58	0.935246	0.537715	1.7393	0.0819824	0.967591
ENSG00000121741	ZMYM2	983.596	-0.329515	0.189499	-1.73888	0.0820563	0.967628
ENSG00000143198	MGST3	325.944	0.509854	0.293533	1.73696	0.0823945	0.968562
ENSG00000166012	TAF1D	909.212	-0.306271	0.176282	-1.73739	0.0823178	0.968562
ENSG00000197956	S100A6	1316.57	0.278719	0.160412	1.73752	0.082295	0.968562
ENSG00000233858	AC026904.1	32.5883	-1.76692	1.01734	-1.7368	0.0824218	0.968562
ENSG00000245526	LINC00461	36.4253	-1.32811	0.764857	-1.73642	0.0824896	0.968562
ENSG00000185985	SLITRK2	533.939	-0.594173	0.342296	-1.73585	0.0825911	0.968922
ENSG00000068697	LAPTM4A	1955.15	0.247611	0.142781	1.73421	0.0828811	0.969
[truncated: 26,417 more rows]

## Sheet: HCI09 Human MGT vs LiverMet
Gene ID	Gene Symbol	baseMean	log2FoldChange	lfcSE	stat	pvalue	padj
[truncated: 27,667 more rows]

[truncated: 7 more sheets: HCI9 HumanMGTvsMGT FromLiverMet, HCI10 Human MGT vs LiverMet, UCD52 Human MGT vs LiverMet, UCD52 HumanMGTvsMGTFromLiverMet, WHIM2 Human MGT vs LiverMet, WHIM2 Human MGT vs FromLiverMet, WHIM30 Human MGT vs LiverMet]
