# Supplementary material for: Separation of breast cancer and organ microenvironment transcriptomes in metastases
Source: Breast Cancer Res. 2019 Mar 6;21:36. doi: 10.1186/s13058-019-1123-2 (PMC6404325; doi:10.1186/s13058-019-1123-2)
Supplement: Supplementary file 8 — Excel file of DESeq2 results of the mouse RNA dataset comparing normal liver vs liver metastases. (XLSX 4356 kb) [file 13058_2019_1123_MOESM8_ESM.xlsx]

## Sheet: MouseNormal Liver vs Liver Mets
GeneID	Gene Symbol	HCI01		HCI02		HCI09		HCI10		PT52		WHIM2		WHIM30
GeneID	Gene Symbol	log2FoldChange	padj	log2FoldChange	padj	log2FoldChange	padj	log2FoldChange	padj	log2FoldChange	padj	log2FoldChange	padj	log2FoldChange	padj
ENSMUSG00000029819	Npy	19.6667	2.90378e-16	16.8951	1.14024e-11	16.3731	8.51344e-13	20.3727	4.85123e-23	20.5921	7.42566e-15	15.5029	1.00123e-14	18.4613	3.02891e-19
ENSMUSG00000053113	Socs3	3.17622	4.6919e-10	2.09191	0.00017597	2.33156	6.3988e-07	3.94417	2.4794e-23	3.5449	1.17907e-10	2.92896	4.00366e-16	3.00901	2.45928e-14
ENSMUSG00000052837	Junb	3.8228	6.726e-10	3.54846	5.53163e-09	3.77377	1.19703e-12	4.14154	7.06755e-17	3.99556	7.18164e-09	2.88563	3.08889e-10	3.60753	7.06456e-14
ENSMUSG00000031765	Mt1	9.70103	8.44748e-10	6.84645	5.32143e-05	7.49304	2.28271e-07	8.95486	5.05211e-12	7.66227	0.000130228	4.89744	0.000172623	7.24787	1.85126e-08
ENSMUSG00000026564	Dusp27	16.5559	2.7581e-09	17.0102	3.10584e-10	18.2198	9.9977e-14	13.6997	1.11154e-07	16.0862	4.48462e-07	20.6976	4.73704e-24	16.4233	6.43228e-13
ENSMUSG00000031762	Mt2	9.83861	2.7581e-09	6.70657	0.000231563	7.83891	2.25781e-07	9.33048	5.17998e-12	7.60626	0.000407967	5.53865	3.05923e-05	7.78017	6.52129e-09
ENSMUSG00000028970	Abcb1b	19.2126	6.84667e-09	18.3784	1.45494e-08	18.3628	5.41393e-10	21.9942	5.14153e-16	20.0539	4.15224e-08	18.9806	1.43879e-14	20.2895	2.45928e-14
ENSMUSG00000056648	Hoxb8	16.1474	3.21102e-08	14.4562	5.06272e-06	15.3727	4.37366e-09	17.7633	9.69664e-14	16.2495	9.1669e-07	13.9413	1.22651e-08	16.5501	1.99992e-12
ENSMUSG00000056900	Usp13	17.6703	5.26966e-08	18.1282	6.42128e-09	17.4202	1.05583e-09	17.783	3.79464e-11	17.4438	3.11018e-06	21.2864	7.77346e-20	17.5537	1.8208e-11
ENSMUSG00000029368	Alb	16.8394	8.72435e-08	15.4726	7.86277e-07	16.1841	2.70169e-09	16.4565	9.92325e-11	13.6067	0.000831608	16.8766	1.43879e-14	16.3465	1.8208e-11
ENSMUSG00000110588	Gm45774	11.3257	1.01341e-06	6.9543	0.0111279	9.26558	2.12772e-05	9.12106	4.68179e-06	8.89853	0.00844714	6.50394	0.000833207	9.12479	3.79507e-06
ENSMUSG00000032271	Nnmt	8.1101	2.96753e-06	5.67686	0.00256539	5.18964	0.00348606	6.88708	1.12226e-06	3.96079	0.42536	3.92685	0.00666022	4.61602	0.00403909
ENSMUSG00000009097	Tbx1	16.5402	4.24191e-06	18.5042	7.57191e-09	15.4618	9.99526e-07	13.8812	1.29377e-05	18.346	2.16089e-06	19.9038	2.13339e-16	16.7195	1.47283e-09
ENSMUSG00000027470	Mylk2	19.8376	4.50861e-06	20.0575	1.02809e-06	19.403	2.25781e-07	15.5654	3.89337e-05	19.5975	0.00013512	21.0778	1.64745e-12	19.0455	1.50201e-08
ENSMUSG00000074115	Saa1	8.28644	6.79613e-06	4.78292	0.0258329	6.65647	7.88439e-05	9.83682	1.9026e-12	6.95848	0.0039084	4.6309	0.00149505	4.97598	0.00280069
ENSMUSG00000019590	Cyb561	3.52093	1.1884e-05	2.70263	0.00156855	2.5976	0.000684458	3.78258	8.76063e-10	2.88289	0.00808565	2.83384	9.94012e-07	2.25966	0.00156064
ENSMUSG00000024036	Slc37a1	4.56547	1.51515e-05	2.89112	0.0147494	3.51721	0.000337552	5.4785	5.05211e-12	3.81552	0.00674971	3.87636	1.67289e-07	3.67687	1.39617e-05
ENSMUSG00000031906	Smpd3	4.58121	1.80352e-05	2.56839	0.0420946	3.23674	0.0021646	3.78629	1.85613e-05	3.34556	0.0347158	3.23568	7.02168e-05	2.48823	0.0198766
ENSMUSG00000032327	Stra6	15.4342	1.80352e-05	13.1767	0.00113942	13.1588	0.000144335	18.1593	1.31178e-11	14.4225	0.00240145	14.8654	2.77864e-09	13.1787	1.07676e-05
ENSMUSG00000051439	Cd14	3.83343	1.90154e-05	3.91661	5.06272e-06	2.73694	0.00193943	4.18036	1.57698e-09	3.58645	0.00106045	2.13096	0.00413291	3.35211	2.57465e-06
ENSMUSG00000026822	Lcn2	6.52798	5.08729e-05	4.88998	0.00395421	5.04206	0.000725383	7.16684	3.43188e-09	5.66297	0.00674971	4.52195	0.00014762	4.60631	0.000769091
ENSMUSG00000057465	Saa2	8.69061	5.70497e-05	4.86122	0.0518768	7.26756	0.000180433	10.7588	1.30666e-11	7.5376	0.00726641	4.64644	0.00736652	5.55624	0.0035733
ENSMUSG00000041193	Pla2g5	15.6493	5.74168e-05	15.0358	NA	14.3727	2.88443e-05	17.9445	3.08317e-10	16.1544	0.000430283	14.3845	1.67289e-07	15.2885	1.9241e-07
ENSMUSG00000029380	Cxcl1	5.22779	0.000144672	4.63312	0.000726829	4.65069	0.000110044	6.60723	2.97579e-11	4.72803	0.00716604	4.31514	6.25528e-06	4.78015	4.12043e-06
ENSMUSG00000028359	Orm3	7.58085	0.000151631	2.90249	0.261396	5.27614	0.0082844	7.53918	4.97866e-07	6.86455	0.0106904	2.764	0.119487	4.95926	0.00425749
ENSMUSG00000024210	Ip6k3	16.3336	0.000230866	15.5941	0.000278528	16.6691	5.76687e-06	16.9569	4.3607e-07	16.4946	0.00196782	19.3619	9.03362e-12	15.7761	2.76588e-06
ENSMUSG00000034460	Six4	14.8776	0.000272306	16.1348	8.77274e-06	15.3049	5.3433e-06	15.1779	1.12036e-06	14.4116	0.00472313	19.8099	8.98187e-15	15.7275	1.27362e-07
ENSMUSG00000037095	Lrg1	4.32029	0.000340887	3.84185	0.00127006	3.54906	0.0010607	4.6232	2.36906e-07	3.7763	0.0167224	2.77618	0.00181645	3.33869	0.000647425
ENSMUSG00000022144	Gdnf	13.5649	0.000665145	12.0406	NA	13.3603	9.35596e-05	13.863	4.2651e-06	11.2873	0.0633846	12.8353	1.39545e-05	13.5638	5.60585e-06
ENSMUSG00000021047	Nova1	15.4569	0.000748986	14.7929	0.00083226	16.9415	2.78609e-06	17.3705	1.28623e-07	16.0894	0.00310876	16.543	1.20287e-08	14.6316	1.94464e-05
ENSMUSG00000061540	Orm2	6.44194	0.000878871	3.23718	0.147107	5.86864	0.000378689	8.58317	1.75452e-10	6.68335	0.00366062	4.01617	0.00523004	4.89227	0.00175192
ENSMUSG00000037411	Serpine1	5.20737	0.000884288	3.99155	0.0129923	3.97839	0.00867503	5.15213	1.57212e-05	5.25378	0.00472313	2.95727	0.0187887	3.60039	0.00875106
ENSMUSG00000043388	Tmem130	16.4207	0.00100986	16.9981	NA	15.9077	0.000169233	14.3208	0.000426842	14.9417	0.0277235	12.4748	0.00120872	15.8833	1.94464e-05
ENSMUSG00000026109	Tmeff2	18.4711	0.00159319	14.1679	0.0212594	16.9513	0.000725383	19.4371	5.75216e-06	14.9034	0.113659	16.0739	5.45367e-05	15.3607	0.00101294
ENSMUSG00000057716	Tmem178b	14.3363	0.00169622	12.5014	0.00912384	11.6888	0.00893134	14.1791	3.46675e-05	14.382	0.00899908	16.3762	5.11878e-09	14.2455	2.27029e-05
ENSMUSG00000040856	Dlk1	17.9328	0.00181839	15.4002	0.00546638	17.6878	0.000169485	23.0743	3.43188e-09	19.132	0.00433983	17.8811	9.87616e-07	19.2004	1.69127e-06
ENSMUSG00000034634	Ly6d	4.93119	0.00234083	3.26914	0.0561615	3.80654	0.0131915	6.23015	3.77485e-08	4.05428	0.08781	4.6043	2.24362e-05	4.50148	0.000304407
ENSMUSG00000037139	Myom3	8.40931	0.00368519	5.60937	0.0600514	6.27504	0.0213359	4.11996	0.10314	6.29542	0.304587	6.08957	0.00139641	4.59563	0.0975819
ENSMUSG00000060924	Csmd1	11.7559	0.00393498	14.4278	8.3998e-06	11.8737	0.000248512	13.7701	3.54905e-07	12.3642	0.00530795	15.0256	2.03061e-10	13.5826	2.82624e-07
ENSMUSG00000035896	Rnase1	16.0662	0.00596261	21.1824	5.16853e-06	24.5479	8.77888e-10	13.8859	0.00247083	17.3243	0.0086785	13.0428	0.00162172	14.1686	0.00138136
ENSMUSG00000112023	Lilr4b	3.4893	0.00655004	2.77706	0.0353852	2.70279	0.0446589	3.35824	0.0014923	4.29124	0.000430283	3.12902	0.00278483	3.62088	0.000654256
ENSMUSG00000018623	Mmp7	9.07534	0.00662355	7.33657	0.0247632	7.67762	0.0131915	6.45167	0.0243809	8.11457	0.0677494	4.46005	0.145544	8.25652	0.00194082
ENSMUSG00000027832	Ptx3	16.2749	0.00685398	16.1252	0.00287959	16.647	0.000521126	19.1139	3.77441e-06	15.6346	0.0451553	17.3191	3.45282e-06	14.565	0.00133223
ENSMUSG00000021453	Gadd45g	3.35734	0.00761636	2.95654	0.0117594	3.58321	0.000229266	3.87875	5.51099e-06	3.69395	0.0106904	2.53203	0.00236127	3.01711	0.00102006
ENSMUSG00000097960	A330074K22Rik	12.7351	0.00808588	12.7384	NA	11.1863	0.00840636	13.587	3.05321e-05	14.591	0.00376639	16.0726	6.71488e-10	13.7151	1.67457e-05
ENSMUSG00000031594	Fgl1	4.046	0.00932691	2.85383	0.0660047	2.90997	0.0531893	4.07685	0.000243765	2.98586	0.32451	2.50948	0.0238039	3.00032	0.0180975
ENSMUSG00000034837	Gnat1	3.90168	0.00932691	3.20579	0.0255368	2.72553	0.0649212	3.45169	0.00184323	3.6424	0.0986338	2.16654	0.0477125	2.67815	0.0340526
ENSMUSG00000038550	Ciart	7.35477	0.0113858	6.38517	0.0181753	4.66955	0.128771	4.44407	0.0634251	5.79467	0.342401	3.37902	0.147503	6.11884	0.00551348
ENSMUSG00000026981	Il1rn	3.17608	0.0150402	2.9772	0.0117594	2.0725	0.135189	4.67455	2.38932e-08	3.29904	0.032162	2.10498	0.0306466	2.87036	0.0035733
ENSMUSG00000049892	Rasd1	4.79505	0.0204366	4.89071	0.00549582	3.0657	0.167957	2.96801	0.0839683	2.83074	0.80572	2.4189	0.166904	3.49898	0.0525092
ENSMUSG00000026358	Rgs1	3.3804	0.021296	3.57261	0.0044442	2.16426	0.16586	2.47205	0.0348772	3.86305	0.0139083	2.4396	0.0212463	3.50953	0.000786506
ENSMUSG00000021250	Fos	4.81705	0.0213085	5.7338	0.000900637	6.16991	2.88443e-05	4.72809	0.00141026	4.98714	0.0501098	4.16181	0.00158009	5.69698	2.0464e-05
ENSMUSG00000003153	Slc2a3	4.27917	0.0220071	2.50565	0.209465	3.06155	0.131154	3.88733	0.0093999	4.82985	0.0116367	3.78575	0.00793815	4.1521	0.00670839
ENSMUSG00000066363	Serpina3f	4.68976	0.0226113	3.6948	0.056858	2.58527	0.290217	4.00315	0.0141351	3.97551	0.297301	2.65371	0.141125	3.56513	0.0562545
ENSMUSG00000055298	Ctsj	7.00961	0.0265094	5.32251	0.0738469	2.19259	0.653666	4.09733	0.130225	5.17608	0.471199	2.95255	0.360344	4.08349	0.21156
ENSMUSG00000001131	Timp1	5.52514	0.0282353	2.57318	0.335229	4.76016	0.0394244	6.51542	0.000207621	5.87761	0.0380067	4.69051	0.0089961	5.48775	0.00382182
ENSMUSG00000044067	Gpr22	15.1003	0.0320502	15.8574	NA	12.3699	0.0543969	12.6918	NA	14.2263	0.175735	11.6005	0.0146187	14.4543	0.00320643
ENSMUSG00000024526	Cidea	7.73346	0.0329371	6.41062	0.050644	5.60557	0.121605	3.89613	0.20219	6.86635	0.278606	2.6107	0.454885	5.11024	0.124994
ENSMUSG00000050761	Gp1bb	5.4061	0.0355681	3.85896	0.120759	3.64077	0.20289	3.96522	0.0655689	6.4941	0.00944827	3.94586	0.0633551	3.10408	0.272815
ENSMUSG00000038418	Egr1	3.69309	0.0357683	4.27858	0.00255795	4.33219	0.000541527	2.84347	0.028251	2.72493	0.519227	2.12255	0.087535	3.70906	0.00156064
ENSMUSG00000087684	1200007C13Rik	6.04725	0.0357683	5.54417	0.0288021	4.76687	0.0957196	5.24515	0.0202907	4.27824	0.668025	4.75571	0.028586	4.99687	0.0492034
ENSMUSG00000054196	Cthrc1	5.73791	0.0396386	3.49428	0.222129	5.71685	0.0179912	5.13267	0.0198242	4.66614	0.311771	4.23572	0.0689264	4.00803	0.146365
ENSMUSG00000023992	Trem2	2.79568	0.0491517	2.06841	0.127393	3.60168	0.000459279	3.81528	3.43479e-05	3.64668	0.00545721	2.99504	0.00157443	4.54561	1.61256e-07
ENSMUSG00000038236	Hoxa7	15.3402	0.0504719	14.3881	0.0334963	14.451	0.0221928	16.837	0.000890153	18.394	0.0237587	15.0069	0.000955996	14.7589	0.00579597
ENSMUSG00000003484	Cyp4f18	3.5348	0.0585183	3.20924	0.0516322	2.7849	0.141533	4.50897	0.000428926	4.07692	0.0233374	3.0015	0.0425726	4.64263	0.000428504
ENSMUSG00000036523	Greb1	16.2238	0.0611543	20.8318	0.00099243	18.3269	0.00233328	22.2337	7.5717e-06	19.0067	0.0414701	17.5095	0.000165229	17.4196	0.00118594
ENSMUSG00000050370	Ch25h	4.8399	0.0631091	3.48286	0.165302	4.46959	0.0628155	5.18338	0.00696586	5.9698	0.0114111	4.3653	0.0321824	5.52873	0.00479527
ENSMUSG00000039153	Runx2	4.58657	0.071854	3.57718	0.134957	4.52253	0.0471346	4.31821	0.027247	4.88761	0.0709707	4.54337	0.0187887	5.20651	0.00782479
ENSMUSG00000032942	Ucp3	15.7596	0.0793483	18.0513	0.0070416	13.7815	0.0641518	18.2603	0.000740233	17.2769	0.115185	18.3617	7.21716e-05	16.8726	0.00229413
ENSMUSG00000022479	Vdr	5.51466	0.0854709	5.2947	0.0484567	4.17092	0.189599	4.10261	0.0937132	3.61693	0.780221	4.20546	0.0871967	4.85137	0.0666664
ENSMUSG00000040797	Iqsec3	15.3393	0.0978694	14.8447	NA	12.017	0.14797	15.3309	NA	14.8676	0.30908	14.9226	0.00283746	14.1247	0.0252244
ENSMUSG00000023034	Nr4a1	3.48741	0.10697	4.76339	0.00179751	4.41754	0.00170664	3.1382	0.0258433	3.46966	0.278625	3.13735	0.0101187	3.94525	0.00229038
ENSMUSG00000032511	Scn5a	5.01355	0.110897	3.23751	0.238324	2.53963	0.448764	3.99325	0.0678531	4.99115	0.26257	3.78209	0.0694723	2.98567	0.295889
ENSMUSG00000028773	Fabp3	7.29906	0.11109	6.96213	0.0509934	6.63536	0.0668403	4.50305	0.156263	10.1381	0.0168108	9.98467	4.51979e-06	7.24221	0.0151069
ENSMUSG00000061780	Cfd	13.6899	0.129325	5.83485	0.468984	16.9504	0.00409959	21.1945	7.91136e-06	17.4417	0.059839	7.13193	0.239598	9.8317	0.151785
ENSMUSG00000037852	Cpe	4.93263	0.148345	3.26392	0.241371	2.7926	0.383262	5.13973	0.0117452	3.0314	0.91477	3.82951	0.0463401	2.88275	0.29833
ENSMUSG00000059824	Dbp	4.90468	0.15327	2.27358	0.442863	4.04853	0.14915	5.27985	0.00845282	5.71078	0.157505	3.96117	0.0341096	6.04139	0.00138136
ENSMUSG00000004864	Mapk13	4.46893	0.164547	6.80694	0.000730778	4.13841	0.092464	5.68301	0.0013663	5.2166	0.178549	2.19225	0.342158	4.45723	0.0292996
ENSMUSG00000005800	Mmp8	4.83993	0.170912	3.79289	0.190938	3.97444	0.201291	5.19173	0.0199929	7.53353	0.00473577	4.02769	0.0907708	4.68608	0.0688111
ENSMUSG00000029816	Gpnmb	3.28364	0.188243	3.24428	0.0777462	3.68632	0.0322201	3.92363	0.00610824	4.5236	0.0419913	2.64875	0.077401	3.42562	0.0309054
ENSMUSG00000021950	Anxa8	4.61869	0.197588	2.35742	0.423546	2.34395	0.495977	4.1643	0.0548623	2.95988	0.91253	4.28027	0.0268015	3.36747	0.207332
ENSMUSG00000027225	Duoxa2	9.65406	0.21081	3.88831	0.542266	7.25641	0.250225	6.04895	0.208237	7.93739	0.755918	2.85809	0.636157	5.66289	0.354594
ENSMUSG00000031636	Pdlim3	4.51364	0.244624	6.90637	0.00247088	4.75004	0.0731907	2.79958	0.244863	3.91585	0.686602	8.15393	7.03633e-07	4.6823	0.0501652
ENSMUSG00000036913	Trim67	5.43966	0.244624	2.59349	NA	3.38466	0.413783	2.98219	0.330268	6.559	0.223372	2.68877	0.414586	2.65054	0.53412
ENSMUSG00000026546	Cfap45	3.94641	0.249696	2.17702	0.468892	2.73761	0.375461	2.50657	0.271465	3.59329	0.568142	3.90735	0.0604234	2.61711	0.373591
ENSMUSG00000064147	Rab44	4.76518	0.249857	2.8414	0.408243	2.83457	0.45886	5.26296	0.0214443	7.24315	0.0198491	3.73774	0.132081	3.60508	0.24385
ENSMUSG00000041556	Fbxo2	6.09143	0.257321	2.8732	0.51044	3.57942	0.450652	5.73553	0.0572763	5.27476	0.744683	3.88438	0.238252	2.83932	0.55906
ENSMUSG00000057604	Lmcd1	2.72654	0.258415	2.69717	0.0969833	2.25442	0.212549	2.23826	0.101658	3.25166	0.229601	4.31658	1.41217e-05	2.24006	0.160254
ENSMUSG00000003882	Il7r	4.04761	0.26343	3.60019	0.173831	3.6127	0.21102	3.95329	0.0695163	4.54544	0.251456	2.85088	0.305586	4.59088	0.0517941
ENSMUSG00000030043	Tacr1	9.8617	0.277671	10.7567	0.0689934	11.7892	0.0270608	14.3764	0.000421891	13.1839	0.0941606	12.8645	0.00090977	14.061	0.00068474
ENSMUSG00000079243	Xirp1	4.5069	0.280811	3.52438	0.218058	3.38116	0.276394	5.13872	0.0126428	3.57065	0.907865	6.53504	3.23665e-05	4.3071	0.0686393
ENSMUSG00000023033	Scn8a	3.50864	0.284024	2.85465	0.207189	2.55756	0.323718	3.33433	0.0664595	3.36322	0.612704	2.57633	0.177017	2.66697	0.245789
ENSMUSG00000078810	Gp6	4.40765	0.284024	2.67575	0.383799	2.84732	0.423303	3.60188	0.129383	6.34671	0.0633846	3.36277	0.158997	2.30781	0.528746
ENSMUSG00000032495	Lrrc2	5.80131	0.324038	2.88694	0.489062	4.12867	0.345876	3.83345	0.229074	4.26807	0.932368	6.861	0.00453687	4.81151	0.183732
ENSMUSG00000042828	Trim72	6.18747	0.329964	4.88129	0.238069	3.55476	0.492808	4.86288	0.149537	5.70923	0.741564	9.0677	0.000336158	5.68194	0.138271
ENSMUSG00000099974	Bcl2a1d	3.538	0.350324	3.39952	0.176256	2.98865	0.304182	3.87291	0.060622	3.18301	0.686602	4.2152	0.0399993	4.86397	0.0219282
ENSMUSG00000040936	Ulk4	5.90955	0.357061	3.65161	0.405361	10.7296	0.000281993	8.15572	0.00579603	7.88769	0.188589	4.82782	0.135326	6.868	0.0423721
ENSMUSG00000034028	Cd226	4.47446	0.362012	3.70069	0.228013	4.2213	0.190503	5.21164	0.0232048	6.81389	0.0514029	3.37988	0.198655	4.9051	0.0605333
ENSMUSG00000032561	Acpp	5.09932	0.374511	2.56324	0.540601	2.63582	0.598695	5.88616	0.0341583	3.96038	0.91477	2.19318	0.588211	3.05429	0.476911
ENSMUSG00000032338	Hcn4	6.29076	0.3757	2.59857	0.620081	3.38892	0.559963	6.1943	0.07615	2.71042	0.999845	5.31415	0.118367	3.18924	0.564188
ENSMUSG00000092511	Gm20547	20.41	0.37999	11.1465	0.464761	30	0.0100388	24.1833	0.0237754	28.75	0.17049	7.30405	0.603014	17.3116	0.191257
ENSMUSG00000002831	Plin4	3.97057	0.385731	4.56822	0.0803357	2.61394	0.423406	4.0605	0.0587691	3.63255	0.793123	4.25496	0.0201366	3.3564	0.194165
ENSMUSG00000022755	Adgrg7	6.38539	0.396266	4.66303	0.319152	3.91148	0.493143	4.09339	0.295402	7.08367	0.530348	6.39469	0.051328	6.39983	0.127549
ENSMUSG00000020155	Kcnmb1	3.82733	0.40246	4.77596	0.062767	3.31677	0.30424	3.74988	0.109909	4.05673	0.540147	5.62413	0.00468383	4.14784	0.124861
ENSMUSG00000032010	Usp2	2.35643	0.402629	4.24275	0.00197093	2.43464	0.152323	2.6476	0.039166	3.1534	0.277082	2.84092	0.00836077	3.62435	0.00156064
ENSMUSG00000062380	Tubb3	3.77501	0.405498	2.36624	0.456401	2.50142	0.48463	3.50731	0.134547	3.11725	0.847913	3.96093	0.0878457	3.2874	0.270843
ENSMUSG00000020722	Cacng1	5.86555	0.410776	4.73167	0.268832	4.3595	0.379812	3.50337	0.345959	4.78259	0.915217	7.1611	0.0111217	5.56866	0.166653
ENSMUSG00000044303	Cdkn2a	3.58244	0.411151	2.2248	0.472974	3.51428	0.237288	3.93893	0.0703461	2.92377	0.856056	2.90727	0.281593	3.28409	0.241395
ENSMUSG00000025128	Bhlhe22	3.47218	0.411986	2.35742	0.40741	2.62471	0.408778	3.91982	0.0643448	2.37673	0.963249	3.16623	0.183619	3.28948	0.223843
ENSMUSG00000035226	Rims4	2.47634	0.413924	2.2069	0.203742	4.44049	0.000356937	5.01132	2.52757e-06	4.23445	0.0501098	2.05094	0.100869	2.713	0.0562545
ENSMUSG00000038037	Socs1	3.31979	0.413924	3.25379	0.18565	3.4871	0.193348	4.84361	0.0106781	2.69851	0.876887	4.46141	0.0187887	4.00195	0.0821754
ENSMUSG00000021373	Cap2	4.57153	0.416358	6.22157	0.0347315	4.7566	0.156384	4.54386	0.0773771	3.2812	0.988923	6.39015	0.00147407	3.85092	0.219686
ENSMUSG00000029321	Slc10a6	4.5158	0.416358	5.46923	0.0724281	3.25764	0.41878	4.11018	0.136617	3.16093	0.973136	4.59338	0.0775211	3.33473	0.364412
ENSMUSG00000030592	Ryr1	6.44113	0.416358	7.47302	0.0830432	6.18273	0.195706	3.96962	0.298665	9.86503	0.130559	8.65918	0.00151266	6.65329	0.08792
ENSMUSG00000027966	Col11a1	5.114	0.41729	2.7755	0.510757	4.48477	0.289616	3.95155	0.217144	2.02898	0.999845	6.89016	0.00773183	3.53469	0.404498
ENSMUSG00000085714	Gm13008	7.16497	0.419521	6.2311	0.23509	8.45444	0.0938051	4.99832	0.258369	5.57065	0.937509	6.51761	0.0931076	7.08663	0.141099
ENSMUSG00000028362	Tnfsf8	3.43096	0.421376	2.9025	0.291688	2.78576	0.375461	4.82275	0.0191543	2.67201	0.888659	3.80095	0.0946325	4.91687	0.028104
ENSMUSG00000009350	Mpo	5.15954	0.427914	5.50326	0.130212	4.29672	0.320474	8.27815	0.00199237	12.423	0.00013512	3.73165	0.274292	6.64928	0.0326071
ENSMUSG00000097239	Gm27029	4.35581	0.438253	4.08384	0.203455	5.70759	0.0521942	5.32527	0.0315237	6.69939	0.136603	2.17869	0.486766	4.40173	0.13764
ENSMUSG00000034457	Eda2r	2.36843	0.440966	2.00622	0.271481	2.18357	0.266749	2.75807	0.0483583	2.07113	0.850096	3.41712	0.00337328	2.21108	0.196722
ENSMUSG00000038077	Kcna6	4.46176	0.452476	4.06322	0.242245	5.01065	0.162429	4.14209	0.14771	2.40152	0.999845	4.85073	0.0704855	3.36165	0.377518
ENSMUSG00000058883	Zfp708	6.00624	0.452476	6.36344	0.150489	7.32739	0.0957196	6.16975	0.0896438	6.54254	0.657583	6.18071	0.0665056	7.07821	0.0701048
ENSMUSG00000038600	Atp6v0a4	4.60675	0.456881	5.2721	0.113196	3.48044	0.409575	5.9962	0.0271721	2.60225	0.999845	3.61248	0.234135	3.6776	0.323084
ENSMUSG00000031997	Trpc6	3.35273	0.458697	2.8491	0.314912	3.34247	0.262477	3.56816	0.104535	2.64106	0.925118	2.61285	0.356445	3.27802	0.236221
ENSMUSG00000102418	Sh2d1b1	3.16221	0.481666	3.42049	0.183264	3.00235	0.314242	3.30754	0.128367	4.16111	0.316332	2.7065	0.326814	4.85064	0.0261568
ENSMUSG00000044678	Ly6k	4.13004	0.488844	2.8727	0.436372	3.17972	0.430986	3.76637	0.17038	3.33062	0.963249	3.43713	0.239228	3.427	0.3325
ENSMUSG00000074647	Fam83c	5.4336	0.49247	2.34208	NA	3.03906	0.61618	3.66138	0.330706	2.94026	0.999845	3.06627	0.464959	3.85042	0.43291
ENSMUSG00000022132	Cldn10	4.98759	0.499563	4.21017	0.307921	4.91584	0.266772	6.22853	0.0453847	4.11758	0.954291	5.34327	0.0730277	2.88285	0.57025
ENSMUSG00000030256	Bhlhe41	2.83984	0.504279	2.99939	0.194049	2.93394	0.258336	2.44451	0.221229	3.50591	0.504951	4.21658	0.0118382	3.60823	0.0890841
ENSMUSG00000030650	Tmc5	5.53338	0.511722	2.92997	0.561022	4.52831	0.393983	3.5026	0.374809	4.47419	0.963992	3.07471	0.481805	4.39814	0.362639
ENSMUSG00000069713	4933406P04Rik	3.94435	0.512625	3.41407	NA	2.95286	0.45847	3.25133	0.234247	3.39698	0.954291	2.69395	0.38937	3.78698	0.238159
ENSMUSG00000085411	Gm14319	5.85709	0.51773	5.84655	NA	3.25371	0.626497	3.8479	0.354623	5.54542	0.889093	2.70954	0.579473	3.92809	0.477174
ENSMUSG00000026208	Des	3.0142	0.523217	4.78563	0.0317872	2.26355	0.440225	2.11689	0.308131	3.46399	0.698293	5.84028	3.93705e-05	3.0503	0.181285
ENSMUSG00000078486	Perm1	4.37551	0.524322	3.35428	0.370844	3.34466	0.438055	2.00014	0.555335	6.08822	0.403631	7.7524	0.000298466	5.07509	0.117028
ENSMUSG00000032487	Ptgs2	3.97511	0.528515	2.89633	0.430417	2.9139	0.493075	4.75152	0.0794343	4.71552	0.612421	3.55058	0.250442	4.09717	0.225745
ENSMUSG00000002500	Rpl3l	7.70772	0.535229	5.95668	0.363614	7.43648	0.286552	7.54121	0.137955	10.2578	0.494493	9.82365	0.0199455	7.68925	0.198076
ENSMUSG00000046056	Sbsn	4.23534	0.535229	2.53366	0.509323	2.70565	0.555055	4.141	0.151064	3.01665	0.999845	2.81907	0.386212	2.82088	0.498522
ENSMUSG00000063296	Tmem117	3.92508	0.541854	4.29345	0.184041	2.70692	0.530156	4.21201	0.12283	3.49517	0.916993	5.83429	0.0125224	3.73202	0.284394
ENSMUSG00000028464	Tpm2	3.42992	0.546008	4.56218	0.0937628	3.06252	0.342997	2.54002	0.290884	3.83882	0.755918	7.48956	3.34007e-06	3.43569	0.199847
ENSMUSG00000029223	Uchl1	4.19219	0.55693	3.29534	0.394077	2.53317	0.614859	4.3354	0.143774	3.31158	0.973136	3.71654	0.248729	3.59399	0.361965
ENSMUSG00000030137	Tuba8	3.31552	0.571826	3.80073	0.159484	4.3523	0.102616	2.69845	0.232781	4.43313	0.600235	4.18359	0.0179513	2.84783	0.300577
ENSMUSG00000034040	Wbscr17	3.90559	0.58097	4.31519	0.206187	4.47066	0.234473	3.6654	0.211713	2.74995	0.999845	7.37896	0.00103097	4.79616	0.14388
ENSMUSG00000033644	Piwil2	2.90118	0.583748	3.09384	0.224438	2.32038	0.468035	3.94084	0.0547633	3.94961	0.471199	3.11503	0.159142	3.43068	0.17425
ENSMUSG00000020684	Rasl10b	3.86616	0.587395	5.18912	0.0910344	4.25681	0.244527	5.62353	0.0278734	2.23043	0.999845	4.47843	0.0851804	3.91732	0.246823
ENSMUSG00000097820	E530011L22Rik	3.49351	0.592493	2.64604	0.425036	5.12964	0.0772691	4.8236	0.0440976	2.5824	0.999845	2.43917	0.399544	4.03632	0.167305
ENSMUSG00000066170	E230001N04Rik	3.82061	0.597611	5.90641	0.0508145	2.62703	0.555133	2.79725	0.34814	3.56419	0.954024	3.96805	0.140639	3.99447	0.236565
ENSMUSG00000085527	Gm15535	4.0434	0.600748	3.02756	NA	2.46741	0.624715	2.03999	NA	3.73091	0.963249	2.10381	NA	3.1771	0.430898
ENSMUSG00000097391	Mirg	3.1826	0.614119	2.66222	0.399889	2.6813	0.46325	2.57664	0.325817	3.45092	0.83074	3.49261	0.165815	3.42324	0.265943
ENSMUSG00000107227	Gm42559	3.64631	0.61521	2.18864	NA	2.67854	0.533648	2.83827	0.326749	4.40948	0.771192	2.11349	0.538741	3.31655	0.351681
ENSMUSG00000060188	Cxcl17	3.74004	0.618309	2.51826	0.509323	2.08618	0.691772	3.87935	0.180134	2.54046	0.999845	3.83399	0.191059	2.08719	0.666438
ENSMUSG00000051747	Ttn	5.36072	0.62218	6.55756	0.169175	5.83718	0.267045	2.12412	0.644702	5.57763	0.911907	9.20489	0.00151266	7.4224	0.0639988
ENSMUSG00000007097	Atp1a2	3.65962	0.625103	4.23131	0.203455	4.58713	0.189599	3.12134	0.262742	3.0071	0.997201	7.06377	0.000393206	4.3899	0.151384
ENSMUSG00000007888	Crlf1	3.55968	0.628011	2.91866	0.410744	2.34857	0.608961	4.1708	0.128802	3.74189	0.85844	3.20347	0.29354	3.67812	0.290298
ENSMUSG00000064179	Tnnt1	3.20179	0.637328	2.90222	0.346673	2.68748	0.448767	2.73191	0.266438	3.22294	0.93856	6.45148	0.000172623	3.32644	0.245318
ENSMUSG00000030077	Chl1	3.72231	0.642689	3.51367	0.352552	4.06349	0.318702	4.95171	0.0875641	3.03837	0.995174	5.87152	0.0236748	5.30202	0.107483
ENSMUSG00000040714	Klc3	2.52924	0.644745	4.03902	0.0633031	2.64318	0.35114	2.06768	0.345255	3.39232	0.615812	3.69794	0.0494329	2.71713	0.296303
ENSMUSG00000028836	Slc30a2	5.23389	0.649866	3.09257	0.5778	2.59524	0.743874	4.22574	0.324036	2.9043	0.999845	3.65662	0.428367	2.35562	0.741439
ENSMUSG00000024011	Pi16	2.93066	0.654084	2.14503	0.485513	3.60083	0.242896	5.81887	0.00456681	2.40526	0.999845	6.62833	0.000139498	3.50806	0.198076
ENSMUSG00000095180	Rhox5	3.23588	0.654084	2.71041	0.422044	3.52972	0.321648	3.05205	0.256058	3.44615	0.907919	2.95948	0.30973	2.75542	0.453686
ENSMUSG00000097614	Gm26508	7.77124	0.656896	5.87302	0.460956	8.73639	0.286046	6.49314	0.30186	9.86668	0.769524	2.07953	0.815334	6.01466	0.480834
ENSMUSG00000096990	Gm26790	4.6371	0.65729	2.93416	0.553536	5.79452	0.217972	4.07508	0.269203	5.36151	0.856056	2.37817	0.583708	4.53876	0.31035
ENSMUSG00000026062	Slc9a2	6.10978	0.660768	3.56097	0.587554	4.96874	0.497377	3.80374	0.476128	5.33331	0.997201	6.98491	0.106953	4.45829	0.525975
ENSMUSG00000102844	Gm38034	4.54489	0.660807	4.33641	NA	2.89579	0.640671	3.40103	NA	5.10536	0.881316	3.45514	0.370559	4.12416	0.37279
ENSMUSG00000056328	Myh1	6.74954	0.667299	8.96568	0.164458	5.64747	0.476954	6.63584	0.217345	6.49811	0.963249	8.98866	0.0463559	6.65057	0.31035
ENSMUSG00000042686	Jph1	3.52223	0.668312	2.97918	0.399905	3.43243	0.372279	3.30571	0.223664	4.32322	0.847883	5.89651	0.00307959	3.66484	0.259932
ENSMUSG00000016349	Eef1a2	5.19355	0.679495	6.85633	0.167412	6.64931	0.207849	7.30167	0.0620594	6.57291	0.800603	9.34793	0.00266107	6.39103	0.170855
ENSMUSG00000022026	Olfm4	5.69275	0.686401	4.2278	0.487286	2.763	0.771518	4.37016	0.374169	7.8806	0.717399	7.95657	0.0424315	5.4571	0.363705
ENSMUSG00000027996	Sfrp2	6.10698	0.688038	3.80485	0.581146	8.90786	0.15886	9.72587	0.0409976	5.80988	0.973136	7.35799	0.113202	3.81265	0.636274
ENSMUSG00000030317	Timp4	6.31543	0.688057	4.57957	0.498209	5.69174	0.455398	2.54212	0.691102	7.28481	0.881293	5.95134	0.249897	4.51776	0.552983
ENSMUSG00000053522	Lgals7	4.10079	0.692607	2.77652	0.561022	3.82232	0.452287	6.3939	0.0485978	3.65199	0.999845	5.32135	0.090813	2.66931	0.632619
ENSMUSG00000020297	Nsg2	4.09857	0.694001	4.25892	NA	4.67214	0.299844	4.12988	0.221527	4.0836	0.969025	2.70269	0.505886	4.30251	0.29833
ENSMUSG00000055210	Foxd2	2.66524	0.701294	2.55212	0.408917	2.86545	0.386887	3.23957	0.162267	2.95579	0.890517	3.18575	0.21006	3.09192	0.296148
ENSMUSG00000074676	Foxs1	2.53896	0.70559	2.49446	0.387488	2.55286	0.447755	2.91376	0.212769	3.01281	0.830389	2.67148	0.332702	2.53728	0.431565
ENSMUSG00000073413	Ly6g6d	3.02598	0.712097	2.79382	NA	3.32204	0.342997	3.43824	0.174076	4.88733	0.4312	3.47316	0.173174	3.86337	0.190772
ENSMUSG00000032033	Barx2	5.09977	0.716635	2.04967	0.759652	3.40537	0.652569	2.20858	0.677694	2.14811	0.999845	5.44968	0.202156	2.93518	0.686538
ENSMUSG00000056553	Ptprn2	5.47464	0.72139	3.15302	NA	4.85584	0.496972	2.08137	0.722158	4.28023	0.999845	2.09314	0.748098	2.38064	0.781996
ENSMUSG00000030672	Mylpf	4.06715	0.727004	7.97405	0.0314001	6.345	0.11994	2.53053	0.497435	7.77729	0.316332	8.63481	0.000336069	6.0929	0.0817678
ENSMUSG00000054641	Mmrn1	2.90631	0.741377	3.5064	0.263992	3.1306	0.386887	2.97536	0.25146	4.68306	0.584191	5.96498	0.00204782	2.75576	0.416885
ENSMUSG00000050105	Grrp1	2.7298	0.745116	2.56167	0.43292	2.70674	0.473445	3.71889	0.139729	2.51972	0.995174	4.91395	0.029786	3.12529	0.347671
ENSMUSG00000068699	Flnc	2.60054	0.745568	3.15203	0.271609	2.1746	0.545392	2.31708	0.335229	3.06812	0.915217	7.1543	8.47438e-06	2.50932	0.408418
ENSMUSG00000101678	Gm29609	5.60594	0.748289	3.53254	0.612549	6.59747	0.341257	5.55284	0.280448	5.65477	0.984751	4.91404	0.366008	5.51095	0.408171
ENSMUSG00000038239	Hrc	4.93609	0.752079	5.56369	0.303739	6.36288	0.271157	2.38033	0.644702	7.59392	0.738433	8.8783	0.00703018	6.33605	0.197848
ENSMUSG00000061723	Tnnt3	4.96379	0.754188	9.39442	0.056858	8.28532	0.113919	5.50836	0.207714	9.1743	0.42536	9.34536	0.005002	6.70685	0.173634
ENSMUSG00000086564	Cd101	2.29471	0.755574	3.56822	0.147655	3.35756	0.223487	3.49187	0.093783	3.93493	0.38774	2.9664	0.230763	3.93903	0.0935612
ENSMUSG00000097582	Gm26527	5.14013	0.759841	6.83426	0.226602	9.99334	0.0521103	7.60381	0.0910482	8.94183	0.501446	7.64756	0.0632913	9.21177	0.0508094
ENSMUSG00000055629	B4galnt4	3.26336	0.76252	2.77714	NA	3.84791	0.320236	4.70991	NA	4.95858	0.728062	2.52538	0.45847	4.14816	0.211687
ENSMUSG00000030116	Mfap5	4.11205	0.763739	3.82357	0.438869	4.72617	0.384823	7.04819	0.054016	3.12064	0.999845	6.35881	0.0636291	4.10473	0.431565
ENSMUSG00000028226	Mmp16	3.7299	0.767767	2.88156	NA	4.8012	0.302707	4.86932	0.147394	3.50727	0.999845	4.33497	0.200048	2.85658	0.5889
ENSMUSG00000042808	Gpx2	2.73522	0.769022	4.15949	0.17329	3.66569	0.298622	3.74556	0.148543	2.89375	0.970871	3.72119	0.154029	3.68496	0.24545
ENSMUSG00000030785	Cox6a2	4.35057	0.776602	4.49541	0.37667	4.25885	0.471266	4.40499	0.275139	5.05178	0.963249	8.68926	0.00356376	6.00171	0.184213
ENSMUSG00000027238	Frmd5	4.18958	0.779259	3.12769	0.564159	2.87602	0.690914	6.38155	0.100816	3.00102	0.999845	3.00447	0.538741	4.78102	0.354747
ENSMUSG00000087651	1500009L16Rik	2.69715	0.779752	2.88999	0.398814	3.1844	0.399871	2.8836	0.295581	3.54856	0.855439	2.97002	0.33808	2.21676	0.591975
ENSMUSG00000039891	Txlnb	3.27141	0.779947	4.54458	0.225881	3.15775	0.49742	2.267	0.506077	3.04175	0.999845	7.98032	0.000372594	4.84714	0.164802
ENSMUSG00000097224	Gm26716	8.62193	0.780035	4.28171	0.721172	9.05991	0.452287	4.53322	0.635598	4.85709	0.999845	4.81137	0.634775	4.39947	0.759627
ENSMUSG00000033576	Apol6	4.76593	0.787696	6.23804	0.268832	4.16997	0.569844	6.95268	0.122373	5.90417	0.932383	6.66327	0.116768	4.40143	0.504697
ENSMUSG00000030730	Atp2a1	4.50658	0.793855	7.99204	0.115111	6.42091	0.265942	5.3751	0.216442	4.93332	0.996853	9.2756	0.00510071	7.0686	0.138646
ENSMUSG00000038132	Rbm24	3.86784	0.794213	5.12335	0.263992	4.11408	0.455398	4.71841	0.208896	3.31823	0.999845	7.06027	0.0201366	3.7013	0.478634
ENSMUSG00000018822	Sfrp5	5.389	0.795159	3.3048	NA	5.3772	0.508765	2.68873	0.676816	2.92273	0.999845	4.34984	0.475813	2.12199	0.838174
ENSMUSG00000026387	Sctr	4.23759	0.796005	3.02873	NA	2.21976	0.812639	2.93089	0.538633	3.61516	0.999845	3.86382	0.413775	3.6097	0.570828
ENSMUSG00000079022	Col22a1	3.9889	0.797851	4.28289	NA	2.03399	0.818962	3.81231	0.353181	5.36435	0.91025	5.33272	0.141755	2.2602	0.746302
ENSMUSG00000070568	Slc6a21	5.59199	0.80409	5.82778	NA	3.84672	0.708003	3.64123	NA	5.98912	0.999845	2.58416	NA	4.22274	0.634975
ENSMUSG00000091898	Tnnc1	3.38761	0.805657	3.12923	0.468892	4.57808	0.308389	3.72463	0.264392	5.38776	0.80572	7.14478	0.00350222	4.14747	0.306445
ENSMUSG00000097364	Gm26719	3.32836	0.808062	3.05485	0.480182	6.0605	0.1276	5.22468	0.0994182	4.68167	0.884675	2.52502	0.533096	4.69339	0.233201
ENSMUSG00000026051	1500015O10Rik	3.69619	0.816004	4.49403	0.353474	5.91198	0.244072	8.26664	0.0199894	3.04059	0.999845	4.16825	0.318068	5.20363	0.271974
ENSMUSG00000104559	Gm43118	6.67224	0.823203	2.14001	0.853509	9.08602	0.350468	5.74464	0.446831	5.23451	0.999845	7.99392	0.259092	8.02522	0.373591
ENSMUSG00000045104	Gm5514	3.52523	0.8345	3.83786	0.421825	2.59182	0.712716	2.46697	0.570174	3.1866	0.999845	5.85374	0.0741329	2.30432	0.724597
ENSMUSG00000110704	Gm45732	4.62851	0.836594	2.41261	NA	6.13851	0.386887	4.84446	0.354197	4.99904	0.999845	3.22414	0.597282	5.21183	0.444063
ENSMUSG00000059657	Stfa2l1	3.17454	0.836747	2.91008	NA	2.11437	0.760674	3.35826	NA	4.74643	0.882793	2.82934	0.474864	2.66554	0.622817
ENSMUSG00000047746	Fbxo40	2.42083	0.842526	2.5254	0.453178	2.83909	0.449095	3.08621	0.225388	2.92725	0.999845	6.15922	0.000645788	3.51514	0.243703
ENSMUSG00000032648	Pygm	2.42946	0.847904	3.23165	0.346715	3.66891	0.318716	2.80677	0.315133	3.0468	0.989194	6.58316	0.000982109	3.59744	0.268483
ENSMUSG00000049427	Gm9837	3.09617	0.857414	3.85555	NA	2.7487	0.643603	2.1063	NA	4.20278	0.969205	2.6773	NA	2.13923	NA
ENSMUSG00000031137	Fgf13	3.70204	0.862529	2.61881	0.675684	4.77352	0.448898	3.13449	0.514747	4.19366	0.999845	6.66398	0.0804256	3.52454	0.590389
ENSMUSG00000094724	Rnaset2b	2.86858	0.863599	3.21478	NA	3.39667	0.475441	3.15301	NA	3.54537	0.999845	2.3402	NA	2.64048	NA
ENSMUSG00000025537	Phkg1	2.86581	0.865295	3.79441	0.367391	2.18083	0.736585	2.39874	0.525854	3.34591	0.999845	6.66128	0.0146187	3.76888	0.397395
ENSMUSG00000035085	1700020L24Rik	2.3911	0.867764	2.71917	0.464915	4.23201	0.260653	2.77407	0.358467	4.62129	0.718876	2.49583	0.469171	2.70683	0.519181
ENSMUSG00000021319	Sfrp4	4.14787	0.894152	4.34568	0.540131	7.89773	0.268178	12.1114	0.0120134	4.48394	0.999845	5.17006	0.373443	3.98411	0.640387
ENSMUSG00000034039	Prss29	2.51055	0.89975	2.07525	NA	2.13589	0.726358	4.17645	0.185494	3.11724	0.999845	2.81377	0.439333	2.37206	0.648335
ENSMUSG00000022548	Apod	2.91934	0.900834	8.19443	0.040385	8.15856	0.0399094	8.94589	0.00563188	5.37996	0.85125	7.21389	0.0190689	6.30228	0.12142
ENSMUSG00000045102	Poln	3.35193	0.903205	3.30654	NA	3.24107	0.673476	2.46906	0.634593	4.73022	0.999845	5.4449	0.184023	3.2088	0.643122
ENSMUSG00000075307	Klhl41	3.07555	0.905999	5.11199	0.291457	5.18774	0.338876	6.43036	0.0824869	9.01886	0.312798	8.09025	0.00580452	6.14295	0.160254
ENSMUSG00000042873	Lhfpl4	2.25134	0.910081	3.82376	NA	3.38026	0.409421	2.86655	NA	3.54274	0.963249	3.02019	0.33305	2.86775	0.477408
ENSMUSG00000051323	Pcdh19	2.21176	0.916034	3.34521	0.401082	2.8595	0.564108	3.70335	0.248455	2.88789	0.999845	5.04061	0.0851931	3.24147	0.461584
ENSMUSG00000024867	Pip5k1b	2.53584	0.918316	2.30879	NA	2.82733	0.618993	4.01466	0.239895	3.42232	0.999845	2.12884	0.611016	2.89546	0.570994
ENSMUSG00000029359	Tesc	2.26927	0.922774	5.11051	0.149266	3.37169	0.452633	5.73517	0.045924	4.65143	0.810842	2.12012	0.583708	4.18618	0.259668
ENSMUSG00000043613	Mmp3	2.71027	0.924966	4.48882	0.363364	4.21747	0.466495	6.3892	0.0931885	4.49131	0.963992	5.34689	0.164113	3.40986	0.561828
ENSMUSG00000027833	Shox2	3.12771	0.932211	4.33332	0.461297	4.34236	0.543476	3.21997	0.530937	5.1871	0.989194	6.60775	0.105565	4.38107	0.499631
ENSMUSG00000027520	Zdbf2	3.19375	0.950912	4.58681	0.497034	2.75028	0.805179	5.52031	0.296533	5.47066	0.999845	4.1316	0.481306	2.55098	0.784711
ENSMUSG00000001508	Sgca	4.24526	0.955111	5.11122	0.597809	5.17803	0.682926	2.46052	0.788605	6.45846	0.999845	6.94904	0.35549	4.8587	0.675627
ENSMUSG00000021536	Adcy2	2.31846	0.955684	2.84121	0.592372	2.65888	0.709859	4.73909	0.225826	2.99157	0.999845	6.19563	0.0676382	3.01038	0.621158
ENSMUSG00000086216	Gm13610	3.5981	0.957941	5.93363	0.461297	8.4314	0.316032	6.42288	0.314007	5.56704	0.999845	4.47419	0.539499	6.01873	0.486732
ENSMUSG00000080198	Gm13573	2.31357	0.963439	2.91169	NA	4.13015	0.486688	3.14273	NA	5.10632	0.939187	2.22059	0.660078	3.80012	0.500474
ENSMUSG00000086801	Gm15943	3.08907	0.968848	3.39771	NA	4.14862	0.683688	2.34517	0.745463	6.24077	0.995174	5.0287	0.419172	4.5243	0.604202
ENSMUSG00000079049	Serpinb1c	3.9477	0.973572	5.0926	0.631114	5.08738	0.720624	2.84829	0.771639	6.78168	0.999845	6.72411	0.426032	4.02182	0.767112
ENSMUSG00000082271	Gm12217	2.26844	0.977063	3.95992	NA	3.02138	0.721942	2.50628	NA	3.93054	0.999845	3.1529	NA	2.83389	NA
ENSMUSG00000021579	Lrrc14b	2.8749	0.979156	2.38291	0.798205	5.83457	0.523619	5.59264	0.368951	4.71168	0.999845	7.99799	0.150171	4.4798	0.634605
ENSMUSG00000087660	B230398E01Rik	2.13824	0.986142	2.71977	NA	6.36632	0.319743	4.7221	0.333969	3.76285	0.999845	4.08631	0.439623	4.41208	0.515879
ENSMUSG00000079362	Gm43302	2.02912	0.997717	2.6578	0.735097	6.15286	0.412999	7.18567	0.164971	3.62232	0.999845	2.76446	0.688422	5.60573	0.425818
ENSMUSG00000021749	Oit1	3.03413	0.999845	2.6735	NA	4.48211	0.847458	2.51364	NA	4.91683	0.999845	3.96696	0.770875	4.87209	0.783077
ENSMUSG00000032503	Arpp21	3.07624	0.999845	4.33021	NA	3.05663	0.936675	2.55392	0.874883	4.97115	0.999845	6.81531	0.640215	3.66341	0.874666
ENSMUSG00000067006	Serpinb5	2.02206	0.999845	3.07221	NA	3.88383	0.764913	4.03941	0.587514	2.30652	0.999845	3.54302	0.670625	4.05787	0.711547
ENSMUSG00000095538	Gm21983	3.53484	0.999845	3.22897	NA	5.7974	0.825588	4.9774	NA	5.48307	0.999845	2.21007	0.90919	4.53556	0.841397
ENSMUSG00000048387	Osr1	21.7545	6.42615e-10	16.9253	5.16853e-06	20.3253	7.17686e-11	22.3035	9.09445e-15	-29.9994	1.53912e-14	19.7658	1.43879e-14	17.7489	1.2525e-09
ENSMUSG00000051367	Six1	-29.998	1.01341e-06	14.0638	0.0576484	15.8128	0.0188577	18.8475	0.000445868	18.6959	0.0547294	19.007	3.39138e-05	16.1089	0.0046532
ENSMUSG00000089961	Gm16567	-29.655	3.07325e-05	18.15	0.0216178	24.0802	0.000145783	21.9599	0.000207621	23.8255	0.0107194	19.9735	0.000139675	22.0357	0.000150543
ENSMUSG00000057729	Prtn3	7.01347	9.85553e-05	1.74304	0.500998	6.18528	0.000126183	9.2632	1.77677e-12	8.99151	1.40466e-06	7.34018	5.36164e-10	7.55079	1.36422e-08
ENSMUSG00000020423	Btg2	3.41736	0.000249525	3.98077	1.58512e-06	3.36283	1.57094e-05	2.7737	0.00024943	2.75657	0.0380067	1.81232	0.0150758	2.63817	0.000499701
ENSMUSG00000027102	Hoxd8	15.8293	0.000272306	13.2997	0.0044442	16.4967	3.3781e-06	20.1565	7.06251e-11	-19.8169	2.74937e-05	17.1955	1.00222e-09	17.0672	5.35379e-08
ENSMUSG00000027107	Chrna1	-25.3052	0.000442934	13.1002	NA	14.5541	0.0643297	14.7019	0.0214126	17.2656	0.1716	17.4597	0.000506092	15.1003	0.0216515
ENSMUSG00000003541	Ier3	2.93237	0.000458916	2.18934	0.0138907	1.35742	0.217587	2.97162	5.62097e-06	2.79649	0.00545721	2.67786	1.53302e-05	2.0379	0.00831181
ENSMUSG00000044786	Zfp36	2.21607	0.000490853	3.0478	7.85372e-09	2.95862	5.41393e-10	2.65593	4.64067e-09	2.27629	0.00310876	1.41365	0.0025207	2.65829	1.06039e-09
ENSMUSG00000094365	Gm21982	20.8105	0.000665145	15.2329	0.0184266	24.4729	2.5396e-07	21.6835	1.82712e-06	-16.6973	0.0730665	16.0669	0.000215464	20.0807	9.13323e-06
ENSMUSG00000020963	Tshr	-25.5999	0.000878871	15.0375	NA	17.3072	0.0231904	21.8174	0.000228605	21.1008	0.0501098	15.8686	0.00457535	14.8405	0.0389291
ENSMUSG00000032356	Rasgrf1	-28.9014	0.000878871	15.0369	NA	17.0033	0.0711459	21.7411	0.0019781	23.2589	0.0629947	13.0677	0.0762903	17.8074	0.0232774
ENSMUSG00000052430	Bmpr1b	-14.0697	0.00173915	3.50752	0.499759	3.81232	0.54037	3.20943	0.460293	4.19132	0.999845	5.57558	0.13408	2.45452	0.720876
ENSMUSG00000024365	Cyp21a1	22.9497	0.00234083	-20.338	0.00653491	19.4026	0.00414181	30	4.91147e-09	22.9874	0.0120671	4.89871	0.571646	18.6935	0.00152079
ENSMUSG00000033717	Adra2a	5.54929	0.00378189	3.62775	0.0670603	2.51015	0.285541	4.11673	0.00705297	2.40909	0.963249	0.445223	0.864015	2.44547	0.231528
ENSMUSG00000020429	Igfbp1	5.1204	0.00402537	5.28625	0.000998131	4.03022	0.0131915	3.28925	0.0272271	2.59528	0.775312	1.59805	0.346171	2.79767	0.103604
ENSMUSG00000015312	Gadd45b	3.1449	0.00550601	3.70255	0.0001028	2.64203	0.0102837	3.00647	0.000377867	2.82839	0.0743331	1.74829	0.0563539	3.00045	0.000381119
ENSMUSG00000110040	RP23-145I16.3	28.5502	0.00685398	-29.9782	0.00189104	30	0.000281993	20.8711	0.0139375	29.5388	0.0175361	7.85181	0.456682	15.0006	0.153929
ENSMUSG00000035828	Pim3	3.08401	0.00716535	3.78261	6.20253e-05	3.00705	0.00109997	3.26141	4.31299e-05	2.06625	0.500351	1.7341	0.0399993	2.86277	0.000520561
ENSMUSG00000024190	Dusp1	2.794	0.00730789	2.85432	0.00205762	2.74697	0.00104621	2.03164	0.014838	2.57152	0.0719033	1.15523	0.189246	2.4337	0.00154177
ENSMUSG00000022490	Ppp1r1a	-27.6115	0.00761636	16.205	0.127474	19.0718	0.0589699	14.4069	0.104075	22.6694	0.158689	19.8627	0.00393532	18.2084	0.0394613
ENSMUSG00000056054	S100a8	4.50712	0.00893449	1.38512	0.509551	2.74317	0.150233	4.48822	0.000288971	9.04669	2.02042e-10	2.34611	0.0828226	3.32015	0.0226838
ENSMUSG00000029372	Ppbp	3.02405	0.00920391	2.63819	0.012679	2.34931	0.0304939	3.94306	1.44178e-07	6.59762	6.16057e-13	1.91634	0.0238039	2.12263	0.0340232
ENSMUSG00000025776	Crispld1	14.5529	0.013026	12.8574	NA	14.0906	0.00321932	16.4474	2.23941e-05	-27.1286	6.59853e-08	16.0658	2.26602e-06	14.5135	0.000401864
ENSMUSG00000039323	Igfbp2	4.02113	0.0140367	3.04508	0.0530023	3.11689	0.0388377	2.59319	0.0485978	2.34389	0.73663	1.69404	0.211274	2.40412	0.106962
ENSMUSG00000075590	Nrbp2	2.96748	0.0140367	2.91815	0.00575803	2.02536	0.0916037	2.33489	0.0112084	2.17761	0.415554	0.790799	0.502746	2.28416	0.0163411
ENSMUSG00000024261	Syt4	13.3093	0.0166111	14.4886	0.00171641	15.0958	0.000145783	17.2552	4.33178e-07	-25.3543	2.83143e-08	12.0878	0.000886255	15.4164	9.13323e-06
ENSMUSG00000033227	Wnt6	12.7171	0.0178725	14.3382	NA	14.1235	0.000229266	15.2002	4.91717e-06	-24.748	1.17894e-08	13.6179	1.39545e-05	13.9175	4.28304e-05
ENSMUSG00000039196	Orm1	4.19867	0.0186272	2.37724	0.189275	3.29003	0.0435282	4.84207	4.08082e-05	3.42279	0.271617	1.40459	0.37946	2.47805	0.12885
ENSMUSG00000042745	Id1	2.11313	0.0222298	2.11484	0.00767289	2.67455	3.07852e-05	3.27335	3.43188e-09	3.36723	5.07262e-05	0.570447	0.521976	3.07853	1.22052e-08
ENSMUSG00000068099	1500009C09Rik	15.2295	0.02332	12.8006	0.0501544	13.3216	0.0233997	14.9718	0.00165103	13.5211	0.197909	-22.9114	1.82906e-09	14.2531	0.00320643
ENSMUSG00000045246	Kcng4	12.0929	0.0275654	12.449	NA	12.8674	0.00131326	13.5216	8.72079e-05	-28.4656	8.42477e-12	16.7088	7.45455e-10	13.4454	8.38234e-05
ENSMUSG00000020216	Jsrp1	20.5586	0.0288556	17.6545	0.0383701	17.8775	0.0268814	14.292	0.0530599	-21.0377	0.0854443	20.8717	0.000149397	18.9345	0.00433826
ENSMUSG00000026832	Cytip	3.0611	0.0313917	3.61922	0.00178538	1.8756	0.217773	2.53572	0.0194589	3.75756	0.00934674	2.09994	0.0447355	3.29477	0.000844861
ENSMUSG00000039037	St6galnac5	13.1382	0.0351876	12.8571	NA	13.9217	0.00233328	15.4467	NA	-24.4831	1.2147e-06	12.9697	0.000421873	13.567	0.000844861
ENSMUSG00000061068	Mcpt4	-13.2569	0.0351876	4.196	0.506233	3.61535	0.670666	6.45803	0.176493	5.82571	0.963249	5.07647	0.310967	2.15958	0.813156
ENSMUSG00000030089	Slc41a3	2.56067	0.0418119	2.39826	0.027092	1.77089	0.153116	2.68539	0.00143894	2.28371	0.28383	2.64774	0.000294665	2.24107	0.0156513
ENSMUSG00000090264	Eif4ebp3	5.43286	0.0418119	3.9304	0.108539	2.78772	0.329637	4.24372	0.027555	1.84667	0.999845	2.00612	0.362793	3.86943	0.0701048
ENSMUSG00000041202	Pla2g2d	11.8914	0.0484276	12.5046	NA	12.1782	0.00778158	14.1973	6.17841e-05	-28.9479	3.02454e-11	14.2248	4.28822e-06	13.1126	0.000409851
ENSMUSG00000049112	Oxtr	16.7137	0.0491517	13.6003	0.0735956	16.4296	0.0131915	20.5831	6.66296e-05	-16.4335	0.166373	15.052	0.00232056	17.4809	0.00137446
ENSMUSG00000048070	Pirt	18.6166	0.0553899	-29.9973	NA	16.2102	0.0470822	20.1803	0.00114423	17.9765	0.205898	10.3198	0.14419	14.7766	0.0454576
ENSMUSG00000007946	Phox2a	12.2505	0.0635478	11.4989	0.046529	11.6716	0.0270608	13.346	0.00133542	13.3388	0.0809836	-30	1.02545e-21	13.7206	0.000841673
ENSMUSG00000012705	Retn	-29.7964	0.0648586	14.8781	0.325149	26.3631	0.0446589	28.5925	0.00704237	30	0.162378	16.0701	0.152937	18.6201	0.17046
ENSMUSG00000004791	Pgf	5.31805	0.0661281	1.55298	0.638937	2.28289	0.527779	3.98602	0.0775828	3.66975	0.640412	3.989	0.0787497	2.55589	0.43929
ENSMUSG00000031722	Hp	3.1107	0.0661281	3.26491	0.0161776	2.95053	0.0263326	4.24515	1.77404e-05	2.75501	0.337522	1.8498	0.102646	2.41236	0.0577156
ENSMUSG00000024730	Ms4a8a	3.48748	0.0676081	2.91578	0.0723317	1.30533	0.577398	3.70154	0.00260899	3.1238	0.397646	2.70996	0.0232394	2.75743	0.0635524
ENSMUSG00000062991	Nrg1	3.65334	0.0690447	3.07217	0.0791772	3.01055	0.0969102	2.9755	0.0423155	2.76704	0.575525	1.61049	0.366858	2.04931	0.287895
ENSMUSG00000029671	Wnt16	15.7889	0.0702808	13.7622	NA	15.4438	0.0188724	19.9954	NA	-14.5066	0.300185	16.1613	0.000464981	14.7554	0.0117586
ENSMUSG00000061462	Obscn	-12.876	0.071854	7.05094	0.259302	4.5931	0.564991	5.40503	0.295856	7.07308	0.899388	8.86681	0.0321824	6.7044	0.270882
ENSMUSG00000052374	Actn2	11.7593	0.0750854	12.0059	0.0218624	10.4693	0.0495782	2.34592	0.696763	-5.5156	0.993321	9.19007	0.0150758	7.33781	0.178151
ENSMUSG00000031461	Myom2	13.1131	0.0783655	6.03431	0.38376	11.3002	0.0650319	-20.0819	3.65378e-06	14.2068	0.14069	8.70607	0.0575214	7.80538	0.214953
ENSMUSG00000022330	Osr2	-23.991	0.0793483	13.5358	NA	19.582	0.092464	23.6152	0.00704237	25.5426	0.133655	14.5558	0.102547	16.6485	0.125957
ENSMUSG00000050423	Ppp1r3g	6.00764	0.08501	10.0053	8.77274e-06	7.98857	0.00031988	5.17484	0.025888	6.33397	0.214278	1.56295	0.614825	5.8895	0.00964711
ENSMUSG00000071567	A830039N20Rik	13.0593	0.0851048	12.883	NA	13.1951	0.0181796	16.1755	0.00019604	-25.6588	6.93415e-06	14.0247	0.000380638	14.0851	0.00205293
ENSMUSG00000026180	Cxcr2	3.93925	0.0901828	1.6969	0.486558	2.32908	0.347329	4.32324	0.00522748	6.07209	0.0014475	2.73932	0.115777	3.93823	0.0232774
ENSMUSG00000021208	Ifi27l2b	3.1538	0.0937347	0.585105	0.793189	2.4596	0.139783	2.93956	0.0149351	2.17727	0.856056	2.0478	0.0788328	2.15716	0.157483
ENSMUSG00000026697	Myoc	15.6442	0.107691	15.4146	0.0383701	18.2592	0.0048305	20.1663	0.000202906	-18.3393	0.08781	19.2498	4.0799e-05	15.8562	0.0085879
ENSMUSG00000029597	Sds	4.66943	0.112883	2.8912	0.255908	2.85669	0.304537	2.88719	0.153953	2.84239	0.892809	0.75922	0.789059	2.93862	0.215875
ENSMUSG00000034612	Chst11	4.00773	0.112883	1.74161	0.468984	2.72182	0.263347	3.86948	0.0217589	3.58491	0.41093	3.45302	0.030169	4.06591	0.0208643
ENSMUSG00000028217	Cdh17	7.09815	0.116431	4.65487	0.23449	5.00724	0.243735	1.13094	0.803621	5.54164	0.635349	2.50342	0.560995	4.78506	0.216288
ENSMUSG00000028834	Trim63	11.1809	0.118764	5.6734	0.367771	7.9629	0.213753	-18.8624	1.87257e-06	10.9605	0.368119	6.92392	0.116982	6.58327	0.270165
ENSMUSG00000050711	Scg2	8.75432	0.130417	9.17373	0.0361511	7.88944	0.0928167	9.37701	0.00853114	8.463	0.397646	1.78391	0.758442	7.49919	0.0713528
ENSMUSG00000040310	Alx4	10.8407	0.15327	-20.7474	NA	11.9925	0.0179609	14.138	0.000354123	12.4378	0.149607	15.2277	4.32649e-06	13.4551	0.000930056
ENSMUSG00000031271	Serpina7	2.78091	0.153434	2.81939	0.0511019	2.83061	0.0434748	3.43662	0.00164249	2.98809	0.254102	1.33496	0.31633	2.35356	0.0746166
ENSMUSG00000028655	Mfsd2a	4.19447	0.168545	3.15144	0.185756	2.00842	0.497181	2.61613	0.180134	2.00438	0.999845	0.418689	0.893483	2.57128	0.279249
ENSMUSG00000029272	Sult1e1	7.65104	0.170707	9.4106	0.0130237	8.43331	0.0263326	5.4815	0.120391	4.90414	0.925118	1.20938	0.817375	5.8129	0.151344
ENSMUSG00000090622	A930033H14Rik	3.80657	0.179159	2.99783	0.166016	4.14315	0.0287624	2.24336	0.217089	3.16431	0.776371	1.99046	0.271215	4.37309	0.0054012
ENSMUSG00000030278	Cidec	3.65169	0.180762	5.31657	0.00221778	2.57584	0.263753	3.62712	0.0224021	2.70792	0.813336	1.8231	0.312359	2.66787	0.173634
ENSMUSG00000045573	Penk	23.0598	0.197588	16.7524	0.218634	24.9326	0.0381922	30	0.0014923	-6.30799	0.999845	16.7845	0.0899277	17.1585	0.173634
ENSMUSG00000056032	BC018473	2.69956	0.197588	2.35492	0.127474	0.547156	0.867416	2.81406	0.0198242	2.15438	0.762979	2.78246	0.00755441	3.02238	0.0127772
ENSMUSG00000068452	Duox2	7.12326	0.199961	1.13541	0.854469	6.64861	0.11973	5.75427	0.0931056	5.8309	0.754506	4.59434	0.189035	6.06121	0.124861
ENSMUSG00000022651	Retnlg	5.28143	0.206729	3.11671	0.346276	3.25016	0.384523	3.88695	0.129352	7.30023	0.0555864	1.75297	0.593134	2.57536	0.492551
ENSMUSG00000048450	Msx1	3.25666	0.246064	1.46727	0.537636	3.26018	0.0960619	3.31636	0.0329178	2.84049	0.777078	2.06411	0.244376	3.14669	0.0761923
ENSMUSG00000024529	Lox	3.32363	0.247319	1.72611	0.430791	3.34861	0.0867799	2.95778	0.0658949	2.5879	0.798476	3.96595	0.00182137	2.86472	0.117279
ENSMUSG00000025172	Ankrd2	11.0979	0.249857	7.48091	0.273807	14.3935	0.0103035	9.07417	0.0943944	-3.91287	0.999845	9.36483	0.0460443	8.17051	0.210478
ENSMUSG00000028957	Per3	3.31978	0.258415	2.06736	0.336938	2.95	0.158842	3.46492	0.0239681	3.80111	0.334054	1.35948	0.466075	4.24174	0.00309591
ENSMUSG00000018126	Baiap2l2	15.9129	0.261461	15.8002	NA	14.7109	0.144416	12.0173	NA	-28.8503	0.00443932	12.8527	NA	11.5653	NA
ENSMUSG00000020325	Fstl3	2.92915	0.26343	1.83255	0.354861	2.09212	0.325607	3.12561	0.0320289	2.30619	0.789369	2.77857	0.0492269	2.3538	0.198076
ENSMUSG00000026407	Cacna1s	-11.3144	0.267676	5.39606	0.461242	6.73385	0.401352	6.30371	0.266745	10.8952	0.540147	9.25795	0.0480166	7.0045	0.307021
ENSMUSG00000026475	Rgs16	2.67739	0.267676	4.01682	0.0044442	3.12678	0.0329314	2.97799	0.0179665	2.78283	0.453931	1.34967	0.353509	3.16548	0.0111719
ENSMUSG00000023078	Cxcl13	3.1584	0.270709	3.3081	0.0795855	1.81623	0.450652	5.28369	5.06235e-05	2.61269	0.780221	3.6297	0.00454637	2.54655	0.173634
ENSMUSG00000030653	Gm45837	23.1896	0.270709	8.52636	0.604797	26.2595	0.0460821	18.4827	0.113426	30	0.160117	-29.9491	0.000830574	14.2705	0.343535
ENSMUSG00000032816	Igdcc4	3.80744	0.270709	1.28366	0.645287	2.60136	0.340274	4.60849	0.00890675	3.14982	0.780221	4.17063	0.00741693	2.8176	0.224353
ENSMUSG00000041216	Clvs1	16.2187	0.270709	-23.6903	NA	18.0253	0.0508556	16.2122	0.038313	16.8122	0.472952	11.3003	0.159114	14.5445	0.106119
ENSMUSG00000059857	Ntng1	14.0785	0.270709	-24.26	NA	10.7375	0.27525	14.2811	0.0356513	13.8962	0.549596	13.5852	0.0238067	13.4135	0.0753365
ENSMUSG00000020264	Slc36a2	-9.25014	0.284024	2.42303	0.72431	6.95043	0.261172	8.94899	0.0394246	7.36188	0.793252	4.43247	0.37946	6.35636	0.256092
ENSMUSG00000072720	Myo18b	4.9449	0.284024	5.61184	0.0538972	6.00085	0.0300905	1.73308	0.559998	4.45045	0.727174	7.66384	3.18742e-05	4.98848	0.059734
ENSMUSG00000039542	Ncam1	3.67589	0.288655	1.55165	0.558202	3.18014	0.20472	3.29964	0.0807067	2.13023	0.989194	3.10274	0.0799902	3.45751	0.102003
ENSMUSG00000068744	Psrc1	3.66535	0.305042	1.54365	0.604324	2.66328	0.377075	3.27146	0.121794	3.08552	0.737703	3.61315	0.0921786	2.85909	0.300914
ENSMUSG00000037336	Mfsd2b	2.42384	0.325037	2.06669	0.158839	2.04872	0.206921	2.47754	0.0329711	3.69359	0.0788847	1.53137	0.230465	2.64062	0.0309054
ENSMUSG00000059741	Myl3	-10.1578	0.329452	2.00255	0.807993	6.95194	0.342635	2.7755	0.665098	10.5065	0.502197	7.95554	0.0845354	5.86854	0.394515
ENSMUSG00000025777	Gdap1	18.5735	0.345524	13.3926	NA	17.2784	0.184635	18.3324	NA	-25.2922	0.178549	13.9155	NA	14.2211	NA
ENSMUSG00000036111	Lmo1	3.68155	0.351216	2.21381	0.437868	2.14004	0.536536	3.42236	0.114401	2.977	0.818604	2.12359	0.464668	1.08817	0.800769
ENSMUSG00000006221	Hspb7	4.13869	0.370435	4.42371	0.105681	4.32111	0.131154	1.93651	0.443692	4.4996	0.523853	7.11774	1.53851e-05	4.12227	0.0994034
ENSMUSG00000011463	Cpb1	19.778	0.376681	24.5832	0.0517902	29.7086	0.00778158	19.1332	0.0756911	-7.58488	0.999845	11.4656	0.340092	14.9807	0.270882
ENSMUSG00000106547	B230303O12Rik	5.13507	0.396266	2.54798	NA	2.09026	0.729569	1.61915	NA	4.4836	0.874629	2.76397	NA	3.68678	0.345968
ENSMUSG00000019235	Rps6kl1	4.14165	0.402629	1.99524	0.581242	4.73689	0.113919	3.31412	0.193381	3.82396	0.805445	3.63503	0.144796	2.97406	0.375133
ENSMUSG00000031574	Star	4.98767	0.402629	2.90001	0.444952	3.36956	0.41878	9.80971	1.34379e-05	3.84735	0.925305	0.176203	0.975922	5.85889	0.0380879
ENSMUSG00000030657	Xylt1	3.0604	0.413924	1.75884	0.487286	2.43244	0.376345	2.4413	0.222261	3.21157	0.558874	3.50727	0.0644708	3.76484	0.0752413
ENSMUSG00000032322	Pstpip1	3.43628	0.413924	1.19374	0.716855	2.28239	0.492923	4.00488	0.0573276	4.11161	0.35246	3.52332	0.118902	3.96744	0.111424
ENSMUSG00000102649	Gm38021	4.46554	0.416358	1.25765	NA	4.09341	0.246303	2.84972	0.33051	3.23666	0.981652	2.55155	0.431259	4.06479	0.194707
ENSMUSG00000051008	4930412M03Rik	4.80631	0.41729	4.69759	NA	3.26733	0.448116	3.19931	NA	3.86905	0.94225	1.62256	0.68385	2.66857	0.539363
ENSMUSG00000042417	Ccno	2.78381	0.420026	3.87756	0.00803609	3.06618	0.0760085	3.76322	0.00304751	4.29331	0.203206	1.12831	0.522596	2.71755	0.0885003
ENSMUSG00000045545	Krt14	5.06074	0.421376	-0.0283005	0.996466	3.36011	0.470102	4.6973	0.126406	3.32086	0.989194	4.56398	0.127794	2.06858	0.697709
ENSMUSG00000110010	Gm45629	3.84533	0.421901	2.77765	0.345141	2.36187	0.523789	1.62336	0.562051	2.1238	0.999845	2.02757	0.482927	2.7404	0.387634
ENSMUSG00000027868	Tbx15	13.186	0.433937	5.62674	0.604463	8.99212	0.439639	11.0964	0.157515	-12.1483	0.819985	9.07381	0.254923	7.48411	0.510269
ENSMUSG00000073414	G6b	4.40417	0.450348	3.90996	0.231546	2.33306	0.6334	2.86171	0.337485	6.38872	0.209657	3.23406	0.275082	1.89418	0.695645
ENSMUSG00000074373	Gm10680	5.41311	0.450348	2.34154	0.614391	9.11703	0.00442114	7.50618	0.0112309	6.4077	0.558418	0.199319	0.975922	4.74372	0.215875
ENSMUSG00000021194	Chga	19.5274	0.451898	16.5511	0.264896	27.8591	0.0272811	29.2728	0.00529812	-21.3119	0.641269	10.0276	0.462563	21.218	0.0942204
ENSMUSG00000047517	Dmbt1	10.4739	0.452476	10.2916	0.189943	17.104	0.00778158	-12.2429	0.0519494	18.2532	0.059839	10.0434	0.0768348	13.402	0.0323164
ENSMUSG00000029683	Lmod2	7.78479	0.455668	6.37186	0.282073	8.10872	0.181867	3.64156	0.490703	-5.20941	0.999845	8.56513	0.0262354	6.87966	0.212044
ENSMUSG00000084989	Crocc2	9.98735	0.456662	-23.6582	5.32143e-05	12.1065	0.0941404	14.7256	0.00539949	10.97	0.635349	14.4842	0.00147407	11.0882	0.087797
ENSMUSG00000028364	Tnc	2.42217	0.456881	1.44599	0.468984	2.23289	0.269841	2.04622	0.176264	3.10808	0.411351	2.08058	0.149752	2.18369	0.21608
ENSMUSG00000030413	Pglyrp1	3.4664	0.458697	1.18501	0.722873	2.6867	0.386271	2.21201	0.331924	5.09256	0.228142	3.25488	0.0935121	3.34358	0.181285
ENSMUSG00000031904	Slc7a6	2.06944	0.461005	1.86245	0.258044	2.08505	0.233154	2.00621	0.127795	2.13457	0.727174	3.46022	0.000832644	2.35885	0.106492
ENSMUSG00000102037	Bcl2a1a	3.40482	0.461801	2.32518	0.44207	1.8601	0.634891	3.49403	0.122373	2.11306	0.999845	2.71987	0.341321	3.87614	0.146816
ENSMUSG00000111390	RP24-79I19.5	3.88775	0.467821	0.333146	0.951504	3.94828	0.23464	2.2589	0.432361	4.31602	0.635349	3.79821	0.126876	4.15632	0.156945
ENSMUSG00000022525	Hrasls	19.1321	0.472842	13.6795	0.37472	21.683	0.146095	24.6891	0.0257263	-17.7922	0.841196	18.6364	0.0765622	17.3293	0.213646
ENSMUSG00000056856	Jakmip3	16.0531	0.47285	13.7069	NA	17.4482	0.16586	20.1281	NA	-19.2677	0.546287	11.5147	NA	14.0334	NA
ENSMUSG00000030162	Olr1	3.54694	0.474416	0.701826	0.86091	2.41414	0.499834	3.67562	0.112935	2.81812	0.922417	3.96597	0.0747182	3.41123	0.236565
ENSMUSG00000029420	Rimbp2	11.4454	0.475164	-19.7283	NA	11.466	0.219943	12.3535	NA	12.3853	0.698293	11.6634	NA	13.8883	0.0529406
ENSMUSG00000030623	Prss23os	18.381	0.477993	-26.1936	0.0484567	22.0599	0.113684	16.025	0.164311	20.0534	0.696042	13.4182	0.251829	15.5889	0.264705
ENSMUSG00000090639	Gm20425	6.6696	0.479528	6.19786	0.233005	11.1267	0.00813328	7.75819	0.0527198	7.28569	0.698293	-0.902507	0.893483	4.35214	0.4459
ENSMUSG00000029168	Dpysl5	4.25505	0.480217	0.477511	0.933509	2.65798	0.555055	4.58301	0.0863416	2.55057	0.999845	4.52204	0.0729855	3.51676	0.327893
ENSMUSG00000038663	Fsd2	4.02276	0.480217	4.72573	0.108233	2.03408	0.639968	1.03162	0.749423	3.58724	0.913908	5.91955	0.00164685	2.9917	0.35723
ENSMUSG00000060962	Dmkn	4.71662	0.482534	2.68572	0.532856	4.16845	0.325496	5.35264	0.0687151	1.9289	0.999845	4.83049	0.086536	2.69965	0.570311
ENSMUSG00000035783	Acta2	2.09684	0.483835	2.80043	0.0677534	2.59795	0.101154	1.76046	0.188414	2.30396	0.697308	3.34161	0.00079339	2.21685	0.133492
ENSMUSG00000097254	C430042M11Rik	4.67666	0.49773	2.33485	NA	2.83359	0.574931	2.84948	NA	2.9155	0.999845	1.54636	NA	2.64355	0.579933
ENSMUSG00000004113	Cacna1b	4.44698	0.499563	3.22363	0.413065	5.58555	0.120622	3.75834	0.219728	3.29913	0.989194	0.758727	0.894949	4.92082	0.15136
ENSMUSG00000104030	5330406M23Rik	3.91248	0.499563	2.86852	0.383537	3.51796	0.321648	1.65941	0.595161	5.10285	0.472952	2.58178	0.370343	3.69649	0.238159
ENSMUSG00000029915	Clec5a	2.58776	0.507021	1.94479	0.405778	2.59003	0.303821	3.1369	0.0834114	3.15722	0.47849	3.74009	0.0315996	4.09246	0.0303887
ENSMUSG00000000031	H19	3.83041	0.513867	2.43453	0.464406	2.86156	0.436773	2.12908	0.432153	1.86009	0.999845	7.15142	7.21716e-05	3.14243	0.312326
ENSMUSG00000080727	C920021L13Rik	3.42194	0.517299	5.05039	0.0427257	3.02929	0.368111	1.38974	0.643502	3.45852	0.798178	3.71818	0.118367	4.09001	0.135011
ENSMUSG00000079502	Cfap77	3.70657	0.521351	2.48863	NA	3.64436	0.250391	3.17558	0.191846	4.60295	0.657583	1.71138	0.569522	2.88435	0.361219
ENSMUSG00000038599	Capn8	4.18391	0.523217	3.09179	NA	1.52602	0.817119	3.9939	0.150597	5.20927	0.604893	2.49267	0.450152	2.21406	0.635848
ENSMUSG00000006457	Actn3	6.9734	0.523271	6.28539	0.278034	6.83439	0.271607	3.81517	0.449388	-5.9552	0.954024	9.06917	0.0147495	7.1556	0.175604
ENSMUSG00000047281	Sfn	3.27733	0.523271	2.46285	0.385421	2.80373	0.370338	2.16269	0.358114	3.66997	0.754506	0.560269	0.881449	2.88957	0.294348
ENSMUSG00000047419	Cmya5	4.45103	0.533415	3.93565	0.295014	4.46481	0.263685	1.6483	0.637266	3.19572	0.999845	8.4346	7.30942e-05	5.62692	0.0662505
ENSMUSG00000048763	Hoxb3	2.29283	0.533415	0.884949	0.716823	2.48461	0.23734	2.2814	0.152478	2.31213	0.816398	3.28321	0.0159374	2.81333	0.113485
ENSMUSG00000075224	Lrrc55	3.12057	0.537744	0.187898	0.969443	3.43931	0.250391	2.40949	0.317204	3.04373	0.825597	2.79653	0.307846	2.92113	0.322722
ENSMUSG00000070369	Itgad	3.18258	0.541854	2.59105	0.372636	1.51506	0.734793	2.76298	0.247751	3.2568	0.789369	2.4593	0.389994	3.25707	0.262524
ENSMUSG00000046844	Vat1l	7.19108	0.544841	4.95089	0.43907	3.69697	0.673162	7.32026	0.130479	-11.4718	0.297013	5.40313	0.289933	3.95215	0.605064
ENSMUSG00000040808	S100g	5.9743	0.547841	3.76333	0.486013	5.30141	0.358295	3.39337	0.446831	3.69306	0.999845	-1.09657	0.875117	2.55273	0.715015
ENSMUSG00000034472	Rasd2	4.69437	0.56758	4.41623	0.268648	5.13646	0.233154	1.7005	0.687898	3.43286	0.999845	5.38315	0.0631823	4.02341	0.338118
ENSMUSG00000027612	Mmp24	4.62838	0.574246	3.71385	0.376461	4.38226	0.340274	3.4203	0.329187	2.02247	0.999845	0.748394	0.903439	3.47006	0.454906
ENSMUSG00000110899	RP23-284E19.10	4.21207	0.574903	2.49208	0.513547	7.83051	0.00452879	5.38048	0.0422276	5.9445	0.510899	0.47065	0.916843	4.41915	0.166997
ENSMUSG00000038763	Alpk3	7.18807	0.580056	8.90952	0.131586	4.41907	0.587149	2.57396	0.674945	-5.68496	0.994437	8.08396	0.0554157	5.61928	0.38634
ENSMUSG00000028348	Murc	6.46626	0.588939	4.77534	0.424025	1.16594	0.939549	2.25057	0.695301	6.35004	0.901839	8.57918	0.0241518	5.35355	0.375577
ENSMUSG00000024485	Slc4a9	3.39745	0.590588	4.44228	0.0968893	6.08469	0.00778158	4.38951	0.0395391	4.39607	0.731819	1.42515	0.602804	4.51414	0.0502356
ENSMUSG00000021750	Fam107a	3.34158	0.591433	3.6284	0.210829	2.70531	0.446372	2.06071	0.4318	0.37184	0.999845	2.56731	0.31964	2.21273	0.531513
ENSMUSG00000020646	Mboat2	2.88895	0.594473	1.69982	0.584913	2.73867	0.393197	2.22548	0.353852	2.75934	0.882868	3.24431	0.17576	2.76213	0.357076
ENSMUSG00000030268	Bcat1	3.35659	0.594473	1.59971	0.678825	3.11025	0.39834	3.71138	0.143663	3.84394	0.754506	3.39995	0.227385	2.46937	0.519216
ENSMUSG00000022534	Mefv	3.27604	0.597187	2.49215	0.432559	1.18206	0.837578	4.01395	0.0956316	4.85354	0.38884	2.68564	0.340487	4.12154	0.147452
ENSMUSG00000032911	Cspg4	3.32216	0.597187	2.44706	0.450296	1.94607	0.653893	2.40476	0.367915	3.47054	0.833341	4.95535	0.0238067	3.72785	0.216009
ENSMUSG00000090066	1110002E22Rik	5.09118	0.598608	3.757	0.431349	2.80006	0.666142	2.21158	0.605696	-11.4421	0.0488371	7.18798	0.0124996	3.35036	0.529965
ENSMUSG00000087142	Gm12454	3.10875	0.603022	1.43619	0.730977	2.70626	0.436645	2.89135	0.230167	3.29362	0.848157	2.91325	0.270358	2.98896	0.327057
ENSMUSG00000042750	Bex2	3.37048	0.604361	3.00192	0.333785	3.36661	0.319743	2.17661	0.414957	3.06264	0.963249	0.199081	0.970819	2.57859	0.450446
ENSMUSG00000042734	Ttc9	3.36023	0.60531	2.6487	0.425653	1.26149	0.833177	2.34972	0.40005	3.13275	0.915217	5.10831	0.0257826	2.37255	0.545195
ENSMUSG00000033508	Asprv1	4.72723	0.61304	1.08763	NA	2.85446	0.642472	3.82714	0.295856	4.56202	0.935947	3.42249	0.380845	4.34531	0.333798
ENSMUSG00000086219	Srrm4os	3.21338	0.618309	4.01319	NA	2.18347	0.548144	3.50352	0.104457	5.22095	0.390491	0.879055	0.780458	2.41748	0.434021
ENSMUSG00000053687	Dpep2	2.76044	0.622753	4.59254	0.0509132	1.76413	0.632847	3.30118	0.128329	3.3743	0.711593	3.69019	0.0799902	3.94452	0.105883
ENSMUSG00000007122	Casq1	5.03651	0.626504	0.80473	0.902603	5.5706	0.268764	3.75156	0.340823	4.66965	0.963333	9.1198	0.00103097	5.34743	0.231059
ENSMUSG00000028644	Ermap	2.48387	0.632807	2.25138	0.369182	1.82757	0.566227	2.02711	0.342097	2.31711	0.932368	2.08537	0.401911	2.99895	0.218286
ENSMUSG00000052221	Ppp1r36	4.49071	0.636222	2.24757	NA	4.03434	0.419982	4.1265	0.239485	3.59617	0.999845	0.776182	0.901358	3.66824	0.441463
ENSMUSG00000097472	Gm26586	2.91431	0.636222	2.02167	0.522704	2.10507	0.57587	1.84641	0.486594	3.10676	0.856056	2.93982	0.254025	3.40575	0.23467
ENSMUSG00000009731	Kcnd1	2.91432	0.638532	1.78256	0.608193	3.39253	0.285541	3.1987	0.180134	2.68029	0.948819	3.90328	0.0949197	3.6816	0.190772
ENSMUSG00000024922	Ovol1	4.80136	0.638532	3.98263	NA	4.69787	0.363178	3.76797	NA	3.87082	0.999845	1.5867	NA	3.1566	0.573552
ENSMUSG00000026586	Prrx1	2.49626	0.639748	1.87012	0.460969	2.05646	0.473445	2.23519	0.257163	2.21277	0.97037	5.25501	0.000215464	2.32537	0.341453
ENSMUSG00000018727	Cpsf4l	2.17759	0.640447	2.45223	0.207633	2.76237	0.167811	2.52195	0.0960874	2.37034	0.952442	-0.246584	0.92205	2.92981	0.0709038
ENSMUSG00000026308	Klhl30	4.26202	0.640947	3.64294	0.397896	4.24276	0.369261	1.70988	0.684772	3.06782	0.999845	7.89394	0.0026082	4.23443	0.318202
ENSMUSG00000085105	Gm12758	2.82256	0.649145	2.13977	0.454433	5.69688	0.00778158	3.14684	0.136137	2.54886	0.993321	1.54209	0.543852	3.26372	0.184205
ENSMUSG00000099398	Ms4a14	2.74634	0.650414	1.73529	0.594827	2.9872	0.348183	2.66465	0.262198	3.98552	0.484105	2.22039	0.490304	4.86793	0.036554
ENSMUSG00000057967	Fgf18	3.18232	0.651711	1.98874	0.579285	3.75896	0.282983	3.74583	0.149547	2.32924	0.999845	5.03373	0.0302659	2.78051	0.450926
ENSMUSG00000109401	Cpeb1os1	5.43677	0.654084	5.4253	NA	3.04631	0.698731	3.90012	NA	4.5685	0.999845	3.18873	0.536411	1.90284	0.817467
ENSMUSG00000031519	Asb5	4.46832	0.656896	3.35697	0.473261	5.84906	0.20289	1.4697	0.754195	5.08084	0.850096	7.75124	0.00706751	4.57786	0.308869
ENSMUSG00000030117	Gdf3	2.5185	0.660926	3.1125	0.227266	3.02771	0.299663	3.21264	0.134953	2.99083	0.769524	1.37017	0.719517	4.69019	0.031684
ENSMUSG00000021798	Ldb3	2.8263	0.667299	2.98784	0.283745	2.34946	0.483149	1.52801	0.542501	3.17493	0.8764	6.34373	6.64932e-05	2.73341	0.327609
ENSMUSG00000106751	Gm42467	3.72391	0.667299	2.37072	NA	3.24106	0.458211	3.16512	NA	3.00447	0.999845	0.77958	0.8829	3.72972	0.31035
ENSMUSG00000030954	Gp2	15.0674	0.668703	17.2154	0.242739	30	0.0131915	12.6567	0.308836	-5.00648	0.999845	7.92229	0.58317	15.8773	0.272815
ENSMUSG00000030621	Me3	3.58235	0.673975	1.59176	0.709399	3.58282	0.379406	2.76335	0.359848	2.98293	0.999845	5.37586	0.0211812	3.02526	0.440067
ENSMUSG00000022367	Has2	3.03601	0.675133	1.5259	0.696266	3.14488	0.39565	3.78451	0.13796	2.52621	0.998278	3.3347	0.248729	3.13876	0.357932
ENSMUSG00000043903	Gm22	3.04073	0.686197	0.950495	0.825763	2.64987	0.505477	2.40914	0.386679	2.50445	0.999845	2.39125	0.473298	2.55007	0.509429
ENSMUSG00000097458	Gm26697	4.60169	0.689227	3.38979	0.482397	7.39861	0.0799705	7.26862	0.0320289	6.20095	0.782799	0.704385	0.908954	4.50311	0.329107
ENSMUSG00000026817	Ak1	2.33788	0.702302	1.66887	0.520583	2.51817	0.356482	2.46425	0.212706	2.61077	0.91165	5.92454	1.70327e-05	2.54493	0.288099
ENSMUSG00000024049	Myom1	2.56217	0.716161	4.3252	0.081227	2.32484	0.465447	1.14549	0.653987	4.66018	0.360088	6.98147	2.08419e-06	4.01603	0.0701048
ENSMUSG00000032484	Ngp	3.30752	0.723336	1.96381	0.620614	2.3576	0.621309	4.13895	0.140626	9.10984	0.0116367	2.12201	0.537842	3.82235	0.272815
ENSMUSG00000062044	Lmtk3	3.69304	0.725955	1.8481	NA	2.59138	0.632629	2.49693	0.481181	5.32848	0.730749	2.83076	0.426032	3.37314	0.437359
ENSMUSG00000021456	Fbp2	4.12286	0.745116	2.3788	0.638016	3.65638	0.505996	1.72485	0.691726	4.81629	0.92592	3.77913	0.298341	2.53132	0.663311
ENSMUSG00000015957	Wnt11	2.85795	0.747364	3.28592	0.315068	1.74208	0.733052	3.49893	0.19418	2.30086	0.999845	4.67474	0.0591921	3.39373	0.323385
ENSMUSG00000053475	Tnfaip6	2.64952	0.747986	1.88268	0.596299	3.03454	0.39565	2.44632	0.356348	2.09623	0.999845	5.02483	0.0208683	2.33478	0.533973
ENSMUSG00000079055	Slc8a3	2.97082	0.747986	5.04047	0.0810124	1.99537	0.666142	3.28773	0.210944	3.64048	0.91025	4.71318	0.0296172	2.64204	0.471505
ENSMUSG00000078937	Cpt1b	2.73354	0.748854	2.94933	0.329348	2.05504	0.601737	0.67369	0.833467	3.83336	0.810157	5.27059	0.00307959	2.84011	0.345968
ENSMUSG00000067653	Ankrd23	2.79223	0.749992	2.97516	0.344799	2.29789	0.553946	1.9553	0.464309	4.16804	0.753037	6.85427	8.78051e-05	3.72226	0.184213
ENSMUSG00000103932	Gm36963	3.86445	0.752668	0.791209	NA	3.96948	0.435077	2.39959	0.552418	4.774	0.892809	2.17651	0.635164	2.96793	0.575299
ENSMUSG00000026255	Efhd1	3.25116	0.755574	3.65712	0.315089	3.4119	0.413086	5.82386	0.0293115	2.69162	0.999845	1.83117	0.604756	3.64218	0.30921
ENSMUSG00000029001	Fbxo44	2.24424	0.755574	2.20942	0.396353	2.16837	0.477333	2.28778	0.275847	2.47231	0.963333	0.555824	0.877552	2.12538	0.456688
ENSMUSG00000040694	Apobec2	4.65924	0.755574	3.84855	0.478329	4.08109	0.527346	0.724039	0.91011	4.84102	0.989194	7.75021	0.0211774	5.2083	0.312326
ENSMUSG00000066705	Fxyd6	2.40028	0.761382	2.36141	0.408732	3.69693	0.189601	3.46024	0.107932	0.00792173	0.999845	5.2613	0.00162033	3.35733	0.181439
ENSMUSG00000009394	Syn2	3.08592	0.771133	4.56077	0.193221	3.88209	0.344021	2.53003	0.437331	0.705524	0.999845	5.35886	0.0443491	3.75195	0.322694
ENSMUSG00000028328	Tmod1	2.85528	0.77899	4.01276	0.218058	3.14943	0.414503	3.1077	0.255912	1.62653	0.999845	6.15061	0.00272424	3.20716	0.345316
ENSMUSG00000033491	Prss35	3.53435	0.77899	5.32141	0.171977	4.42324	0.329671	6.92966	0.0232213	4.13836	0.948819	1.01147	0.857301	5.23762	0.172508
ENSMUSG00000050921	P2ry10	2.29156	0.779259	3.27734	0.225217	1.45743	0.745951	3.31551	0.147611	2.99124	0.847913	3.02653	0.239228	4.02807	0.124994
ENSMUSG00000006642	Tcf23	2.42125	0.780035	4.47589	0.0784707	3.57589	0.246303	3.6223	0.117858	2.37478	0.999845	1.88977	0.56349	3.05124	0.311369
ENSMUSG00000022687	Boc	2.01249	0.780035	2.01114	0.423938	2.88917	0.263347	2.71783	0.158	1.79588	0.999845	3.95332	0.0126934	2.78267	0.224353
ENSMUSG00000024076	Vit	4.39328	0.780035	3.13601	0.586728	3.27443	0.656077	6.03493	0.149255	3.33468	0.999845	5.84733	0.146705	1.79102	0.826461
ENSMUSG00000031896	Ctrl	7.88204	0.780035	8.87462	0.350953	16.8484	0.037024	2.62769	0.785096	8.85482	0.969296	-1.74503	0.883695	3.57909	0.792121
ENSMUSG00000021702	Thbs4	3.09491	0.780503	3.09153	0.425653	3.62646	0.399032	1.48731	0.679536	2.16057	0.999845	7.82618	0.000515544	4.90191	0.147926
ENSMUSG00000030401	Rtn2	2.3525	0.781206	2.45251	0.399889	3.08005	0.316653	1.88664	0.437559	2.30306	0.999845	5.62338	0.000790901	2.83908	0.30746
ENSMUSG00000100220	Gm29331	3.86644	0.78519	3.51111	0.472974	4.26859	0.430986	2.51683	0.547907	4.12058	0.995174	1.2715	0.812335	2.52632	0.67824
ENSMUSG00000022357	Klhl38	3.5312	0.790419	3.17334	0.483569	2.98434	0.601671	1.58645	0.717603	4.32357	0.947135	6.91243	0.0137465	4.76661	0.258016
ENSMUSG00000024215	Spdef	4.62848	0.794213	3.48862	NA	3.87921	0.607345	2.12772	NA	3.37735	0.999845	3.55895	NA	1.73909	0.846482
ENSMUSG00000068079	Tcf15	5.14925	0.798532	3.53844	NA	5.63258	0.457083	0.926384	0.903411	3.56642	0.999845	5.23488	0.3345	2.76663	0.762528
ENSMUSG00000108815	RP23-325D10.3	6.09298	0.800645	5.39549	0.501841	8.30642	0.316975	7.60009	0.215316	7.68548	0.935947	1.91496	0.826683	5.46979	0.531778
ENSMUSG00000039376	Synpo2l	4.33554	0.803222	2.31309	0.698773	-15.5561	3.07852e-05	7.28219	0.0651129	9.70049	0.323486	6.36109	0.0705851	4.36477	0.44486
ENSMUSG00000090602	Gm5611	2.20522	0.803466	3.08556	0.234286	3.52066	0.205264	3.73877	0.0734836	1.66359	0.999845	2.71799	0.246271	3.22863	0.217553
ENSMUSG00000041608	Entpd3	3.10409	0.80409	1.70882	0.735775	2.73823	0.598602	4.10793	0.186445	4.26147	0.882868	3.39583	0.317855	2.95099	0.52418
ENSMUSG00000001504	Irx2	2.53062	0.805657	4.48248	0.101112	2.04839	0.616835	2.80582	0.252595	5.02654	0.486771	1.33691	0.657928	3.00457	0.318197
ENSMUSG00000019326	Aoc3	2.44957	0.805657	2.95514	0.350477	2.03706	0.628044	2.69144	0.299917	0.210245	0.999845	4.64124	0.0285128	2.16743	0.561989
ENSMUSG00000057378	Ryr3	6.79738	0.812063	7.50328	NA	3.90376	0.786906	-14.9045	NA	7.74722	0.989194	4.42942	0.597127	2.99122	0.819494
ENSMUSG00000027377	Mall	2.70414	0.814492	3.27889	0.359216	3.54988	0.381953	2.79762	0.359819	0.785401	0.999845	5.12294	0.0463401	2.93403	0.474595
ENSMUSG00000025610	Map3k7cl	2.68181	0.814742	1.98756	0.633984	2.89697	0.505477	2.72601	0.368244	2.19188	0.999845	5.68933	0.0172835	2.96419	0.460124
ENSMUSG00000062345	Serpinb2	2.69982	0.816004	2.66807	0.482809	1.95483	0.717859	3.88727	0.184912	5.10591	0.561254	6.96611	0.00295638	3.09675	0.447603
ENSMUSG00000024617	Camk2a	2.81371	0.828062	2.0834	0.620441	3.28176	0.465269	2.95717	0.357597	1.75406	0.999845	6.25318	0.0130165	2.88133	0.518939
ENSMUSG00000051107	Gm15440	4.29501	0.828062	0.291891	0.973137	2.4014	0.812114	3.63274	0.465058	3.13453	0.999845	5.4828	0.223888	2.85682	0.714298
ENSMUSG00000032011	Thy1	2.23508	0.829206	2.92865	0.334079	1.03549	0.859044	2.46876	0.326864	2.54365	0.996553	4.7502	0.0175703	2.00134	0.582651
ENSMUSG00000045942	BC049762	3.3478	0.833921	3.05679	NA	3.74656	0.48463	2.85879	0.466242	4.09624	0.988923	1.65725	0.742627	2.87411	0.605535
ENSMUSG00000108626	Gm45018	2.87123	0.8345	3.40793	NA	5.94477	0.0649212	4.93834	0.0702642	5.81329	0.516859	-0.148836	0.983357	4.16751	0.225417
ENSMUSG00000028558	Calr4	3.65783	0.8348	5.63227	NA	3.6407	0.557594	1.63914	0.751674	2.76014	0.999845	3.53725	0.42748	3.14598	0.609046
ENSMUSG00000066952	Myo1h	3.73124	0.835912	0.86605	0.906597	7.61839	0.117379	5.85823	0.140094	4.80631	0.963249	2.50057	0.635092	4.76717	0.363664
ENSMUSG00000108199	Gm44249	2.79336	0.839684	2.12028	NA	2.46237	0.629828	1.02977	NA	3.26601	0.999845	2.61085	NA	2.9302	0.490916
ENSMUSG00000085081	Rptoros	2.76959	0.843249	0.890049	NA	4.53514	0.236546	3.95097	0.17589	4.01019	0.909425	3.16437	0.329035	3.5919	0.338748
ENSMUSG00000097457	2310031A07Rik	5.05062	0.844892	4.33576	0.56132	8.51768	0.242822	7.13983	0.19671	5.94587	0.999845	1.69563	0.841251	5.71709	0.449744
ENSMUSG00000038670	Mybpc2	4.43445	0.845147	8.62764	0.129537	6.06323	0.372084	6.3112	0.187929	-6.35781	0.935947	8.76374	0.0253711	6.49596	0.258598
ENSMUSG00000100277	1810053B23Rik	3.21559	0.847148	4.44886	NA	5.90055	0.175345	3.10325	0.402783	4.64603	0.932383	0.88306	0.874973	3.3472	0.498522
ENSMUSG00000049265	Kcnk3	2.8546	0.850585	5.08304	0.176135	3.6286	0.416639	9.34251	0.000207621	5.70787	0.635201	0.793841	0.863707	4.72703	0.177521
ENSMUSG00000027022	Xirp2	4.84475	0.865295	7.65695	0.276817	5.37084	0.543742	3.24129	0.620808	-7.16699	0.954291	8.69543	0.0788412	5.0167	0.539251
ENSMUSG00000031097	Tnni2	2.83343	0.865295	5.69849	0.144645	4.00701	0.392068	1.83854	0.63039	5.53812	0.751691	8.72018	0.00021138	5.5592	0.119432
ENSMUSG00000059060	Rad51b	2.11741	0.865295	3.04088	NA	1.49118	0.773414	2.89382	0.256535	2.17288	0.999845	2.53527	0.384838	2.6266	0.455527
ENSMUSG00000038057	Dbil5	2.66961	0.866808	2.24042	NA	2.11001	0.712716	3.52777	NA	3.26439	0.999845	0.522314	0.921953	2.09811	0.679593
ENSMUSG00000022824	Muc13	3.93676	0.867396	3.96864	0.52539	4.97996	0.483379	0.701838	0.92395	5.78456	0.952442	3.13631	0.597096	2.77574	0.735221
ENSMUSG00000108880	Gm44560	3.43654	0.867396	3.44866	NA	4.02153	0.521378	1.34566	NA	3.05158	0.999845	2.11603	0.694379	2.32434	0.747218
ENSMUSG00000105552	Gm19710	3.12046	0.873554	2.20036	NA	2.06474	0.801191	2.78337	NA	2.60087	0.999845	2.0703	NA	1.8137	NA
ENSMUSG00000033182	Kbtbd12	2.30485	0.874967	2.44971	0.499711	2.41453	0.58886	0.321632	0.940506	2.29872	0.999845	5.60732	0.00773183	2.85739	0.444154
ENSMUSG00000051113	Fam71e1	2.07362	0.875182	2.7212	NA	2.27398	0.552368	2.40894	0.342131	1.82805	0.999845	2.57181	0.314146	2.65718	0.413732
ENSMUSG00000085360	Arhgap27os2	3.55307	0.877122	3.00231	NA	2.8325	0.733408	2.46648	0.631557	5.77631	0.914152	0.0589968	0.999952	3.24096	0.640387
ENSMUSG00000043782	Bicdl2	2.36073	0.877133	-0.236025	NA	2.3489	0.632032	2.85433	0.34283	2.09012	0.999845	2.44529	0.47521	2.4995	0.570311
ENSMUSG00000071847	Apcdd1	1.93516	0.883909	2.73972	0.377	2.99316	0.392068	3.2841	0.18168	2.09165	0.999845	3.48497	0.146705	2.42056	0.49193
ENSMUSG00000032131	Abcg4	2.67011	0.884094	2.19963	0.645175	2.80887	0.61416	3.70558	0.279203	-13.0417	0.00188296	2.37309	0.5781	3.46541	0.456742
ENSMUSG00000024059	Clip4	2.17983	0.888579	0.836084	0.84583	3.93814	0.259185	5.4853	0.0209695	3.73761	0.916993	4.36296	0.039745	2.47437	0.50159
ENSMUSG00000019178	Styxl1	3.9056	0.893947	3.63617	NA	2.84739	0.780652	2.17616	NA	3.81322	0.999845	1.6172	NA	2.10449	NA
ENSMUSG00000092572	Serpinb10	2.18197	0.89453	-0.655285	0.90546	2.20898	0.651658	2.56211	0.392559	2.01434	0.999845	3.81673	0.164823	2.89709	0.470633
ENSMUSG00000025318	Jph3	2.87497	0.896466	2.51912	NA	2.2213	0.760674	0.816582	NA	5.03082	0.884862	2.0761	NA	3.01297	NA
ENSMUSG00000067049	Unc93a	2.38595	0.901373	1.60754	NA	2.75236	0.56567	4.62796	0.10913	2.42217	0.999845	2.08177	0.569522	2.16197	0.662154
ENSMUSG00000068600	Gml2	6.16199	0.901373	2.22432	NA	4.41947	0.796647	2.81517	NA	4.4581	0.999845	0.0746522	NA	3.40971	0.823288
ENSMUSG00000032845	Alpk2	3.47215	0.905999	3.30184	0.601395	1.12349	0.941274	4.76417	0.320982	3.2624	0.999845	7.6635	0.0527108	4.12999	0.540062
ENSMUSG00000025932	Eya1	3.69066	0.906161	3.95613	NA	1.83582	0.887671	2.68964	0.641107	3.40624	0.999845	4.95455	0.3345	3.2552	0.687338
ENSMUSG00000105868	Gm43766	4.94237	0.909594	2.28492	0.828375	7.65793	0.426674	5.15545	0.47642	6.44919	0.999845	-1.75317	0.86551	3.85303	0.734633
ENSMUSG00000045534	Kcna5	2.61835	0.923019	3.05341	NA	3.1217	0.59635	3.24627	0.394463	1.81426	0.999845	5.56861	0.0792775	3.15952	0.553829
ENSMUSG00000037161	Mgarp	3.83663	0.923342	3.51515	0.639832	2.03354	0.883947	6.65002	0.221125	4.66133	0.999845	-21.6238	5.25584e-09	4.05492	0.632255
ENSMUSG00000043282	Teddm1b	2.25572	0.923602	2.24875	NA	2.79266	0.550688	3.1048	NA	4.18652	0.909425	1.82462	NA	3.64171	0.324903
ENSMUSG00000032496	Ltf	2.01001	0.924612	1.27689	0.780149	2.23226	0.654768	3.91904	0.172045	8.44628	0.0237072	3.10706	0.320896	3.94669	0.265554
ENSMUSG00000033544	Angptl1	2.897	0.9269	3.7001	0.48627	5.24046	0.354302	5.75767	0.148868	-14.1119	0.0086785	5.99359	0.103454	3.88927	0.50504
ENSMUSG00000046442	Ppm1e	1.95902	0.927237	2.96584	0.411766	2.32096	0.62615	3.50871	0.221866	2.64504	0.999845	3.17704	0.298984	3.42776	0.348496
ENSMUSG00000049134	Nrap	2.63495	0.929649	5.29471	0.233104	6.18535	0.180955	4.07453	0.26782	-8.9128	0.287101	8.93205	0.000492908	7.35665	0.0365175
ENSMUSG00000018566	Slc2a4	1.8825	0.932211	3.05491	0.374744	3.49447	0.344418	4.56753	0.0706983	3.85877	0.901839	6.42235	0.00090977	4.16005	0.16793
ENSMUSG00000102564	Gm37035	2.79955	0.932415	3.31105	NA	4.30047	0.483149	3.65597	NA	3.81146	0.999845	1.21665	0.848668	2.93888	0.660377
ENSMUSG00000058443	Rpl10-ps3	2.52271	0.934478	2.02256	NA	3.03889	0.624689	2.14672	NA	3.43243	0.999845	1.75139	NA	3.15426	0.570211
ENSMUSG00000021553	Slc28a3	3.81256	0.941068	2.57731	NA	3.46233	0.767693	0.41048	NA	3.43938	0.999845	2.55049	NA	3.00313	0.773715
ENSMUSG00000018211	Wfdc15b	1.74398	0.945174	3.29198	0.30581	2.98284	0.440385	2.43951	0.393015	3.39705	0.922417	3.26252	0.239598	3.36246	0.317224
ENSMUSG00000049148	Plcxd3	2.54136	0.945174	1.92429	NA	2.65816	0.720624	3.41203	NA	3.83316	0.999845	2.30954	0.6533	2.19532	0.756732
ENSMUSG00000032968	Inha	2.5653	0.945259	1.67666	0.797063	3.10349	0.662416	4.16027	0.327273	3.38935	0.999845	2.93163	0.558163	4.23735	0.451383
ENSMUSG00000103756	Gm37285	2.24552	0.945321	0.354422	NA	2.44666	0.707998	2.16532	0.600066	3.88496	0.989346	2.00876	0.672808	2.39737	0.683309
ENSMUSG00000040600	Eps8l3	3.93006	0.946348	0.879057	NA	3.93595	0.75073	2.31126	NA	2.46259	0.999845	2.03362	NA	2.18491	0.859526
ENSMUSG00000097622	A330033J07Rik	4.12062	0.952328	2.9047	NA	3.88054	0.777988	3.89354	NA	6.10244	0.999845	0.0839668	NA	4.36075	NA
ENSMUSG00000048416	Mlf1	1.85409	0.955684	3.77254	0.310354	4.37506	0.278081	2.63682	0.419502	5.49136	0.589391	7.4271	0.0010025	4.05504	0.273502
ENSMUSG00000101532	Zbed4-ps1	3.93402	0.959491	2.87318	NA	3.51612	0.816424	2.70835	NA	5.30641	0.999845	-0.144882	NA	3.54296	NA
ENSMUSG00000035296	Sgcg	3.63381	0.966065	8.65456	0.287682	4.20067	0.73642	6.36042	0.34814	-7.26946	0.995174	7.06732	0.282265	4.46252	0.674774
ENSMUSG00000111840	RP24-216P6.3	2.73034	0.966065	3.48126	NA	4.43456	0.564991	1.63315	NA	3.38684	0.999845	3.88124	NA	2.74453	0.750292
ENSMUSG00000054013	Tmem179	3.88487	0.966259	3.52586	NA	3.08569	0.85728	3.29187	NA	4.36545	0.999845	0.795024	NA	3.06644	NA
ENSMUSG00000082932	Cyp2j8	3.52475	0.972095	3.6765	NA	2.90018	0.859686	2.77276	NA	3.97467	0.999845	0.0692339	NA	2.63019	NA
ENSMUSG00000040387	Klhl32	1.43309	0.973572	2.87087	NA	3.05241	0.403559	2.63795	0.332227	2.59407	0.999845	3.64391	0.142889	3.85608	0.193559
ENSMUSG00000111857	RP23-392I13.13	2.03295	0.973572	2.66782	NA	1.84643	0.83836	2.15842	NA	2.4213	0.999845	2.39091	NA	2.1139	NA
ENSMUSG00000092232	Gm20521	2.28766	0.974723	1.71018	0.810997	7.64403	0.158842	7.13779	0.0872732	3.95531	0.999845	4.42623	0.342158	5.56349	0.302678
ENSMUSG00000038319	Kcnh2	1.73037	0.975759	2.5879	0.584443	3.47571	0.512297	3.19421	0.386289	2.06889	0.999845	4.6004	0.1803	3.37433	0.500207
ENSMUSG00000102344	9430053O09Rik	2.36935	0.975759	2.86184	NA	3.11326	0.716483	2.74041	NA	4.0605	0.999845	0.791667	NA	3.9757	NA
ENSMUSG00000108170	Gm43966	1.91844	0.975759	3.03496	NA	3.27266	0.569594	2.5757	NA	3.7567	0.999845	3.0579	NA	2.61307	0.658033
ENSMUSG00000093598	A730085K08Rik	3.97955	0.977046	4.82476	0.673894	8.57048	0.475813	6.75997	0.435026	7.29504	0.999845	1.59119	0.905379	4.00742	0.783077
ENSMUSG00000071540	3425401B19Rik	2.21668	0.977063	4.3838	0.447691	3.29631	0.673933	1.15951	0.848542	2.63988	0.999845	8.6838	0.0146187	4.78514	0.418423
ENSMUSG00000078653	Cntd1	3.98046	0.977063	2.22102	NA	6.892	0.607369	4.63074	0.623241	4.54167	0.999845	-0.875138	0.952561	3.52729	0.816491
ENSMUSG00000092323	BB365896	2.79878	0.979399	3.52817	NA	2.6973	0.843412	2.66836	NA	4.79099	0.999845	0.493949	NA	3.81703	0.690514
ENSMUSG00000069911	Fam196b	2.39115	0.984527	4.49377	0.50627	2.95654	0.78084	-15.818	0.000385624	4.14354	0.999845	7.32468	0.125072	4.36878	0.573552
ENSMUSG00000001225	Slc26a3	3.04255	0.98476	0.301499	0.981102	2.49333	0.887189	2.7997	0.733246	5.35685	0.999845	4.67572	0.556826	3.90506	0.732959
ENSMUSG00000101645	Gm28635	5.29665	0.985844	5.06307	0.781401	10.788	0.567855	7.88074	0.556893	7.40028	0.999845	0.107542	0.999952	5.57187	0.797336
ENSMUSG00000085543	Gm13568	1.53239	0.985924	2.76738	0.52539	3.94106	0.401222	3.86306	0.245667	5.55846	0.706873	3.91989	0.232906	3.85707	0.364958
ENSMUSG00000102961	Gm19918	1.7687	0.987865	4.43103	0.378577	5.68902	0.28206	5.79885	0.133571	4.72382	0.964405	5.04614	0.192896	5.50471	0.24469
ENSMUSG00000111377	RP23-402F24.3	3.36128	0.987865	4.96324	NA	2.72146	0.895506	2.38798	NA	4.255	0.999845	2.26663	NA	1.9998	NA
ENSMUSG00000022619	Mapk8ip2	2.61766	0.988914	3.05985	NA	3.08781	0.817119	2.18937	NA	4.38033	0.999845	1.43463	NA	3.52616	NA
ENSMUSG00000092006	Gm17139	1.56792	0.99233	3.7455	0.419864	5.72749	0.217587	5.12382	0.146335	3.52113	0.999845	4.38695	0.216106	5.42856	0.19105
ENSMUSG00000030804	Gm21974	4.85738	0.994079	4.6052	NA	4.09123	0.898703	6.59321	0.634856	9.33525	0.999845	1.68849	0.933839	5.08731	0.820661
ENSMUSG00000067231	Cyp2c65	3.78824	0.995596	3.76453	NA	6.86468	0.688839	1.59917	0.90909	6.1849	0.999845	2.44346	0.867116	3.59767	0.844773
ENSMUSG00000109129	Gm44973	4.6618	0.996342	6.03234	NA	6.46895	0.798417	6.519	NA	6.71037	0.999845	0.0998145	0.999952	4.2676	0.851958
ENSMUSG00000097517	Gm26695	2.89126	0.998221	2.4684	NA	5.45232	0.702397	5.56217	0.524671	8.7105	0.989194	0.0777616	0.999952	3.81912	0.790051
ENSMUSG00000107482	Gm45233	3.49839	0.998221	3.50298	0.816553	9.82369	0.499843	6.39013	0.553227	7.71595	0.999845	-1.91279	0.903343	3.81096	0.834748
ENSMUSG00000087639	Gm15512	2.03795	0.998332	3.20072	0.693015	6.45325	0.430781	3.76857	0.553229	7.90304	0.874629	1.2896	0.889627	3.06216	0.757994
ENSMUSG00000108984	Gm44916	2.13858	0.998332	4.55404	NA	2.62965	0.854682	2.6142	NA	3.76329	0.999845	0.0668497	NA	3.59827	NA
ENSMUSG00000100679	Gm28778	3.98001	0.998976	3.68689	NA	5.97978	0.808355	5.46913	NA	7.94279	0.999845	0.0914892	0.999952	4.02816	0.853703
ENSMUSG00000010044	Zmynd10	0.91221	0.999845	2.73495	NA	2.23078	0.757317	2.0971	NA	3.07395	0.999845	2.67577	NA	2.05636	NA
ENSMUSG00000036437	Npy1r	0.241468	0.999845	4.76902	0.227266	3.61833	0.459944	6.03504	0.0555172	2.48414	0.999845	5.12534	0.0945963	3.51166	0.445698
ENSMUSG00000042258	Isl1	2.47657	0.999845	3.75781	NA	3.45221	0.91665	1.26394	NA	4.19874	0.999845	4.62099	NA	2.57562	0.915134
ENSMUSG00000045518	Onecut3	3.49057	0.999845	3.18469	NA	3.08839	0.936332	1.924	NA	5.43462	0.999845	3.38969	0.847948	5.49253	0.801561
ENSMUSG00000083405	Gm15725	3.39409	0.999845	3.08486	NA	5.89281	0.825347	4.43321	NA	5.32931	0.999845	0.084196	NA	3.739	0.871964
ENSMUSG00000084939	Gm830	3.00112	0.999845	3.40005	NA	2.40312	0.955861	1.62477	NA	4.87437	0.999845	4.97589	0.760225	4.32894	0.850068
ENSMUSG00000086322	E130218I03Rik	1.39577	0.999845	2.90613	NA	4.39638	0.491951	4.55511	0.294723	4.48141	0.999845	2.38652	0.669146	2.98334	0.668752
ENSMUSG00000087640	Gm14798	2.61295	0.999845	3.09448	NA	3.18981	0.932341	3.88125	NA	4.37439	0.999845	0.0733828	NA	3.19873	NA
ENSMUSG00000090570	Gm17041	2.54917	0.999845	2.1074	NA	4.21753	0.890479	3.06966	NA	6.48462	0.999845	0.0724489	NA	2.93129	0.904323
ENSMUSG00000092360	Gm20441	2.17596	0.999845	3.26796	NA	6.1368	0.716884	3.04101	NA	3.8115	0.999845	1.57733	0.917308	2.14148	0.913519
ENSMUSG00000093574	Gm20671	2.97717	0.999845	2.6259	NA	5.94938	0.822344	5.60749	0.695701	8.11023	0.999845	0.0785592	0.999952	3.16418	0.897758
ENSMUSG00000097605	9430098F02Rik	3.38771	0.999845	3.07826	NA	5.05006	0.862267	5.06046	NA	5.32235	0.999845	0.0841222	NA	3.73572	NA
ENSMUSG00000105053	Gm43064	3.07594	0.999845	4.33147	NA	6.49326	0.702397	4.69124	NA	4.97068	0.999845	1.97651	0.896821	3.24157	0.858769
ENSMUSG00000105362	Gm43474	3.4615	0.999845	2.80408	NA	3.87629	0.90513	3.95051	NA	3.86225	0.999845	0.0675111	NA	2.28751	NA
ENSMUSG00000108391	Gm9768	2.7794	0.999845	4.34647	NA	3.36042	0.895037	3.86151	NA	4.58872	0.999845	0.797357	NA	3.68695	NA
ENSMUSG00000109967	Gm45883	3.30319	0.999845	2.99086	NA	5.14737	0.857919	5.16107	NA	5.23006	0.999845	0.0830638	NA	3.7947	0.869372
ENSMUSG00000110423	Gm45736	3.76602	0.999845	3.54216	0.855063	8.82461	0.673162	6.62271	0.631735	5.88882	0.999845	-1.64466	0.936067	4.19316	0.853877
ENSMUSG00000110790	RP23-110E20.5	2.66584	0.999845	2.24944	0.912523	7.64509	0.737045	6.02782	0.670288	4.44255	0.999845	0.0740186	0.999952	3.07549	0.90132
ENSMUSG00000082377	Gm14415	2.54706	NA	3.03261	NA	3.13754	NA	2.77477	NA	4.28945	0.999845	1.57999	NA	2.56694	NA
ENSMUSG00000023236	Scg5	-16.2876	1.81695e-05	17.2531	3.99289e-08	13.9288	1.70244e-05	17.4583	9.92325e-11	-15.2527	0.000687714	14.1685	9.43609e-08	15.857	5.3154e-09
ENSMUSG00000089865	Gm44503	-27.7923	0.000209778	20.3321	0.00743536	23.5577	0.000269782	21.7849	0.000288971	-20.3818	0.0770098	15.0755	0.0105563	20.1493	0.00101294
ENSMUSG00000037428	Vgf	15.4541	0.000463571	-16.0079	0.000278528	13.8237	0.000369602	18.9951	5.20562e-10	17.7684	0.000167077	-15.2801	9.92725e-07	16.2718	2.01294e-07
ENSMUSG00000040026	Saa3	4.99809	0.000748986	0.647784	0.767618	2.01892	0.298622	5.12646	3.3916e-06	3.59989	0.162378	2.408	0.0472479	1.49556	0.43929
ENSMUSG00000090171	Ugt1a2	20.862	0.000878871	-21.8006	0.000352553	24.4752	4.92572e-07	22.5149	9.46889e-07	-17.5354	0.0548868	15.7977	0.000375872	20.5417	7.95952e-06
ENSMUSG00000047798	Cd300lf	2.86848	0.0038271	2.65927	0.00445807	1.85938	0.0823822	2.75019	0.000300901	3.2992	0.0019438	1.45209	0.104078	2.81543	0.000195019
ENSMUSG00000036764	Dnajc12	3.35887	0.00446902	1.77415	0.169813	2.17969	0.0717933	4.37661	2.50215e-08	2.81196	0.130559	1.99803	0.0199455	2.54345	0.00674072
ENSMUSG00000087612	A230005M16Rik	16.9736	0.00512034	16.7022	NA	17.8967	0.000180433	13.4705	0.00696892	-17.5778	0.0175361	-18.3004	3.9464e-06	13.7797	0.00417047
ENSMUSG00000028351	Brinp1	-16.9338	0.00550601	13.4325	NA	12.497	0.0300905	15.5745	0.000300901	-16.7007	0.023305	14.1944	0.000251733	14.025	0.00182063
ENSMUSG00000058153	Sez6l	17.9824	0.00683907	-17.273	NA	15.3137	0.0103035	17.5872	0.000250322	-18.6623	0.0216159	15.3044	0.000378673	14.9464	0.00368958
ENSMUSG00000033825	Tpsb2	-16.2211	0.00920391	15.643	NA	15.591	0.00140316	17.3302	2.82534e-05	-15.4825	0.052071	16.2566	8.79323e-06	13.3459	0.00425749
ENSMUSG00000035964	Tmem59l	-13.7918	0.0103126	1.98433	NA	3.22351	0.688839	5.38871	0.229492	2.99735	0.999845	2.4201	0.675263	2.66386	0.728939
ENSMUSG00000049723	Mmp12	3.6695	0.0107215	0.982848	0.576786	2.54291	0.0855481	3.24916	0.00341541	3.6035	0.0431041	-0.461306	0.826422	2.61471	0.0389291
ENSMUSG00000005514	Por	3.14666	0.0108764	3.14211	0.00432361	2.52114	0.0238656	2.53354	0.0075273	1.97409	0.601131	0.813304	0.511353	2.42717	0.0133687
ENSMUSG00000028072	Ntrk1	-14.3379	0.0108764	17.5307	NA	18.1738	2.50439e-06	18.9438	4.99876e-08	-11.7392	0.193398	13.5401	0.000128595	15.8067	1.45853e-05
ENSMUSG00000078566	Bnip3	3.22556	0.0144651	2.64947	0.0335355	2.05166	0.136031	2.27888	0.0279864	2.50562	0.312798	0.512775	0.729185	1.96502	0.0984461
ENSMUSG00000021898	Asb14	27.0008	0.0162715	14.5397	0.20708	21.8097	0.0307804	-21.6826	0.0120936	-11.656	0.954291	18.3347	0.0162535	18.3075	0.0559392
ENSMUSG00000023011	Faim2	-15.36	0.0163965	13.6677	NA	16.9444	0.000248512	17.7008	1.34379e-05	-13.5598	0.151958	16.4834	4.29179e-06	15.7971	0.000211601
ENSMUSG00000027999	Pla2g12a	2.48865	0.0186272	3.11213	0.000211911	2.16296	0.0153953	2.31124	0.0019781	2.12147	0.275986	1.16708	0.154353	1.79643	0.0346783
ENSMUSG00000000204	Slfn4	3.66577	0.0213085	0.667458	0.744854	1.7362	0.354302	3.98443	0.000288971	5.01504	0.00106045	2.62048	0.0191607	3.94434	0.000370084
ENSMUSG00000020399	Havcr2	2.34979	0.026718	1.91743	0.0666703	2.27349	0.0163426	2.67364	0.000649934	2.61606	0.0148117	1.54893	0.123663	3.29319	7.95952e-06
ENSMUSG00000104523	Gm37335	-24.6552	0.0269769	17.3522	0.0965211	24.3066	0.00548298	19.757	0.0155029	-18.2652	0.451047	19.059	0.00634683	21.9002	0.00524528
ENSMUSG00000048616	Nog	-13.8891	0.030094	3.79322	0.570705	2.67609	0.803145	3.02876	0.597296	-12.2125	0.218681	6.17824	0.197332	3.13229	0.709768
ENSMUSG00000041737	Tmem45b	4.53045	0.0313917	1.44717	0.540549	3.47692	0.0748341	3.25553	0.040713	3.69993	0.42536	1.88065	0.274292	2.76895	0.147926
ENSMUSG00000070424	Art5	-18.6443	0.0316318	15.0633	0.0509934	14.4887	0.0632895	16.6381	0.00579603	-10.844	0.793252	18.9433	9.89517e-05	16.9306	0.00455118
ENSMUSG00000000197	Nalcn	-15.689	0.0357683	15.8513	NA	15.2818	0.00813328	16.9399	0.00037654	-15.152	0.133769	15.283	0.000346455	14.4763	0.00429575
ENSMUSG00000003555	Cyp17a1	6.69036	0.0441519	2.55893	0.4558	3.51003	0.319743	3.21975	0.212769	1.8886	0.999845	0.729834	0.844673	3.21291	0.31035
ENSMUSG00000025533	Asl	3.3099	0.0467012	2.66083	0.0723712	2.52605	0.094682	2.31043	0.0591516	1.69773	0.916993	0.765756	0.626087	2.23646	0.103604
ENSMUSG00000086765	Gm11827	3.87656	0.0467012	5.25414	5.32143e-05	0.902802	0.793632	2.795	0.0505646	2.98427	0.762979	1.49715	0.362276	2.73356	0.0892674
ENSMUSG00000085023	Gm12744	27.6742	0.0518197	-16.3004	0.228117	29.7434	0.00497586	23.8686	0.0163925	26.7526	0.191188	-29.918	0.000172623	17.7371	0.14388
ENSMUSG00000006522	Itih3	3.21959	0.062766	2.43629	0.108043	2.27892	0.158626	3.07659	0.00731545	2.66146	0.419751	0.982672	0.512255	1.97452	0.176556
ENSMUSG00000030017	Reg3g	-29.9606	0.0631091	11.9205	0.447126	30	0.0131915	25.2465	0.0217589	-22.2761	0.585805	11.6612	0.363753	22.0438	0.0749039
ENSMUSG00000029727	Cyp3a13	3.13183	0.0639532	2.30573	0.120759	2.40984	0.109274	3.09143	0.00516767	0.985592	0.999845	0.725073	0.638219	2.09498	0.129561
ENSMUSG00000048087	Gm4737	2.61137	0.0643234	2.75874	0.0141622	2.48865	0.0238414	2.69326	0.0031531	0.422284	0.999845	0.189217	0.912692	2.37539	0.0146091
ENSMUSG00000056737	Capg	2.21156	0.0648586	0.228423	0.890566	1.58689	0.188066	2.43862	0.00264772	2.54733	0.0431041	2.4162	0.0014109	2.12102	0.0198766
ENSMUSG00000107478	Gm45234	-29.7845	0.0652425	-22.6001	0.110889	29.9868	0.0131915	24.304	0.028251	26.6294	0.316332	13.8876	0.248729	21.5955	0.0853457
ENSMUSG00000037798	Mat1a	3.55575	0.0682153	2.92973	0.0804789	2.49077	0.17293	2.48357	0.0729085	1.07957	0.999845	0.443742	0.831301	2.18323	0.183386
ENSMUSG00000041020	Map7d2	-17.3031	0.0709653	14.8779	NA	15.8248	0.0360538	17.2464	NA	-15.7217	0.312798	14.8456	NA	14.4611	0.0343032
ENSMUSG00000049551	Fzd9	-13.4232	0.0788373	2.59759	0.744854	1.97806	0.890155	4.33846	0.454394	4.56194	0.999845	4.84659	0.408097	2.61451	0.7906
ENSMUSG00000111403	RP23-433B2.9	8.25681	0.08501	2.96671	0.520622	7.94686	0.0327096	2.77528	0.456193	5.45956	0.809362	1.82446	0.672165	0.812173	0.912223
ENSMUSG00000032523	Hhatl	22.3934	0.0901828	15.2926	0.183595	-26.6464	0.00383348	15.5289	0.0947606	-8.33633	0.999845	19.3661	0.00965099	18.1952	0.0588554
ENSMUSG00000047501	Cldn4	4.94246	0.0978694	2.79328	0.304036	3.08746	0.295307	1.63558	0.504681	3.13471	0.839691	1.35714	0.638822	2.64912	0.344283
ENSMUSG00000020893	Per1	3.13666	0.0979795	3.22383	0.0297211	1.83024	0.318702	1.93372	0.14401	2.80289	0.414791	2.09199	0.0768348	2.88516	0.0236162
ENSMUSG00000094613	A630076J17Rik	27.4967	0.109543	-26.7059	0.0508145	28.7099	0.0206654	22.8751	0.0428614	-28.936	0.209657	13.7256	0.255362	18.783	0.166093
ENSMUSG00000056071	S100a9	3.1655	0.110945	1.71419	0.334079	1.65492	0.408746	3.94276	0.000595363	7.3806	4.84468e-08	2.53568	0.0269	2.92658	0.0292996
ENSMUSG00000004892	Bcan	16.0528	0.112883	20.0973	0.00463961	18.33	0.00813328	23.2264	1.85613e-05	-17.8015	0.151958	-29.9983	5.88449e-11	17.8481	0.00271889
ENSMUSG00000026542	Apcs	2.92591	0.117831	1.83087	0.254484	2.5946	0.0831547	4.32211	2.14191e-05	1.5193	0.969025	2.05442	0.0689264	2.55636	0.048444
ENSMUSG00000024846	Cst6	-16.5778	0.118764	13.2222	NA	15.0821	0.0669082	15.3286	NA	-15.3759	0.397646	16.6281	0.00222033	14.2554	0.0512266
ENSMUSG00000070645	Ren1	4.49857	0.12257	2.29197	0.374639	2.044	0.502364	2.69564	0.17589	0.909281	0.999845	1.76739	0.417557	2.35763	0.352782
ENSMUSG00000092220	Gm20528	9.17201	0.122946	8.3823	0.0738469	9.99931	0.0163426	5.58246	0.166741	7.97253	0.547867	-0.940765	0.88131	1.9124	0.795827
ENSMUSG00000020836	Coro6	8.5017	0.128461	5.98173	0.199457	6.99119	0.14915	1.70683	0.740582	-10.6051	0.114783	9.77485	0.00079339	7.66	0.0533912
ENSMUSG00000039278	Pcsk1n	16.3719	0.128727	17.9821	NA	16.8387	0.0307804	17.9702	0.00502464	-15.1208	0.427924	-19.8211	0.000294665	16.1158	0.0198766
ENSMUSG00000109881	Gm45507	26.6684	0.128792	-29.1793	0.0288021	30	0.0131915	23.3652	0.0375202	-29.678	0.179769	17.3318	0.109185	18.0444	0.186937
ENSMUSG00000029161	Cgref1	2.64093	0.136244	3.37821	0.00575803	2.78129	0.0348331	1.89928	0.118918	3.014	0.150904	2.06914	0.0693375	1.1916	0.506989
ENSMUSG00000013936	Myl2	-12.8197	0.158459	3.64099	0.649526	5.73498	0.513712	4.68268	0.449017	-8.18155	0.884675	8.82448	0.0778192	6.00042	0.438287
ENSMUSG00000030237	Slco1a4	3.36623	0.158459	3.43992	0.0508145	3.5437	0.033431	2.56329	0.0875656	1.25511	0.999845	0.41924	0.856289	2.81396	0.0822766
ENSMUSG00000030399	Ckm	-10.984	0.159726	12.3811	0.0164949	9.45783	0.0959901	7.82732	0.0919973	-13.3555	0.114783	9.36348	0.0142278	7.75894	0.147757
ENSMUSG00000016255	Tubb1	3.95145	0.166096	1.35721	0.620614	2.64509	0.311836	3.3333	0.0623941	6.44631	0.00433983	2.10043	0.297256	1.38727	0.666398
ENSMUSG00000000730	Dnmt3l	14.8831	0.168806	-16.6072	NA	11.3821	0.215058	14.3911	0.0258433	13.7879	0.502197	-19.9661	9.89517e-05	12.4796	0.0965824
ENSMUSG00000030895	Hpx	2.85551	0.174115	2.60694	0.096498	2.71376	0.0778978	3.70365	0.00110861	2.37705	0.648688	1.34498	0.342094	1.98003	0.19731
ENSMUSG00000020323	Prss57	14.7761	0.180798	-17.8171	0.0208773	21.1089	0.000680391	19.0143	0.0010091	20.6038	0.034298	-26.5542	1.03194e-08	14.2212	0.0361503
ENSMUSG00000029862	Clcn1	-19.4061	0.180798	15.3983	0.161089	15.3912	0.188066	14.6106	0.100816	-13.1373	0.858334	19.5056	0.00562422	17.4732	0.0574007
ENSMUSG00000063919	Srrm4	2.79897	0.180798	3.12807	0.0320275	2.69008	0.0745864	2.42165	0.0528766	1.27097	0.999845	1.88276	0.11702	2.65057	0.0415261
ENSMUSG00000022053	Ebf2	-16.674	0.219086	13.2813	0.180386	18.4691	0.0317202	19.181	0.00722395	-14.9748	0.599476	17.2309	0.00592203	15.7859	0.051592
ENSMUSG00000056222	Spock1	16.6354	0.219086	17.2636	NA	-21.8191	0.00778158	15.8984	NA	-15.0853	0.602256	14.4681	NA	13.738	NA
ENSMUSG00000097748	Gm26533	-24.53	0.221542	28.6364	0.0297211	28.8444	0.0191554	24.3311	0.0279864	29.7778	0.168439	-29.7157	0.000918026	19.1978	0.152506
ENSMUSG00000005716	Pvalb	14.333	0.221896	3.95057	0.693497	14.6952	0.0643297	-13.6597	0.0441125	-3.21663	0.999845	11.0573	0.0717929	10.507	0.193559
ENSMUSG00000035852	Misp	3.55031	0.224466	1.76239	0.46071	2.55962	0.28884	2.64727	0.132944	3.19646	0.638907	1.87844	0.339455	2.5848	0.224353
ENSMUSG00000022032	Scara5	3.42345	0.227924	3.0099	0.134661	1.949	0.427014	3.61347	0.0202907	2.51327	0.847252	2.46423	0.107372	1.62024	0.497075
ENSMUSG00000032940	Rbm11	-23.4068	0.227924	13.4845	NA	16.9909	0.268764	19.0544	NA	21.6382	0.568142	-27.785	NA	13.9186	NA
ENSMUSG00000030546	Plin1	-23.9624	0.246475	16.9099	0.25438	22.2869	0.124733	24.8015	0.0244906	-19.8807	0.753037	17.9952	0.0915447	19.212	0.15104
ENSMUSG00000031831	Dnaaf1	19.8808	0.247007	20.6212	NA	-29.9878	0.00117221	15.81	NA	-15.7083	0.793252	12.3619	NA	13.0538	NA
ENSMUSG00000027077	Smtnl1	23.784	0.249696	6.7664	0.692605	4.8774	0.869476	-10.3916	0.418794	-2.24447	0.999845	10.5686	0.421929	11.1548	0.516199
ENSMUSG00000022878	Adipoq	-17.7101	0.254912	4.59939	0.721856	17.4134	0.0942112	21.9764	0.00451285	-13.0142	0.850096	5.60947	0.599144	8.76545	0.475793
ENSMUSG00000042246	Tmc7	3.19539	0.257012	4.06258	0.0207393	2.12199	0.344648	2.25219	0.161487	1.33123	0.999845	1.87254	0.250442	2.02341	0.31089
ENSMUSG00000031972	Acta1	-9.42912	0.26343	11.3527	0.02097	8.71086	0.107222	7.67541	0.0764817	-6.825	0.863169	9.34527	0.00790063	6.99085	0.172508
ENSMUSG00000043342	Hoxd9	-14.4238	0.264446	13.7166	NA	16.5379	0.0348331	20.2317	NA	-12.6707	0.69659	13.943	0.0196344	15.573	0.0257764
ENSMUSG00000027419	Pcsk2	-16.3445	0.275645	15.6459	NA	16.8086	0.0813998	16.4842	0.035126	-14.9704	0.64082	12.3091	0.112097	13.9844	0.130736
ENSMUSG00000040907	Atp1a3	2.59048	0.27901	0.268222	0.916228	1.15077	0.626465	2.35852	0.0818469	2.6941	0.426084	2.77516	0.0225793	2.90676	0.0397948
ENSMUSG00000039131	Gipc2	2.52344	0.280811	1.2011	0.509061	3.13982	0.0251115	2.62962	0.0367053	1.8285	0.899388	2.19908	0.072377	2.0359	0.191257
ENSMUSG00000030054	Gp9	4.16051	0.282371	-0.186868	0.97002	1.40199	0.76859	3.63663	0.0889812	5.9477	0.0798916	3.30005	0.106281	2.92373	0.302678
ENSMUSG00000097089	Gm26879	-22.8226	0.284024	21.5335	NA	22.1132	0.123295	17.0399	NA	-20.8612	0.663887	13.3298	NA	14.8427	0.309621
ENSMUSG00000089712	Gm15889	5.22163	0.309867	5.05427	0.118247	2.51166	0.569844	2.29253	0.443573	1.48816	0.999845	1.05016	0.78457	3.3878	0.327597
ENSMUSG00000032181	Scg3	-14.6495	0.315335	15.0599	NA	19.3131	0.0131915	19.164	0.00447789	-12.617	0.766184	16.2918	0.00706751	16.2481	0.0303887
ENSMUSG00000019890	Nts	4.24437	0.318959	-0.983902	0.821317	2.23314	0.567973	2.18541	0.407202	1.65948	0.999845	4.59498	0.0375707	2.0665	0.59137
ENSMUSG00000070691	Runx3	2.30121	0.322873	2.05956	0.194478	1.72268	0.3612	2.45426	0.058683	2.84528	0.185847	1.87691	0.228107	3.52168	0.00384631
ENSMUSG00000027350	Chgb	-22.1257	0.335778	13.1982	0.393059	23.5595	0.0938051	30	0.00409249	-15.5228	0.925118	8.91117	0.530457	20.285	0.119233
ENSMUSG00000092035	Peg10	2.67829	0.336968	1.20586	0.543865	2.01789	0.316218	2.23173	0.122474	2.65381	0.61447	0.959836	0.602874	2.75769	0.0701048
ENSMUSG00000102375	A930036K24Rik	2.75617	0.357061	0.797878	0.715257	3.15096	0.054311	2.45317	0.0738431	3.64488	0.368674	1.3054	0.370066	2.52053	0.107468
ENSMUSG00000027338	Prnd	3.89267	0.361916	1.60716	0.634975	3.64266	0.23734	2.12714	0.400577	0.325738	0.999845	4.78766	0.0238067	3.15327	0.293273
ENSMUSG00000096146	Kcnj11	21.4652	0.361916	15.4024	0.307821	19.4606	0.205264	-29.99	0.00451628	-13.4344	0.988923	18.2999	0.0837614	17.6608	0.198382
ENSMUSG00000031230	Fgf16	17.6425	0.362012	-18.5843	NA	15.6132	0.224498	16.6951	NA	-24.279	0.187596	14.719	NA	12.9731	NA
ENSMUSG00000037747	Phyhipl	12.9238	0.363792	-14.5423	NA	15.5176	0.0495782	13.0678	NA	-19.2533	0.102675	12.4928	0.0424315	12.9578	0.0855313
ENSMUSG00000085779	Atcayos	21.4232	0.363792	6.07278	0.729381	-27.4944	0.0333029	-21.906	0.0563269	24.5997	0.42975	7.44324	0.606818	8.46137	0.660786
ENSMUSG00000027221	Chst1	3.06173	0.374511	0.486452	0.880419	1.90313	0.493247	2.14445	0.255629	2.55194	0.814793	2.95418	0.0986114	2.10466	0.397327
ENSMUSG00000000889	Dbh	17.6513	0.402629	23.4721	0.0383701	22.9708	0.0360538	25.3117	0.0043592	-22.1863	0.346308	-29.9931	3.94061e-05	20.2299	0.0454576
ENSMUSG00000001506	Col1a1	2.69478	0.413924	0.5916	0.810183	2.81075	0.154624	2.13346	0.176462	1.95266	0.954024	3.01459	0.0191116	2.16514	0.247791
ENSMUSG00000040258	Nxph4	4.76971	0.420132	0.154674	0.980454	2.35501	0.649413	3.78508	0.203056	5.27206	0.568142	1.50655	0.742919	3.19119	0.437312
ENSMUSG00000058975	Kcnc1	-20.2075	0.421901	13.5673	0.379802	15.6257	0.348349	17.755	0.130793	-13.5349	0.985742	18.7844	0.0737659	16.144	0.262524
ENSMUSG00000030257	Srgap3	2.33208	0.430964	0.736069	0.735775	2.1998	0.244072	2.59171	0.056375	1.69621	0.963249	2.12888	0.114846	2.27258	0.165862
ENSMUSG00000061816	Myl1	-10.2689	0.432871	4.88823	0.539174	9.87298	0.197874	8.81467	0.130324	-4.86811	0.999845	9.46397	0.0635482	7.17222	0.335486
ENSMUSG00000025658	Cnksr2	14.0584	0.435709	-16.1302	NA	13.3983	0.223379	16.8103	NA	-20.1257	0.224107	14.9806	NA	15.0752	0.0885003
ENSMUSG00000044103	Il1f9	4.47674	0.440407	3.32857	0.348179	1.74502	0.770083	4.85241	0.0664527	5.91732	0.317968	1.91475	0.622736	3.15275	0.407552
ENSMUSG00000017300	Tnnc2	-9.5481	0.446286	10.3842	0.112834	9.24572	0.197828	8.74636	0.106295	-7.22113	0.950154	9.69356	0.0353011	7.05011	0.302678
ENSMUSG00000024924	Vldlr	3.20735	0.447306	1.91923	0.456389	1.89346	0.533648	2.80769	0.147309	2.46208	0.951229	3.73778	0.019213	2.02442	0.448093
ENSMUSG00000031872	Bean1	4.01722	0.447306	0.273722	0.958814	1.47918	0.791054	3.19476	0.227651	2.8206	0.969025	2.1697	0.547614	2.93804	0.410776
ENSMUSG00000020805	Slc13a5	2.07304	0.448198	1.71235	0.278604	2.56254	0.0768239	2.82471	0.0135586	2.69019	0.398487	1.07598	0.445522	2.15438	0.114676
ENSMUSG00000111067	RP24-220H23.2	4.21824	0.450085	2.36156	NA	1.94221	0.685114	2.20876	NA	3.72583	0.922294	-1.08429	NA	3.33569	0.30028
ENSMUSG00000029378	Areg	4.64491	0.452318	2.60114	0.505555	2.1592	0.689956	3.56704	0.23897	2.71837	0.999845	-0.928909	0.861781	1.01239	0.86622
ENSMUSG00000074771	Ankef1	-16.4805	0.452672	13.8228	NA	21.4356	0.0570372	24.0356	NA	-13.8179	0.900789	14.6984	0.107236	16.2437	0.151768
ENSMUSG00000031957	Ctrb1	19.2954	0.455269	21.9876	0.116274	30	0.0131915	-13.8711	0.258205	-8.14185	0.999845	6.70371	0.657144	13.0652	0.405621
ENSMUSG00000097762	4732463B04Rik	2.67416	0.461005	2.12135	0.296226	3.15258	0.0957196	2.15221	0.170216	1.67507	0.999845	0.0477954	0.989836	2.48938	0.167305
ENSMUSG00000027456	Sdcbp2	4.56655	0.465311	1.44927	0.758725	3.39341	0.434884	2.19245	0.514346	2.98118	0.999845	1.92783	0.630159	2.61231	0.564591
ENSMUSG00000073856	Iqck	3.1626	0.475164	2.17229	0.410605	1.91872	0.555451	2.55194	0.218753	2.23702	0.999845	1.60007	0.533283	2.63105	0.30691
ENSMUSG00000008734	Gprc5b	2.73898	0.481666	1.53466	0.510757	1.14102	0.733117	2.24159	0.206525	2.14537	0.954024	3.40512	0.0190689	2.24944	0.300914
ENSMUSG00000032281	Acsbg1	5.1138	0.486814	0.0221193	0.996932	2.89103	0.598695	7.38979	0.014838	5.27133	0.777078	1.49711	0.752978	5.69074	0.126282
ENSMUSG00000046008	Pnlip	18.618	0.487161	22.2811	0.110889	30	0.0131915	-14.5373	0.2333	-8.34749	0.999845	7.69582	0.598183	8.61152	0.651138
ENSMUSG00000052180	Serpinb6c	-17.8662	0.488398	13.0496	NA	11.9494	0.488104	17.0525	NA	-16.6142	0.856056	11.4827	NA	12.9345	0.379592
ENSMUSG00000026418	Tnni1	-18.7433	0.489613	27.4782	0.0405308	-29.9906	0.0142968	15.8287	0.188725	26.3439	0.337522	17.0411	0.118549	16.6175	0.241929
ENSMUSG00000038264	Sema7a	2.31681	0.49773	2.14576	0.264001	1.58582	0.505334	1.51396	0.360616	2.10753	0.856056	3.25936	0.0146187	2.5112	0.165862
ENSMUSG00000007877	Tcap	-7.11808	0.499563	5.63183	0.304629	8.28286	0.114445	5.99572	0.162111	-2.98919	0.999845	8.8024	0.00839394	7.73776	0.0906055
ENSMUSG00000059430	Actg2	2.81538	0.499563	4.98481	0.00971196	1.5119	0.628926	1.79421	0.360925	3.48323	0.536776	5.37721	7.86469e-05	2.48916	0.275733
ENSMUSG00000019301	Hsd17b1	4.24432	0.506655	1.39104	NA	3.59107	0.362151	1.63916	0.6516	4.5136	0.793252	4.24461	0.0896804	4.52834	0.152796
ENSMUSG00000092329	Gm20388	2.56895	0.510016	2.26469	0.282073	1.94403	0.42598	2.15945	0.203056	2.49529	0.839328	1.62997	0.366879	2.37989	0.229191
ENSMUSG00000063297	Luzp2	-12.8984	0.511484	16.7146	NA	15.0054	0.152323	19.1086	0.0110128	-11.8131	0.878648	14.8066	0.0348095	14.7168	0.102368
ENSMUSG00000047511	Olfr1396	3.47453	0.511722	1.52244	NA	2.3649	0.478801	3.04429	0.159587	4.6506	0.568142	0.564583	0.87511	3.40546	0.172508
ENSMUSG00000018893	Mb	-9.3602	0.520586	5.25321	0.509061	8.69538	0.281709	11.0764	0.0498029	-5.57859	0.999845	9.02231	0.0844248	7.33365	0.324213
ENSMUSG00000097768	2310043M15Rik	2.77334	0.520816	1.45661	0.542965	2.37537	0.327873	4.81121	0.000679373	3.54662	0.648991	1.9079	0.272985	2.36045	0.270818
ENSMUSG00000050875	A730017C20Rik	-18.0557	0.523217	13.8639	NA	20.0322	0.191973	23.1367	NA	-15.7574	0.918299	14.7969	NA	15.4967	0.2904
ENSMUSG00000025488	Cox8b	-13.7473	0.525644	5.34285	0.678697	10.6946	0.412999	10.2987	0.265869	-8.58407	0.999845	8.87284	0.357539	6.52161	0.652439
ENSMUSG00000062184	Hs6st2	2.99488	0.525644	1.65552	0.567738	2.99453	0.303821	3.30623	0.117997	1.87443	0.999845	2.12034	0.431732	3.31789	0.194732
ENSMUSG00000059201	Lep	-17.973	0.528463	13.931	NA	20.9671	0.162758	23.4089	NA	-16.0017	0.915217	12.8113	NA	15.3633	0.295991
ENSMUSG00000020627	Klhl29	2.46938	0.544841	2.56625	0.223003	2.60006	0.265624	1.97662	0.276629	1.79337	0.995174	3.12168	0.0508687	2.78017	0.173634
ENSMUSG00000048065	Cyb5r2	-17.213	0.546008	-12.9572	NA	13.2094	0.439292	14.0766	NA	14.7333	0.941588	16.1522	NA	13.5724	0.363664
ENSMUSG00000104548	Gm43857	2.9944	0.551505	0.130874	0.972772	4.54359	0.0388492	3.03664	0.121837	2.34677	0.999845	0.830594	0.760225	3.43884	0.119432
ENSMUSG00000087611	4930458D05Rik	2.32843	0.554162	2.78258	0.104918	2.8048	0.126121	2.69413	0.0556268	3.17998	0.618284	0.847169	0.642579	1.86017	0.321744
ENSMUSG00000037335	Hand1	16.9717	0.558903	19.2122	NA	14.3781	0.387043	18.3801	NA	-20.606	0.661276	-16.3807	NA	14.3752	0.323385
ENSMUSG00000068196	Col8a1	2.48434	0.560045	1.52843	0.505624	3.55032	0.0717933	2.97771	0.0727941	1.85209	0.995174	3.39993	0.0170794	3.06546	0.0975819
ENSMUSG00000001020	S100a4	1.96332	0.57534	1.84805	0.302674	2.43788	0.177878	2.87707	0.0312184	3.12457	0.243759	3.71108	0.000888448	3.04413	0.031215
ENSMUSG00000024503	Spink1	4.17318	0.577188	4.81701	0.170796	7.18554	0.0170755	2.06411	0.5331	4.54966	0.804589	-1.19442	0.798319	1.33161	0.810345
ENSMUSG00000057003	Myh4	-10.7587	0.588939	12.9896	0.148264	10.9037	0.278081	9.35335	0.215827	-9.35818	0.954291	7.85796	0.311641	8.68638	0.363705
ENSMUSG00000100199	Gm20324	3.95066	0.588939	4.57681	NA	2.47766	0.597894	1.53858	0.663715	3.68942	0.954291	1.132	0.787186	2.13714	0.641268
ENSMUSG00000103217	Gm38287	10.8286	0.593497	-11.623	0.237595	11.5152	0.269842	4.22712	0.643299	14.4071	0.588767	-17.8258	0.00356376	2.27344	0.885352
ENSMUSG00000067201	H2-M9	-16.6959	0.595585	13.7474	NA	17.4442	0.278251	20.4567	NA	-15.2629	0.935947	11.6398	NA	12.7952	NA
ENSMUSG00000107696	Gm44171	3.96463	0.596226	0.740804	NA	2.32197	0.656589	2.38721	0.469677	5.09049	0.640377	0.0487561	0.999029	3.53103	0.351681
ENSMUSG00000054191	Klf1	2.22107	0.601582	2.15903	0.259229	3.09141	0.0788427	2.92868	0.0363697	1.81408	0.999845	0.414362	0.845344	2.6661	0.0978313
ENSMUSG00000087113	Gm11714	4.10472	0.602629	2.09353	NA	1.72869	0.796886	2.08409	NA	2.08361	0.999845	2.18637	NA	1.48599	0.798475
ENSMUSG00000034452	Slc24a1	3.41063	0.609099	2.05522	NA	3.04605	0.411668	0.859165	0.819649	3.55204	0.900789	2.35725	0.435236	1.7698	0.687338
ENSMUSG00000020061	Mybpc1	-8.29121	0.614521	6.56213	0.390419	10.3899	0.163096	10.8631	0.0512807	-3.8326	0.999845	9.68336	0.0512738	8.20154	0.241067
ENSMUSG00000039578	Ccser1	3.12112	0.616316	2.76015	0.379457	2.1383	0.599629	1.59203	0.585921	1.79632	0.999845	3.12745	0.251056	2.16278	0.570311
ENSMUSG00000038508	Gdf15	2.18585	0.618309	3.98973	0.025178	3.328	0.0726319	2.80787	0.07088	1.89304	0.973204	1.37772	0.451965	2.81804	0.106303
ENSMUSG00000023473	Celsr3	3.48148	0.626504	-0.0785564	NA	1.36056	0.834552	2.60859	0.365423	2.09952	0.999845	3.40501	0.222963	3.00899	0.41731
ENSMUSG00000031382	Asb11	7.09421	0.626778	4.5841	0.509323	6.35302	0.404857	-10.7803	0.0366909	-2.8345	0.999845	7.13846	0.145599	5.89094	0.394515
ENSMUSG00000007030	Vwa7	2.61727	0.636222	2.06302	0.423647	-0.0230651	0.997428	0.958205	0.701812	3.64811	0.606518	3.01953	0.0960081	2.25652	0.403968
ENSMUSG00000062309	Rpp25	2.99909	0.636222	1.10371	0.770452	2.73487	0.428433	2.883	0.232341	2.00409	0.999845	2.72296	0.295185	1.37916	0.747756
ENSMUSG00000029158	Yipf7	-15.781	0.638532	11.0792	0.482397	21.0528	0.160587	14.65	0.229074	-8.86869	0.999845	14.7152	0.205307	14.5289	0.331539
ENSMUSG00000044938	Klhl31	13.6178	0.639303	4.28923	0.788092	-15.5715	0.265942	5.96132	0.623384	-4.09471	0.999845	9.70353	0.385855	9.1241	0.545419
ENSMUSG00000052131	Akr1b7	4.06558	0.64955	5.1405	0.169175	7.56426	0.0153953	10.5031	1.0675e-05	-12.3107	0.00310876	1.4875	0.710334	6.91261	0.01517
ENSMUSG00000037994	Slc9b2	3.37202	0.650109	3.384	NA	1.6938	0.760508	2.6308	0.36165	3.67633	0.874629	3.04678	0.313268	1.77745	0.707113
ENSMUSG00000053101	Gpr141	2.15048	0.653993	2.10779	0.32902	0.538281	0.914439	2.98336	0.0712114	3.48452	0.374338	1.65809	0.419707	3.05333	0.107483
ENSMUSG00000022510	Trp63	-14.5877	0.654084	13.958	NA	24.5952	0.0502047	17.5871	NA	-12.0876	0.999845	17.2428	0.0848398	17.5007	0.173634
ENSMUSG00000033061	Resp18	-15.4271	0.654084	13.9432	NA	23.3921	0.097322	24.4467	NA	-12.302	0.999845	11.9486	NA	18.197	0.181476
ENSMUSG00000087354	4930404I05Rik	2.66434	0.654084	0.446624	0.907497	2.75442	0.327873	3.20296	0.105574	3.24749	0.832096	0.159393	0.972295	3.23261	0.170735
ENSMUSG00000095788	Sirpb1a	3.00102	0.654084	0.573932	0.900565	1.82983	0.683327	4.30027	0.0720277	3.21328	0.870979	3.71969	0.139762	5.24829	0.0383532
ENSMUSG00000052212	Cd177	2.30976	0.659429	-0.437083	0.906017	1.90347	0.500078	3.5788	0.0382278	5.16952	0.0459658	3.19206	0.0463401	2.55766	0.25732
ENSMUSG00000103693	Gm37529	3.24233	0.660807	2.08854	NA	2.50076	0.542618	0.930241	0.802637	2.90874	0.999845	1.86876	0.583267	3.39737	0.297228
ENSMUSG00000094439	Gm21969	3.52888	0.667299	0.981891	0.819448	5.88834	0.049095	5.44895	0.026044	3.30618	0.999845	-0.934326	0.804263	2.50181	0.513859
ENSMUSG00000097770	Gm26776	7.91077	0.686401	2.86407	0.770452	10.0646	0.23552	3.46835	0.646111	7.64353	0.969025	0.888339	0.935658	1.81866	0.890468
ENSMUSG00000023918	Adgrf4	4.6675	0.687223	1.67957	0.791957	3.64357	0.552769	4.47805	0.254377	2.39306	0.999845	5.04257	0.174159	1.09557	0.894719
ENSMUSG00000048636	A730049H05Rik	3.18165	0.688738	0.7433	0.886902	2.59218	0.542746	3.02418	0.277455	3.4427	0.915217	1.20195	0.781675	2.91893	0.440067
ENSMUSG00000028749	Pla2g2f	-14.6641	0.689287	13.6873	0.374556	18.3359	0.246303	25.9523	0.0181478	-12.1134	0.999845	14.5421	0.214846	19.5059	0.142119
ENSMUSG00000107970	RP23-355N5.6	2.36404	0.690818	-0.306199	0.933577	2.65591	0.274058	2.14025	0.245708	2.66431	0.963249	0.842265	0.725307	2.70669	0.193559
ENSMUSG00000097258	Gm26767	3.58605	0.690876	1.9182	NA	3.28608	0.45886	2.17803	0.5331	1.86738	0.999845	3.19244	0.336014	4.13744	0.257251
ENSMUSG00000085457	1110046J04Rik	2.6134	0.694021	1.90219	0.561022	2.53465	0.455773	3.0107	0.192367	1.94064	0.999845	4.02408	0.0633551	2.44275	0.456688
ENSMUSG00000079588	Tmem182	-12.7706	0.695083	6.97432	0.631114	11.6888	0.448086	14.9593	0.147473	-6.19484	0.999845	10.1087	0.36559	9.05976	0.555281
ENSMUSG00000032373	Car12	3.45723	0.704853	-0.974667	0.862532	1.36525	0.853229	3.43246	0.261079	2.47016	0.999845	3.00952	0.384826	2.08222	0.680281
ENSMUSG00000028341	Nr4a3	2.41187	0.707908	1.97121	0.468076	1.25633	0.759919	2.32892	0.273264	2.04021	0.999845	4.59494	0.00530421	2.89417	0.245789
ENSMUSG00000074006	Omp	2.75831	0.70822	-0.472726	NA	2.55361	0.435383	3.49212	0.0996545	2.15926	0.999845	1.47592	0.591274	2.45151	0.412581
ENSMUSG00000031802	Phxr4	5.19364	0.716281	3.07406	0.619948	2.63336	0.771066	-0.0345035	0.996241	4.79094	0.997201	0.043969	0.999952	3.59036	0.603352
ENSMUSG00000064280	Ccdc146	3.90521	0.718792	1.89354	NA	2.01264	0.774452	2.0988	0.600066	1.34587	0.999845	4.01756	0.23682	2.78229	0.595753
ENSMUSG00000052572	Dlg2	3.23676	0.720395	1.36677	0.754018	2.71593	0.540049	4.0393	0.150524	1.04965	0.999845	2.80349	0.384826	3.61686	0.311369
ENSMUSG00000025189	Cnnm1	2.65574	0.723793	2.14531	NA	1.71383	0.647168	2.01118	0.376131	2.83149	0.988923	1.48569	0.540958	2.68982	0.30298
ENSMUSG00000028927	Padi2	1.98461	0.724417	2.26613	0.306913	2.51954	0.298622	1.91276	0.310166	2.97338	0.609485	4.38026	0.00269814	3.51302	0.0620164
ENSMUSG00000032065	Tex12	2.654	0.744751	1.80583	0.538631	2.90217	0.34412	3.14399	0.140232	2.2212	0.999845	0.492964	0.884606	2.39178	0.411842
ENSMUSG00000085823	Gm13012	2.77845	0.745116	2.56929	NA	3.17935	0.363907	0.873346	0.811502	3.56328	0.832096	0.755822	0.874152	2.96017	0.368765
ENSMUSG00000042179	Pnliprp1	4.56555	0.745568	9.2747	0.0352113	14.4574	1.58909e-05	4.28001	0.29483	-6.23142	0.847761	0.943709	0.878754	4.07884	0.448503
ENSMUSG00000062081	Gm6055	3.49234	0.747986	3.00949	NA	2.36768	0.669711	1.18147	NA	4.13179	0.925118	2.07217	NA	0.934055	0.887258
ENSMUSG00000040809	Chil3	2.56666	0.753746	1.92238	0.531911	2.52203	0.457781	4.47936	0.0387297	5.45847	0.223372	0.637116	0.855239	3.37318	0.207127
ENSMUSG00000052293	Taf9	2.2153	0.753746	2.11145	0.411571	3.15697	0.217773	2.05496	0.31626	2.72718	0.909425	0.88126	0.740449	1.60108	0.589887
ENSMUSG00000055407	Map6	2.69435	0.754455	1.14902	0.770175	2.36498	0.553671	2.20345	0.419924	1.94188	0.999845	3.83587	0.119554	2.21007	0.568537
ENSMUSG00000052353	Cemip	3.04356	0.755574	-0.484157	0.929342	1.93735	0.711259	2.85872	0.334683	2.43485	0.999845	2.72511	0.4047	2.0427	0.662867
ENSMUSG00000085521	4930526A20Rik	3.09299	0.770512	1.80912	NA	3.30207	0.411668	3.48122	NA	3.09472	0.999845	1.52033	0.697612	2.62935	0.525955
ENSMUSG00000027994	Mcub	2.76194	0.780035	0.0395531	0.993762	1.36772	0.830134	3.167	0.260318	3.3961	0.915217	4.27549	0.101056	3.60684	0.300626
ENSMUSG00000031595	Pdgfrl	2.11423	0.780035	1.22614	0.680316	2.53924	0.386985	2.83483	0.168976	0.985479	0.999845	3.21753	0.0952238	2.37116	0.381623
ENSMUSG00000099519	Gm29253	3.70591	0.780035	-19.7255	7.57191e-09	7.36013	0.0612001	4.87954	0.152562	5.67635	0.787223	0.157609	0.982084	3.17637	0.525955
ENSMUSG00000037490	Slc2a12	2.37057	0.783347	1.80321	0.563703	2.68164	0.41878	2.71431	0.244389	2.47352	0.999845	3.69687	0.0683549	1.52572	0.690409
ENSMUSG00000000861	Bcl11a	2.15508	0.787696	2.21417	0.42329	1.40397	0.737248	1.96354	0.399499	3.47773	0.680658	2.66143	0.255762	3.99944	0.0863667
ENSMUSG00000030093	Wnt7a	3.4294	0.788723	1.37906	0.804188	2.6476	0.651658	-0.858937	0.86269	3.13851	0.999845	2.09274	0.634664	4.14835	0.338649
ENSMUSG00000052769	Gm9889	2.91929	0.797548	2.38002	NA	2.06327	0.700981	2.34671	0.46281	2.38538	0.999845	1.70976	0.660677	1.2508	0.827994
ENSMUSG00000048337	Npy4r	3.1274	0.797797	-1.37034	0.808071	2.20549	0.711259	-0.02745	0.99603	3.22438	0.999845	4.45114	0.152629	3.40961	0.443681
ENSMUSG00000099913	Gm28551	4.02366	0.797797	-0.570627	0.936609	7.56529	0.107222	5.39376	0.164335	7.36995	0.588767	-0.565538	0.931891	3.69492	0.508063
ENSMUSG00000054446	Cpa1	-12.1019	0.798196	22.9788	0.0987718	30	0.0131915	-16.2128	0.177346	19.225	0.780221	9.04959	0.522459	13.3958	0.387634
ENSMUSG00000033579	Fa2h	3.54959	0.80145	0.280523	NA	2.03567	0.791297	1.52764	0.741083	3.50512	0.999845	2.53807	0.569616	2.31671	0.705885
ENSMUSG00000071553	Cpa2	-9.76777	0.803222	21.3475	0.050644	15.6154	0.21102	-12.6384	0.199763	3.37816	0.999845	9.77363	0.348155	2.36834	0.908341
ENSMUSG00000091367	Gm17711	4.02944	0.803466	3.13253	NA	4.67578	0.428459	1.69222	0.745212	4.32293	0.999845	4.0898	0.343153	1.50038	0.851593
ENSMUSG00000017692	Rhbdl3	2.11928	0.80497	1.47328	0.642816	2.79716	0.374699	2.31554	0.326111	1.30957	0.999845	4.09102	0.0428424	2.04892	0.543161
ENSMUSG00000109850	Gm45692	3.91315	0.808053	2.70178	NA	3.13691	0.643603	2.75317	NA	5.67643	0.863169	0.602977	NA	1.88053	0.798475
ENSMUSG00000005148	Klf5	2.51395	0.822281	3.03602	0.3619	1.27118	0.836567	2.04906	0.486137	0.495245	0.999845	3.08024	0.267828	2.47455	0.525955
ENSMUSG00000024087	Cyp1b1	1.75945	0.828062	2.16985	0.361211	2.15077	0.426199	3.46162	0.0502082	0.0701657	0.999845	3.19532	0.0463401	2.12253	0.377867
ENSMUSG00000110079	Gm45292	3.53302	0.828062	3.20522	NA	1.80652	0.839335	2.82483	NA	3.7123	0.999845	0.770723	NA	2.4235	0.701732
ENSMUSG00000050822	Slc29a4	3.12134	0.829206	0.455564	NA	2.83953	0.610216	3.54739	0.302917	3.10754	0.999845	1.83454	0.699557	3.94822	0.363123
ENSMUSG00000074183	Gsta1	3.38824	0.829206	0.865412	NA	5.24884	0.271157	4.44079	0.2171	2.43459	0.999845	0.0516639	0.999916	3.41516	0.511428
ENSMUSG00000000983	Wfdc18	3.0896	0.832468	3.17425	0.473776	5.42661	0.20472	1.20711	0.792939	1.76945	0.999845	6.56057	0.0187887	4.63508	0.256491
ENSMUSG00000015484	Fam163a	3.33938	0.833597	4.72937	NA	2.95678	0.626436	0.86684	0.867699	4.35611	0.954988	1.41579	0.800113	2.82194	0.621118
ENSMUSG00000106329	Gm10652	3.78596	0.8348	2.17381	NA	2.96395	0.688839	-0.942965	0.874485	2.89681	0.999845	-0.230029	0.97985	2.70328	0.691015
ENSMUSG00000044550	Tceal3	3.45734	0.836852	-16.7359	NA	2.98081	0.64223	4.46345	0.23611	-11.4294	0.0495645	3.28914	0.426032	2.50938	0.685833
ENSMUSG00000056296	Synpr	5.40864	0.837549	2.8276	NA	1.63774	0.928925	3.75815	NA	3.94883	0.999845	0.790314	NA	2.9909	NA
ENSMUSG00000097386	9130213A22Rik	3.12586	0.840685	0.552609	NA	1.03726	0.92416	2.52377	NA	3.30508	0.999845	2.17532	NA	2.13105	0.719479
ENSMUSG00000104427	Gm38368	3.80983	0.841697	2.52852	NA	2.36319	0.7909	-0.155447	NA	2.37982	0.999845	0.466682	NA	2.04072	0.792446
ENSMUSG00000041534	Rbp3	2.44356	0.842615	-0.471799	NA	0.324233	0.979997	2.30287	0.44084	2.56535	0.999845	2.54421	0.44544	2.4562	0.556531
ENSMUSG00000008658	Rbfox1	-5.98638	0.843466	4.30434	0.630411	7.58459	0.418816	5.35785	0.451496	-1.71365	0.999845	8.70361	0.150799	8.08407	0.315483
ENSMUSG00000074178	Gm10638	2.36897	0.853155	3.53552	NA	2.13399	0.640189	1.30009	0.700802	2.22325	0.999845	2.50284	0.410802	1.06411	0.843742
ENSMUSG00000053461	Hhipl2	1.62079	0.857414	3.58197	0.0558861	2.93097	0.180955	3.29916	0.0399504	2.42149	0.935947	1.21027	0.578575	2.04632	0.359982
ENSMUSG00000005045	Chd5	2.68815	0.863599	1.12359	0.84174	1.62033	0.823344	3.03483	0.362143	3.33544	0.996553	2.65448	0.497083	2.52929	0.617624
ENSMUSG00000060600	Eno3	1.71044	0.865295	2.66788	0.284618	2.23243	0.445492	1.86496	0.37394	2.26145	0.991167	5.98504	1.54127e-05	3.01249	0.184213
ENSMUSG00000062007	Hsh2d	2.03606	0.865295	0.393552	0.94039	1.06283	0.863936	3.04171	0.218999	2.52024	0.997201	2.11791	0.500438	3.6829	0.210925
ENSMUSG00000020475	Pgam2	2.7159	0.869392	2.73582	0.519162	1.44943	0.849571	-0.795041	0.860179	4.86776	0.848157	6.58604	0.00610455	3.39897	0.425588
ENSMUSG00000027871	Hsd3b1	2.94473	0.87168	2.44959	0.619496	3.75303	0.470102	11.8853	1.34379e-05	-8.64347	0.297013	-2.08	0.62382	4.8493	0.241929
ENSMUSG00000024411	Aqp4	2.09801	0.872687	2.81264	0.354631	0.379735	0.969476	2.62649	0.276285	2.84567	0.999845	2.36759	0.31028	1.65799	0.669278
ENSMUSG00000108738	Gm44777	1.62144	0.882204	1.64936	0.533847	3.48012	0.157703	2.40269	0.22608	3.26188	0.766184	2.6174	0.154852	3.2279	0.139373
ENSMUSG00000031312	Itgb1bp2	3.73451	0.885082	2.14429	0.753714	1.33845	0.9235	-0.233674	0.975033	5.23727	0.991167	6.69693	0.0938769	3.74596	0.585065
ENSMUSG00000032036	Kirrel3	2.20618	0.885152	2.34273	0.531853	2.17667	0.661216	-0.700399	0.870705	2.96183	0.99095	2.23997	0.537499	1.69181	0.73708
ENSMUSG00000020125	Elane	2.39745	0.889547	-0.925579	0.872986	0.753977	0.940584	4.80298	0.095198	7.74721	0.107868	2.57324	0.450971	2.36708	0.621234
ENSMUSG00000106082	4930404A12Rik	3.07287	0.893145	4.12634	0.412156	2.71758	0.707627	0.595695	0.923879	3.45657	0.999845	0.0286584	0.999952	3.1717	0.605397
ENSMUSG00000043795	Prr33	2.11909	0.897411	1.18295	0.789956	2.16927	0.651542	1.24066	0.719534	3.93204	0.847761	7.06144	0.000810532	3.88436	0.251472
ENSMUSG00000038665	Dgki	2.26571	0.900108	0.402977	NA	2.40624	0.620265	1.7631	NA	3.05298	0.999845	2.47449	0.474935	2.93282	0.46641
ENSMUSG00000098708	Gm27252	1.8432	0.900834	6.70244	0.000814032	3.1852	0.263685	4.3896	0.0217539	4.91541	0.415554	1.9071	0.401686	3.89137	0.074221
ENSMUSG00000074398	Gm15441	2.0659	0.902641	3.63403	NA	0.895345	0.903374	3.1322	0.222527	3.1823	0.973136	0.203576	0.972395	3.45119	0.272704
ENSMUSG00000034532	Fbxo16	4.44459	0.909347	2.13084	NA	1.55919	0.937603	2.01241	NA	2.47524	0.999845	2.57012	NA	1.29633	NA
ENSMUSG00000021219	Rgs6	2.02945	0.910461	2.04854	NA	3.80017	0.272842	0.970613	0.791701	2.69284	0.999845	4.24765	0.0636291	1.97998	0.643238
ENSMUSG00000000308	Ckmt1	2.1053	0.912551	0.322001	0.952101	3.00788	0.477124	0.777198	0.840425	4.21863	0.841196	2.41802	0.439333	2.30378	0.59137
ENSMUSG00000032118	Fez1	1.90273	0.913162	2.88082	0.363046	2.0694	0.630163	3.345	0.185494	2.58982	0.999845	3.2375	0.190797	1.53024	0.72859
ENSMUSG00000068697	Myoz1	6.28995	0.914811	4.76842	0.698154	-13.4315	0.238307	4.95655	0.61606	-6.03651	0.999845	8.51606	0.342158	6.50241	0.627333
ENSMUSG00000074899	Sptbn5	2.84918	0.921057	1.82358	NA	2.24048	0.786325	1.08057	0.844278	3.81395	0.999845	3.0936	0.500826	2.478	0.711537
ENSMUSG00000020059	Sycp3	3.23362	0.921247	3.18575	NA	4.45863	0.510239	1.80771	NA	2.44829	0.999845	0.0518048	0.999952	2.21457	0.78486
ENSMUSG00000092283	Gm20412	-2.38094	0.923709	0.0725482	0.990837	5.19737	0.160405	4.02007	0.167066	4.20862	0.877376	3.01919	0.317092	3.74022	0.303295
ENSMUSG00000044288	Cnr1	2.56352	0.923835	-14.874	9.93356e-05	3.48439	0.54037	2.97458	0.452563	1.81623	0.999845	2.4597	0.594071	3.91576	0.432795
ENSMUSG00000021464	Ror2	1.99061	0.924612	2.72531	0.473485	2.8922	0.520411	4.45553	0.120448	1.1495	0.999845	3.93909	0.188004	2.60027	0.555477
ENSMUSG00000108162	Gm20589	2.87469	0.925008	1.02192	NA	1.69043	0.870151	2.08066	NA	2.75462	0.999845	3.05452	NA	2.22612	NA
ENSMUSG00000026443	Lrrn2	2.24161	0.926253	1.09087	0.848927	2.78212	0.613866	4.04805	0.225388	1.31168	0.999845	5.98604	0.0357472	2.97265	0.544969
ENSMUSG00000057280	Musk	4.20723	0.926628	1.54161	0.880419	-0.991486	0.967718	3.98579	0.557413	3.45799	0.999845	4.24089	0.554078	2.10843	0.857222
ENSMUSG00000001773	Folh1	4.95201	0.926898	2.27613	NA	-13.6503	0.11495	9.43404	0.180134	-9.83601	0.899388	3.05488	0.749663	3.21254	0.807589
ENSMUSG00000067768	Xlr4b	1.60508	0.928013	2.46153	0.413933	2.42387	0.494881	2.78251	0.247941	2.237	0.999845	1.06421	0.789102	3.64129	0.188759
ENSMUSG00000027887	Sypl2	3.91994	0.928422	2.84169	0.728536	6.65725	0.407629	1.81787	0.808556	-3.01087	0.999845	8.5486	0.0797311	5.93887	0.428843
ENSMUSG00000028417	Tal2	3.18853	0.930379	2.85651	NA	1.72988	0.889973	1.14002	NA	3.57213	0.999845	4.33081	0.382754	2.98763	0.70093
ENSMUSG00000000794	Kcnn3	2.25738	0.930804	2.12597	0.649526	1.82939	0.797897	0.872186	0.849249	2.13248	0.999845	4.95827	0.102073	2.11539	0.709315
ENSMUSG00000044405	Adig	-6.26663	0.934682	3.28595	NA	9.47463	0.508486	9.49761	0.331214	-3.72628	0.999845	5.06447	0.669146	4.64215	0.783104
ENSMUSG00000055003	Lrtm2	2.30948	0.93484	2.21515	0.651912	4.95374	0.287724	2.30975	0.559582	2.93849	0.999845	-0.193275	0.980842	1.32513	0.847574
ENSMUSG00000056738	A730036I17Rik	2.73713	0.945321	4.52683	NA	1.79705	0.867416	1.95083	NA	3.72916	0.999845	2.7473	NA	3.06457	0.659413
ENSMUSG00000070806	Zmynd12	2.45724	0.945321	2.92165	NA	3.5395	0.555055	2.18032	0.62202	4.14784	0.999845	-1.01375	0.86622	1.59706	0.825495
ENSMUSG00000107355	AI839979	1.49363	0.950221	2.52309	0.436372	0.980379	0.883451	2.0746	0.456193	2.36597	0.999845	2.4199	0.443265	2.80955	0.42271
ENSMUSG00000073125	Xlr3b	2.03331	0.951036	4.50159	0.245788	2.81363	0.60062	1.26881	0.770211	1.20254	0.999845	3.41684	0.340487	3.76417	0.37961
ENSMUSG00000105609	Gm42501	1.67236	0.951223	2.03053	NA	2.65882	0.486087	2.99501	0.239485	3.29332	0.963249	0.754882	0.852858	2.31489	0.535237
ENSMUSG00000087518	Gm13561	3.88841	0.952908	2.61316	NA	3.12547	0.828581	1.66762	NA	6.18741	0.999845	0.801831	NA	4.14602	NA
ENSMUSG00000002104	Rapsn	1.69788	0.955491	2.9137	0.440866	2.77801	0.54037	1.71099	0.623224	2.06565	0.999845	6.15781	0.0099391	4.31599	0.210628
ENSMUSG00000021675	F2rl2	1.28727	0.955902	1.5178	0.645209	2.33067	0.471206	3.3747	0.11034	3.58168	0.591436	3.00903	0.192934	3.23407	0.219166
ENSMUSG00000024112	Cacna1h	2.46369	0.95632	3.7117	0.506278	1.55891	0.891537	5.0912	0.240333	-13.8598	0.0182767	3.1357	0.548258	4.74605	0.4029
ENSMUSG00000031189	Aff2	1.68471	0.959009	2.01329	0.641402	2.49325	0.618993	-0.158016	0.975175	2.33947	0.999845	3.23431	0.333217	2.12884	0.670534
ENSMUSG00000085207	Gm11767	2.49979	0.963283	2.89826	NA	2.46577	0.786337	2.5663	NA	3.41045	0.999845	1.07508	NA	1.39111	NA
ENSMUSG00000043753	Dmrta1	1.14073	0.964175	3.39833	0.0628639	2.78243	0.199393	3.10851	0.0450053	3.36206	0.787787	1.57805	0.348155	3.50571	0.0302826
ENSMUSG00000108542	Gm44834	2.82164	0.965318	2.46983	NA	2.00579	0.877004	0.74631	NA	4.38987	0.999845	0.060771	NA	3.14683	NA
ENSMUSG00000073375	Lrrc30	-6.49253	0.967229	10.4035	0.510619	9.35076	0.648737	12.678	0.309291	-1.83577	0.999845	12.8417	0.297256	13.6263	0.376349
ENSMUSG00000057605	Gm6807	2.76605	0.967292	2.5665	NA	1.77761	0.896616	2.7782	NA	3.43656	0.999845	0.0631502	NA	3.0349	NA
ENSMUSG00000027748	Trpc4	2.69388	0.972987	2.89708	NA	0.338946	0.99036	3.52656	NA	2.36611	0.999845	2.86814	NA	0.672162	0.957039
ENSMUSG00000045259	Klhdc9	2.41079	0.975759	1.02739	NA	4.43758	0.553951	3.57823	0.495359	4.19048	0.999845	0.77678	0.926591	3.10066	0.695309
ENSMUSG00000012819	Cdh23	1.52737	0.975893	1.61274	0.732134	2.1525	0.702397	2.47096	0.465776	2.99322	0.999845	4.04247	0.188595	3.37873	0.42271
ENSMUSG00000046167	Gldn	2.88924	0.978577	1.83438	NA	2.08488	0.897189	2.7738	NA	1.76181	0.999845	2.32718	0.785204	2.97169	0.783648
ENSMUSG00000035606	Ky	3.1897	0.982629	2.01786	NA	1.17017	0.964842	1.04273	0.918908	3.77911	0.999845	4.74696	0.555086	2.58116	0.844528
ENSMUSG00000055368	Slc6a2	2.30773	0.983565	0.930363	NA	3.27882	0.720583	4.06552	0.44084	-9.90229	0.504951	3.68341	0.523919	2.37139	0.792446
ENSMUSG00000026149	Tm4sf20	3.58381	0.984507	0.761004	NA	4.22859	0.800573	0.207848	0.98606	3.40707	0.999845	4.8175	0.614372	3.38717	0.818299
ENSMUSG00000055489	Ano5	1.78826	0.984527	2.88786	0.575735	4.44669	0.415469	0.784073	0.884114	2.48238	0.999845	6.85185	0.0252037	3.60517	0.50228
ENSMUSG00000083827	Gm15712	3.09483	0.986142	2.60345	NA	2.61943	0.885708	0.888661	NA	3.49581	0.999845	0.785089	NA	3.08206	NA
ENSMUSG00000050505	Pcdh20	2.4321	0.986686	4.85017	NA	2.7345	0.822708	5.58199	0.324146	-11.1958	0.467662	2.28805	0.763436	1.9989	0.850154
ENSMUSG00000098207	Arl14	2.37542	0.987818	1.00207	NA	2.84578	0.811288	1.7865	NA	3.87468	0.999845	2.66525	0.712153	3.82182	0.665652
ENSMUSG00000059213	Ddn	2.63203	0.997717	2.01403	NA	0.855918	0.977974	2.42572	NA	2.20985	0.999845	0.0490064	NA	2.1384	NA
ENSMUSG00000034730	Adgrb1	1.3901	0.997994	0.437974	NA	2.48403	0.712884	2.53186	NA	2.45576	0.999845	2.80828	NA	2.18596	0.72859
ENSMUSG00000026347	Tmem163	1.30084	0.998332	3.33985	NA	3.1939	0.564664	2.93758	NA	2.6843	0.999845	1.42898	NA	2.79156	0.61013
ENSMUSG00000037202	Prf1	1.45333	0.998332	3.35786	NA	3.88556	0.520341	2.38621	NA	3.98099	0.999845	0.0567915	NA	2.34838	0.7306
ENSMUSG00000085069	Gm13111	1.88265	0.998332	2.5658	NA	4.07961	0.638995	0.855488	NA	3.43365	0.999845	3.13736	NA	2.77376	NA
ENSMUSG00000020676	Ccl11	1.10165	0.998976	3.30572	0.421748	1.60985	0.823421	3.25817	0.334033	2.33471	0.999845	4.34176	0.170539	2.17269	0.685266
ENSMUSG00000099568	Gm28513	1.71414	0.998976	1.24782	NA	3.92032	0.630163	2.52125	NA	3.21662	0.999845	2.4144	NA	3.57251	0.642387
ENSMUSG00000009185	Ccl8	0.0368277	0.999845	3.27718	0.498575	2.09955	0.785023	3.13027	0.434451	0.0148477	0.999845	4.8451	0.193288	4.56602	0.333212
ENSMUSG00000019848	Popdc3	2.02701	0.999845	3.04426	0.878523	1.93032	0.967393	0.921422	0.960674	4.01141	0.999845	5.10663	0.750988	2.31694	0.927658
ENSMUSG00000021303	Gng4	0.596958	0.999845	3.48591	NA	2.75515	0.810872	3.39845	NA	1.77774	0.999845	3.83968	0.537499	2.01687	0.844317
ENSMUSG00000024366	Gfra3	0.983618	0.999845	2.65155	NA	3.42625	0.867416	4.03372	0.684452	2.27579	0.999845	5.30123	0.597127	1.75723	0.92102
ENSMUSG00000025141	Myadml2	3.30669	0.999845	2.71348	NA	1.43384	0.978116	0.994321	0.958303	3.69399	0.999845	6.61278	0.658	2.41689	0.925277
ENSMUSG00000026818	Cel	-3.38983	0.999845	18.8203	0.194902	30	0.0131915	-2.39029	0.884533	19.9547	0.750535	6.16739	0.690242	12.766	0.424415
ENSMUSG00000029644	Pdx1	2.15005	0.999845	2.10428	NA	4.02801	0.899887	0.321759	NA	2.43471	0.999845	2.73985	NA	1.47946	0.958083
ENSMUSG00000038421	Fcrla	-0.266431	0.999845	2.4889	0.556155	2.19623	0.696293	2.70267	0.413412	4.23839	0.856056	0.752697	0.894949	3.6112	0.366991
ENSMUSG00000042254	Cilp	-0.765618	0.999845	3.43683	0.347644	4.39247	0.250391	4.87033	0.0799182	1.39647	0.999845	6.40765	0.00417118	2.44533	0.570918
ENSMUSG00000042451	Mybph	0.929062	0.999845	0.753325	NA	2.55185	0.867416	3.8853	0.578289	3.07507	0.999845	5.03801	0.47006	3.443	0.750226
ENSMUSG00000043488	Frmd8os	0.699825	0.999845	3.46247	NA	2.05811	0.812639	2.57715	NA	2.18717	0.999845	1.19233	NA	2.14254	0.758887
ENSMUSG00000050222	Il17d	0.942545	0.999845	2.46146	NA	3.93897	0.393983	1.5251	0.710599	2.96086	0.999845	4.01047	0.213921	2.20611	0.684907
ENSMUSG00000062329	Cytl1	0.419733	0.999845	3.51859	NA	2.70113	0.820591	0.0736424	0.992783	2.09728	0.999845	3.44518	0.596489	2.92475	0.757066
ENSMUSG00000067121	Gm7027	1.37568	0.999845	2.88469	NA	2.3498	0.825588	1.29966	NA	2.78069	0.999845	3.31667	NA	2.29377	NA
ENSMUSG00000067242	Lgi1	1.20154	0.999845	2.16199	NA	2.18248	0.926618	0.386884	0.974761	2.55645	0.999845	5.90874	0.510029	2.66276	0.859227
ENSMUSG00000075394	Hoxc4	1.06524	0.999845	2.65126	0.603224	3.16802	0.607216	4.72387	0.208159	1.18362	0.999845	4.16556	0.290818	2.31876	0.71659
ENSMUSG00000078173	Lenep	1.44994	0.999845	1.08139	NA	2.59412	0.868952	3.39046	0.647034	2.87636	0.999845	3.16867	0.699757	4.38054	0.670209
ENSMUSG00000078719	Msmp	1.37975	0.999845	1.03721	NA	3.24547	0.722404	2.27808	NA	2.78594	0.999845	3.22127	NA	3.24837	0.687338
ENSMUSG00000085720	Gm7854	0.467975	0.999845	3.50765	NA	2.57409	0.513337	2.64398	0.326442	1.88855	0.999845	2.19327	0.482927	2.55756	0.487157
ENSMUSG00000086298	Gm11716	2.04621	0.999845	2.68725	NA	1.398	0.978611	0.967865	0.959337	4.49283	0.999845	6.12599	0.688705	2.28845	0.929435
ENSMUSG00000095298	Gm12407	1.77334	0.999845	3.66413	NA	2.22263	0.929565	2.81268	NA	4.14767	0.999845	2.2176	NA	1.52082	NA
ENSMUSG00000097142	Gm26778	-0.727215	0.999845	-0.289958	0.987707	5.68107	0.762423	5.4519	0.620299	2.95666	0.999845	4.00297	0.757946	6.11451	0.695645
ENSMUSG00000097367	Gm26718	1.8948	0.999845	0.732415	0.954546	6.62806	0.537978	6.22246	0.393789	3.33712	0.999845	7.4475	0.299652	6.84358	0.478634
ENSMUSG00000104208	Gm37401	0.862626	0.999845	0.711501	0.921028	7.34774	0.0969376	6.20519	0.0871769	3.00555	0.999845	7.45516	0.0157123	6.47385	0.12142
ENSMUSG00000108596	Itgam	0.49625	0.999845	0.48074	0.960999	4.40511	0.594006	3.68594	0.511963	4.42145	0.999845	2.51666	0.713345	3.67377	0.652042
ENSMUSG00000110136	Gm45785	1.61417	0.999845	3.79679	NA	3.0213	0.937868	2.99164	NA	3.08798	0.999845	1.25629	NA	2.10814	NA
ENSMUSG00000031104	Rab33a	3.5456	NA	3.65142	NA	2.21918	NA	1.13303	NA	3.95363	0.999845	1.27245	NA	2.82252	NA
ENSMUSG00000033342	Plppr5	2.55106	NA	2.43085	NA	2.68553	NA	2.07718	NA	3.14391	0.999845	0.78113	NA	1.93218	NA
ENSMUSG00000035429	Ptprh	3.72433	NA	1.9744	NA	2.17189	NA	2.08466	NA	4.14776	0.999845	0.0708602	NA	3.217	NA
ENSMUSG00000085242	Gm11537	2.18248	NA	1.67057	NA	3.18793	NA	3.03679	NA	3.81993	0.999845	0.0671155	NA	2.80156	NA
ENSMUSG00000086047	9530046B11Rik	2.11283	NA	3.229	NA	2.34806	NA	1.01374	NA	3.73021	NA	0.787453	NA	2.26532	NA
ENSMUSG00000086527	Gm15856	1.70576	NA	3.0046	NA	2.13046	NA	0.733732	NA	3.20589	0.999845	2.54148	NA	2.46926	NA
ENSMUSG00000093673	Gm20644	2.13137	NA	3.24668	NA	2.80634	NA	1.85347	NA	3.75401	NA	0.0667186	NA	2.55942	NA
ENSMUSG00000102571	Gm37967	2.19163	NA	3.2752	NA	3.2326	NA	1.9112	NA	3.83172	0.999845	0.0672423	NA	2.58663	NA
ENSMUSG00000036136	Fam110c	3.487	0.00512034	2.55105	0.0402839	1.33231	0.411668	2.4852	0.0146181	2.30018	0.501446	0.978546	0.439623	1.25707	0.390192
ENSMUSG00000038775	Vill	3.03001	0.00742335	2.14199	0.0610549	1.74226	0.174954	2.47632	0.00529812	3.3374	0.00944827	0.0692532	0.975423	1.55454	0.181169
ENSMUSG00000000320	Alox12	2.83546	0.00878054	1.25409	0.331445	1.84868	0.118418	2.47146	0.00307961	3.48886	0.00310876	2.14337	0.00571199	1.94813	0.0510098
ENSMUSG00000040653	Ppp1r14c	-15.377	0.0192137	2.63387	0.733066	2.65245	0.819504	2.31113	0.71555	-13.2206	0.197909	4.32102	0.459558	1.73068	0.864608
ENSMUSG00000062296	Trank1	21.5436	0.0364726	-9.52065	NA	13.7736	0.194576	22.8029	0.000857869	-8.92851	0.997201	-12.9404	0.0782741	18.5442	0.0147203
ENSMUSG00000054200	Ffar4	4.35824	0.0445172	3.56137	0.0624023	1.80576	0.493247	2.39477	0.165085	2.99345	0.741564	0.923826	0.696608	1.95863	0.390192
ENSMUSG00000036027	1810046K07Rik	3.35286	0.0553899	1.11522	0.500816	3.32094	0.00804626	3.37564	0.000852708	1.82593	0.999845	0.462848	0.770354	2.57335	0.0323164
ENSMUSG00000041272	Tox	2.92692	0.062766	3.46279	0.00348807	2.51555	0.0513782	1.9549	0.0800379	1.32132	0.999845	0.366461	0.825268	2.03901	0.0989761
ENSMUSG00000019987	Arg1	3.57724	0.0688099	2.27618	0.198945	2.04915	0.30036	2.11153	0.141282	1.3681	0.999845	0.389797	0.857301	1.8157	0.31035
ENSMUSG00000089929	Bcl2a1b	2.50554	0.0691057	1.96211	0.11733	1.90782	0.157636	2.33199	0.0197231	2.16068	0.343045	1.56221	0.17391	2.93541	0.00162584
ENSMUSG00000021768	Dusp13	-12.8107	0.0793483	3.39727	0.634167	7.60939	0.270302	-13.6953	0.00341799	-6.50796	0.954291	7.48463	0.106748	6.01756	0.365377
ENSMUSG00000025243	Slc6a20b	-11.9994	0.0793483	-0.999437	0.903891	11.3811	0.0208077	8.19068	0.0694455	7.09499	0.863169	-1.95412	0.775729	5.57228	0.354337
ENSMUSG00000025089	Gfra1	2.77493	0.0900816	2.68588	0.0420956	2.08068	0.15701	2.04035	0.0695163	1.15082	0.999845	0.672849	0.641817	1.78443	0.180829
ENSMUSG00000023328	Ache	2.96539	0.108787	1.78819	0.259463	1.66774	0.369261	1.99444	0.117017	4.61684	0.00410115	2.60017	0.00919482	2.95881	0.0129266
ENSMUSG00000042429	Adora1	2.94261	0.109502	2.95108	0.0396097	1.83163	0.286273	2.06085	0.0961112	2.19924	0.722183	0.220863	0.915691	1.31038	0.450295
ENSMUSG00000037625	Cldn11	-11.2568	0.11109	-8.26821	0.173831	15.3443	0.000272408	17.6257	9.57591e-07	-10.9432	0.301689	15.0268	6.89759e-06	15.3781	3.50813e-05
ENSMUSG00000078607	1810010H24Rik	2.6753	0.111891	2.40916	0.0549552	2.66745	0.0238656	2.15613	0.0392392	1.38179	0.999845	0.680721	0.605597	1.99038	0.0950633
ENSMUSG00000060459	Kng2	2.54183	0.117831	2.21184	0.0905369	2.19165	0.0971417	2.4947	0.014838	1.9329	0.705124	0.739556	0.584421	1.74379	0.170034
ENSMUSG00000049971	Glt1d1	3.09799	0.119047	1.92158	0.261396	2.94514	0.0521103	2.10914	0.112935	1.87322	0.932368	-0.14922	0.948668	2.43531	0.0898849
ENSMUSG00000044258	Ctla2a	2.22116	0.121601	1.74679	0.140865	1.10456	0.448764	2.13241	0.0198242	2.28908	0.256954	2.29639	0.0025207	1.37889	0.241799
ENSMUSG00000037390	Muc3	26.4561	0.136403	-18.653	0.204898	24.7789	0.0684616	-29.9797	0.00452903	-16.9601	0.875973	8.50619	0.548841	19.4117	0.146214
ENSMUSG00000078817	Nlrp12	2.81352	0.180798	2.60102	0.0927489	1.78606	0.324366	3.09495	0.00893947	0.807907	0.999845	0.975163	0.529704	2.03449	0.175447
ENSMUSG00000079014	Serpina3i	2.60588	0.180798	1.57166	0.343358	1.3745	0.48138	2.51688	0.038313	2.25615	0.61493	1.46759	0.322581	2.03933	0.175707
ENSMUSG00000032311	Nrg4	3.26311	0.181716	2.35856	0.211595	1.1107	0.690046	2.77105	0.059251	1.99719	0.954988	1.06272	0.56349	2.08758	0.26021
ENSMUSG00000025161	Slc16a3	2.54083	0.190366	0.286365	0.895449	1.3051	0.488104	2.29966	0.0524732	2.8442	0.226741	2.69436	0.00816718	1.60337	0.303901
ENSMUSG00000074445	Sprr2a3	25.0312	0.191046	-17.4366	0.242245	21.9442	0.137621	-29.9842	0.00452903	-15.5626	0.925118	6.54719	0.667044	19.2808	0.151018
ENSMUSG00000011305	Plin5	2.50138	0.194717	3.00981	0.02097	2.09936	0.161177	1.86399	0.109849	2.06135	0.744591	0.743841	0.605344	1.75988	0.198213
ENSMUSG00000031710	Ucp1	-20.7049	0.194717	-18.2386	0.120759	23.7976	0.0194563	26.2514	0.00178508	-13.9879	0.875973	10.9146	0.282265	19.1955	0.0536014
ENSMUSG00000029596	Sdsl	2.95612	0.204674	3.4972	0.0253784	1.85899	0.348349	2.23205	0.107828	2.34879	0.784339	0.798547	0.650543	1.43745	0.460124
ENSMUSG00000056812	St8sia3	4.06997	0.217178	2.06527	0.424924	2.00576	0.521034	1.58317	0.476472	3.41055	0.793252	1.65077	0.456654	1.79371	0.542223
ENSMUSG00000025955	Akr1cl	24.4153	0.222023	7.64808	0.648967	-17.6849	0.271833	30	0.00411729	-10.7075	0.999845	-19.8364	0.0565438	16.9737	0.226152
ENSMUSG00000063821	Dupd1	16.6704	0.229235	-10.0131	NA	17.7293	0.0513782	-15.793	NA	-11.169	0.909425	16.9917	0.00821145	15.3234	0.0707717
ENSMUSG00000003411	Rab3b	3.28241	0.234412	1.62839	0.446351	0.855158	0.815793	0.686794	0.740989	3.80755	0.297392	2.36116	0.097378	2.2937	0.238171
ENSMUSG00000074673	Ttll9	3.94847	0.243424	0.56514	0.862051	2.1733	0.449095	2.98108	0.105149	2.16595	0.999845	-0.333987	0.916334	1.71322	0.544199
ENSMUSG00000053310	Nrgn	2.38466	0.244624	1.3976	0.374639	1.3915	0.435661	2.40868	0.0315237	4.1978	0.00381782	2.70381	0.00387007	1.14418	0.519856
ENSMUSG00000021125	Arg2	2.74449	0.264446	2.75466	0.0919551	1.82211	0.372084	2.20376	0.120391	2.7763	0.491079	1.72825	0.264459	1.62559	0.397857
ENSMUSG00000042638	Gucy2c	2.8279	0.267676	1.24302	0.520583	2.57811	0.151708	2.92035	0.0278303	2.59079	0.698293	1.53374	0.293719	1.94694	0.25732
ENSMUSG00000034427	Myo15b	2.37583	0.270709	2.2145	0.120946	2.18492	0.150228	1.30769	0.298662	2.27747	0.635349	0.241597	0.902821	1.66457	0.250812
ENSMUSG00000046856	Gpr1	-16.2095	0.270709	-11.7916	NA	16.9859	0.0704361	17.5902	NA	-15.0479	0.628012	14.6726	NA	13.1494	NA
ENSMUSG00000028179	Cth	2.73434	0.281817	2.61476	0.117859	2.68535	0.116849	2.41846	0.07615	-0.229656	0.999845	-0.0454028	0.989612	1.83788	0.288484
ENSMUSG00000022871	Fetub	2.24455	0.281945	2.29875	0.0906156	2.00931	0.173577	2.37978	0.0278981	1.25595	0.999845	0.749839	0.59485	1.93182	0.132803
ENSMUSG00000034918	Cdhr2	3.42942	0.2916	-0.688284	0.824606	3.7143	0.0692593	2.27137	0.202918	2.25991	0.981436	0.229526	0.938657	1.54711	0.556644
ENSMUSG00000059654	Reg1	22.6919	0.292618	22.1705	0.113937	30	0.0131915	-12.3052	0.326111	-7.32552	0.999845	-13.8104	0.255544	17.8946	0.190255
ENSMUSG00000089675	Ugt1a8	22.6118	0.298651	-17.2006	0.250043	26.7406	0.0394244	23.8368	0.0324627	-16.5298	0.892487	-29.9972	0.000819699	21.8097	0.0795864
ENSMUSG00000022225	Cma1	-10.9377	0.306229	-9.51233	0.182373	17.5963	0.000541527	21.593	3.87092e-07	-9.50427	0.755918	17.2935	1.01122e-05	15.1954	0.00164753
ENSMUSG00000022589	Cyp11b2	-22.4064	0.324038	27.729	0.0383099	22.7082	0.114445	29.9981	0.00409249	-17.4228	0.853936	-29.9883	0.000819699	21.3864	0.0901074
ENSMUSG00000049350	Zg16	22.2619	0.32497	20.3033	0.159756	30	0.0131915	-10.7987	0.396165	-6.21766	0.999845	10.261	0.448151	-8.90242	0.640123
ENSMUSG00000028020	Glrb	-12.9116	0.329964	4.95134	NA	3.52367	0.814426	7.10725	0.315368	-11.8765	0.71039	1.8983	0.85353	3.28597	0.791896
ENSMUSG00000032098	Treh	3.11339	0.332043	3.52457	0.0644554	2.9574	0.160405	1.38903	0.446225	2.4097	0.897446	-0.43122	0.871121	1.19674	0.657964
ENSMUSG00000053964	Lgals4	2.61916	0.335778	2.41116	0.156786	1.67744	0.409421	0.673074	0.691102	2.49182	0.738433	0.215959	0.926155	2.3008	0.141099
ENSMUSG00000090860	Gm17134	21.9619	0.338983	-12.2766	NA	24.0325	0.0830139	19.0025	0.102471	-15.2409	0.935947	-18.6597	0.0800484	14.3687	0.340253
ENSMUSG00000107314	Gm20488	21.9099	0.340486	-13.9001	NA	23.0694	0.104852	17.938	0.126846	-18.5357	0.80572	-22.4127	0.0236748	13.8829	0.365906
ENSMUSG00000110282	B930086L07Rik	4.76017	0.345524	1.87086	NA	1.79903	0.750078	2.71697	0.354237	4.43297	0.754506	0.764822	0.880549	3.1426	0.391186
ENSMUSG00000061878	Sphk1	2.62638	0.346405	2.41875	0.176915	1.94367	0.351259	1.69099	0.274558	2.563	0.619033	1.44698	0.424826	2.32591	0.181285
ENSMUSG00000026581	Sell	2.59479	0.361916	0.0128462	0.996466	1.6771	0.435841	3.81918	0.00207588	4.58842	0.0148117	1.96495	0.166338	3.03212	0.036554
ENSMUSG00000087002	Gm16277	-21.5118	0.361916	-16.4133	0.273091	29.9318	0.0131915	-28.8876	0.00664222	29.9975	0.160117	28.0309	0.00169419	28.6124	0.00674072
ENSMUSG00000045569	Mc2r	-21.3925	0.372411	-17.4851	0.240543	19.9659	0.193615	29.9136	0.00419883	-14.1865	0.967856	11.6754	0.365434	21.1359	0.0968723
ENSMUSG00000031963	Bmper	2.20582	0.373014	3.81626	0.00247088	2.10483	0.188668	2.99718	0.00705355	1.99265	0.776371	1.4887	0.244376	1.48626	0.351
ENSMUSG00000022358	Fbxo32	3.00321	0.376688	1.93851	0.374744	1.0641	0.745956	1.31457	0.479747	2.02916	0.963249	3.64618	0.00596066	2.37508	0.237422
ENSMUSG00000092345	Gm20503	-21.211	0.377914	26.1835	0.0518768	28.4862	0.0221174	22.4444	0.0470227	-17.1255	0.865295	-29.993	0.000819699	17.2688	0.214197
ENSMUSG00000022389	Tef	1.92488	0.381662	2.11293	0.0980916	1.71534	0.230608	2.50362	0.0107635	2.71284	0.182415	1.14064	0.315123	2.63582	0.00612031
ENSMUSG00000004267	Eno2	2.81061	0.396266	0.254747	0.934138	1.1642	0.700726	2.11557	0.20857	2.90986	0.618284	2.36545	0.14538	1.60496	0.505237
ENSMUSG00000097242	Gm16907	3.85617	0.402629	2.66893	0.37298	1.5669	0.740154	0.285911	0.946164	1.44985	0.999845	2.06497	0.50437	3.37832	0.249737
ENSMUSG00000028862	Map3k6	2.33424	0.416358	3.61475	0.0129923	1.38624	0.523851	1.31699	0.380279	2.2153	0.774744	2.06777	0.126315	1.74922	0.326204
ENSMUSG00000032268	Tmprss5	-13.9155	0.416358	-10.422	NA	12.782	0.233998	12.4085	NA	-13.478	0.755918	13.5163	NA	11.6833	NA
ENSMUSG00000086289	Gm16933	14.4053	0.416358	-8.0549	NA	15.5952	0.131154	15.7396	0.0485175	-12.9617	0.81456	-11.0092	0.180849	14.4767	0.113846
ENSMUSG00000095913	Gm21844	-20.192	0.424185	-14.4894	NA	21.9122	0.13817	15.2407	NA	24.2261	0.457352	-22.5764	NA	14.5223	0.3325
ENSMUSG00000006403	Adamts4	2.29043	0.430704	2.35601	0.162258	0.773724	0.795872	1.71822	0.231147	2.2772	0.733183	2.40457	0.0603776	1.9986	0.238159
ENSMUSG00000020704	Asic2	19.8511	0.439177	-12.4804	NA	-24.4643	0.0772975	21.315	NA	-13.8602	0.973255	12.637	NA	15.6678	NA
ENSMUSG00000040740	Slc25a34	2.56587	0.440407	2.44655	0.190859	1.69709	0.453501	2.36475	0.113063	1.2949	0.999845	2.77969	0.0240541	1.96813	0.293238
ENSMUSG00000046160	Olig1	3.72071	0.446286	2.68547	NA	3.08411	0.318702	1.67342	0.515551	2.20109	0.999845	1.08378	0.71756	1.94735	0.565906
ENSMUSG00000052854	Nrk	-15.822	0.446286	-11.6744	NA	15.2364	0.222724	17.8221	NA	-14.6141	0.818802	16.2049	NA	13.9847	0.209417
ENSMUSG00000097474	Gm26584	3.39643	0.452672	1.51717	0.589055	3.54379	0.16586	1.27221	0.589261	2.9953	0.95246	-0.637157	0.82875	3.29001	0.144981
ENSMUSG00000000214	Th	-19.0096	0.479528	11.3078	0.473797	21.8086	0.14087	29.8505	0.00428172	-13.6795	0.981436	-28.4273	0.00175486	18.6648	0.168608
ENSMUSG00000026751	Nr5a1	18.9228	0.479528	-14.2606	0.354889	-22.2806	0.130476	24.6626	0.0258433	-11.8657	0.999845	12.4944	0.322318	20.2533	0.12142
ENSMUSG00000033196	Myh2	-10.5663	0.479528	14.3293	0.050644	11.5983	0.152323	-13.0569	0.037238	-8.12716	0.954988	9.23899	0.113793	7.12986	0.398472
ENSMUSG00000042357	Gjb5	3.93489	0.479528	1.54151	0.693178	2.32238	0.587776	3.95217	0.126998	0.66844	0.999845	5.11298	0.0252037	1.89822	0.669791
ENSMUSG00000031962	Cdh15	-10.9402	0.484048	-9.98547	NA	14.7756	0.055208	16.1019	0.00853114	-9.35858	0.91025	18.3488	0.000186993	15.5111	0.0156513
ENSMUSG00000105895	Gm42829	3.92003	0.491058	1.29098	NA	1.82349	0.716884	1.83084	0.552287	4.61444	0.630761	2.4704	0.412173	2.28163	0.572906
ENSMUSG00000021991	Cacna2d3	18.3105	0.498375	-11.0088	NA	-25.1335	0.0596016	22.1378	NA	-12.1655	0.999845	16.1238	NA	16.2292	NA
ENSMUSG00000057058	Skap1	-18.5144	0.499563	-13.6856	NA	18.1005	0.256701	19.472	NA	23.4302	0.512436	-15.9035	NA	14.5156	NA
ENSMUSG00000097381	A230087F16Rik	-11.9085	0.499563	-17.2458	0.0509934	8.98473	0.411668	6.58374	0.416244	-8.39475	0.995174	5.70085	0.522378	7.58983	0.472627
ENSMUSG00000097246	Gm26890	3.15683	0.499945	1.89061	NA	1.87254	0.595235	1.19994	0.657515	3.76007	0.656751	2.02229	0.410207	3.40394	0.160368
ENSMUSG00000041605	5730559C18Rik	2.89684	0.510016	1.99488	0.43831	1.81926	0.565065	1.94175	0.359754	2.89193	0.793252	2.06624	0.378768	2.5153	0.326058
ENSMUSG00000042717	Ppp1r3a	-12.6433	0.510083	8.76258	0.405857	4.33502	0.803959	-14.368	0.070218	-6.19596	0.999845	7.99062	0.35242	6.70259	0.581359
ENSMUSG00000025473	Adam8	2.10123	0.510976	-0.520987	0.831887	1.62361	0.434884	2.04727	0.145177	3.27974	0.203259	2.71779	0.026165	1.87876	0.290126
ENSMUSG00000026824	Kcnj3	-14.8622	0.51773	-11.3364	NA	-25.5949	0.00919012	21.5515	NA	20.9331	0.378145	15.2451	NA	14.2599	NA
ENSMUSG00000051748	Wfdc21	2.20103	0.521351	1.98648	0.27546	2.32567	0.21912	3.26635	0.0137726	0.883031	0.999845	1.26952	0.431705	2.05793	0.2289
ENSMUSG00000108555	Gm18310	-12.549	0.521351	-10.3059	NA	16.9692	0.0704361	16.1192	NA	-11.4162	0.895325	13.371	NA	13.6677	NA
ENSMUSG00000074736	Syndig1	-14.6618	0.521564	-10.3876	NA	17.2434	0.152323	20.7624	0.0191679	-13.2633	0.900086	15.5639	0.0633551	16.1022	0.130736
ENSMUSG00000084792	1700056N10Rik	3.45658	0.521564	2.30895	NA	1.6996	0.696982	1.68509	0.536518	3.78822	0.804589	0.490917	0.909908	2.77174	0.363274
ENSMUSG00000109093	Gm19950	1.73344	0.522447	2.72672	0.0305054	2.5111	0.0447427	2.82772	0.00447789	0.679466	0.999845	0.37628	0.814428	2.24987	0.048444
ENSMUSG00000017969	Ptgis	2.28475	0.523217	0.928297	0.671799	2.11312	0.313733	2.30881	0.125145	0.998177	0.999845	3.4141	0.00414533	1.40718	0.526061
ENSMUSG00000053214	Gm9899	7.8211	0.523217	3.25749	NA	-17.4844	0.000208722	7.99824	0.110941	-6.97591	0.925118	-0.0338201	0.999952	3.27331	0.70859
ENSMUSG00000019787	Trdn	-9.70267	0.524322	5.38309	0.51821	11.2506	0.152686	-12.6146	0.0381752	-2.66828	0.999845	8.93664	0.113977	8.10796	0.293238
ENSMUSG00000021379	Id4	1.79979	0.537744	0.882013	0.598701	2.8036	0.02367	2.55908	0.0173322	3.05528	0.184244	0.793718	0.572842	2.50969	0.0274607
ENSMUSG00000021662	Arhgef28	2.39119	0.540636	1.73254	0.432478	1.76338	0.492808	1.53812	0.399499	2.02351	0.932383	3.06308	0.0473143	2.05735	0.355713
ENSMUSG00000027581	Stmn3	-12.4781	0.541854	-9.80038	NA	12.5386	0.267045	16.2957	NA	-11.5468	0.899388	14.1043	NA	14.5116	NA
ENSMUSG00000027368	Dusp2	2.51485	0.542985	0.455599	0.890932	1.30401	0.700258	2.22162	0.247256	1.78192	0.995174	2.6805	0.184186	2.83422	0.212044
ENSMUSG00000104388	Gm37033	3.43736	0.560827	1.71499	0.641208	2.55785	0.502813	0.94304	0.783706	2.45825	0.999845	0.998667	0.813341	3.48429	0.260494
ENSMUSG00000054958	Nt5c1a	17.2985	0.56984	-10.7364	NA	-19.1745	0.221792	17.9353	NA	-11.2688	0.999845	15.6911	NA	14.5975	0.330448
ENSMUSG00000047953	Gp5	2.44262	0.572997	2.45812	0.180849	1.96152	0.403921	2.66528	0.0803626	5.44331	0.0108061	0.97264	0.625518	1.0925	0.687696
ENSMUSG00000044734	Serpinb1a	2.34694	0.574174	0.0240618	0.993288	2.16257	0.338054	3.45019	0.0215313	2.49349	0.821328	1.96698	0.21924	1.57142	0.495556
ENSMUSG00000040152	Thbs1	2.57616	0.57534	1.49316	0.535273	1.61695	0.572453	1.64488	0.387235	2.2849	0.935947	3.23548	0.0317425	2.51188	0.238821
ENSMUSG00000024972	Lgals12	-12.5739	0.577188	-11.2584	NA	18.0554	0.0684616	18.8027	0.0188069	-10.7375	0.954988	15.8156	0.028075	16.8294	0.0562545
ENSMUSG00000034919	Ttc22	3.42082	0.588939	-0.110244	0.984337	2.25312	0.582441	2.58536	0.328262	3.02843	0.954291	0.216319	0.970891	1.07814	0.82826
ENSMUSG00000040985	Sun3	3.45465	0.588939	1.7593	NA	2.98113	0.387845	0.593118	0.865365	2.21562	0.999845	-1.02458	0.788017	2.53252	0.441463
ENSMUSG00000045348	Nyap1	2.53279	0.588939	1.88261	0.429681	2.31169	0.372084	0.584882	0.820442	2.48119	0.915217	1.73437	0.414469	2.25471	0.335501
ENSMUSG00000047361	Gm973	-14.243	0.589071	-10.5751	NA	14.9534	0.268522	16.3673	NA	-13.0618	0.926138	12.7246	NA	14.0662	NA
ENSMUSG00000105519	E430021H15Rik	3.77909	0.589553	1.80167	NA	3.1716	0.409421	1.74686	0.577711	4.05101	0.877376	1.60559	0.624775	3.19772	0.344283
ENSMUSG00000021903	Galnt15	2.07903	0.590455	3.42765	0.0383011	1.76071	0.409984	2.85702	0.0413516	-0.47736	0.999845	3.02889	0.0107118	1.99669	0.264748
ENSMUSG00000055976	Cldn23	3.32562	0.594473	2.1911	0.482228	2.68601	0.442342	0.713733	0.825625	2.57467	0.999845	0.336633	0.933821	1.22353	0.774253
ENSMUSG00000074469	Gm15348	2.60414	0.597611	-1.51165	0.660812	1.93419	0.486233	4.4264	0.00412709	1.12058	0.999845	2.85317	0.0600324	2.48132	0.260714
ENSMUSG00000021622	Ckmt2	-10.6931	0.604361	4.04463	0.715799	16.1927	0.0611525	-17.6442	0.0120312	-3.21502	0.999845	9.39639	0.198655	9.83077	0.293273
ENSMUSG00000072621	Slfn10-ps	2.61558	0.605871	-0.128913	0.975194	1.34418	0.740154	2.77905	0.191239	2.69385	0.830389	1.61963	0.603695	3.09675	0.236565
ENSMUSG00000028004	Npy2r	-16.2605	0.617494	-14.7379	NA	21.2113	0.157703	25.6299	0.0199918	-14.0826	0.969296	14.9993	0.194306	16.2084	0.26001
ENSMUSG00000036502	Tmem255a	2.4903	0.617844	0.8194	0.786281	2.91061	0.244527	1.70792	0.399499	0.802173	0.999845	2.98366	0.0885138	2.0757	0.418503
ENSMUSG00000070392	Gm20634	-16.2114	0.618309	-14.2799	0.354163	25.926	0.0508556	22.4146	0.0477478	-13.0833	0.995174	9.24314	0.509065	15.6232	0.286333
ENSMUSG00000076138	Gm26377	-12.3585	0.618309	16.3707	NA	17.5406	0.104533	16.686	NA	-11.9834	0.921165	-13.4234	0.10884	12.5075	0.251472
ENSMUSG00000097253	Gm26770	2.49183	0.618309	0.174117	0.964692	0.865558	0.851772	1.45921	0.483056	2.66403	0.901284	2.08145	0.277377	2.33292	0.327346
ENSMUSG00000039611	Tmem246	1.79527	0.633315	2.12646	0.192242	2.1493	0.225225	1.20173	0.416171	2.04211	0.847761	3.22746	0.00180435	1.75071	0.302678
ENSMUSG00000057722	Lepr	2.05215	0.638532	2.24581	0.246043	0.850229	0.797165	1.36441	0.412663	1.81185	0.973136	2.06615	0.162524	2.57924	0.135527
ENSMUSG00000046480	Scn4b	2.90455	0.646487	2.36843	0.412774	1.59573	0.690046	1.46954	0.557413	1.64743	0.999845	5.17175	0.00163866	2.47167	0.393078
ENSMUSG00000038583	Pln	2.3385	0.649145	3.14567	0.105706	1.45126	0.62934	0.166943	0.956263	0.601428	0.999845	2.39201	0.133172	2.57324	0.208358
ENSMUSG00000096965	3300005D01Rik	3.09938	0.650414	-1.6325	0.713838	3.01647	0.412672	1.8997	0.509297	3.07908	0.915217	1.74748	0.647338	2.61026	0.478767
ENSMUSG00000033419	Snap91	-15.5211	0.651067	-13.8025	NA	19.8288	0.197828	24.6427	NA	-12.9168	0.999845	13.3809	NA	17.4007	0.211687
ENSMUSG00000049556	Lingo1	2.7572	0.651067	-0.501512	0.914541	1.08931	0.841571	0.739894	0.814229	2.55223	0.954291	2.94375	0.238367	2.0329	0.570828
ENSMUSG00000085834	Gm15622	2.49278	0.652441	2.04399	0.408952	2.06753	0.460034	0.963462	0.667994	-0.0179502	0.999845	0.731954	0.771911	3.02718	0.152995
ENSMUSG00000069372	Ctxn3	-9.68169	0.653993	21.5285	0.0044442	-15.6603	0.0668403	21.6973	0.00037654	-6.47441	0.999845	17.2159	0.00207999	17.2541	0.0112762
ENSMUSG00000048534	Jaml	2.04017	0.656896	2.52297	0.196352	0.338601	0.953114	1.81452	0.274933	0.755941	0.999845	2.44658	0.100869	3.07904	0.0648426
ENSMUSG00000054934	Kcnmb4	11.5259	0.656896	-11.5972	NA	8.7563	0.532385	12.7301	NA	-16.2012	0.637272	-10.6919	NA	10.5569	0.362323
ENSMUSG00000033578	Tmem35a	4.35859	0.660926	-0.0899584	0.990251	4.42133	0.347329	8.17885	0.00560319	-11.3363	0.023305	1.23281	0.794178	4.67511	0.24385
ENSMUSG00000001657	Hoxc8	-15.2317	0.665235	-14.9894	0.326821	22.1878	0.130476	29.4689	0.0050368	-12.2056	0.999845	11.6754	0.365434	17.7357	0.197453
ENSMUSG00000071068	Treml2	1.62383	0.665304	0.334465	0.893844	1.34806	0.527346	2.76446	0.0312184	2.49238	0.419751	2.0744	0.158283	2.7406	0.0588326
ENSMUSG00000087658	Hotairm1	2.85268	0.668312	2.55712	0.377284	1.822	0.654768	1.70105	0.521825	3.39381	0.831365	2.02149	0.474287	1.78577	0.640724
ENSMUSG00000089989	Gm45713	-15.093	0.669359	15.2946	0.309831	30	0.0131915	24.5253	0.0265759	-11.4774	0.999845	-23.7409	0.0147198	17.1753	0.217818
ENSMUSG00000108435	Gm45051	2.22192	0.679161	1.73081	0.44576	2.05037	0.409421	1.8251	0.295856	2.21937	0.995174	-0.250975	0.927029	2.45469	0.218286
ENSMUSG00000062456	Rpl9-ps6	2.27547	0.680871	3.27383	0.119413	2.54692	0.322877	1.23648	0.57867	-0.166512	0.999845	2.25751	0.274222	1.01192	0.771315
ENSMUSG00000099908	Gm28539	-14.9447	0.680871	-13.8147	NA	29.3596	0.0162399	22.1989	0.0499855	28.2213	0.241602	-20.4248	0.0465062	17.4662	0.20964
ENSMUSG00000086291	Gm15513	3.16176	0.681691	1.33022	NA	1.90876	0.698048	-0.743485	0.854036	2.0453	0.999845	2.60531	0.411365	3.33745	0.324884
ENSMUSG00000031376	Atp2b3	-14.8452	0.686216	-14.8804	NA	20.7549	0.169534	26.7941	0.0136503	-11.9128	0.999845	16.6122	0.133297	17.4836	0.208531
ENSMUSG00000028391	Wdr31	2.79213	0.686401	0.0375093	0.993288	2.94051	0.352042	3.15141	0.157515	1.74488	0.999845	1.08895	0.735348	2.37736	0.450547
ENSMUSG00000035274	Tpbg	2.9034	0.686401	1.29791	0.73555	2.21392	0.585909	2.76128	0.286702	0.586498	0.999845	2.51145	0.41072	1.30685	0.781996
ENSMUSG00000018844	Fndc8	2.82426	0.686815	-0.368885	NA	2.93408	0.383821	0.875797	0.794662	3.57563	0.793252	1.13211	0.768209	2.47839	0.462766
ENSMUSG00000026971	Itgb6	3.6425	0.686815	1.96137	0.645835	2.40246	0.647061	-1.30268	0.758815	1.51965	0.999845	5.78946	0.0241052	2.82593	0.530266
ENSMUSG00000019278	Dpep1	2.54511	0.687899	1.77589	0.521652	3.17787	0.248775	3.08555	0.131884	1.07727	0.999845	2.27625	0.290818	1.40854	0.678703
ENSMUSG00000026959	Grin1	-10.0765	0.688738	13.7847	NA	14.5616	0.15723	18.1685	NA	-8.89029	0.997201	-13.2562	NA	15.9659	NA
ENSMUSG00000060568	Fam78b	2.59125	0.688738	-0.485641	0.907497	0.974439	0.859251	2.80824	0.218406	1.73522	0.999845	3.34029	0.136845	2.4256	0.443681
ENSMUSG00000040751	Lat2	1.80839	0.690063	1.08838	0.622087	1.45124	0.560726	2.06715	0.19456	2.27446	0.780221	2.38027	0.144784	3.56541	0.0208643
ENSMUSG00000064246	Chil1	2.10806	0.690818	-0.0682728	0.984337	0.413024	0.943804	5.21867	0.000282237	2.66305	0.80572	2.88375	0.0633551	1.98393	0.392771
ENSMUSG00000102243	Gm37718	3.82098	0.690818	3.8562	NA	1.87141	0.785983	-0.0360258	0.994584	3.98718	0.94801	1.31953	0.794893	3.53535	0.41301
ENSMUSG00000104291	A130071D04Rik	2.45242	0.694021	0.949108	0.799943	1.01594	0.846489	2.39838	0.288067	3.01281	0.793252	1.38366	0.679364	2.8074	0.318717
ENSMUSG00000104094	Gm37314	3.45961	0.694735	2.27868	NA	1.97176	0.720024	-0.0268875	NA	3.63299	0.961067	1.48513	NA	2.28194	0.619385
ENSMUSG00000108871	Gm45102	-14.5591	0.69611	26.8436	NA	-24.0074	0.0878272	-19.2594	NA	24.7989	0.421855	15.2726	NA	15.4352	NA
ENSMUSG00000020830	Vmo1	2.11488	0.69841	-0.395406	0.894429	2.47111	0.276783	2.11083	0.205247	2.56141	0.916993	0.530738	0.814308	1.8623	0.395327
ENSMUSG00000095028	Sirpb1b	2.12192	0.69841	1.22906	0.641905	1.19386	0.737746	3.2094	0.0702459	2.66955	0.793252	1.2678	0.622974	3.53994	0.0711932
ENSMUSG00000026204	Ptprn	2.65354	0.704853	-0.656538	0.875524	0.0340563	0.996415	2.95856	0.193349	3.0051	0.899388	0.832177	0.811274	2.69708	0.363705
ENSMUSG00000071001	Hrct1	2.52388	0.70822	2.70293	0.316351	2.51885	0.435918	1.55378	0.542539	1.11886	0.999845	2.2254	0.401428	1.37458	0.726325
ENSMUSG00000071656	Lrrn4cl	3.22979	0.709578	1.00229	0.818903	2.62548	0.536054	4.48568	0.0875656	1.93248	0.999845	3.49941	0.1803	1.58349	0.735221
ENSMUSG00000015619	Gata3	3.58876	0.7165	0.660275	NA	0.361829	0.979997	2.64441	0.420327	3.1724	0.999845	1.60431	0.692167	2.6659	0.565405
ENSMUSG00000104515	Gm37163	2.98612	0.718793	4.33406	NA	1.27235	0.830203	1.8725	0.515	2.43046	0.999845	1.54453	0.632599	3.0608	0.334229
ENSMUSG00000107624	Gm44005	2.76819	0.719898	1.8783	0.553676	2.20869	0.551185	0.875912	0.781526	2.25521	0.999845	1.97891	0.45917	3.09411	0.285378
ENSMUSG00000020953	Coch	-8.3136	0.7212	15.6818	NA	-12.7785	0.147817	18.066	NA	-6.90955	0.999845	15.4295	0.00398951	14.6746	0.031215
ENSMUSG00000026839	Upp2	2.15802	0.723579	1.76271	0.468296	2.65619	0.282983	2.22453	0.232296	-0.181744	0.999845	-0.0872749	0.981369	3.03269	0.135527
ENSMUSG00000107605	Gm44117	2.49689	0.726398	2.53435	0.287876	1.77255	0.590182	1.83699	0.383523	2.44806	0.999845	0.604232	0.826683	2.50993	0.303611
ENSMUSG00000026163	Sphkap	-9.74595	0.728258	-8.60352	NA	16.1577	0.101646	20.5396	0.00452903	-8.05542	0.999845	14.096	0.0478649	16.7385	0.0414631
ENSMUSG00000087382	Ctcflos	2.71108	0.732074	4.06591	0.112853	1.64256	0.689049	2.25084	0.336301	1.79228	0.999845	1.6198	0.530123	3.13427	0.238159
ENSMUSG00000024114	Prss41	3.59165	0.735558	1.82367	NA	2.73731	0.591702	0.898317	NA	3.9522	0.954988	1.65239	NA	2.58788	0.588818
ENSMUSG00000036067	Slc2a6	1.70031	0.737243	0.888004	0.70911	1.45838	0.561511	2.89984	0.0548623	2.66191	0.544267	3.21146	0.024875	2.52854	0.179557
ENSMUSG00000029811	Aoc1	2.59204	0.737595	0.0673101	0.988606	2.22983	0.530902	2.25435	0.350024	0.439311	0.999845	0.0528539	0.996023	2.89329	0.315483
ENSMUSG00000096935	1700113A16Rik	2.17296	0.737725	1.6843	0.484248	3.19032	0.158754	2.16942	0.227565	0.774183	0.999845	1.13381	0.585128	2.60331	0.211687
ENSMUSG00000058441	Panx2	2.2557	0.741862	3.47686	0.0664858	1.78191	0.542574	3.02406	0.078379	1.8295	0.999845	1.5017	0.473423	2.21591	0.338649
ENSMUSG00000001827	Folr1	2.51374	0.742701	-0.974797	0.823058	2.00908	0.608525	2.3647	0.340949	1.55317	0.999845	3.63678	0.119554	1.79722	0.645275
ENSMUSG00000088252	Snord13	3.58837	0.744975	-0.333436	NA	2.71498	0.607216	2.0067	NA	2.74883	0.999845	-0.290064	0.96654	1.14813	0.855319
ENSMUSG00000103766	Gm38392	3.90367	0.745116	4.36622	0.314044	3.80094	0.455398	3.21113	0.377783	-0.516068	0.999845	1.75241	0.698313	1.24378	0.851616
ENSMUSG00000036144	Meox2	3.21488	0.745568	0.993966	0.831215	2.28377	0.641939	2.12151	0.505017	1.43169	0.999845	4.33414	0.0930897	0.928184	0.869372
ENSMUSG00000108511	Gm44987	-13.525	0.749992	-10.7526	NA	25.5698	0.055208	20.4908	NA	-11.4359	0.999845	15.9918	0.156096	16.0415	0.268597
ENSMUSG00000030365	Clec2i	1.73852	0.751356	2.12678	0.273091	1.74709	0.455398	2.63258	0.0849398	3.094	0.399274	1.36895	0.505534	3.03738	0.0685777
ENSMUSG00000024471	Myot	-8.06932	0.754188	13.6373	0.0999554	11.919	0.189968	-13.5603	0.0485978	-3.77769	0.999845	10.1917	0.111104	8.89715	0.31035
ENSMUSG00000037005	Xpnpep2	-9.56581	0.754188	-14.0702	NA	7.90234	0.553946	8.95961	0.305824	-7.45226	0.999845	3.76015	0.740672	2.53594	0.880401
ENSMUSG00000033595	Lgi3	2.56759	0.754455	1.77443	0.572814	2.43031	0.482793	2.81375	0.223311	2.31913	0.999845	1.75455	0.521976	1.29121	0.752055
ENSMUSG00000109493	Gm45208	-12.4624	0.755574	15.2947	NA	15.1194	0.321894	12.8915	NA	-13.0165	0.97289	-11.4951	0.334198	12.3426	0.398514
ENSMUSG00000045776	Lrtm1	1.81058	0.757757	1.4531	0.493478	4.23791	0.00616442	2.71261	0.0657884	1.00449	0.999845	2.01089	0.150423	2.79489	0.0885003
ENSMUSG00000104876	Trdc	3.12291	0.757757	1.2077	NA	3.24114	0.441065	2.37802	0.450073	4.78295	0.71039	1.70396	0.658034	0.78829	0.900813
ENSMUSG00000032355	Mlip	-10.6962	0.761524	2.65179	0.868901	7.53849	0.64913	-12.5221	0.203356	-2.19367	0.999845	8.00956	0.462563	7.1365	0.641268
ENSMUSG00000091694	Apol11b	3.52495	0.762538	0.335596	NA	1.52448	0.851772	3.75258	0.251468	4.24497	0.922294	4.92857	0.078866	0.609966	0.936588
ENSMUSG00000042045	Sln	-8.98552	0.765397	6.54162	0.547373	17.2172	0.0612841	-15.5321	0.0472656	-3.94192	0.999845	8.16486	0.339818	10.7468	0.280055
ENSMUSG00000024008	Cpne5	3.6214	0.766441	4.45822	NA	1.33143	0.884673	2.59774	NA	1.58474	0.999845	1.97332	0.670521	2.10003	0.720876
ENSMUSG00000085348	Gm12300	-13.0852	0.76649	16.4634	0.269018	25.6033	0.0543969	-19.5984	0.0933907	-8.50162	0.999845	19.1468	0.0660273	18.4672	0.173694
ENSMUSG00000101033	Gm18776	7.05953	0.771133	6.81725	0.42219	6.53698	0.512297	4.06147	0.584713	-8.83118	0.916993	-19.0602	7.30942e-05	0.719622	0.96344
ENSMUSG00000020435	Osbp2	2.59485	0.776456	1.53285	0.669771	0.62651	0.939331	1.44111	0.628387	2.87642	0.954988	2.69936	0.345328	2.094	0.594569
ENSMUSG00000060402	Chst8	2.49088	0.77899	3.09883	0.283762	1.94323	0.635891	2.20435	0.392841	1.24439	0.999845	1.34273	0.698234	2.06053	0.578315
ENSMUSG00000106300	Gm42765	4.82754	0.77899	1.489	NA	1.40131	0.917343	6.20071	0.163976	4.79979	0.999845	0.786925	0.920818	3.8036	0.578315
ENSMUSG00000024028	Tff2	-12.6684	0.780035	17.9324	0.222129	26.3212	0.0453786	-11.3148	0.370657	-12.0551	0.999845	15.8333	0.161832	16.1197	0.262838
ENSMUSG00000074677	Sirpb1c	1.63998	0.780035	1.21068	0.591587	1.23671	0.662894	3.50876	0.0190428	3.08872	0.435228	2.26754	0.174176	3.88083	0.0101941
ENSMUSG00000086949	Gm13066	-12.7306	0.780035	-10.1792	NA	26.5177	0.0434748	20.447	NA	-10.4668	0.999845	15.0719	0.19107	16.6195	0.241929
ENSMUSG00000099009	Rdh16f1	-12.6735	0.780035	-17.0483	0.255596	30	0.0131915	21.9832	0.0526472	-6.63228	0.999845	7.87661	0.584877	15.9234	0.272134
ENSMUSG00000107116	Gm43274	4.11452	0.780035	3.17512	NA	0.851323	0.953677	0.198362	NA	3.29344	0.999845	0.770356	NA	3.13886	0.6145
ENSMUSG00000004371	Il11	2.88916	0.782234	1.7743	0.669153	1.40851	0.83201	3.63032	0.215159	4.71089	0.66852	1.07323	0.823546	2.40515	0.592318
ENSMUSG00000005547	Cyp2a5	1.56661	0.787696	3.86052	0.0195461	3.79427	0.0135661	2.10403	0.162235	-0.141186	0.999845	-0.109191	0.971697	2.99528	0.0492034
ENSMUSG00000093593	Gm20683	2.3352	0.787696	0.310416	0.938964	2.9592	0.329671	2.60317	0.239006	1.43298	0.999845	0.931114	0.746754	2.41023	0.404886
ENSMUSG00000017311	Pyy	-12.3851	0.787824	17.2522	NA	19.604	0.20289	25.5635	0.0200371	-10.7658	0.999845	-17.7001	0.10404	17.6669	0.198076
ENSMUSG00000054459	Vsnl1	-7.31925	0.788177	14.2338	NA	-14.6982	0.0688031	25.1127	NA	-4.40361	0.999845	13.7782	NA	18.3501	0.0021005
ENSMUSG00000026285	Pdcd1	2.4066	0.791724	1.31845	0.745802	2.3371	0.547074	1.81572	0.517924	3.27983	0.848157	0.0117687	0.999952	2.86282	0.384899
ENSMUSG00000097479	Gm26582	3.09866	0.795159	0.267861	0.963277	6.11183	0.0799705	4.51234	0.126677	1.50821	0.999845	-0.0752745	0.993322	3.25233	0.418423
ENSMUSG00000090863	A530084C06Rik	2.49443	0.797548	0.699579	0.854265	4.56931	0.0945393	3.38893	0.126874	2.76023	0.999845	0.328524	0.928904	1.98133	0.556685
ENSMUSG00000026725	Tnn	3.48881	0.797797	3.59484	0.42889	1.80436	0.820656	2.57167	0.516604	3.91614	0.976067	0.0156373	0.999952	1.43212	0.837583
ENSMUSG00000045731	Pnoc	5.96368	0.798749	0.464802	0.967178	-0.0488575	0.997719	4.49969	0.491814	1.61548	0.999845	3.63771	0.620771	3.37668	0.746913
ENSMUSG00000074623	Gm826	1.56018	0.805718	2.36	0.16409	1.24253	0.608961	2.28888	0.0949724	2.0618	0.982538	0.677839	0.706357	2.03505	0.228777
ENSMUSG00000097317	Gm17281	2.13322	0.805718	1.16692	0.715822	2.60078	0.398338	1.63435	0.490937	2.2967	0.999845	3.06757	0.11702	1.74378	0.595753
ENSMUSG00000041476	Smpx	-11.8675	0.808053	13.7547	0.369033	-22.0132	0.139073	26.0999	0.0174804	-6.41929	0.999845	18.0391	0.0899277	17.3576	0.212807
ENSMUSG00000045455	Gm9797	2.90389	0.812063	2.22347	NA	1.57665	0.804896	2.79269	NA	3.99635	0.922803	1.33417	NA	1.92372	0.690701
ENSMUSG00000096972	Gm26883	4.91814	0.812492	3.51242	0.612416	4.71368	0.551162	1.78691	0.778988	2.83903	0.999845	0.18611	0.986901	0.914263	0.934562
ENSMUSG00000073433	Arhgdig	3.69422	0.818576	5.34939	0.255524	4.79257	0.386271	1.6333	0.743065	2.89563	0.999845	0.747571	0.916148	1.17932	0.883543
ENSMUSG00000020014	Cfap54	2.33142	0.823908	0.597679	0.894089	1.88694	0.661216	3.79021	0.11307	1.13176	0.999845	2.26508	0.419779	3.01573	0.337229
ENSMUSG00000097335	Gm26563	2.72134	0.828062	-0.0932539	NA	1.84078	0.75514	-0.0226521	0.996603	3.0069	0.999845	3.52175	0.237336	2.72099	0.531513
ENSMUSG00000001076	C1ql4	2.12219	0.828693	-1.14759	NA	2.51716	0.41878	2.18738	0.325862	2.22775	0.999845	1.59265	0.521976	1.59288	0.643939
ENSMUSG00000057969	Sema3b	2.0524	0.828693	1.4091	0.647452	2.32773	0.471678	2.75766	0.20857	1.74827	0.999845	3.44916	0.072884	1.36132	0.711972
ENSMUSG00000089687	Rab42	2.61146	0.829897	1.50818	NA	2.34528	0.615404	2.68015	NA	2.65604	0.999845	1.09999	0.797372	0.619578	0.92152
ENSMUSG00000017400	Stac2	2.60217	0.830139	-0.051796	0.993102	1.73791	0.767693	3.17949	0.283192	3.2217	0.96556	3.28078	0.306103	1.70131	0.741483
ENSMUSG00000070385	Ampd1	-11.2052	0.831701	4.82422	0.793189	18.9845	0.224255	-18.6067	0.113925	-5.04676	0.999845	9.95301	0.459222	11.1034	0.518939
ENSMUSG00000097038	Gm26821	2.64083	0.832565	3.57997	0.308049	2.25198	0.65072	1.41898	0.689934	3.65184	0.925118	-1.04117	0.835846	1.34583	0.806263
ENSMUSG00000111740	RP23-350F7.3	2.37149	0.8348	2.5544	NA	2.14511	0.60062	1.26873	0.67957	1.78499	0.999845	0.828035	0.822589	2.36598	0.506313
ENSMUSG00000030889	Vwa3a	3.0501	0.835239	1.62013	NA	1.25217	0.889361	2.96192	NA	2.56186	0.999845	2.72032	NA	1.23912	0.849993
ENSMUSG00000028116	Myoz2	-9.11375	0.841091	5.80465	0.678945	-17.2312	0.171533	9.97761	0.33451	-3.32129	0.999845	8.61866	0.426392	10.3178	0.440795
ENSMUSG00000042388	Dlgap3	3.04932	0.842318	-0.119224	NA	2.55077	0.670218	0.0975024	0.986044	2.48298	0.999845	1.85585	0.679507	2.25365	0.690701
ENSMUSG00000108660	Gm21284	2.48462	0.850024	2.04907	NA	2.67987	0.509911	1.75753	0.572588	4.95025	0.604893	0.675261	0.879976	1.57223	0.737542
ENSMUSG00000059108	Ifitm6	1.46312	0.851951	0.827073	0.745802	0.862143	0.81133	3.63227	0.0116695	3.46033	0.337522	2.33353	0.126315	2.28812	0.241929
ENSMUSG00000044162	Tnip3	2.03306	0.852597	-0.277583	0.95471	0.687696	0.92667	2.07026	0.430362	2.42713	0.989194	0.417463	0.936067	2.96828	0.354419
ENSMUSG00000034796	Cpne7	3.7956	0.852906	0.47176	NA	3.02452	0.696982	-0.031387	NA	4.28496	0.999845	0.349284	NA	2.31592	0.761456
ENSMUSG00000100039	Gm28959	3.26477	0.857006	0.733621	0.907497	4.22141	0.433178	1.67768	0.704574	3.20217	0.999845	1.60229	0.744963	2.62686	0.656576
ENSMUSG00000104449	Gm37255	2.00955	0.857414	2.42027	NA	0.909791	0.882563	0.852646	0.782894	3.06361	0.91025	0.0577485	0.995976	2.42314	0.44812
ENSMUSG00000110104	Gm45717	7.68118	0.857414	-12.6857	0.24624	18.5261	0.0565601	12.8017	0.133401	-10.4436	0.963249	1.79511	0.898602	8.29514	0.501234
ENSMUSG00000075420	Smim6	1.84514	0.859475	0.726759	0.816014	2.22437	0.430519	2.39721	0.210795	2.62777	0.982876	1.47307	0.487788	2.10088	0.409504
ENSMUSG00000032419	Tbx18	3.83178	0.862529	0.724799	0.930897	1.75311	0.879879	4.13823	0.379566	2.68222	0.999845	3.1709	0.557829	1.23591	0.895107
ENSMUSG00000103653	Gstp-ps	1.78638	0.864578	2.97458	0.202807	2.78329	0.303821	1.5841	0.478513	0.36922	0.999845	2.65282	0.165232	2.10384	0.443681
ENSMUSG00000026068	Il18rap	2.04857	0.865295	1.66791	0.643476	0.981691	0.883268	3.03947	0.236324	3.41575	0.841196	1.72173	0.626399	2.42078	0.520932
ENSMUSG00000028246	Faxc	2.33729	0.865295	2.40413	0.52812	1.21125	0.864335	1.1593	0.7515	1.56144	0.999845	3.92595	0.166528	2.08153	0.657699
ENSMUSG00000050440	Hamp	1.39901	0.865295	1.77004	0.405361	2.86297	0.163667	3.12784	0.043427	2.31688	0.875973	-0.131104	0.967684	2.47832	0.1827
ENSMUSG00000033208	S100b	2.58436	0.865556	1.83237	0.680617	1.18646	0.884674	1.96533	0.585272	4.57693	0.816398	2.44214	0.523218	2.38595	0.635723
ENSMUSG00000025129	Ppp1r27	-8.17552	0.867396	3.2875	0.829262	3.1249	0.905508	-10.5337	0.294341	-1.97662	0.999845	8.62772	0.414586	8.76846	0.529965
ENSMUSG00000029830	Svopl	3.52906	0.867396	3.62835	NA	2.77695	0.731656	1.72859	NA	2.07109	0.999845	1.28555	NA	1.58237	0.849176
ENSMUSG00000081221	Gm14760	3.34672	0.867447	2.00885	NA	2.03135	0.819824	1.91518	NA	5.25172	0.916993	1.12055	NA	1.98631	0.784711
ENSMUSG00000002688	Prkd1	2.08035	0.868487	1.64026	0.647248	2.26524	0.577031	2.27596	0.401229	-0.159519	0.999845	3.18286	0.214846	1.70805	0.687338
ENSMUSG00000025592	Dach2	-9.98538	0.868869	16.4624	0.26927	25.0006	0.0650319	-15.1822	0.21175	-7.48411	0.999845	18.7496	0.0744731	17.7676	0.196585
ENSMUSG00000050896	Rtn4rl2	2.0993	0.869392	0.953075	0.830638	1.83357	0.705382	2.46072	0.380352	0.258296	0.999845	2.52709	0.428756	2.08791	0.627333
ENSMUSG00000069072	Slc7a14	-8.24563	0.870216	14.1881	NA	-15.466	0.23734	21.2021	NA	-6.36089	0.999845	11.9823	NA	16.848	NA
ENSMUSG00000049107	Ntf3	1.52087	0.87168	1.16068	0.64763	3.63301	0.066213	4.0897	0.00739571	2.259	0.972854	1.1307	0.592943	2.55452	0.208451
ENSMUSG00000078588	Ccdc24	1.83953	0.8732	2.23499	0.432396	4.02224	0.127512	3.58982	0.0843039	1.56614	0.999845	0.825332	0.790476	2.86488	0.282465
ENSMUSG00000072596	Ear2	2.17098	0.881854	3.80298	NA	1.9063	0.698952	2.47774	0.389546	1.56122	0.999845	0.551115	0.916551	2.44584	0.543458
ENSMUSG00000024184	Pdia2	-9.68415	0.883909	17.3265	0.239698	30	0.0131915	14.9205	0.220976	-8.67358	0.999845	-13.6828	0.261982	11.4477	0.499865
ENSMUSG00000021259	Cyp46a1	1.36512	0.888041	2.81236	0.174168	2.84582	0.192079	2.23558	0.188725	0.828062	0.999845	0.36889	0.891301	2.32862	0.249393
ENSMUSG00000017832	Hspb9	3.42375	0.888654	2.15244	NA	1.5192	0.898009	0.357113	NA	4.17632	0.999845	0.773769	NA	2.01771	NA
ENSMUSG00000050737	Ptges	2.0505	0.891636	0.858849	0.842466	2.14324	0.626472	4.5038	0.0723297	1.99132	0.999845	3.2553	0.213107	1.27651	0.791258
ENSMUSG00000026587	Astn1	2.73418	0.893947	1.87897	NA	2.50914	0.695666	2.53681	0.520804	0.467813	0.999845	2.41533	0.587686	1.7522	0.78933
ENSMUSG00000046714	Foxc2	1.62403	0.893947	1.5972	0.5926	1.55461	0.694405	2.45283	0.277016	2.48328	0.94801	3.20786	0.14987	2.03529	0.534974
ENSMUSG00000053442	4930597O21Rik	2.42498	0.893947	3.42472	NA	1.85464	0.755485	0.58996	NA	3.26266	0.999845	0.953488	NA	2.34994	0.6145
ENSMUSG00000090625	Gm20721	1.42602	0.893947	1.44911	0.552919	4.53924	0.0131915	3.1759	0.0664595	2.71138	0.834926	0.664091	0.791574	2.361	0.284117
ENSMUSG00000020052	Ascl1	-4.47543	0.894152	5.81139	0.419581	12.5522	0.0399094	10.8642	0.0380062	-0.194377	0.999845	-0.27813	0.981369	11.5738	0.0341258
ENSMUSG00000026205	Slc23a3	1.80298	0.898577	2.93189	NA	1.61605	0.700981	2.36142	0.320982	2.39615	0.999845	2.35232	0.347598	1.21813	0.771756
ENSMUSG00000054034	Tceal5	2.86775	0.900834	1.17882	0.848182	2.53673	0.714222	0.66551	0.904634	2.38196	0.999845	4.2923	0.245156	0.983477	0.901376
ENSMUSG00000004296	Il12b	1.90605	0.901281	2.48317	0.44766	2.01866	0.644157	2.30549	0.398366	1.43464	0.999845	-0.209749	0.974927	2.871	0.404465
ENSMUSG00000030732	Chrdl2	2.61025	0.90232	4.60141	NA	0.555462	0.969183	2.0155	0.620293	0.295801	0.999845	2.81788	0.489222	0.0398196	0.996701
ENSMUSG00000004360	9330159F19Rik	-8.70211	0.903417	-7.2039	NA	15.6588	0.317365	18.3537	0.0973821	-7.14011	0.999845	17.5323	0.0824006	15.7272	0.246823
ENSMUSG00000096006	Gm21596	2.35712	0.90363	-0.232197	NA	1.7611	0.797024	2.26831	0.515178	2.01062	0.999845	2.88272	0.41313	0.201749	0.982723
ENSMUSG00000073491	Ifi213	2.59521	0.904675	-0.0769874	NA	0.13146	0.992676	2.15588	0.590897	2.03866	0.999845	0.750886	0.903931	2.63813	0.638458
ENSMUSG00000029343	Crybb1	2.78998	0.909342	0.23663	NA	2.63101	0.696904	1.97979	NA	2.15375	0.999845	2.50852	NA	1.14791	0.879786
ENSMUSG00000025784	Clec3b	2.2267	0.909345	1.28004	0.782326	3.67951	0.386324	6.41416	0.0194589	0.405187	0.999845	5.06811	0.0447355	1.90866	0.700434
ENSMUSG00000006389	Mpl	2.58084	0.911661	1.21895	0.830695	1.05088	0.917531	4.03562	0.220766	7.68818	0.224372	1.43645	0.771088	2.60398	0.625644
ENSMUSG00000074805	Il1bos	2.28684	0.91666	2.94331	NA	0.971955	0.917276	1.26936	NA	3.37405	0.995174	1.42326	NA	2.16025	0.670534
ENSMUSG00000105707	Gm43753	2.58274	0.921813	0.645691	NA	1.98563	0.793789	2.52477	NA	3.04049	0.999845	0.0465195	NA	2.82667	0.605535
ENSMUSG00000101389	Ms4a4a	1.40735	0.923835	2.74587	0.273091	0.707724	0.898351	2.31295	0.272039	1.55142	0.999845	2.76657	0.184136	3.77034	0.0862038
ENSMUSG00000103115	Gm37584	3.11789	0.923835	2.07891	NA	1.82611	0.868952	1.78534	NA	3.20611	0.999845	0.771771	NA	2.72082	0.714298
ENSMUSG00000111497	RP23-186O3.11	1.851	0.924577	-0.0515386	0.992055	5.57703	0.0520956	3.9456	0.114693	2.27345	0.999845	0.969045	0.785524	3.52298	0.253601
ENSMUSG00000026247	Ecel1	2.95675	0.924966	0.730721	NA	2.08784	0.827487	4.22152	NA	3.04148	0.999845	1.28973	NA	1.70204	0.835197
ENSMUSG00000007908	Hmgcll1	2.35988	0.9269	-0.148013	NA	2.31234	0.717405	2.47344	0.514134	0.362228	0.999845	2.26154	0.604406	1.05109	0.881669
ENSMUSG00000028488	Sh3gl2	2.52682	0.9269	0.359909	NA	2.91072	0.624689	4.01994	NA	3.02199	0.999845	0.599092	0.921953	1.6773	0.799118
ENSMUSG00000098895	Gm21013	3.46112	0.928281	0.43686	NA	-0.0896439	0.996333	2.25279	NA	2.67624	0.999845	2.81708	NA	0.642703	0.958082
ENSMUSG00000039661	Dusp26	-8.26847	0.928535	17.1936	0.24463	-17.7088	0.271758	26.0334	0.0179472	-5.11634	0.999845	18.577	0.0777984	18.8235	0.165862
ENSMUSG00000090608	Gm17200	6.77602	0.930148	-13.7402	NA	6.59694	0.719923	3.62836	NA	-9.53556	0.999845	-15.9408	NA	2.81192	NA
ENSMUSG00000032323	Cyp11a1	-8.18924	0.930328	-11.5876	0.466284	20.5291	0.176131	30	0.00411196	-5.80907	0.999845	7.6402	0.60144	19.7794	0.133981
ENSMUSG00000002808	Epdr1	1.66838	0.930804	1.29833	0.721312	2.24782	0.565286	3.7951	0.115582	1.01353	0.999845	4.92682	0.0136917	2.17751	0.54628
ENSMUSG00000070501	Ifi214	1.53124	0.930804	2.96711	0.303695	1.75791	0.669711	4.50599	0.0367053	1.96412	0.999845	2.60493	0.370559	4.52312	0.0639915
ENSMUSG00000083079	Amy2b	2.99272	0.932211	9.32908	0.0624747	13.2114	0.00121895	-0.609831	0.930019	2.14405	0.999845	1.2814	0.844828	0.415509	0.970159
ENSMUSG00000047261	Gap43	1.69854	0.932858	-1.35991	0.77511	2.49764	0.550107	1.71158	0.577115	2.42792	0.999845	4.2945	0.0797311	2.11402	0.621118
ENSMUSG00000032936	Camkv	3.97891	0.933225	0.281992	NA	0.125324	0.99538	2.28602	NA	2.24656	0.999845	2.04917	NA	1.40144	0.914189
ENSMUSG00000107276	Gm42858	2.64009	0.933479	1.97853	NA	2.33144	0.766331	1.36866	NA	3.26207	0.999845	0.953217	NA	2.21942	0.744497
ENSMUSG00000023153	Tmem52	1.76848	0.935248	2.75252	0.413018	3.48415	0.33303	1.236	0.704429	1.1738	0.999845	5.1783	0.0151932	3.16398	0.346005
ENSMUSG00000053977	Cd8a	2.35538	0.936761	3.67091	NA	-0.857521	0.945761	2.1006	0.620293	1.52584	0.999845	0.0292354	0.999952	2.55243	0.666268
ENSMUSG00000050447	Lypd6	1.28929	0.937258	2.47384	0.304234	3.07795	0.220261	1.61259	0.451255	2.33236	0.958402	1.57665	0.517585	2.67344	0.260111
ENSMUSG00000071181	3830408C21Rik	2.60273	0.941068	0.141089	NA	0.748605	0.961254	-0.469297	NA	2.02083	0.999845	2.1506	0.685478	2.59566	0.700115
ENSMUSG00000037362	Nov	1.84782	0.942659	4.91049	0.156082	3.28031	0.443562	5.13037	0.067884	0.54461	0.999845	6.11171	0.0107639	1.92723	0.692426
ENSMUSG00000062478	Ctrc	-7.5825	0.945174	17.5209	0.233705	30	0.0131915	-11.1583	0.378862	21.7849	0.627712	-12.9495	0.299794	8.50964	0.658033
ENSMUSG00000046182	Gsg1l	1.7308	0.945259	-17.2121	4.18714e-10	2.22267	0.613866	4.6283	0.0611555	2.22707	0.999845	-1.14204	0.757946	2.163	0.584746
ENSMUSG00000001661	Hoxc6	3.25238	0.945321	1.92073	0.816835	1.32795	0.937868	5.94077	0.265906	-13.9097	0.133655	3.94898	0.521976	2.67249	0.776067
ENSMUSG00000111030	RP24-282C4.10	2.41955	0.950742	2.0832	NA	0.908921	0.946584	0.523178	NA	2.18918	0.999845	1.9433	NA	2.68734	0.675727
ENSMUSG00000022208	Jph4	3.20007	0.950912	1.94914	NA	1.947	0.888617	1.82595	NA	2.03301	0.999845	4.19799	0.480709	2.91645	0.751383
ENSMUSG00000108723	Gm44837	2.62553	0.951036	4.05843	NA	0.545974	0.976763	0.653825	NA	2.66053	0.999845	2.78644	NA	0.779843	NA
ENSMUSG00000022803	Popdc2	1.21597	0.952328	2.87887	0.232496	2.7898	0.304052	0.730236	0.778286	2.08028	0.999845	3.0734	0.0922009	1.75919	0.55189
ENSMUSG00000027861	Casq2	1.29706	0.952908	2.15202	0.439251	3.52435	0.201113	-0.698304	0.808136	-0.136158	0.999845	5.31746	0.000830574	2.13668	0.473945
ENSMUSG00000080972	Gm16061	3.54222	0.955521	4.03137	NA	1.87188	0.913026	0.251189	NA	3.14116	0.999845	1.23908	0.899992	3.73112	0.710809
ENSMUSG00000019936	Epyc	-7.07553	0.955684	14.1551	0.356734	-14.0889	0.417863	26.0183	0.0179665	-4.71563	0.999845	14.6388	0.211844	16.1333	0.26418
ENSMUSG00000022860	Chodl	-7.06724	0.955684	16.4713	0.269018	-11.7841	0.525492	19.1138	0.0998364	-5.9267	0.999845	17.9737	0.0919513	13.9257	0.36455
ENSMUSG00000038115	Ano2	2.33948	0.955902	0.999059	NA	2.81279	0.691474	2.49253	NA	2.70788	0.999845	1.98102	NA	1.99197	NA
ENSMUSG00000025401	Myo1a	3.33682	0.958808	0.399934	NA	3.19901	0.796168	-0.18656	NA	1.48278	0.999845	2.43775	0.766205	2.66106	0.806854
ENSMUSG00000022157	Mcpt8	2.6742	0.963439	0.773752	NA	1.35226	0.926618	2.29548	NA	2.24716	0.999845	0.770853	NA	2.5034	NA
ENSMUSG00000059900	Tmem40	1.63668	0.963573	2.36537	NA	2.78762	0.499512	2.70445	0.338973	5.95414	0.315428	0.732968	0.867726	1.12591	0.834971
ENSMUSG00000047443	Erfe	1.9096	0.964818	2.90027	NA	2.19418	0.740492	1.97083	0.62726	1.9723	0.999845	3.77364	0.294887	2.1505	0.714298
ENSMUSG00000063522	2010109I03Rik	2.94812	0.969176	-15.0055	NA	4.64244	0.609165	6.52953	0.238008	-10.8776	0.522964	0.119212	0.996023	2.97642	0.758101
ENSMUSG00000031257	Nox1	1.7966	0.969681	0.699328	NA	3.10476	0.5347	2.15537	NA	2.99299	0.999845	0.0477865	NA	2.54223	0.617287
ENSMUSG00000085749	Gm12843	1.81761	0.97024	2.33199	NA	1.26867	0.887946	1.67922	0.681302	4.57157	0.875973	2.6036	0.5003	2.96027	0.536765
ENSMUSG00000032572	Col6a4	2.59948	0.970478	2.50838	NA	1.48963	0.918091	2.76643	NA	1.711	0.999845	3.7203	NA	0.991661	0.926635
ENSMUSG00000066755	Tnfsf18	1.21253	0.971932	2.27355	0.486376	2.5976	0.477008	3.77837	0.113767	0.820017	0.999845	1.35596	0.74496	2.65298	0.440795
ENSMUSG00000044086	Lmod3	1.3391	0.973572	1.26896	0.720773	3.1121	0.366379	0.765023	0.810275	2.82158	0.999845	4.14946	0.0263327	2.7429	0.376116
ENSMUSG00000034997	Htr2a	1.39468	0.975759	1.37509	0.768137	2.1047	0.681386	2.06934	0.516604	2.47017	0.999845	3.31419	0.283962	1.85253	0.706737
ENSMUSG00000044177	Wfikkn2	1.44172	0.975759	1.16064	0.809755	2.69175	0.558524	3.31233	0.26658	0.0540546	0.999845	4.75128	0.0741329	2.08721	0.668752
ENSMUSG00000087530	Gm15533	3.46922	0.975759	2.60073	NA	0.778581	0.979997	0.143855	NA	2.10141	0.999845	4.22168	NA	1.86416	0.897087
ENSMUSG00000097731	2700016F22Rik	1.75853	0.975759	-0.0224509	0.996932	4.69956	0.322475	3.07798	0.400452	2.83747	0.999845	-2.12509	0.645007	2.32979	0.680147
ENSMUSG00000078798	Sult2a1	1.00275	0.977063	2.95153	0.237495	3.548	0.16197	2.93242	0.139831	-1.42305	0.999845	-0.0766419	0.986291	2.65266	0.280177
ENSMUSG00000078967	Gm3272	1.61094	0.97747	2.08699	NA	-0.00464794	0.999361	2.68833	NA	2.06429	0.999845	2.45555	NA	1.58907	0.784711
ENSMUSG00000048442	Smim5	1.62872	0.978577	0.588607	NA	2.88901	0.571083	0.71267	0.88007	2.90157	0.999845	2.94623	0.417291	3.89318	0.334916
ENSMUSG00000085667	Gm12992	1.18564	0.978577	2.56175	0.392651	3.67663	0.223449	2.8585	0.221274	1.25223	0.999845	1.04773	0.739379	2.76667	0.34684
ENSMUSG00000001027	Scn4a	-4.95636	0.978842	6.62997	0.646562	10.5055	0.505334	-9.00659	0.419502	-1.54814	0.999845	9.96978	0.366821	9.76383	0.507928
ENSMUSG00000006587	Snai3	1.74086	0.979399	3.48226	NA	2.43215	0.702391	1.23257	0.786528	4.80394	0.925118	1.91429	0.645882	2.93565	0.569459
ENSMUSG00000092571	Gm4134	1.80979	0.979638	3.20292	NA	2.04271	0.797417	0.821676	NA	2.97339	0.999845	2.10909	NA	1.23366	NA
ENSMUSG00000090125	Pou3f1	1.26395	0.98213	2.25191	NA	2.41338	0.55464	1.91246	0.511936	2.3887	0.999845	2.68878	0.348155	1.4411	0.759627
ENSMUSG00000085781	Gm15640	2.01806	0.982629	2.07956	NA	1.40303	0.906126	1.77921	NA	3.42446	0.999845	2.12929	NA	1.79051	NA
ENSMUSG00000063142	Kcnma1	1.61513	0.982851	2.70613	0.562733	0.947884	0.930879	4.62468	0.183	0.53139	0.999845	4.30627	0.21006	2.43219	0.670247
ENSMUSG00000072718	Klra10	1.4727	0.984493	2.32143	NA	1.95468	0.752719	-0.755903	0.8706	2.64994	0.999845	2.62152	0.487637	2.46447	0.619125
ENSMUSG00000033847	Pla2g4c	1.16258	0.984544	2.41149	0.464202	0.430828	0.967718	2.17065	0.435021	2.00341	0.999845	2.45717	0.421631	1.7238	0.694599
ENSMUSG00000100106	Gm28856	3.63615	0.98476	3.82792	NA	1.03978	0.974927	1.52404	NA	3.14202	0.999845	0.780969	NA	2.44115	NA
ENSMUSG00000097767	Miat	2.56169	0.98583	1.79032	NA	1.7976	0.913489	2.93303	NA	2.52355	0.999845	3.64263	NA	0.967381	0.94101
ENSMUSG00000010086	Rnf112	3.47003	0.986801	1.22415	NA	1.57144	0.957534	0.713736	0.954707	6.87319	0.999845	4.38011	0.657729	3.95185	0.781996
ENSMUSG00000024302	Dtna	0.974448	0.986801	2.94931	0.272848	2.39504	0.458001	1.02863	0.700486	1.58127	0.999845	5.02286	0.00272619	2.2066	0.471168
ENSMUSG00000070891	Gm12689	1.94155	0.986801	2.04002	NA	1.89381	0.857919	2.2245	NA	3.33764	0.999845	1.41378	NA	2.76231	0.702303
ENSMUSG00000028996	Rbp7	1.07274	0.987001	2.18541	0.51429	2.69077	0.477821	1.84906	0.520804	1.43063	0.999845	4.92513	0.0279712	2.57198	0.48633
ENSMUSG00000097103	Gm2885	1.61545	0.987001	1.18568	NA	3.3892	0.540049	3.46234	NA	3.0895	0.999845	1.33055	NA	2.79831	NA
ENSMUSG00000108806	Gm44729	1.67862	0.988914	5.31373	0.251109	9.65811	0.00914543	8.74283	0.0073982	-5.11007	0.927317	-2.45157	0.618093	5.84195	0.161877
ENSMUSG00000081434	Gm14165	0.736537	0.989902	2.66474	0.141134	1.91291	0.401779	2.40077	0.122733	2.56854	0.766184	1.38123	0.490062	2.67567	0.135527
ENSMUSG00000062694	Cav3	1.32413	0.991501	2.01502	0.650497	2.85611	0.573107	1.29758	0.747299	0.839387	0.999845	5.81818	0.0321824	2.26865	0.665089
ENSMUSG00000047976	Kcna1	2.08576	0.991943	3.716	NA	1.67248	0.901864	1.27042	NA	2.02382	0.999845	4.69422	0.373301	0.194258	0.988191
ENSMUSG00000028023	Pitx2	3.89506	0.99233	1.34862	NA	1.78093	0.959916	1.68248	NA	3.42304	0.999845	5.14637	0.663849	2.74885	0.885339
ENSMUSG00000048538	Gm9826	2.45358	0.99333	3.10959	NA	1.80541	0.915738	1.19446	NA	3.35988	0.999845	-0.16714	NA	2.28498	NA
ENSMUSG00000093587	Gm20554	1.91347	0.993758	2.57987	NA	3.35034	0.677527	3.30405	NA	4.61846	0.999845	1.68244	NA	1.96125	NA
ENSMUSG00000031849	Comp	1.44809	0.994651	0.541462	0.937525	3.66473	0.512409	3.13524	0.425686	1.40023	0.999845	7.64983	0.0105362	2.52338	0.67824
ENSMUSG00000059305	Vpreb1	1.38695	0.994651	2.61248	NA	2.17289	0.724488	2.58179	NA	1.88161	0.999845	2.37232	NA	1.32479	0.837273
ENSMUSG00000101122	Gm17971	1.37326	0.994651	2.41117	NA	3.45786	0.464716	0.969893	NA	3.9328	0.963333	1.71796	0.693021	3.57466	0.400209
ENSMUSG00000067161	Gm5560	1.55101	0.994997	4.25755	NA	2.03946	0.800298	1.54514	NA	2.11448	0.999845	2.95344	0.497416	1.94757	0.772022
ENSMUSG00000027894	Slc6a17	1.39647	0.995596	4.08327	0.337962	0.432193	0.97812	2.51835	0.516482	3.89561	0.973136	5.48496	0.0746886	1.45664	0.829485
ENSMUSG00000040037	Negr1	1.44307	0.995596	-0.028543	0.996757	2.35741	0.723394	3.24106	0.383959	1.51117	0.999845	3.6911	0.332385	3.66553	0.453362
ENSMUSG00000030351	Tspan11	1.94789	0.996342	0.419358	0.963938	4.642	0.536536	7.9568	0.0851849	-11.0549	0.316332	4.03333	0.455169	3.55578	0.642711
ENSMUSG00000031343	Gabra3	2.20026	0.996342	1.72824	NA	1.86426	0.902502	5.1267	0.381787	2.36062	0.999845	4.44307	0.487071	1.83956	0.866144
ENSMUSG00000062061	Obp2a	4.42879	0.997693	3.16437	NA	2.25679	0.958002	-0.0276883	NA	2.61922	0.999845	-0.897247	NA	0.81455	NA
ENSMUSG00000030838	Ush1c	1.79621	0.997717	2.63511	NA	2.21156	0.837141	1.45607	NA	2.06041	0.999845	2.614	NA	1.48705	NA
ENSMUSG00000049799	Lrrc19	1.99591	0.997717	3.69007	NA	2.83057	0.800734	0.0907258	0.990968	0.718212	0.999845	4.07429	0.510467	3.10249	0.730196
ENSMUSG00000054618	Gm9951	1.79312	0.997717	3.26782	NA	1.25785	0.936194	0.141446	NA	3.21802	0.999845	2.21317	NA	2.40168	NA
ENSMUSG00000078965	Gm12033	1.24662	0.997717	2.57511	NA	2.38284	0.658946	2.04256	NA	1.37571	0.999845	2.90676	NA	1.66448	0.766277
ENSMUSG00000109362	Gm44562	2.41477	0.997717	1.01873	NA	1.60617	0.937868	2.00319	NA	3.6122	0.999845	1.69374	NA	3.3316	0.763804
ENSMUSG00000105558	Gm5855	1.35425	0.998976	1.02117	NA	2.89664	0.656589	1.97664	NA	3.836	0.999845	2.88142	NA	3.30861	0.546719
ENSMUSG00000000223	Drp2	0.626223	0.999845	3.58731	0.333805	2.59838	0.598602	1.98795	0.567161	-0.695504	0.999845	5.57383	0.0296172	2.78761	0.530058
ENSMUSG00000003476	Crhr2	0.0483324	0.999845	0.210351	0.968594	2.16601	0.667224	1.01475	0.782174	2.15403	0.999845	3.3218	0.206417	2.20341	0.619125
ENSMUSG00000010476	Ebf3	-0.89508	0.999845	3.48422	0.337332	2.1264	0.683688	2.51374	0.421961	-0.136957	0.999845	3.63831	0.212028	1.46566	0.783077
ENSMUSG00000018554	Ybx2	2.28738	0.999845	3.51706	NA	0.791938	0.99	0.513956	NA	2.79457	0.999845	4.96783	NA	1.8854	0.944817
ENSMUSG00000019933	Mrln	1.92525	0.999845	2.60524	NA	1.83595	0.964044	0.88469	0.958357	3.48861	0.999845	6.18916	0.636157	2.64038	0.906395
ENSMUSG00000020581	Agr2	3.0535	0.999845	1.34635	0.950514	1.237	0.981224	0.847266	0.96337	3.41869	0.999845	7.85004	0.585827	3.87638	0.86622
ENSMUSG00000021228	Acot3	0.366983	0.999845	2.49998	0.19726	2.88695	0.143469	2.67901	0.0790426	0.00292322	0.999845	-1.21252	0.508477	2.53388	0.155448
ENSMUSG00000023987	Pgc	1.62081	0.999845	2.95602	NA	5.19042	0.85728	0.675216	NA	3.09654	0.999845	4.00699	0.813265	1.89543	0.944321
ENSMUSG00000024173	Tpsab1	0.91656	0.999845	2.61311	NA	1.35498	0.97369	2.97882	NA	2.18942	0.999845	3.08011	NA	1.00865	NA
ENSMUSG00000024211	Grm8	1.75098	0.999845	3.04126	NA	1.64685	0.940395	2.73526	NA	4.93948	0.999845	0.782436	NA	2.03829	NA
ENSMUSG00000026961	Lrrc26	1.7672	0.999845	2.22176	NA	1.15314	0.983353	0.475848	NA	3.56201	0.999845	2.70983	NA	3.16983	0.89766
ENSMUSG00000027500	Stmn2	0.273598	0.999845	2.21775	0.470278	1.62538	0.710797	3.79813	0.0997661	0.251398	0.999845	3.40345	0.154029	2.38906	0.486261
ENSMUSG00000030098	Grip2	-0.0596028	0.999845	2.35352	0.613544	0.361512	0.981355	2.59944	0.490432	1.01384	0.999845	5.3524	0.0778718	2.36631	0.67824
ENSMUSG00000032517	Mobp	1.60775	0.999845	1.18077	NA	1.49852	0.953114	4.4548	NA	3.07963	0.999845	3.39166	0.717819	3.97208	0.750884
ENSMUSG00000034112	Atp2c2	1.22408	0.999845	2.17392	NA	2.55061	0.916781	0.402389	NA	2.58546	0.999845	2.57239	NA	1.81101	NA
ENSMUSG00000034739	Mfrp	-0.0235158	0.999845	0.153359	0.990703	6.10376	0.512552	3.62438	0.607576	0.978603	0.999845	2.17817	0.806112	4.23283	0.67154
ENSMUSG00000036169	Sostdc1	1.28412	0.999845	2.7837	NA	4.8552	0.869811	0.44362	NA	2.66287	0.999845	2.84086	NA	1.14986	0.968237
ENSMUSG00000038354	Ankrd35	0.980469	0.999845	1.61398	NA	2.43817	0.747653	2.85553	0.504681	2.95168	0.999845	1.98727	0.70324	2.20938	0.747041
ENSMUSG00000039109	F13a1	0.368298	0.999845	2.21817	0.510118	0.231624	0.983894	2.20354	0.417815	1.22121	0.999845	5.11729	0.0134192	3.56022	0.240562
ENSMUSG00000040205	Cuzd1	-0.853828	0.999845	19.8055	0.171587	30	0.0131915	-1.77177	0.920805	-1.266	0.999845	13.5596	0.262381	12.474	0.442911
ENSMUSG00000043126	D830039M14Rik	1.14811	0.999845	2.12767	NA	0.573096	0.99114	0.350066	NA	2.48767	0.999845	4.99828	NA	2.1241	0.936077
ENSMUSG00000047369	Dnah14	1.27641	0.999845	-0.0186832	NA	4.58543	0.35923	2.75638	0.48551	2.51602	0.999845	1.85844	0.704715	3.0573	0.573001
ENSMUSG00000049897	Stkld1	1.72979	0.999845	3.42809	NA	1.61848	0.907167	2.77633	NA	4.10253	0.999845	0.782201	NA	2.43439	NA
ENSMUSG00000050473	Slc35d3	1.79976	0.999845	1.30169	NA	2.29651	0.926618	3.89099	NA	3.32692	0.999845	0.0617511	NA	2.84538	NA
ENSMUSG00000054161	Fam83e	1.02545	0.999845	0.467179	NA	2.37292	0.777895	1.34354	0.808228	2.60656	0.999845	3.46724	0.447992	4.08276	0.475793
ENSMUSG00000059751	Rps3a3	0.372811	0.999845	2.5313	NA	2.40146	0.743979	2.11261	NA	1.48903	0.999845	2.01015	NA	1.58368	0.82826
ENSMUSG00000062546	V1ra8	1.55001	0.999845	3.29416	NA	2.02826	0.937868	0.626623	NA	3.00526	0.999845	0.779422	NA	2.99527	NA
ENSMUSG00000063903	Klk1	0.559963	0.999845	8.59452	0.0602898	9.11581	0.0406807	1.87983	0.705199	0.493405	0.999845	2.18148	0.686272	3.03574	0.641268
ENSMUSG00000064032	Gm10143	0.935784	0.999845	0.757422	0.97002	6.45033	0.766331	4.66348	0.723402	4.11934	0.999845	0.0486892	0.999952	4.01213	0.847756
ENSMUSG00000071036	Gm10309	0.721303	0.999845	2.98477	0.425648	1.91199	0.737787	3.05924	0.310563	3.51076	0.989194	1.97434	0.571996	3.86346	0.283518
ENSMUSG00000071342	Lsmem1	3.89413	0.999845	1.64314	NA	1.9281	0.967645	1.04572	0.95604	3.79021	0.999845	6.4545	0.668565	2.30783	0.92826
ENSMUSG00000072437	Nanos1	0.22057	0.999845	2.49255	0.37667	2.09388	0.55808	-0.0147751	0.997131	1.20596	0.999845	2.48906	0.365287	2.45708	0.444154
ENSMUSG00000073460	Pnldc1	-0.325015	0.999845	3.15993	0.229342	2.09534	0.555451	1.62854	0.520923	3.48845	0.85125	1.37019	0.619617	2.34465	0.445541
ENSMUSG00000073901	Olfr703	1.42919	0.999845	2.29388	NA	1.31178	0.969183	3.49566	NA	2.84965	0.999845	1.57004	NA	2.14456	NA
ENSMUSG00000074375	Sult2a3	0.486369	0.999845	2.56746	NA	2.26438	0.844654	3.14974	NA	2.33121	0.999845	-2.33847	0.734619	0.799565	0.943327
ENSMUSG00000074934	Grem1	-0.347855	0.999845	5.9398	0.316524	0.189609	0.992676	3.27208	0.540924	1.10056	0.999845	6.05468	0.198504	2.40972	0.781977
ENSMUSG00000085272	Sbk3	0.831728	0.999845	2.60784	NA	2.37152	0.873654	0.808283	NA	2.08011	0.999845	4.59927	NA	1.35667	0.914534
ENSMUSG00000085891	Gm14634	1.47536	0.999845	2.89941	NA	0.873692	0.975919	3.39132	NA	3.76997	0.999845	2.22348	NA	1.80623	NA
ENSMUSG00000086918	4930429F24Rik	-0.68837	0.999845	1.99996	0.694599	2.44651	0.705289	1.7764	0.677694	2.51725	0.999845	4.89793	0.138523	2.55179	0.657964
ENSMUSG00000086951	1700051A21Rik	1.1302	0.999845	2.26887	NA	2.79633	0.819824	2.9911	NA	2.74149	0.999845	1.93655	NA	1.66004	0.881918
ENSMUSG00000089902	Gm13625	1.77959	0.999845	1.28901	NA	4.06549	0.766909	3.79714	NA	3.30094	0.999845	0.782844	NA	2.79688	0.830463
ENSMUSG00000090165	Ugt1a10	0.840199	0.999845	4.39428	0.166745	6.0281	0.0323496	4.46529	0.07615	0.460631	0.999845	0.417527	0.922995	2.70188	0.448877
ENSMUSG00000091192	Sardhos	1.52835	0.999845	1.13064	NA	4.32124	0.890479	3.90636	NA	2.97742	0.999845	0.0574698	NA	2.11472	0.936542
ENSMUSG00000092137	Gcom1	-1.80425	0.999845	-1.63866	0.868933	3.41407	0.764248	2.62927	0.702154	2.07692	0.999845	-1.77595	0.839597	2.03219	0.853876
ENSMUSG00000092176	Gm20460	1.61627	0.999845	1.186	NA	4.2361	0.894227	3.52018	NA	3.09068	0.999845	1.71651	NA	2.70345	0.91489
ENSMUSG00000092544	Gm20422	1.42757	0.999845	4.3261	NA	4.15772	0.768296	2.00846	NA	3.97423	0.999845	1.95291	0.853537	1.76775	0.906068
ENSMUSG00000093701	Gm21970	2.46972	0.999845	1.16469	NA	6.36931	0.803168	3.25562	0.838664	3.0471	0.999845	0.058217	0.999952	1.7258	0.948381
ENSMUSG00000097133	Gm26628	1.96187	0.999845	3.05929	NA	2.0616	0.894522	1.27049	NA	3.81264	0.999845	1.37186	NA	2.84627	NA
ENSMUSG00000099703	Gm28285	1.404	0.999845	3.98603	NA	2.52724	0.794093	0.547721	0.939661	1.57842	0.999845	4.73918	0.322151	2.67392	0.734761
ENSMUSG00000103975	Gm37676	1.63577	0.999845	2.85073	NA	3.17996	0.903896	2.82692	0.825606	0.394681	0.999845	0.0280323	0.999952	2.26634	0.91327
ENSMUSG00000105103	Gm43191	1.91495	0.999845	1.37413	NA	4.05636	0.899424	2.83702	NA	3.47535	0.999845	0.0631843	NA	2.20316	NA
ENSMUSG00000105704	Gm43055	1.32399	0.999845	1.0019	NA	4.32392	0.890479	2.77797	0.862336	2.71424	0.999845	5.36143	0.736703	1.55533	0.9555
ENSMUSG00000105719	Gm42872	1.11716	0.999845	2.3656	NA	2.36704	0.660189	0.697132	NA	2.48715	0.999845	1.4077	0.753934	2.28447	0.647313
ENSMUSG00000107659	Gm44170	0.979372	0.999845	3.24301	0.545116	5.00782	0.375461	3.02538	0.490595	0.941708	0.999845	1.68926	0.755917	2.99848	0.635527
ENSMUSG00000107736	Gm44148	0.766637	0.999845	2.35597	NA	2.60068	0.533469	2.18389	NA	2.53122	0.999845	1.20303	NA	1.23007	0.813036
ENSMUSG00000107796	Gm44068	1.86068	0.999845	2.25865	NA	2.21615	0.903896	1.98807	NA	3.68232	0.999845	-0.88481	NA	2.90103	NA
ENSMUSG00000108080	Gm10209	0.059706	0.999845	2.44199	NA	2.16663	0.573781	2.00145	0.443973	2.52809	0.999845	0.984579	0.783039	1.70358	0.670369
ENSMUSG00000108112	Gm45193	1.90049	0.999845	1.36501	NA	5.21283	0.844914	4.4804	NA	3.45674	0.999845	0.0629313	0.999952	3.0911	0.894719
ENSMUSG00000108122	Gm44116	0.425927	0.999845	1.97661	NA	2.5071	0.459489	2.31994	0.339602	4.61222	0.456167	1.24509	0.696913	2.96426	0.300914
ENSMUSG00000108282	Gm44317	1.29195	0.999845	0.792582	NA	4.18823	0.890479	4.13356	NA	2.94989	0.999845	-0.893504	0.969487	2.13189	0.93339
ENSMUSG00000108599	Gm10616	0.930463	0.999845	2.01686	NA	0.373197	0.990409	2.26812	NA	2.20728	0.999845	2.71797	NA	1.85124	NA
ENSMUSG00000108601	Gm44645	0.0301905	0.999845	2.43316	NA	2.80091	0.723759	2.33756	NA	1.04775	0.999845	3.12269	NA	0.862828	0.926568
ENSMUSG00000111133	RP23-354J5.3	0.219354	0.999845	0.306326	0.978884	4.79317	0.632836	5.15865	0.416156	2.42572	0.999845	0.0384416	0.999952	6.01317	0.466618
ENSMUSG00000022658	Tagln3	21.0166	NA	-11.6205	NA	19.7777	NA	15.1284	NA	-15.3853	NA	-18.9415	NA	14.3592	NA
ENSMUSG00000026301	Iqca	2.23349	NA	2.2322	NA	1.2194	NA	2.93392	NA	2.71961	NA	1.57131	NA	1.05517	NA
ENSMUSG00000030994	D7Ertd443e	1.66487	NA	2.43767	NA	2.08963	NA	1.36883	NA	3.15323	NA	0.0595679	NA	2.05265	NA
ENSMUSG00000035615	Frmpd1	-15.9745	NA	-11.9515	NA	17.0585	NA	18.18	NA	-14.8441	0.954291	13.5982	NA	12.8019	NA
ENSMUSG00000037705	Tecta	2.92708	NA	2.51208	NA	1.61145	NA	1.87532	NA	3.31023	NA	2.37199	NA	1.88126	NA
ENSMUSG00000041141	Pnmal1	2.16401	NA	1.64861	NA	2.70348	NA	1.04895	NA	3.79613	0.999845	0.0668973	NA	3.17855	NA
ENSMUSG00000042532	Golga7b	1.68324	NA	1.22834	NA	1.52394	NA	2.43211	NA	3.17684	0.999845	2.28744	NA	2.51144	NA
ENSMUSG00000044528	Tram1l1	-14.4403	NA	19.408	NA	17.8404	NA	-18.5812	NA	-13.2753	NA	13.1809	NA	12.9808	NA
ENSMUSG00000076438	Oxct2b	2.60803	NA	2.47844	NA	1.1072	NA	1.58268	NA	3.23657	NA	0.0606015	NA	2.30297	NA
ENSMUSG00000080989	Gm14048	-18.0577	NA	-13.2393	NA	22.7124	NA	16.7889	NA	22.3171	0.588201	-22.0457	NA	14.7209	NA
ENSMUSG00000087433	Gm14167	2.42897	NA	3.18737	NA	2.33528	NA	1.31089	NA	2.74237	0.999845	1.63884	NA	1.07019	NA
ENSMUSG00000091659	Gm17099	2.69818	NA	2.53741	NA	1.72647	NA	2.21484	NA	3.35773	NA	0.783428	NA	1.81342	NA
ENSMUSG00000093805	Gm9994	1.70971	NA	2.46605	NA	2.65437	NA	0.736418	NA	3.211	0.999845	0.781529	NA	2.65372	NA
ENSMUSG00000097387	4930563E18Rik	1.55894	NA	2.93941	NA	1.41965	NA	2.0127	NA	3.01675	NA	2.31046	NA	1.55244	NA
ENSMUSG00000104631	Gm43774	2.23067	NA	2.23119	NA	0.733537	NA	0.470299	NA	2.71257	NA	0.77608	NA	2.28509	NA
ENSMUSG00000107296	Gm43500	3.06181	NA	1.69637	NA	2.64202	NA	1.74023	NA	5.20623	0.999845	0.0676843	NA	2.27232	NA
ENSMUSG00000108618	Gm44816	13.8876	NA	-12.441	NA	4.62471	NA	6.15054	NA	-5.34466	NA	-0.426113	NA	3.15964	NA
ENSMUSG00000031428	Zcchc18	-14.2492	0.00541449	0.95426	NA	0.585542	0.974927	2.7738	NA	2.61751	0.999845	0.769208	NA	2.5348	0.737329
ENSMUSG00000025190	Got1	3.69318	0.0078586	2.81389	0.0396097	2.08003	0.18003	1.55222	0.205204	1.66429	0.906996	0.338311	0.850594	1.61415	0.272704
ENSMUSG00000029228	Lnx1	3.61861	0.00796134	-0.106325	0.965783	1.7977	0.267242	2.64512	0.0135972	-0.151569	0.999845	1.98503	0.0422126	2.309	0.0588326
ENSMUSG00000021091	Serpina3n	3.75977	0.00815979	2.50947	0.082472	1.80937	0.278132	2.90755	0.00893947	1.89597	0.817777	1.19863	0.366858	1.89618	0.179557
ENSMUSG00000026390	Marco	3.8167	0.0128535	0.593251	0.765587	0.944253	0.686374	2.97759	0.0115602	2.80642	0.382448	1.29826	0.344796	0.42654	0.865525
ENSMUSG00000001865	Cpa3	-14.5168	0.0141634	-14.3148	NA	1.64493	0.900658	4.7631	0.342594	-13.1923	0.112032	4.42954	0.400275	2.23568	0.804096
ENSMUSG00000015451	C4a	2.64051	0.0162715	1.50136	0.181489	1.45936	0.224498	2.42229	0.00196004	2.48139	0.130559	1.27987	0.124424	1.17331	0.297291
ENSMUSG00000034591	Slc41a2	2.7436	0.0269769	1.61764	0.187175	1.81156	0.14915	2.96162	0.00035977	1.96723	0.521249	2.62181	0.000359847	1.98661	0.0494738
ENSMUSG00000042622	Maff	2.79297	0.0270936	2.61291	0.0197164	1.75248	0.187501	1.69831	0.0919362	2.14575	0.399836	1.83247	0.0406812	1.46882	0.233429
ENSMUSG00000025964	Adam23	2.48627	0.029967	2.09917	0.0425494	0.77621	0.610207	1.95871	0.0207498	2.53126	0.0899667	0.967073	0.311458	1.99733	0.0216515
ENSMUSG00000071317	Bves	-13.9669	0.0309539	5.60085	0.374237	1.66939	0.903896	1.96399	0.759594	-12.1023	0.238456	6.79921	0.148292	3.42501	0.678177
ENSMUSG00000052934	Fbxo31	2.81046	0.0488132	2.73962	0.0218624	1.78794	0.20289	2.34145	0.0199929	1.84798	0.756185	1.66995	0.0831502	1.92496	0.0975819
ENSMUSG00000108822	Gm44787	3.40336	0.0488132	0.74994	0.699478	1.28099	0.5285	3.30205	0.00301599	2.05419	0.916247	0.493335	0.771911	1.93709	0.194594
ENSMUSG00000029314	Gpat3	2.18406	0.0611543	2.04324	0.0344491	1.67678	0.103319	1.72266	0.0328661	2.2653	0.157505	-0.123255	0.931919	1.24697	0.214953
ENSMUSG00000015966	Il17rb	3.00682	0.062766	1.30318	0.40693	1.97725	0.202314	2.25218	0.0476938	2.06627	0.749231	0.835802	0.558237	1.37162	0.375008
ENSMUSG00000100680	1810044D09Rik	2.70218	0.0631091	1.99088	0.092459	2.04946	0.10201	2.27697	0.0157126	1.42203	0.999845	1.06024	0.318064	1.58577	0.189853
ENSMUSG00000046223	Plaur	2.245	0.0646703	1.29507	0.276519	1.06444	0.446181	1.80636	0.0447539	2.11407	0.223372	2.14245	0.00706751	1.62248	0.12885
ENSMUSG00000110353	Gm45531	2.54962	0.0765739	2.31782	0.0508145	2.36768	0.0363923	1.70839	0.0904857	-0.112772	0.999845	0.621966	0.62382	1.60268	0.175872
ENSMUSG00000042379	Esm1	3.25849	0.0827982	1.56909	0.385098	1.21819	0.594585	2.85919	0.0281832	2.22552	0.754506	0.357791	0.881899	1.46511	0.449165
ENSMUSG00000040675	Mthfd1l	2.23338	0.0838164	2.69027	0.00530698	1.16169	0.397575	0.681889	0.529006	2.42538	0.133655	0.198965	0.906477	1.6396	0.119445
ENSMUSG00000086389	Gm15998	3.61539	0.0838164	-3.15376	0.189943	1.98846	0.336192	2.23036	0.113671	2.81573	0.80572	-0.288284	0.897219	1.29313	0.546719
ENSMUSG00000016024	Lbp	2.6319	0.0854709	2.21613	0.0848682	1.89507	0.179239	3.54025	6.37171e-05	1.3287	0.963249	1.43587	0.173258	1.61392	0.207804
ENSMUSG00000040612	Ildr2	2.09622	0.115409	1.57533	0.158059	2.27828	0.0153953	2.31336	0.00414419	0.236997	0.999845	1.65529	0.0312099	1.54695	0.126282
ENSMUSG00000059895	Ptp4a3	2.65974	0.117388	1.30746	0.389042	1.59151	0.321742	1.39544	0.242446	2.04559	0.686602	3.0683	0.000346455	1.77002	0.186326
ENSMUSG00000038201	Kcna7	-13.5656	0.127078	1.89596	0.842466	1.47476	0.93922	1.02816	0.906063	4.79394	0.999845	7.37418	0.193035	4.43431	0.637484
ENSMUSG00000103711	Tstd1	2.89544	0.12998	2.48346	0.102501	2.26017	0.165666	1.89947	0.135797	1.89435	0.877376	0.793214	0.611486	1.82294	0.231519
ENSMUSG00000029352	Crybb3	2.72327	0.153434	-0.676748	0.731711	0.0894196	0.989542	2.37619	0.0391386	2.88924	0.317968	1.97057	0.0514595	0.556136	0.811188
ENSMUSG00000067219	Nipal1	3.24813	0.162657	2.15938	0.24708	2.41044	0.2175	1.71722	0.263287	0.0332305	0.999845	0.434341	0.844568	1.36929	0.527934
ENSMUSG00000020131	Pcsk4	2.56826	0.166096	1.63636	0.262055	1.90398	0.205707	1.1876	0.326291	2.21728	0.775312	0.576357	0.686272	2.11596	0.0814576
ENSMUSG00000049608	Gpr55	3.63236	0.197706	2.55137	0.242532	0.711547	0.880482	1.05354	0.625011	2.65809	0.830389	0.718583	0.796822	1.99107	0.416885
ENSMUSG00000003051	Elf3	3.03772	0.224022	1.86814	0.32505	2.19877	0.273217	2.43619	0.093783	1.73573	0.973136	1.14266	0.520327	1.30081	0.552983
ENSMUSG00000062515	Fabp4	3.19597	0.236662	1.41665	0.500201	1.99776	0.372279	1.56514	0.345796	2.08971	0.916993	2.47001	0.0782741	1.87724	0.350466
ENSMUSG00000102349	Gm37376	3.45726	0.244624	0.198619	0.949219	2.19704	0.365495	1.37211	0.463146	3.37875	0.516207	1.93998	0.266009	1.32362	0.622038
ENSMUSG00000001670	Tat	3.33378	0.280811	2.92811	0.161876	2.40826	0.307003	1.63255	0.368994	-0.24793	0.999845	-0.206882	0.944789	1.31316	0.62734
ENSMUSG00000103440	Gm37131	3.33873	0.280811	2.67092	0.202607	1.5226	0.606237	1.79713	0.334698	-0.32173	0.999845	0.950885	0.690224	2.32363	0.287895
ENSMUSG00000030852	Tacc2	2.63803	0.292618	1.94978	0.25764	1.29903	0.549515	1.54543	0.275415	2.13972	0.809362	3.57542	0.000404929	1.7322	0.310175
ENSMUSG00000104528	Gm43314	2.86781	0.310012	1.93409	0.297107	2.99205	0.0760085	1.75021	0.228505	1.94821	0.999845	-0.430287	0.82875	2.79392	0.0570537
ENSMUSG00000035165	Kcne3	3.03727	0.327624	-1.34969	0.620441	1.4863	0.589848	1.94144	0.261998	2.96976	0.604893	1.3217	0.537298	2.3978	0.241929
ENSMUSG00000015854	Cd5l	2.16487	0.332804	0.468944	0.795844	1.50987	0.355549	2.73679	0.00893947	2.84609	0.201532	1.43463	0.208815	1.38245	0.35098
ENSMUSG00000022546	Gpt	2.31396	0.346405	2.33586	0.117372	2.37674	0.122213	1.56084	0.222861	-0.192492	0.999845	0.094875	0.970168	1.35655	0.419029
ENSMUSG00000098178	Gm42418	2.39903	0.346405	1.14061	0.513162	2.13156	0.206588	1.20568	0.384005	2.53308	0.540147	0.661858	0.697142	1.59117	0.331772
ENSMUSG00000022613	Miox	3.09008	0.361377	3.26068	0.0866647	1.36707	0.636827	2.44641	0.134953	1.46181	0.999845	0.977902	0.624493	1.31455	0.6145
ENSMUSG00000042041	2010003K11Rik	1.89579	0.361916	2.15852	0.0763005	1.74461	0.197597	2.28076	0.0184292	1.40034	0.925118	2.55952	0.00104982	1.55084	0.199535
ENSMUSG00000017002	Slpi	2.52321	0.367489	0.457518	0.841152	0.940282	0.720624	2.52018	0.0627906	1.24026	0.999845	2.22064	0.0765622	0.020962	0.996016
ENSMUSG00000038415	Foxq1	2.35855	0.367489	1.90717	0.242245	3.10962	0.0238656	1.86832	0.149772	1.67553	0.954988	1.22213	0.386133	2.06203	0.165489
ENSMUSG00000034936	Arl4d	2.21776	0.370435	2.24096	0.128772	2.4043	0.102784	1.37095	0.280996	0.865456	0.999845	0.684173	0.658034	1.08983	0.544717
ENSMUSG00000020067	Mypn	-10.9461	0.374511	10.3552	0.146399	-16.6796	0.00588293	-12.6766	0.0273943	-2.63926	0.999845	9.79145	0.0564683	8.13472	0.262838
ENSMUSG00000093485	Gm20708	-14.4082	0.376019	1.33532	0.923962	9.63254	0.399331	7.27941	0.386487	-8.60864	0.999845	1.59187	0.900644	8.07594	0.459138
ENSMUSG00000064307	Lrrc51	2.55496	0.404822	1.13837	0.569482	2.10728	0.285541	0.901957	0.589205	2.3476	0.871469	0.820852	0.632873	1.01474	0.668252
ENSMUSG00000090038	Gm16573	2.98811	0.415743	3.03253	0.144599	1.05359	0.759919	2.17747	0.212769	0.598265	0.999845	0.493043	0.845344	1.71101	0.477174
ENSMUSG00000049093	Il23r	20.3712	0.416358	-7.77162	NA	-16.9738	0.300173	19.23	NA	-10.3385	0.999845	-12.2723	NA	16.3409	NA
ENSMUSG00000073403	Gm10499	3.12885	0.416358	2.21573	0.335658	1.87311	0.530682	0.736612	0.776166	2.97173	0.825258	1.19653	0.630159	0.0898023	0.987259
ENSMUSG00000109510	Gm42417	-14.4937	0.416358	6.78571	0.544797	4.41348	0.806846	1.6534	0.886699	-10.129	0.963249	1.0883	0.93923	5.58515	0.682407
ENSMUSG00000034059	Ypel4	3.31674	0.420026	-2.05697	0.580477	1.73952	0.605637	2.25105	0.273173	3.46377	0.705124	1.00889	0.717545	1.4514	0.663964
ENSMUSG00000097505	Gm26540	2.86465	0.421376	1.39851	0.540549	2.83092	0.192079	1.43333	0.427925	-1.71535	0.999845	0.502824	0.835659	2.01093	0.345032
ENSMUSG00000030246	Ldhb	3.15826	0.437281	1.70878	0.497803	1.85136	0.52847	2.24574	0.245667	1.36682	0.999845	4.50349	0.00154621	1.88639	0.474595
ENSMUSG00000029273	Sult1d1	2.4125	0.438026	2.55891	0.142323	2.62816	0.147012	1.98356	0.170739	0.0940216	0.999845	-0.162187	0.948606	1.89983	0.283518
ENSMUSG00000036938	Try5	19.8064	0.438026	23.4068	0.0911623	30	0.0131915	-13.525	0.271548	-9.64519	0.999845	-14.6851	0.213782	-12.2376	0.453311
ENSMUSG00000024131	Slc3a1	2.28436	0.440407	1.80513	0.300691	2.04455	0.26818	3.33863	0.00626191	1.05601	0.999845	1.05139	0.512051	1.96892	0.22187
ENSMUSG00000043110	Lrrn4	2.73995	0.445657	-0.551278	0.839972	0.366297	0.950216	2.51891	0.121837	0.849056	0.999845	2.59761	0.074876	-0.331837	0.926568
ENSMUSG00000024225	Clps	19.6473	0.446286	23.7913	0.0848917	30	0.0131915	-11.5874	0.358467	-8.61048	0.999845	-12.5885	0.318068	-12.6823	0.431483
ENSMUSG00000019027	Dnah1	2.67625	0.447306	-0.105147	0.975727	2.23442	0.32721	2.69382	0.0907348	1.41664	0.999845	1.80728	0.305427	1.60781	0.501633
ENSMUSG00000042401	Crtac1	19.2736	0.462548	-8.3469	NA	-15.9311	0.338632	19.8489	NA	-12.0184	0.999845	-10.6514	NA	14.8156	NA
ENSMUSG00000041801	Phlda3	1.70206	0.467821	1.05735	0.466067	2.01841	0.126937	2.32487	0.0202179	1.83255	0.686602	2.9558	0.000280644	1.76228	0.1529
ENSMUSG00000042895	Abra	-11.7607	0.467821	9.32409	0.303044	-15.7623	0.0538861	-14.7237	0.0326662	-4.00917	0.999845	9.04156	0.190935	6.91389	0.499865
ENSMUSG00000022949	Clic6	3.4967	0.480217	1.20719	0.725552	1.36354	0.768529	0.388988	0.910936	0.920623	0.999845	3.4855	0.103193	2.05039	0.550431
ENSMUSG00000104723	Gm43106	-14.5091	0.483941	-15.822	NA	7.85875	0.597894	2.24552	0.854651	11.0313	0.963249	-19.9552	0.00523004	0.376686	0.988117
ENSMUSG00000030087	Klf15	2.17444	0.485614	2.28609	0.175722	2.14915	0.239645	1.95614	0.154425	0.663611	0.999845	0.27479	0.901448	1.71678	0.316438
ENSMUSG00000020905	Usp43	2.3697	0.487161	2.27847	0.23159	1.64786	0.497906	1.37902	0.430942	2.37664	0.784339	1.76686	0.340371	1.12271	0.67824
ENSMUSG00000104467	Gm37660	2.24845	0.49773	2.86683	0.0689934	2.01921	0.302982	-0.187694	0.93728	1.72872	0.999845	0.421575	0.847816	1.19077	0.584746
ENSMUSG00000006574	Slc4a1	2.02321	0.49936	0.134168	0.95886	0.582389	0.859979	-0.184786	0.929463	2.57547	0.513593	3.91552	2.13021e-05	-0.827872	0.728551
ENSMUSG00000027513	Pck1	2.67001	0.499563	3.06048	0.141156	2.01582	0.421336	1.69527	0.350543	1.60041	0.999845	0.474892	0.85353	1.5069	0.551026
ENSMUSG00000024803	Ankrd1	2.37493	0.511722	1.76554	0.389042	1.71185	0.465679	0.861441	0.644702	2.95503	0.546217	3.72475	0.00262885	1.74527	0.408698
ENSMUSG00000031778	Cx3cl1	2.01728	0.511722	0.889279	0.640198	2.02963	0.256867	1.87562	0.161152	0.775383	0.999845	1.80895	0.172466	2.46601	0.0819064
ENSMUSG00000108394	Gm45477	3.96219	0.511722	0.836769	0.852298	0.154082	0.990633	0.725567	0.846725	3.58124	0.922417	1.23803	0.729185	2.7321	0.456742
ENSMUSG00000002769	Gnmt	2.18156	0.523792	1.64542	0.379228	2.22639	0.246303	2.13497	0.136137	-0.53121	0.999845	0.247355	0.916832	1.30376	0.53412
ENSMUSG00000059852	Kcng2	2.65032	0.533415	-0.427904	0.917076	2.18598	0.411668	1.47228	0.474382	2.49346	0.915217	1.71538	0.42755	1.84095	0.490146
ENSMUSG00000097448	Platr22	2.69594	0.535229	1.21045	0.620313	3.03916	0.165666	1.96322	0.271915	3.5381	0.635349	0.997347	0.637288	1.43385	0.590253
ENSMUSG00000022432	Smc1b	2.27504	0.542492	-1.08353	0.686712	1.66673	0.441195	2.0943	0.13796	2.88649	0.755918	0.84359	0.62665	1.4197	0.494296
ENSMUSG00000047730	Fcgbp	3.17367	0.547422	0.754732	0.822704	2.52106	0.407771	1.45939	0.530055	1.51802	0.999845	1.63334	0.464309	2.15662	0.448877
ENSMUSG00000078763	Slfn1	1.85321	0.556583	1.19773	0.485329	0.925363	0.690922	2.69876	0.0235433	2.29846	0.618159	1.69575	0.188595	3.13258	0.00674072
ENSMUSG00000035916	Ptprq	4.09411	0.558903	0.322991	0.954023	0.252998	0.985835	2.21177	0.489397	1.50513	0.999845	3.15678	0.305619	0.445399	0.947892
ENSMUSG00000061577	Adgrg5	1.88102	0.572997	2.01899	0.226939	0.918717	0.725142	1.74143	0.219904	2.3658	0.568142	1.69362	0.292607	3.19592	0.0168434
ENSMUSG00000045502	Hcar2	2.20621	0.574246	1.12172	0.615598	1.71546	0.464217	2.2182	0.157305	2.86116	0.568142	0.936236	0.668329	1.16793	0.650882
ENSMUSG00000022126	Acod1	3.28835	0.576463	-0.105108	0.984337	0.346322	0.97369	4.76506	0.0365961	1.68492	0.999845	0.719191	0.882178	2.56437	0.469081
ENSMUSG00000087644	Gm14703	2.17188	0.580056	0.685929	0.745945	2.08611	0.276783	2.32166	0.0799252	1.89888	0.999845	0.716732	0.658381	1.48034	0.437996
ENSMUSG00000109005	Gm45221	2.62632	0.591433	2.05201	0.399546	1.33038	0.702729	1.12128	0.620907	1.3298	0.999845	0.942386	0.722014	3.31494	0.10794
ENSMUSG00000003865	Gys1	2.09283	0.605871	1.35462	0.505483	0.972791	0.740492	0.952062	0.587023	2.48376	0.771192	3.78701	0.000847447	1.4949	0.486269
ENSMUSG00000028017	Egf	2.53828	0.61304	1.78261	0.461242	2.48786	0.322919	0.708683	0.761567	1.58254	0.999845	2.37322	0.153294	1.59607	0.55189
ENSMUSG00000011267	Zfp296	3.15254	0.618309	1.92807	NA	0.840884	0.906968	2.52072	0.323867	2.89427	0.963249	1.45921	0.674853	1.85319	0.645879
ENSMUSG00000020875	Hoxb9	-16.1775	0.618309	-12.1128	0.441015	23.3244	0.0990491	29.9523	0.00414419	-13.3201	0.989194	-22.3193	0.0242976	20.7755	0.106492
ENSMUSG00000089739	Gm20431	-16.1839	0.618309	-11.5718	0.467231	30	0.0131915	22.546	0.0463003	-14.7907	0.954291	-22.2842	0.0246791	16.6662	0.239858
ENSMUSG00000085912	Trp53cor1	2.69701	0.625515	1.26334	NA	2.15322	0.477509	2.07075	0.325316	1.92211	0.999845	0.299815	0.937272	0.831038	0.836637
ENSMUSG00000037849	Ifi206	2.89745	0.626504	0.677348	0.883781	0.375757	0.969556	2.61465	0.273459	1.96013	0.999845	0.736956	0.87247	3.73315	0.16793
ENSMUSG00000105204	Gm43738	-9.97034	0.628313	-17.2173	0.0423411	13.2606	0.146095	6.97626	0.361433	-6.50559	0.999845	-1.24015	0.917308	2.60902	0.852604
ENSMUSG00000031489	Adrb3	1.97401	0.633315	0.923115	0.649991	2.03006	0.287435	2.70149	0.0365523	1.09183	0.999845	0.62684	0.722248	2.72352	0.0544432
ENSMUSG00000047414	Flrt2	2.10419	0.633315	0.371854	0.890963	1.10522	0.702669	2.51216	0.107182	0.443022	0.999845	3.43484	0.00610455	1.19754	0.636997
ENSMUSG00000109473	B930025P03Rik	2.72876	0.636222	0.996982	0.744882	1.84582	0.56567	1.96484	0.344936	2.41553	0.999845	0.739618	0.782592	2.53252	0.30646
ENSMUSG00000028782	Adgrb2	3.08959	0.637328	0.620178	0.885725	1.65565	0.711399	2.84704	0.247751	1.58061	0.999845	3.14218	0.1911	1.87477	0.630828
ENSMUSG00000091021	Gm17300	2.01489	0.638532	2.24197	0.226602	2.07663	0.321274	-0.0375834	0.987622	1.96583	0.954988	1.27842	0.468937	1.93281	0.308869
ENSMUSG00000048498	Cd300e	2.2548	0.641037	0.82155	0.753946	0.579464	0.901283	2.65661	0.113426	3.64004	0.397646	1.90983	0.274436	1.98199	0.371534
ENSMUSG00000087028	Gm13387	2.07944	0.649041	2.31004	0.23159	0.711686	0.857774	0.322542	0.890318	2.66812	0.755918	-1.06846	0.665718	0.633991	0.842559
ENSMUSG00000102805	Gm37240	4.73157	0.649866	-0.576431	0.929929	5.59491	0.246303	2.96891	0.448601	1.53692	0.999845	-0.568652	0.92411	1.3059	0.85131
ENSMUSG00000021614	Vcan	1.92796	0.649883	0.804402	0.718898	2.07594	0.315062	2.33228	0.114614	1.75012	0.967207	3.37086	0.00458912	1.93413	0.301688
ENSMUSG00000000628	Hk2	1.77133	0.650109	0.966443	0.612549	1.02935	0.670987	1.29926	0.370159	2.25479	0.755918	4.74236	3.52545e-07	2.24263	0.146133
ENSMUSG00000029193	Cckar	-14.3803	0.652775	4.63456	0.785587	23.8864	0.0521103	-19.9587	0.0615488	-9.89652	0.999845	1.65306	0.928904	10.2038	0.522327
ENSMUSG00000014813	Stc1	2.18221	0.654084	2.5049	0.240543	0.348826	0.957403	0.392218	0.870791	1.82492	0.995174	3.27318	0.03231	1.74876	0.48598
ENSMUSG00000049436	Upk1b	2.41169	0.656896	-0.648703	0.835211	0.264768	0.972764	2.04488	0.2946	1.32875	0.999845	2.33727	0.204159	-0.261005	0.952122
ENSMUSG00000097928	Gm26578	3.53943	0.664047	1.33698	NA	1.14634	0.883761	2.90814	0.32769	3.69018	0.931713	0.470822	0.931865	0.722702	0.91211
ENSMUSG00000085425	Gm15648	-15.1007	0.67056	-10.8956	0.493804	30	0.0131915	22.5224	0.046479	-13.34	0.989194	-21.4221	0.033518	16.5078	0.245567
ENSMUSG00000027171	Prrg4	2.7896	0.686401	2.20613	0.471719	1.13274	0.838055	0.608305	0.854204	3.09049	0.881316	1.01447	0.787186	1.35897	0.751383
ENSMUSG00000108129	4930417O13Rik	2.91067	0.686401	1.91545	NA	1.61213	0.711259	2.61287	NA	2.37645	0.999845	0.0882041	0.987348	1.07922	0.807273
ENSMUSG00000051839	Gypa	2.72711	0.690171	-0.5881	0.904281	1.49177	0.745782	1.54691	0.561993	3.27005	0.847252	5.11806	0.00523004	0.372274	0.945848
ENSMUSG00000072653	Zfp783	2.60328	0.690565	-1.32513	0.754809	1.61438	0.700179	1.97754	0.426213	1.27527	0.999845	2.71955	0.288236	2.31418	0.488952
ENSMUSG00000024672	Ms4a7	1.55792	0.693039	0.651228	0.744286	1.38269	0.482967	2.39312	0.0559366	2.10795	0.750535	1.76229	0.183619	3.35232	0.0035733
ENSMUSG00000038677	Scube3	2.04599	0.698955	2.14857	0.32505	0.97139	0.791204	0.386433	0.872902	1.93923	0.973136	2.21697	0.214685	1.47921	0.575299
ENSMUSG00000032577	Mapkapk3	1.30689	0.70862	1.70629	0.206229	0.900868	0.630932	1.57184	0.154727	2.31123	0.375582	2.81266	0.000832644	2.0377	0.0819064
ENSMUSG00000026073	Il1r2	2.80295	0.723793	4.17966	0.137967	1.27925	0.818224	1.75655	0.534549	2.6377	0.989194	0.438411	0.928244	0.957708	0.847574
ENSMUSG00000000682	Cd52	1.34085	0.740169	0.546016	0.770175	1.26799	0.478801	2.73743	0.0111975	2.41325	0.398283	1.7686	0.127618	2.8755	0.00825841
ENSMUSG00000104060	Gm37954	2.80484	0.74359	1.08927	NA	-0.149832	0.990633	1.70677	0.560229	2.15711	0.999845	0.523607	0.914847	2.96537	0.369374
ENSMUSG00000027656	Wisp2	1.79916	0.744751	1.73113	0.413268	3.75665	0.0300905	2.16229	0.186445	1.31447	0.999845	3.77186	0.00401885	1.92107	0.365919
ENSMUSG00000083992	Gm11478	2.36069	0.745116	2.73781	0.280254	2.01704	0.539209	0.828095	0.762067	1.46672	0.999845	1.64199	0.518265	0.937411	0.816228
ENSMUSG00000021263	Degs2	1.46795	0.745568	1.46904	0.398245	1.87699	0.293771	1.25496	0.379813	2.6296	0.390491	2.46734	0.036649	2.92163	0.0232774
ENSMUSG00000059645	Gm7361	-10.7796	0.745777	-8.01704	NA	10.6148	0.447755	12.365	NA	-11.3414	0.963249	-7.54566	NA	11.0941	NA
ENSMUSG00000042367	Gjb3	2.89139	0.752668	-0.216849	0.969072	1.27403	0.845503	2.86217	0.308603	1.36535	0.999845	4.85668	0.040234	1.3473	0.79409
ENSMUSG00000103937	Gm37186	3.52656	0.752668	1.80916	NA	2.43115	0.673162	0.43427	0.934502	3.83908	0.963249	1.41245	0.774167	1.95728	0.72859
ENSMUSG00000030707	Coro1a	1.13302	0.753843	1.17409	0.374744	1.32693	0.353439	2.02279	0.0359584	2.29123	0.290999	1.99711	0.0191683	3.03144	0.00030538
ENSMUSG00000029093	Sorcs2	2.11338	0.754188	1.67235	0.516267	1.02755	0.808613	3.06609	0.105149	0.901937	0.999845	3.14959	0.0747182	1.75356	0.540749
ENSMUSG00000027574	Nkain4	2.4009	0.755574	0.348115	0.930043	0.786076	0.893185	2.55992	0.246393	-0.203994	0.999845	3.16783	0.106177	0.263295	0.960192
ENSMUSG00000047205	Dusp18	2.0863	0.767436	-0.664135	0.865763	1.66561	0.619708	1.65647	0.447437	1.92996	0.999845	4.35969	0.00740527	2.08147	0.462176
ENSMUSG00000040728	Esrp1	2.57648	0.767871	1.18923	0.738523	2.18902	0.559963	0.834382	0.785232	2.3038	0.999845	0.576304	0.879601	1.93581	0.59037
ENSMUSG00000015709	Arnt2	2.66605	0.771133	-1.45224	0.736639	0.582734	0.944108	3.69666	0.1263	1.5603	0.999845	2.43037	0.352938	1.67553	0.682552
ENSMUSG00000041842	Fhdc1	2.15622	0.77899	1.92694	0.488698	1.64112	0.661216	1.3893	0.577214	2.60736	0.915217	3.34088	0.109918	1.05433	0.796759
ENSMUSG00000019894	Slc6a15	-12.7814	0.779259	-9.65912	NA	19.5401	0.203969	21.794	NA	-12.5165	0.999845	-13.4938	NA	16.1089	0.264705
ENSMUSG00000109778	Gm45504	2.27386	0.779259	0.307829	NA	0.945276	0.849046	2.17393	0.285797	1.82108	0.999845	0.795481	0.767346	2.33591	0.364201
ENSMUSG00000008601	Rab25	2.72386	0.780035	1.46397	0.696976	3.34021	0.344648	-0.971782	0.795477	1.95539	0.999845	1.74622	0.569522	3.07535	0.342857
ENSMUSG00000013974	Mcemp1	1.63953	0.780035	1.14294	0.612239	0.838337	0.812927	2.29808	0.142158	3.14583	0.413765	2.2671	0.146705	1.85881	0.375647
ENSMUSG00000078302	Foxd1	-12.6409	0.780035	-9.63391	NA	18.6316	0.23734	23.8267	NA	-11.9481	0.999845	-14.6852	0.213782	15.5497	0.289151
ENSMUSG00000086443	4933421A08Rik	2.95893	0.780035	3.44769	NA	-0.143162	0.990805	0.87067	0.813278	2.03445	0.999845	0.59128	0.88947	0.968449	0.856864
ENSMUSG00000047330	Kcne4	1.81081	0.781206	0.677996	0.812925	3.06855	0.172566	2.24781	0.213122	0.623934	0.999845	3.69807	0.0125224	1.8928	0.440795
ENSMUSG00000014776	Nol3	1.92509	0.788779	1.18603	0.655917	1.78089	0.544705	2.41251	0.202518	2.45753	0.918299	3.97833	0.00732962	1.5284	0.590474
ENSMUSG00000039481	Nrtn	1.7115	0.793855	2.86836	0.116195	1.64409	0.515874	2.16527	0.185904	2.2182	0.932383	1.26072	0.537612	1.58692	0.502376
ENSMUSG00000060063	Alox5ap	1.05831	0.793855	1.13948	0.405857	1.07898	0.498132	2.02115	0.0417305	1.97109	0.536776	2.38394	0.00414533	2.44311	0.0117282
ENSMUSG00000085139	A730046J19Rik	3.14904	0.793855	1.17977	0.807685	1.5352	0.825049	2.80104	0.380905	1.03889	0.999845	2.37069	0.488505	0.441981	0.94936
ENSMUSG00000110030	Gm45546	3.90046	0.794213	0.621728	NA	1.1377	0.926174	2.03294	NA	1.93627	0.999845	0.0459521	NA	2.91966	0.640123
ENSMUSG00000028613	Lrp8	1.82849	0.797797	-0.211584	0.958116	1.32135	0.715125	2.08923	0.304247	2.32204	0.909425	1.623	0.540917	2.3738	0.363581
ENSMUSG00000068373	D430041D05Rik	-12.1291	0.798532	-9.43762	NA	-23.0692	0.10944	26.0292	0.0179665	-9.29264	0.999845	13.593	0.265204	19.7565	0.136713
ENSMUSG00000105107	Gm43412	2.62299	0.80411	3.4757	NA	1.43816	0.81133	1.68451	0.597296	1.07483	0.999845	0.549745	0.915691	2.40145	0.548052
ENSMUSG00000105981	2810428J06Rik	2.28263	0.808062	2.06193	NA	0.267889	0.981024	-0.653112	0.856955	1.82343	0.999845	0.0484353	0.99643	2.12182	0.537105
ENSMUSG00000018924	Alox15	2.07238	0.811858	-0.326478	0.932896	2.06437	0.528354	0.46389	0.872548	-0.134294	0.999845	4.22983	0.0108486	-0.173206	0.9742
ENSMUSG00000026207	Speg	1.96044	0.816004	1.32707	0.641477	1.5914	0.647168	1.28259	0.579453	2.48923	0.954291	5.48635	0.000194105	2.30627	0.379081
ENSMUSG00000038357	Camp	2.80883	0.816004	-0.715632	0.899053	1.76602	0.763343	3.97986	0.162256	8.34592	0.0358479	0.84963	0.85411	1.95652	0.687696
ENSMUSG00000109941	Exosc6	-11.6096	0.818812	-9.87498	NA	27.7405	0.029543	21.6604	NA	-9.72098	0.999845	-17.4215	NA	18.2265	0.181285
ENSMUSG00000062760	1810041L15Rik	2.59462	0.82298	-0.23802	0.966194	3.05531	0.443721	1.10732	0.749685	1.01523	0.999845	2.90112	0.303533	1.97881	0.653885
ENSMUSG00000085088	4931413K12Rik	2.85185	0.82298	3.02976	NA	0.642672	0.955861	-1.13505	0.791701	2.65212	0.999845	1.51527	0.727959	1.69204	0.757894
ENSMUSG00000029121	Crmp1	2.3948	0.824314	0.0116867	0.998198	1.09632	0.870188	1.72838	0.568564	2.14428	0.999845	1.73206	0.658081	2.38516	0.550092
ENSMUSG00000050071	Bex1	2.43181	0.826638	3.12382	0.319542	1.47919	0.786684	1.18443	0.715646	0.858918	0.999845	4.44251	0.0489466	1.71027	0.697993
ENSMUSG00000107306	Gm42577	3.12386	0.828062	0.0305692	NA	0.650211	0.960017	0.18673	NA	2.62212	0.999845	-0.185763	NA	2.45859	0.64717
ENSMUSG00000078143	Gm17344	2.85995	0.828181	2.3844	0.556268	2.54685	0.610062	0.719904	0.858073	1.44943	0.999845	-2.13842	0.549116	-0.576296	0.928918
ENSMUSG00000021587	Pcsk1	-11.1087	0.829206	-8.48203	NA	18.0113	0.245854	21.3511	NA	-10.6615	0.999845	-12.472	NA	17.0346	0.211687
ENSMUSG00000093858	Gm19967	2.9966	0.829897	-0.222743	NA	-0.12988	0.992676	-0.77796	NA	2.25227	0.999845	1.26704	0.79054	2.29049	0.670639
ENSMUSG00000102422	Gm21949	-11.2689	0.829897	-8.96429	NA	26.9093	0.0381897	19.6733	NA	-9.71889	0.999845	-15.9489	NA	16.8599	0.23423
ENSMUSG00000002204	Napsa	1.08518	0.831389	1.51448	0.311196	0.757987	0.739931	2.20711	0.0491538	2.20251	0.52854	1.94196	0.0765622	2.69364	0.0159578
ENSMUSG00000110327	Gm17994	1.87581	0.832468	1.93789	0.454005	3.06264	0.237288	0.592568	0.835447	3.4221	0.673074	1.25732	0.632597	2.07604	0.451885
ENSMUSG00000109697	Gm45357	2.03146	0.833059	1.20234	0.728943	3.05531	0.319503	1.65766	0.516036	2.31769	0.999845	1.05934	0.763889	1.94986	0.574775
ENSMUSG00000031791	Tmem38a	1.83448	0.835239	2.74244	0.263588	1.96149	0.516791	1.32196	0.550819	1.31757	0.999845	4.55188	0.00206165	2.08172	0.43185
ENSMUSG00000020159	Gabrp	2.13196	0.838036	2.11592	0.489016	1.00021	0.859979	-2.16469	0.419341	0.467253	0.999845	1.85575	0.493309	2.06799	0.543566
ENSMUSG00000031825	Crispld2	1.4517	0.839684	1.78652	0.383456	3.13138	0.0948932	1.67878	0.308836	-0.66736	0.999845	3.05784	0.0191607	2.09137	0.283242
ENSMUSG00000092267	Gm20417	-10.9361	0.842763	-8.77485	NA	26.588	0.0425151	17.5558	NA	-9.33655	0.999845	-15.8432	NA	17.285	0.215511
ENSMUSG00000047562	Mmp10	3.20318	0.85254	-0.641215	0.927183	1.61097	0.857919	1.99661	0.647193	2.42716	0.999845	0.0162678	0.999952	3.11356	0.575882
ENSMUSG00000010311	Optc	2.39231	0.853183	3.29795	NA	0.718958	0.937603	1.06345	0.763984	0.357137	0.999845	2.03567	0.537499	1.03649	0.847756
ENSMUSG00000020871	Dlx4	1.47007	0.853255	1.96787	0.281139	2.38001	0.217443	3.0434	0.0217589	2.15764	0.973136	1.06525	0.523448	1.94092	0.283518
ENSMUSG00000033044	Dhrs7c	-10.6085	0.856981	-11.7468	0.459007	17.0528	0.292527	-16.4937	0.168808	-5.70966	0.999845	8.54095	0.543641	9.21813	0.621488
ENSMUSG00000051314	Ffar2	2.61647	0.857414	1.12428	NA	1.55595	0.818224	1.36416	0.718323	4.09024	0.881293	0.466056	0.936243	3.66268	0.337265
ENSMUSG00000093561	Gm20699	2.81174	0.857414	1.30089	NA	2.04988	0.745711	1.65024	NA	3.27722	0.999845	1.54609	NA	0.926978	0.89244
ENSMUSG00000101174	Hoxd4	-8.62379	0.857414	-6.43448	NA	-15.5391	0.224498	18.5009	NA	-7.39455	0.999845	15.8004	0.060238	16.5807	0.118842
ENSMUSG00000104292	Gm38042	2.07262	0.857414	-1.64512	0.704774	1.6206	0.736107	0.455892	0.903716	1.09927	0.999845	2.09417	0.512822	2.22867	0.556644
ENSMUSG00000046807	Lrrc75b	1.76924	0.858897	2.1653	0.437067	3.44392	0.217773	1.41545	0.57902	1.93487	0.999845	2.77337	0.268832	1.70314	0.63963
ENSMUSG00000027219	Slc28a2	1.63747	0.86144	1.05929	0.706665	0.463435	0.940971	2.37615	0.22076	1.79573	0.999845	3.46397	0.0337553	2.4413	0.30691
ENSMUSG00000030786	Itgam	1.19744	0.861532	1.00939	0.59721	0.631145	0.846539	1.52135	0.287206	2.26374	0.75751	3.43038	0.000973527	2.90518	0.0313339
ENSMUSG00000091475	2810468N07Rik	2.08528	0.861982	1.71202	NA	2.56679	0.499343	1.26379	0.687007	-0.725525	0.999845	3.02195	0.266145	1.32518	0.776466
ENSMUSG00000028463	Car9	1.70686	0.863331	0.375465	0.920001	0.787426	0.880482	1.61361	0.464285	2.25446	0.973136	2.33644	0.273077	2.51506	0.327893
ENSMUSG00000021567	Nkd2	1.49084	0.865295	0.304384	0.924168	1.85694	0.486172	2.08888	0.248048	0.47034	0.999845	2.27648	0.205523	2.21163	0.323385
ENSMUSG00000024873	Cnih2	2.3428	0.865295	2.9528	NA	1.00308	0.897189	1.77698	0.586447	0.280859	0.999845	2.10893	0.551212	1.13807	0.838709
ENSMUSG00000053398	Phgdh	1.55762	0.865295	2.79873	0.213226	2.35445	0.375864	1.26435	0.558231	1.47955	0.999845	2.5514	0.187645	1.323	0.675648
ENSMUSG00000079045	Prox1os	1.17359	0.865295	2.40861	0.113601	1.76567	0.322132	2.02474	0.107167	2.0814	0.874629	0.632679	0.69959	1.87867	0.211687
ENSMUSG00000100813	Gm28874	2.39447	0.865295	-0.560705	NA	1.28324	0.85728	0.77351	0.850227	3.32801	0.967207	0.38085	0.947438	2.22002	0.632653
ENSMUSG00000108633	Gm44694	1.70533	0.865295	1.4421	0.609906	1.94536	0.533469	1.75126	0.419502	2.24295	0.99095	2.11956	0.339333	2.2969	0.387634
ENSMUSG00000019124	Scrn1	1.97362	0.865513	-0.623425	0.889389	2.73557	0.428547	2.14809	0.393015	0.545774	0.999845	2.883	0.234746	1.97687	0.586167
ENSMUSG00000031543	Ank1	1.97167	0.865556	2.70766	0.357467	1.54914	0.719923	1.12073	0.690548	1.76348	0.999845	6.28113	0.000172623	2.78757	0.342199
ENSMUSG00000111409	Rnf26	-10.0796	0.866688	-15.0201	0.322957	17.8874	0.259185	10.4229	0.408794	-7.16717	0.999845	-0.501716	0.984524	5.48407	0.801033
ENSMUSG00000021403	Serpinb9b	2.20387	0.867396	1.0603	0.813176	1.36891	0.826444	2.99682	0.291959	0.588337	0.999845	2.06346	0.573063	1.66337	0.732043
ENSMUSG00000024593	Megf10	2.13388	0.868141	1.05591	0.808598	1.02567	0.885059	1.38263	0.671029	1.96419	0.999845	3.11311	0.304054	2.4541	0.545169
ENSMUSG00000100259	Gm29236	-9.98108	0.869392	-8.25944	NA	23.5872	0.0942112	19.4757	NA	-9.04354	0.999845	-12.5051	NA	15.2469	NA
ENSMUSG00000031026	Trim66	4.57146	0.87168	-16.0929	NA	3.18194	0.780527	1.72762	0.815869	-10.9482	0.534233	1.11858	0.904131	4.02844	0.650354
ENSMUSG00000052301	Doc2a	-9.95049	0.87168	-8.23383	NA	24.9342	0.0664839	19.9091	NA	-8.54173	0.999845	-13.9215	NA	15.9248	NA
ENSMUSG00000020635	Fkbp1b	1.46585	0.875718	2.19401	0.352185	1.77587	0.555055	1.82883	0.370159	1.78134	0.999845	2.40147	0.274222	2.254	0.382496
ENSMUSG00000053706	B430305J03Rik	-9.82257	0.875718	-8.69116	NA	29.082	0.0179912	22.8446	0.0432487	-8.24592	0.999845	-13.8634	0.253113	17.6334	0.201383
ENSMUSG00000090105	Gm15890	2.72183	0.875718	4.27603	NA	1.01522	0.917174	0.726348	NA	2.36252	0.999845	0.73336	0.894011	1.50968	0.807755
ENSMUSG00000104378	Gm37510	2.06121	0.875718	-0.661197	0.896611	1.42866	0.801532	1.46913	0.639456	2.16846	0.999845	1.47033	0.715652	2.85353	0.422431
ENSMUSG00000109428	Gm45698	2.1094	0.875718	0.377508	NA	0.697406	0.926926	0.0192468	0.996241	3.06196	0.993733	0.12052	0.980157	2.23761	0.519498
ENSMUSG00000086837	Gm16618	1.9847	0.882204	2.28868	NA	0.940641	0.881966	1.87537	0.463176	2.87552	0.982538	1.19715	0.705144	2.09722	0.538498
ENSMUSG00000030468	Siglecg	1.74333	0.883909	-1.19853	0.783849	0.526598	0.943804	0.0778104	0.983036	2.39204	0.989194	2.09156	0.399152	2.58422	0.373732
ENSMUSG00000111212	CAAA01194877.2	2.57461	0.883909	1.22278	NA	1.32163	0.87541	1.27211	0.765271	1.14262	0.999845	2.51729	0.533202	3.17461	0.497075
ENSMUSG00000027895	Kcnc4	4.07952	0.887497	0.993963	0.908644	0.424822	0.986834	0.398865	0.960674	3.75765	0.999845	4.05688	0.47521	1.66511	0.865788
ENSMUSG00000109452	Gm44530	3.02327	0.888041	1.87653	NA	2.95178	0.652101	-0.0129181	NA	3.87657	0.999845	1.2972	NA	0.690909	0.936825
ENSMUSG00000046694	Fam46b	2.03744	0.891616	2.56797	0.438405	0.872626	0.901864	1.50315	0.620113	1.04025	0.999845	2.09975	0.488341	0.833254	0.869902
ENSMUSG00000098371	Gm28037	-9.50695	0.891616	-11.809	0.455619	30	0.0131915	22.3797	0.0480821	-5.6664	0.999845	-15.6077	0.17576	15.8591	0.27367
ENSMUSG00000055978	Fut2	1.62034	0.891768	2.43393	0.321518	1.57268	0.648613	0.531847	0.850515	0.691739	0.999845	2.2179	0.278629	2.30155	0.375066
ENSMUSG00000031391	L1cam	1.52675	0.892839	1.14045	0.707293	1.75912	0.600998	1.31869	0.579984	3.30854	0.618284	4.31073	0.0147884	2.93827	0.243703
ENSMUSG00000028602	Tnfrsf8	2.87172	0.893947	0.571856	NA	1.49669	0.875243	3.19811	NA	1.83429	0.999845	1.56558	NA	2.78064	0.634943
ENSMUSG00000092183	4930515G01Rik	2.2001	0.894835	1.61164	NA	1.21593	0.867416	0.991009	0.795342	2.01686	0.999845	2.81561	0.363395	0.969571	0.86622
ENSMUSG00000095464	Gm21987	-9.3399	0.895724	-8.76953	NA	27.9655	0.0270608	21.8701	0.0544475	-7.60244	0.999845	-13.6494	0.264362	17.1597	0.220668
ENSMUSG00000105842	Gm43329	2.72808	0.897411	1.3254	NA	0.921928	0.938773	-0.0146044	0.99773	2.23737	0.999845	1.69016	0.74199	2.26265	0.711547
ENSMUSG00000102573	Gm7265	2.2499	0.897821	1.24256	0.796417	0.620875	0.955861	-0.102339	0.984076	-1.14208	0.999845	3.74191	0.213921	2.32634	0.632653
ENSMUSG00000026950	Neb	1.62112	0.89838	2.08425	0.445899	1.64334	0.644926	0.911493	0.717419	1.78471	0.999845	4.21775	0.0106194	2.45101	0.35567
ENSMUSG00000005628	Tmod4	1.92233	0.898577	0.375681	0.931657	1.00789	0.867416	0.0596685	0.987001	3.30937	0.932383	4.77772	0.00840202	2.50637	0.44625
ENSMUSG00000057457	Phex	-7.32425	0.899409	-5.22278	NA	-12.4622	0.344648	15.8107	NA	-6.43571	0.999845	16.0559	NA	12.636	0.272359
ENSMUSG00000106037	Gm4332	2.20502	0.901281	1.63717	NA	2.2315	0.648613	0.124342	0.979865	3.36704	0.970871	1.04678	0.803901	1.41621	0.787722
ENSMUSG00000006345	Ggt1	2.66349	0.901432	4.21027	0.330518	4.60133	0.338632	-0.448364	0.936516	0.66681	0.999845	1.0527	0.841945	1.49913	0.821099
ENSMUSG00000030781	Slc5a2	-9.16549	0.901785	-7.70452	NA	26.127	0.049095	19.5698	NA	-7.49258	0.999845	-13.8129	NA	16.7525	0.237422
ENSMUSG00000020181	Nav3	1.90622	0.903939	-0.316861	0.951311	2.11874	0.641658	1.58446	0.611364	1.48359	0.999845	3.67849	0.179802	2.61501	0.502983
ENSMUSG00000044471	Lncpint	2.47606	0.905426	-0.279952	NA	-0.164193	0.991359	0.281759	0.960042	2.20992	0.999845	0.0247783	0.999952	2.1758	0.701732
ENSMUSG00000049985	Ankrd55	0.928962	0.909345	1.35427	0.401223	2.18934	0.158842	2.13937	0.0712829	1.65519	0.921207	-0.740927	0.626399	2.04557	0.135527
ENSMUSG00000085192	Gm12195	1.98424	0.909347	2.65866	NA	2.54609	0.512552	1.33423	0.667487	2.79421	0.999845	1.566	0.610999	1.05075	0.832549
ENSMUSG00000091479	Gm17035	-8.88311	0.911979	-7.55537	NA	23.2808	0.10054	19.5468	NA	-7.63673	0.999845	-12.0526	NA	14.9652	NA
ENSMUSG00000101952	Gm10550	-8.85656	0.912551	-8.29369	0.61787	29.7587	0.0144144	22.862	0.0429903	-6.60072	0.999845	-13.5349	0.269858	17.9805	0.190255
ENSMUSG00000085754	Gm15886	-8.63324	0.914363	-15.3376	NA	12.229	0.486087	6.67523	NA	-6.68376	0.999845	-14.2757	NA	3.09943	0.897758
ENSMUSG00000021700	Rab3c	-8.81986	0.914811	19.2082	NA	-14.0319	0.418816	18.5686	NA	-8.15752	0.999845	-10.384	NA	16.0531	NA
ENSMUSG00000098754	Prn	-8.80141	0.914811	-7.35871	0.666909	25.9627	0.0508556	18.2029	0.120897	-8.02586	0.999845	-10.8822	0.413067	14.5544	0.331539
ENSMUSG00000090101	Snhg9	3.25811	0.914966	3.36595	NA	1.27819	0.926618	1.01474	NA	2.88562	0.999845	1.18449	0.866465	1.32238	0.885352
ENSMUSG00000087593	Gm16174	1.79953	0.915328	0.23055	NA	0.669373	0.926618	2.52174	0.265869	2.01753	0.999845	2.72465	0.176593	1.94514	0.56436
ENSMUSG00000097799	Gm26899	1.89772	0.91666	1.79308	0.61588	2.58313	0.513585	2.32911	0.392642	-1.39307	0.999845	0.856941	0.814722	2.2258	0.556973
ENSMUSG00000103220	Gm37728	2.51936	0.919449	0.719405	NA	1.22525	0.895506	1.41807	0.74489	3.01435	0.999845	0.573337	0.92411	2.23123	0.699378
ENSMUSG00000054679	Srsf12	3.08672	0.923105	0.403544	NA	1.27434	0.924286	2.11552	NA	2.37804	0.999845	1.40397	NA	1.37223	0.874353
ENSMUSG00000086447	Gm13522	3.64524	0.923835	0.795631	NA	1.10821	0.952717	2.46785	NA	3.02831	0.999845	1.48845	NA	1.63553	NA
ENSMUSG00000036766	Dner	1.87612	0.9269	0.687294	0.894989	3.22966	0.406803	2.04857	0.50028	0.970637	0.999845	1.67695	0.653995	2.03339	0.648335
ENSMUSG00000018486	Wnt9b	0.837775	0.927237	2.2765	0.0862592	2.15188	0.131154	1.33834	0.266808	0.68354	0.999845	2.04244	0.0424315	1.73516	0.200235
ENSMUSG00000097440	Gm6277	2.18086	0.927237	1.48599	NA	1.19353	0.889361	1.93835	NA	0.708418	0.999845	2.1855	0.584877	2.19569	0.674298
ENSMUSG00000036587	Fut7	1.34339	0.92743	2.12328	0.392073	1.11133	0.785253	2.13582	0.288516	2.72502	0.856056	-1.4221	0.66423	1.8939	0.500625
ENSMUSG00000049420	Tmem200a	1.5897	0.927772	1.62059	0.620614	2.45368	0.4896	2.92206	0.222239	1.6738	0.999845	-0.971892	0.818086	2.69903	0.387448
ENSMUSG00000092258	Gm20444	-8.26355	0.928542	-7.37989	NA	26.0881	0.0495782	-11.8015	0.348747	-6.34809	0.999845	13.6932	0.257427	15.1578	0.304375
ENSMUSG00000022347	A1bg	-1.8443	0.928599	-0.449395	0.921967	3.93392	0.256781	5.22062	0.0312184	-1.39933	0.999845	-0.961777	0.788464	2.58798	0.472758
ENSMUSG00000058420	Syt17	1.94795	0.929649	-1.54645	0.762118	2.64086	0.572078	2.64702	0.392986	0.83615	0.999845	3.09794	0.340487	1.439	0.793654
ENSMUSG00000034981	Parm1	1.36551	0.930804	1.97887	0.45516	0.940656	0.840642	2.38927	0.245667	1.88619	0.999845	2.49631	0.20975	2.05927	0.457115
ENSMUSG00000044628	Rnf208	2.10357	0.930804	1.30006	NA	1.56534	0.819701	1.50712	NA	2.78986	0.999845	1.92402	0.611938	2.40737	0.612465
ENSMUSG00000068696	Gpr88	1.86059	0.930804	-0.907256	0.865957	1.93264	0.713789	4.43727	0.0999979	0.423399	0.999845	3.77433	0.183614	2.2419	0.621158
ENSMUSG00000030669	Calca	4.2494	0.930903	0.483064	NA	0.948922	0.970869	3.053	NA	1.65281	0.999845	3.01286	0.719587	1.80908	0.889312
ENSMUSG00000060913	Trim55	-8.08387	0.930903	18.6387	0.19885	-15.2048	0.369812	-11.3522	0.369591	-6.14894	0.999845	19.4002	0.0607089	17.0264	0.224353
ENSMUSG00000049685	Cyp2g1	-1.57214	0.931516	0.402722	0.899034	3.00881	0.206921	2.30295	0.20625	0.729296	0.999845	-0.237601	0.937011	2.17096	0.352112
ENSMUSG00000087623	Gm12404	2.77308	0.931516	3.15621	NA	1.16244	0.928362	0.751743	NA	3.42575	0.999845	1.41218	NA	1.85973	0.811188
ENSMUSG00000097060	Gm26759	-8.06259	0.931516	-7.84847	0.641797	29.3697	0.0162229	22.3586	0.0483583	-5.39272	0.999845	-12.8932	0.303151	17.7591	0.196722
ENSMUSG00000097411	B430218F22Rik	2.86456	0.931516	-0.86762	NA	5.29284	0.364077	3.45033	0.435602	-11.4114	0.130934	-1.8946	0.750886	1.79365	0.819203
ENSMUSG00000020566	Atp6v1c2	-8.05179	0.932211	-8.23665	NA	21.7853	0.143406	-11.3141	NA	-6.26416	0.999845	15.9744	NA	15.3605	0.297228
ENSMUSG00000025938	Slco5a1	2.39613	0.932211	1.81977	0.736875	0.889549	0.940938	1.54017	0.733988	0.0434051	0.999845	6.56795	0.0296172	2.99643	0.58941
ENSMUSG00000030519	Apba2	1.88262	0.932211	1.94695	NA	2.49821	0.573891	3.23025	0.250341	0.67665	0.999845	3.05294	0.31028	1.90155	0.684907
ENSMUSG00000049100	Pcdh10	-8.04076	0.932211	-7.7191	NA	19.5514	0.204393	23.2464	NA	-6.7484	0.999845	-10.1847	NA	16.5363	NA
ENSMUSG00000057719	Sh3rf2	2.01075	0.935248	2.4336	0.535273	0.747394	0.938773	1.84356	0.583495	1.19938	0.999845	4.13954	0.111325	1.71522	0.734982
ENSMUSG00000030606	Hapln3	1.66634	0.9382	2.15755	0.52539	2.66304	0.490018	1.12322	0.734275	1.3766	0.999845	1.01152	0.813161	2.00109	0.632653
ENSMUSG00000109424	Gm44658	2.3904	0.9382	0.234901	NA	2.18263	0.760674	1.73104	NA	3.22655	0.999845	1.25796	NA	0.88892	NA
ENSMUSG00000000690	Hoxb6	2.22921	0.941581	1.20052	0.831687	1.72505	0.825337	3.90947	0.266847	1.30128	0.999845	1.82686	0.692028	2.52373	0.651585
ENSMUSG00000097857	Gm26603	2.96296	0.941982	2.14603	NA	-0.692899	0.971148	-0.958248	0.885268	0.93796	0.999845	0.745745	0.927726	2.42523	0.770313
ENSMUSG00000042761	Mrap2	-7.75444	0.942563	14.0158	NA	-13.3971	0.448764	19.3661	NA	-6.56436	0.999845	-10.383	NA	15.7727	NA
ENSMUSG00000072673	Gm10392	2.15517	0.942563	1.03438	0.847729	2.74034	0.615745	1.83037	0.629923	0.817342	0.999845	0.118593	0.987085	2.05884	0.706737
ENSMUSG00000056821	1700028I16Rik	3.15663	0.943712	-0.432925	NA	1.39715	0.92703	-0.403607	0.960059	2.71851	0.999845	3.39327	0.569522	0.237167	0.986413
ENSMUSG00000053297	AI854703	2.54191	0.944053	-14.9246	NA	2.19466	0.79304	3.03365	0.479873	1.87121	0.999845	0.803678	0.902288	1.1554	0.88662
ENSMUSG00000040364	Sec1	2.50363	0.944655	-0.309049	NA	-0.255739	0.990409	2.04192	NA	2.11991	0.999845	0.45254	NA	0.356103	0.971472
ENSMUSG00000100151	Gm28382	-7.65315	0.944655	-7.88853	NA	-16.682	0.310315	26.5857	NA	-5.28068	0.999845	11.0129	NA	18.3784	0.178651
ENSMUSG00000031448	Adprhl1	-7.59628	0.945174	4.45565	0.810183	-15.6522	0.347759	-13.3125	0.279275	-2.2024	0.999845	7.80413	0.586369	9.00498	0.632619
ENSMUSG00000075591	Gm10874	1.92682	0.945174	1.72246	NA	2.53114	0.587236	1.60806	0.633128	2.89627	0.999845	-0.879755	0.840359	2.60253	0.528746
ENSMUSG00000098306	Gm28040	2.57267	0.945174	2.90216	0.603956	2.24256	0.79304	1.49774	0.770389	-0.58622	0.999845	1.3625	0.813161	1.24151	0.876448
ENSMUSG00000100113	Gm28592	-7.09734	0.945174	-5.17434	NA	19.4499	0.165666	18.4137	0.0873325	-5.62524	0.999845	-11.6063	0.326783	17.5604	0.164802
ENSMUSG00000005763	Cd247	1.82261	0.945321	2.557	0.493539	1.73684	0.760508	2.48503	0.414869	3.74843	0.925118	0.694272	0.880549	0.591909	0.924319
ENSMUSG00000019359	Gdpd2	2.42081	0.945321	-1.12896	0.873586	0.206631	0.990805	2.87669	0.504973	0.358802	0.999845	3.54371	0.419707	0.908866	0.915134
ENSMUSG00000030144	Clec4d	1.10916	0.945321	3.80881	0.0561615	0.623539	0.899332	2.22962	0.22668	1.99496	0.973136	3.58169	0.0203526	0.797598	0.819203
ENSMUSG00000108801	Gm44514	1.85472	0.945321	1.2255	NA	2.29818	0.654768	2.29199	0.478853	1.94849	0.999845	2.22448	0.555086	1.40622	0.801726
ENSMUSG00000022861	Dgkg	1.74622	0.947009	0.815548	0.878646	1.41887	0.829934	1.99725	0.534633	3.23649	0.963249	3.50389	0.230465	2.70079	0.519181
ENSMUSG00000085802	Gm16059	3.02086	0.947009	0.548181	NA	2.50391	0.816447	1.53418	NA	1.7859	0.999845	0.765544	NA	2.59306	0.765037
ENSMUSG00000105645	Gm6649	-7.39377	0.949692	-5.49648	NA	18.0649	0.256701	15.681	NA	-6.43164	0.999845	-9.50881	NA	15.5265	NA
ENSMUSG00000031142	Cacna1f	1.80463	0.951223	-1.06554	0.846121	0.43312	0.97298	2.8566	0.361685	4.53684	0.782799	1.65821	0.689624	2.70161	0.545419
ENSMUSG00000097088	Gm26615	2.02451	0.952908	1.25665	NA	1.49378	0.852376	2.29974	NA	3.60413	0.995174	1.27484	NA	1.0138	0.880211
ENSMUSG00000103696	Gm37531	3.11937	0.953384	2.08625	NA	1.7559	0.90189	0.598521	NA	2.28267	0.999845	-0.900824	NA	1.82488	NA
ENSMUSG00000044461	Shisa2	1.3388	0.955491	2.0022	0.500998	2.92458	0.35203	-0.80442	0.785219	0.890282	0.999845	4.0969	0.0276736	1.86433	0.581359
ENSMUSG00000028036	Ptgfr	1.36375	0.955684	5.89753	0.0129923	1.72508	0.669711	2.20305	0.361421	0.75482	0.999845	2.55522	0.278629	1.4463	0.70922
ENSMUSG00000031891	Hsd11b2	3.1786	0.955684	0.457646	NA	0.91131	0.966908	0.665796	NA	1.60077	0.999845	2.18784	NA	2.44744	0.811188
ENSMUSG00000045062	Pcdhb7	1.17574	0.955684	2.51783	0.319542	2.31947	0.445643	1.96595	0.376062	1.26437	0.999845	2.43091	0.31028	1.91803	0.54037
ENSMUSG00000087400	Gm15270	1.63723	0.955684	2.13607	0.584913	2.43052	0.610062	1.38073	0.696288	0.525144	0.999845	2.23242	0.548841	1.59815	0.758033
ENSMUSG00000097974	Gm10605	1.53031	0.955684	0.746243	0.873586	2.02843	0.653874	0.0438853	0.991623	1.13215	0.999845	2.13761	0.494579	2.16702	0.59037
ENSMUSG00000104737	Gm42937	1.86394	0.955684	2.15924	NA	-0.241788	0.988755	0.619534	NA	2.97492	0.999845	0.0625469	NA	2.41586	0.6145
ENSMUSG00000003863	Ppfia3	1.79984	0.956501	1.30038	NA	1.09764	0.899122	2.16668	0.529707	3.34933	0.989194	0.749007	0.893254	2.15381	0.675727
ENSMUSG00000085957	Syna	3.93627	0.958284	2.072	NA	1.86623	0.931101	1.08256	NA	2.34512	0.999845	1.88122	NA	0.951295	NA
ENSMUSG00000050751	Pgbd5	3.83994	0.959206	0.643415	NA	0.211609	0.993449	0.882472	NA	3.14577	0.999845	1.60085	NA	2.32068	0.859378
ENSMUSG00000036699	Zcchc12	2.8691	0.96503	0.898573	NA	1.57771	0.917105	2.70311	NA	2.50242	0.999845	0.773772	NA	1.76825	NA
ENSMUSG00000058183	Mmel1	1.33736	0.966065	-1.2661	0.773423	0.67429	0.926618	3.15796	0.156263	3.39077	0.856056	1.26461	0.672518	2.51609	0.415918
ENSMUSG00000057606	Colq	3.32371	0.966198	-16.479	0.0152571	2.5543	0.863586	1.89563	0.810816	-12.9495	0.415554	2.92197	0.710009	-0.164286	0.9928
ENSMUSG00000040229	Gpr34	1.23074	0.966391	1.16157	0.752435	2.98382	0.379812	1.2857	0.65697	0.780859	0.999845	4.08879	0.0791489	4.44316	0.0950395
ENSMUSG00000080237	Gm14239	4.27721	0.966391	0.944236	NA	1.13123	0.971632	0.407979	NA	2.5959	0.999845	0.774748	NA	2.36404	NA
ENSMUSG00000046828	Mettl21e	-6.51607	0.96705	2.65847	0.894989	-13.5112	0.443861	-10.6594	0.405544	-3.89275	0.999845	6.93816	0.636568	8.17006	0.675727
ENSMUSG00000087090	Nctc1	-6.50444	0.967229	5.03806	0.782998	-13.1041	0.459489	-11.8125	0.348678	-2.83828	0.999845	7.59388	0.598668	9.11657	0.627914
ENSMUSG00000052135	Foxo6	1.8563	0.967292	1.03043	NA	2.44507	0.690046	2.95736	0.409272	1.11527	0.999845	3.64307	0.295343	0.453264	0.956589
ENSMUSG00000103432	6720464F23Rik	1.35017	0.967736	1.2159	NA	2.39582	0.505585	-0.577177	0.878454	2.0315	0.999845	0.251204	0.961445	2.54815	0.432442
ENSMUSG00000031098	Syt8	2.09693	0.972987	-0.274791	NA	0.886396	0.952717	3.37687	0.436898	0.102989	0.999845	0.746228	0.917308	2.93524	0.656763
ENSMUSG00000078815	Cacng6	-6.21771	0.972987	14.3717	0.347993	-12.3307	0.499452	-11.2823	0.373627	-3.08752	0.999845	20.0076	0.0491321	19.8261	0.135527
ENSMUSG00000033805	Ephx4	2.09405	0.973011	2.75674	NA	1.26861	0.910687	0.3543	NA	2.14886	0.999845	0.00731332	0.999952	1.99221	0.781061
ENSMUSG00000101671	Gm28221	6.12176	0.973011	-14.8303	NA	3.27103	0.927129	6.15171	NA	-11.9104	0.999845	-17.7328	NA	0.191945	NA
ENSMUSG00000031880	Rrad	1.17347	0.973572	1.96547	0.531911	1.99599	0.614003	2.70087	0.270481	1.11721	0.999845	6.84191	0.000161944	3.09479	0.306163
ENSMUSG00000049641	Vgll2	-6.1328	0.973572	17.8793	0.224003	-13.6064	0.439036	-11.2724	0.37394	-0.384227	0.999845	20.7452	0.039082	20.3504	0.119445
ENSMUSG00000060572	Mfap2	0.947889	0.974783	0.743564	0.810584	2.64543	0.315062	2.34076	0.232121	0.334117	0.999845	3.15531	0.0775211	1.36823	0.670194
ENSMUSG00000009588	St6galnac1	1.39696	0.975759	-0.654292	NA	-0.712859	0.941363	2.31069	0.438505	0.313769	0.999845	2.92387	0.342687	2.46006	0.556644
ENSMUSG00000030996	Art1	-5.9783	0.975759	4.71806	0.797951	-12.4822	0.488799	-10.8025	0.393595	-1.59295	0.999845	8.77649	0.528599	10.3632	0.551422
ENSMUSG00000032186	Tmod2	1.20657	0.975759	1.97639	0.535273	2.09872	0.591702	2.07561	0.422466	1.05762	0.999845	4.4132	0.030124	1.4201	0.735221
ENSMUSG00000033849	B3galt2	1.92243	0.975759	1.19652	0.848029	1.99847	0.808613	2.27896	0.602178	-14.6757	0.00317252	3.78737	0.344366	2.74064	0.652042
ENSMUSG00000041774	Ydjc	0.913121	0.975759	1.95087	0.416916	1.73537	0.562119	2.42474	0.206525	2.09273	0.952354	2.34315	0.281854	1.90719	0.495685
ENSMUSG00000071202	Ccdc78	2.57271	0.975759	2.12863	NA	1.41923	0.928406	0.652945	NA	2.38567	0.999845	0.982751	NA	0.80106	NA
ENSMUSG00000085731	Gm16229	2.63651	0.975759	0.421358	NA	2.1826	0.868005	1.43331	0.841121	3.01801	0.999845	-2.88988	0.683044	1.11563	0.921835
ENSMUSG00000109642	Gm45289	2.06035	0.975759	0.237086	NA	2.17745	0.805179	-0.364442	NA	2.83113	0.999845	1.40137	NA	1.07561	0.90134
ENSMUSG00000029123	Stk32b	3.97357	0.976788	1.21398	NA	1.50413	0.960017	1.36828	NA	4.3606	0.999845	0.781042	NA	2.05384	NA
ENSMUSG00000021974	Fgf9	1.51322	0.97681	2.2222	0.594282	1.99216	0.73461	3.16828	0.322501	1.57772	0.999845	3.85401	0.208682	1.79179	0.738269
ENSMUSG00000037145	2210407C18Rik	3.4893	0.977063	1.70046	NA	3.53796	0.825588	0.584056	NA	1.43134	0.999845	3.10609	0.749663	0.374385	0.985225
ENSMUSG00000062077	Trim54	-5.85892	0.977063	4.73337	0.798147	-12.7643	0.476417	-11.2694	0.374169	-0.614509	0.999845	9.21022	0.505781	10.6407	0.539945
ENSMUSG00000097848	Gm807	3.1819	0.977834	2.33903	NA	-1.10152	0.966833	0.433916	0.966656	2.45346	0.999845	0.0252642	0.999952	0.983592	0.947901
ENSMUSG00000050490	Gm8394	1.37774	0.978577	3.21542	NA	2.41948	0.564991	2.05714	NA	1.80159	0.999845	1.15599	NA	1.54476	0.74527
ENSMUSG00000075296	Aldh3b2	1.86984	0.978577	1.58751	NA	2.31933	0.751839	3.1675	0.422094	3.04918	0.999845	1.92891	0.679507	1.77356	0.796653
ENSMUSG00000078799	Sult2a5	1.20038	0.978577	2.7955	0.36805	3.94938	0.203414	1.9056	0.464626	0.0934869	0.999845	0.119688	0.98064	2.61449	0.409176
ENSMUSG00000108536	Gm45059	2.50805	0.978577	1.44355	NA	0.0395915	0.997954	1.01586	NA	2.12633	0.999845	1.02832	NA	2.24227	NA
ENSMUSG00000085609	1700016P03Rik	4.39649	0.978745	-16.6071	NA	7.41051	0.630932	2.94799	0.80273	-12.4589	0.915217	-18.8609	0.0107869	-0.830277	0.970425
ENSMUSG00000108955	Gm44775	1.98175	0.978745	-1.47619	0.825083	4.2674	0.48667	3.23748	0.46129	2.08863	0.999845	1.96599	0.706977	1.79485	0.812856
ENSMUSG00000071356	Reg3b	-5.67716	0.979292	7.31979	0.665294	30	0.0131915	-7.11096	0.608646	-4.26214	0.999845	-8.75918	0.537612	18.7702	0.165489
ENSMUSG00000031766	Slc12a3	3.38506	0.979399	6.10781	NA	0.867207	0.977956	0.570411	0.960059	4.09883	0.999845	1.89728	0.861433	1.86281	0.900813
ENSMUSG00000097675	1700101I11Rik	1.26518	0.979399	-1.24362	0.757149	3.47891	0.3142	3.1073	0.212769	2.25179	0.999845	-1.50654	0.631788	0.967899	0.841397
ENSMUSG00000108780	5430434F05Rik	1.60923	0.979399	2.53396	NA	2.31421	0.700258	-0.525889	0.920805	1.87827	0.999845	1.58032	0.747336	2.6839	0.59706
ENSMUSG00000110750	RP23-444K20.5	1.05532	0.979638	0.792503	0.806481	5.40099	0.00782474	4.0981	0.0259634	1.80665	0.999845	-0.233049	0.944755	2.50187	0.315483
ENSMUSG00000103506	Gm38376	2.07674	0.980703	0.890254	NA	2.24428	0.81446	1.02936	NA	4.16116	0.999845	1.41743	NA	1.46587	NA
ENSMUSG00000072898	Gm10434	2.89738	0.981056	3.73866	NA	2.16889	0.894586	0.852012	NA	-13.1442	0.414791	-2.38454	NA	-1.09816	0.936482
ENSMUSG00000087330	Bloodlinc	2.3769	0.98213	2.41546	NA	0.0481275	0.997689	1.08931	NA	2.1383	0.999845	1.96008	NA	0.604615	NA
ENSMUSG00000067038	Rps12-ps3	1.66209	0.984493	0.610735	NA	0.644799	0.962152	2.40209	NA	1.91378	0.999845	2.04956	NA	2.26581	NA
ENSMUSG00000079620	Muc4	2.35038	0.984527	0.0589181	NA	1.05401	0.954066	0.0223981	0.997589	2.46046	0.999845	1.02099	0.900466	3.21427	0.705759
ENSMUSG00000015316	Slamf1	1.0558	0.985248	1.7318	NA	1.26199	0.760508	1.35483	0.568056	2.88778	0.949824	2.0373	0.315828	2.30224	0.371717
ENSMUSG00000029522	Pla2g1b	-5.42109	0.985248	21.0517	0.139526	25.668	0.0532539	-6.26559	0.659518	-5.70061	0.999845	13.0346	0.295062	-9.41401	0.610814
ENSMUSG00000028972	Car6	2.11184	0.98583	1.40628	NA	0.194746	0.992676	2.11824	NA	0.621961	0.999845	3.04588	NA	-0.124264	0.9928
ENSMUSG00000054753	AU018091	3.43415	0.98583	4.60366	NA	1.98811	0.937315	1.4225	NA	2.95879	0.999845	0.0575404	NA	1.84462	NA
ENSMUSG00000021255	Esrrb	1.25629	0.987001	1.88109	0.612861	2.96204	0.457781	1.02417	0.767076	1.50534	0.999845	3.12476	0.218189	2.06255	0.626183
ENSMUSG00000042306	S100a14	1.66693	0.988144	3.1125	NA	1.58368	0.867416	0.809816	NA	1.9122	0.999845	3.93914	0.307846	3.48748	0.519181
ENSMUSG00000035373	Ccl7	0.903497	0.988914	0.0804615	0.985063	0.505168	0.944672	2.35046	0.295893	1.9487	0.999845	2.43942	0.301174	2.7023	0.329653
ENSMUSG00000014543	Klra17	0.81606	0.991146	2.11959	0.398673	0.912384	0.842363	2.06608	0.310655	1.69235	0.999845	1.55464	0.52433	2.96819	0.193559
ENSMUSG00000050295	Foxc1	0.919839	0.991928	2.04869	0.481295	0.427061	0.959635	2.42807	0.290647	0.572142	0.999845	3.10316	0.150799	1.52744	0.679115
ENSMUSG00000070570	Slc17a7	1.27122	0.994079	2.28958	NA	-0.949967	0.918776	1.39069	0.711438	3.61204	0.952592	2.57216	0.470816	1.88816	0.716269
ENSMUSG00000079652	Fam71f2	3.94184	0.994651	2.62567	NA	0.865106	0.984936	1.02505	NA	2.22276	0.999845	0.0490435	NA	1.01066	NA
ENSMUSG00000090157	Gm16534	1.27824	0.994651	2.53301	NA	1.95319	0.732473	-0.836452	0.850392	2.88885	0.999845	1.54767	0.692028	2.24827	0.638456
ENSMUSG00000028111	Ctsk	1.22746	0.994997	1.46522	0.757602	2.84161	0.565851	3.5564	0.266675	1.30143	0.999845	4.25258	0.164823	1.36757	0.819651
ENSMUSG00000059602	Syn3	0.981303	0.994997	-0.829115	0.839571	7.11702	0.00162823	3.22905	0.180134	0.843207	0.999845	-0.172607	0.971894	2.24141	0.521267
ENSMUSG00000039521	Foxp3	1.21988	0.995394	2.45845	NA	2.313	0.637141	1.14088	NA	2.82262	0.999845	0.136897	NA	0.666529	0.915724
ENSMUSG00000080731	Rps2-ps9	3.30195	0.995394	1.03216	NA	1.69432	0.955861	1.3245	NA	3.63504	0.999845	0.055443	NA	2.13643	NA
ENSMUSG00000035923	Myf6	-4.65213	0.996342	3.70518	0.847935	-11.6638	0.530534	-9.09584	0.491408	-1.48173	0.999845	7.54603	0.601698	9.2746	0.618941
ENSMUSG00000036395	Glb1l2	1.16461	0.996342	1.21009	0.793915	2.27619	0.654768	3.68043	0.21474	1.19465	0.999845	2.60619	0.428756	1.95781	0.68747
ENSMUSG00000030510	Cers3	3.10002	0.996988	0.679114	NA	1.43761	0.962336	0.090666	NA	4.20115	0.999845	-0.894502	NA	2.32473	NA
ENSMUSG00000013643	Lypd8	3.0421	0.997717	-0.305187	NA	3.01748	0.887374	1.77736	0.872761	0.0409175	0.999845	2.50608	0.83254	-0.213557	0.9928
ENSMUSG00000034755	Pcdh11x	1.47213	0.997717	-0.968116	0.892352	1.47544	0.887444	3.24506	0.441058	-1.31478	0.999845	2.66446	0.592635	2.48419	0.711235
ENSMUSG00000044441	Olfr1442	2.02867	0.997717	2.31978	NA	0.425351	0.98781	0.171992	NA	2.68497	0.999845	-1.61245	NA	0.953253	NA
ENSMUSG00000107075	Gm43068	1.5385	0.997717	0.0400599	NA	-0.187423	0.991575	-0.579648	NA	2.95794	0.999845	2.00337	0.720377	2.46949	0.726703
ENSMUSG00000075268	Gm10819	1.56836	0.997789	2.74952	NA	1.9897	0.836868	2.70061	NA	2.14374	0.999845	1.80424	NA	1.22628	0.88593
ENSMUSG00000067206	Lrrc66	1.54338	0.997994	0.534513	NA	2.33978	0.783222	0.732296	NA	3.62691	0.999845	3.37989	NA	1.29291	0.874925
ENSMUSG00000031936	Hephl1	2.17223	0.998332	1.62152	NA	-0.335555	0.990633	1.00596	NA	2.09388	0.999845	4.79895	NA	0.829779	0.9532
ENSMUSG00000064208	Gm10145	2.11499	0.998332	2.16251	NA	1.61522	0.928417	1.18513	NA	3.71098	0.999845	0.774256	NA	1.49259	NA
ENSMUSG00000034493	4930556J24Rik	1.63342	0.998452	2.46765	NA	2.38315	0.808686	1.79244	NA	3.10584	0.999845	0.337668	NA	0.248641	NA
ENSMUSG00000078783	Gm9733	1.25967	0.99848	0.630823	0.925145	0.270139	0.988755	3.37964	0.362727	2.17407	0.999845	0.739022	0.910002	3.19716	0.543959
ENSMUSG00000029337	Fgf5	2.70754	0.998976	1.62028	NA	-0.153364	0.995995	0.237784	NA	2.22587	0.999845	2.48626	NA	-0.0528485	0.998757
ENSMUSG00000093467	Gm20659	1.22547	0.999067	1.84827	0.72323	2.36039	0.720624	1.83967	0.662378	2.05996	0.999845	2.50423	0.554735	1.79633	0.777347
ENSMUSG00000103502	9330121J05Rik	0.702099	0.999147	0.00103954	0.999886	3.10368	0.195186	2.79626	0.116225	0.335508	0.999845	0.403867	0.884354	2.05813	0.394509
ENSMUSG00000002633	Shh	0.204069	0.999845	2.01604	0.591587	1.3276	0.838055	5.61105	0.0243859	-12.7331	0.000349548	0.511907	0.906555	2.28455	0.578291
ENSMUSG00000016346	Kcnq2	1.94183	0.999845	1.39106	NA	1.30214	0.980449	4.90502	NA	3.50997	0.999845	0.0635742	NA	3.09637	NA
ENSMUSG00000017007	Rbpjl	-0.525028	0.999845	2.34397	NA	3.75376	0.673162	0.885302	0.905201	0.332656	0.999845	3.34482	0.585827	-0.296408	0.983176
ENSMUSG00000017897	Eya2	0.304591	0.999845	0.333127	0.971234	2.75803	0.786906	4.75014	0.354058	0.752929	0.999845	3.19825	0.592219	1.9146	0.84032
ENSMUSG00000020000	Moxd1	1.05829	0.999845	2.15623	0.653823	0.48497	0.972764	2.31138	0.540212	-2.5191	0.999845	4.65463	0.147488	0.350352	0.967337
ENSMUSG00000020081	Tacr2	-2.68231	0.999845	-6.33213	NA	-8.64719	0.688692	28.1627	NA	-0.0736429	0.999845	13.844	NA	18.3858	0.178651
ENSMUSG00000020583	Matn3	-0.549753	0.999845	2.24583	NA	2.08229	0.85728	-1.48963	0.820011	-0.956805	0.999845	2.62684	0.671008	0.29738	0.982723
ENSMUSG00000021130	Galnt16	0.508839	0.999845	2.02624	0.500201	1.17801	0.815811	2.09471	0.388197	-0.511229	0.999845	4.17877	0.033518	1.12355	0.791258
ENSMUSG00000021390	Ogn	-0.324623	0.999845	0.822373	0.806205	2.2023	0.498742	2.87794	0.179973	-0.786592	0.999845	2.76345	0.177844	0.130236	0.982723
ENSMUSG00000021732	Fgf10	1.09319	0.999845	1.32165	0.851955	1.79393	0.863879	3.44894	0.454206	2.1552	0.999845	4.39845	0.33847	1.78673	0.826461
ENSMUSG00000022449	Adamts20	1.45439	0.999845	0.478442	NA	1.68588	0.919134	2.14755	0.76287	2.52093	0.999845	5.48894	0.349126	1.71582	0.878929
ENSMUSG00000022993	4930415O20Rik	1.07783	0.999845	2.40086	NA	2.96473	0.852973	1.25273	NA	2.0374	0.999845	0.0369592	NA	-0.0448756	0.998757
ENSMUSG00000023927	Satb1	0.562675	0.999845	3.00604	0.147107	1.45134	0.623314	1.96486	0.277356	1.86302	0.999845	4.14086	0.00193459	2.77182	0.167484
ENSMUSG00000024598	Fbn2	0.530179	0.999845	-0.292325	0.938063	2.38417	0.389959	2.15643	0.282071	-0.608192	0.999845	2.37871	0.266145	1.99138	0.475111
ENSMUSG00000024907	Gal	0.758554	0.999845	1.44979	NA	3.79063	0.717546	2.89907	0.667264	1.63373	0.999845	0.0322334	0.999952	2.94121	0.771055
ENSMUSG00000025329	Padi1	0.853723	0.999845	2.81393	NA	1.28665	0.969849	1.90399	NA	2.10846	0.999845	1.8936	NA	2.0762	NA
ENSMUSG00000026424	Gpr37l1	0.438464	0.999845	2.31281	NA	0.402184	0.990805	0.664585	NA	2.44571	0.999845	3.34748	NA	1.13447	NA
ENSMUSG00000027224	Duoxa1	0.404127	0.999845	1.74366	NA	2.81676	0.831982	3.11694	NA	1.52938	0.999845	2.93488	0.700356	1.98361	0.860599
ENSMUSG00000027636	Sla2	-0.432902	0.999845	0.842231	0.823163	4.29659	0.124733	3.34136	0.137141	1.94012	0.999845	1.06572	0.728373	2.46933	0.424253
ENSMUSG00000028031	Dkk2	0.483425	0.999845	1.72661	0.591043	1.19059	0.819504	3.22936	0.168424	-0.15422	0.999845	4.19073	0.044384	2.65714	0.397424
ENSMUSG00000028396	2310002L09Rik	-3.20221	0.999845	5.78152	0.744854	-11.3975	0.544393	-5.70538	0.693073	-1.9056	0.999845	8.83259	0.528599	10.5404	0.544969
ENSMUSG00000028801	Stpg1	0.385309	0.999845	3.6968	NA	2.02459	0.822202	0.5945	NA	1.50513	0.999845	2.55874	NA	0.703821	NA
ENSMUSG00000029005	Draxin	1.32577	0.999845	2.32311	NA	1.70892	0.892168	2.69081	0.62202	1.61688	0.999845	3.28084	0.565091	1.28745	0.895168
ENSMUSG00000029211	Gabra4	-0.0147897	0.999845	2.75502	NA	2.97984	0.683971	1.15314	0.83573	0.0280238	0.999845	2.90023	0.559008	-0.13252	0.991137
ENSMUSG00000029360	Gm9754	-0.299549	0.999845	-0.693676	NA	3.5286	0.611306	2.09894	0.674818	1.14678	0.999845	-1.76095	0.779009	2.31271	0.754528
ENSMUSG00000029419	Gm996	0.322927	0.999845	2.20506	NA	2.914	0.917276	2.53793	NA	1.42482	0.999845	0.0399058	NA	1.04523	0.96423
ENSMUSG00000029838	Ptn	-0.0297496	0.999845	1.30389	0.695961	0.941365	0.870253	1.62536	0.528281	2.59295	0.973136	2.90252	0.212123	2.13907	0.526316
ENSMUSG00000030219	Erp27	0.0785705	0.999845	2.46646	0.405857	4.35484	0.114445	2.24443	0.345935	-0.154293	0.999845	1.00852	0.737036	1.3387	0.7306
ENSMUSG00000030862	Cpxm2	-0.155409	0.999845	1.36247	0.681356	2.38534	0.499452	2.69326	0.256957	-0.0746607	0.999845	4.84779	0.00883292	1.52242	0.690514
ENSMUSG00000031162	Gata1	1.22742	0.999845	0.941269	NA	2.06723	0.889361	2.22686	NA	4.78659	0.999845	1.92808	NA	0.992169	NA
ENSMUSG00000031163	Glod5	0.146138	0.999845	1.40148	NA	2.53601	0.585909	2.39256	0.439721	1.71874	0.999845	1.10142	0.794178	2.30386	0.609127
ENSMUSG00000033615	Cplx1	0.850412	0.999845	0.703781	NA	1.28293	0.969183	2.61711	NA	2.10419	0.999845	1.58929	NA	2.04271	NA
ENSMUSG00000033981	Gria2	0.923324	0.999845	0.749639	NA	0.366634	0.993672	2.7136	NA	2.19813	0.999845	0.0486847	NA	2.97086	NA
ENSMUSG00000033998	Kcnk1	0.314078	0.999845	2.48936	0.347044	2.31978	0.453688	1.77103	0.433909	0.251055	0.999845	0.639228	0.839099	2.13341	0.461506
ENSMUSG00000034310	Tmem132d	1.99161	0.999845	-14.5002	NA	-1.19814	0.968929	2.83221	0.763166	2.61281	0.999845	3.84153	0.68772	1.46248	0.927658
ENSMUSG00000034324	Tmem132c	0.399712	0.999845	2.67901	NA	-0.106259	0.995065	3.16363	0.529707	0.561887	0.999845	3.33121	0.533283	0.18265	0.988191
ENSMUSG00000034648	Lrrn1	0.599555	0.999845	2.03805	0.668964	1.1322	0.900658	3.28979	0.345959	0.2837	0.999845	3.49531	0.311193	1.85747	0.751383
ENSMUSG00000034768	Asb16	0.617379	0.999845	0.254863	0.94946	2.22208	0.502498	1.55884	0.514346	3.35707	0.881293	3.54073	0.03547	1.97224	0.528422
ENSMUSG00000035638	Muc20	-0.146449	0.999845	1.47903	NA	2.20647	0.852973	-0.540431	NA	0.820248	0.999845	2.95716	NA	2.00839	0.832549
ENSMUSG00000036264	Fstl4	1.66592	0.999845	2.56765	NA	1.59409	0.937913	0.0477213	NA	1.9214	0.999845	2.0295	NA	2.41866	NA
ENSMUSG00000036560	Lgi4	-0.598792	0.999845	2.00781	0.484248	0.535042	0.940584	0.806032	0.774111	2.16706	0.999845	2.496	0.274795	0.987678	0.811601
ENSMUSG00000036744	Olfr701	1.19555	0.999845	3.15395	NA	1.54501	0.946584	2.10257	NA	3.73126	0.999845	0.774241	NA	1.22281	NA
ENSMUSG00000037196	Pacrg	0.375218	0.999845	1.90102	NA	2.07043	0.746665	0.625791	0.89824	3.30604	0.999845	2.0311	0.626543	1.27826	0.844317
ENSMUSG00000039543	Cfap70	1.29522	0.999845	2.85666	NA	0.780493	0.96168	2.35361	NA	1.4383	0.999845	2.81099	NA	1.35017	NA
ENSMUSG00000039883	Lrrc17	-0.548143	0.999845	1.29985	0.810183	2.61386	0.663492	2.87293	0.438978	-16.7694	1.80288e-05	2.9382	0.457511	0.121242	0.989726
ENSMUSG00000040314	Ctsg	-0.815312	0.999845	1.03733	0.896337	-0.253103	0.990633	4.31631	0.354682	7.10438	0.775312	0.0232026	0.999952	2.322	0.774336
ENSMUSG00000040752	Myh6	0.659906	0.999845	0.533156	0.956816	2.03993	0.884673	-2.35682	0.731028	2.43813	0.999845	4.45212	0.455327	0.950139	0.936825
ENSMUSG00000041649	Klf8	0.132905	0.999845	2.45152	0.487286	0.972859	0.896616	0.199827	0.965034	0.950105	0.999845	2.27021	0.508693	2.18447	0.62065
ENSMUSG00000041754	Trem3	0.442236	0.999845	1.02814	0.799549	0.0171887	0.998264	2.46633	0.329129	3.33623	0.831643	2.59377	0.346171	1.8164	0.653906
ENSMUSG00000041789	2700046A07Rik	0.903887	0.999845	2.00248	NA	1.31872	0.951481	3.47047	NA	2.17305	0.999845	0.769963	NA	1.6666	NA
ENSMUSG00000043456	Zfp536	1.96167	0.999845	2.64996	NA	0.875964	0.975919	1.02382	NA	2.23795	0.999845	2.56187	NA	1.67921	NA
ENSMUSG00000043501	Lgals2	0.152338	0.999845	2.03496	NA	0.638594	0.964842	1.22378	0.796217	3.4842	0.999845	2.42584	0.578876	1.39482	0.844773
ENSMUSG00000044306	4930500M09Rik	1.36579	0.999845	0.0241389	NA	0.927584	0.952956	2.85529	NA	2.59504	0.999845	0.848852	NA	2.10185	0.791258
ENSMUSG00000044645	Gm7334	-0.22107	0.999845	2.50864	NA	2.45536	0.537519	2.22747	0.418794	1.19349	0.999845	1.87532	0.602781	1.8228	0.672321
ENSMUSG00000044951	Mylk4	-2.91053	0.999845	-5.65959	0.753946	-8.31898	0.702397	-5.67503	0.695162	30	0.167756	14.1855	0.230579	14.1209	0.355713
ENSMUSG00000045761	Fam179a	2.8579	0.999845	-17.9794	NA	-14.736	0.246303	2.64161	NA	-10.1188	0.999845	3.16489	NA	1.27453	0.953524
ENSMUSG00000045868	Gvin1	-0.636932	0.999845	0.481885	0.928511	1.11496	0.875133	2.19413	0.461631	-0.0723217	0.999845	2.34255	0.503575	3.20057	0.373361
ENSMUSG00000046532	Ar	0.293316	0.999845	2.39533	0.0999475	1.73431	0.308227	2.22011	0.062109	0.93448	0.999845	1.54466	0.200977	2.2326	0.0892674
ENSMUSG00000047842	Diras2	0.942179	0.999845	3.4114	NA	1.24365	0.894464	0.743587	0.880769	0.665843	0.999845	3.99477	0.254923	2.27824	0.69058
ENSMUSG00000048355	Arxes1	0.884904	0.999845	1.06766	NA	3.15091	0.537056	2.02748	0.59394	2.09639	0.999845	0.88842	0.871877	1.51254	0.809684
ENSMUSG00000050211	Pla2g4e	-2.21676	0.999845	9.87785	0.53581	-7.76693	0.733817	-5.75905	0.690096	0.407276	0.999845	13.2528	0.275082	13.3305	0.394515
ENSMUSG00000051985	Igfn1	1.866	0.999845	1.34342	NA	2.85694	0.894386	0.844004	NA	4.6305	0.999845	0.784089	NA	2.63222	NA
ENSMUSG00000052154	Gm9870	1.47914	0.999845	1.0998	NA	3.22944	0.795802	3.80081	NA	2.91395	0.999845	0.778463	NA	1.8456	NA
ENSMUSG00000055093	Gm8430	1.46186	0.999845	2.37994	NA	0.866626	0.961689	-0.35617	NA	2.00403	0.999845	0.976088	NA	2.2227	NA
ENSMUSG00000056366	Fabp3-ps1	1.40152	0.999845	2.84815	NA	1.28675	0.97369	0.524437	NA	2.81403	0.999845	4.52762	NA	1.74344	NA
ENSMUSG00000058914	C1qtnf3	0.97715	0.999845	2.72929	0.505881	3.22884	0.493247	3.69649	0.244389	1.3842	0.999845	1.69183	0.679053	0.51365	0.942342
ENSMUSG00000059461	Gm7331	1.40244	0.999845	3.30417	NA	2.29441	0.819989	1.88608	NA	2.81516	0.999845	1.42088	NA	1.81953	NA
ENSMUSG00000061911	Myt1l	2.8094	0.999845	0.704411	NA	2.79023	0.941274	0.146054	NA	3.89811	0.999845	0.0476018	NA	1.08497	NA
ENSMUSG00000063430	Wscd2	0.723632	0.999845	4.48426	0.419682	2.63246	0.761645	1.11405	0.853135	-15.0148	0.00944827	3.45762	0.503281	1.10606	0.906388
ENSMUSG00000064115	Cadm2	-0.348721	0.999845	-0.0514703	NA	2.23911	0.931622	2.10317	NA	0.559746	0.999845	3.70005	0.741538	1.18787	0.94936
ENSMUSG00000070810	Sult2a6	0.613719	0.999845	2.05861	0.493804	3.32109	0.276408	0.767335	0.790913	-0.506761	0.999845	0.100294	0.982919	2.30007	0.458482
ENSMUSG00000071073	Lrrc73	0.454588	0.999845	1.015	NA	1.66387	0.785023	2.62685	0.386721	1.64133	0.999845	2.02699	0.580222	2.12086	0.655006
ENSMUSG00000074210	E130208F15Rik	0.186908	0.999845	0.285795	0.990837	3.19231	0.931622	3.90282	0.798358	1.24967	0.999845	0.037725	0.999952	4.2744	0.851616
ENSMUSG00000074604	Mgst2	1.05853	0.999845	1.75195	NA	1.77137	0.811094	3.99822	0.223847	3.69876	0.984751	1.83335	0.689624	2.28477	0.678348
ENSMUSG00000075604	Cyp11b1	-0.817312	0.999845	-11.8582	0.453759	-7.48728	0.748686	30	0.00413599	-3.68927	0.999845	2.99964	0.871121	16.5682	0.242292
ENSMUSG00000078444	Gm10941	0.371716	0.999845	1.77426	NA	2.04506	0.712145	1.4697	NA	3.17007	0.999845	3.09801	NA	1.78618	0.72859
ENSMUSG00000079444	Gm21981	0.323846	0.999845	0.916229	0.828341	6.41584	0.0156158	4.48864	0.0681187	0.84082	0.999845	-0.987974	0.783573	2.90066	0.387634
ENSMUSG00000084132	Gm15982	1.56967	0.999845	0.239459	NA	2.19459	0.888096	0.824511	NA	2.15957	0.999845	2.91743	NA	0.65505	NA
ENSMUSG00000084896	Gm11632	0.981614	0.999845	1.55987	NA	3.39067	0.698048	2.5923	0.648904	4.15988	0.999845	1.66536	0.816973	1.78897	0.849176
ENSMUSG00000085039	Gm15927	0.120335	0.999845	0.243996	NA	1.3599	0.916847	0.793595	NA	2.25176	0.999845	3.23951	0.531461	2.36568	0.763146
ENSMUSG00000085151	1110018N20Rik	0.930081	0.999845	3.27842	NA	2.79577	0.505058	0.126405	0.978392	3.34518	0.973136	1.55931	0.650917	1.19388	0.821281
ENSMUSG00000086465	Gm16049	2.1974	0.999845	0.979438	NA	1.18262	0.97812	0.446447	NA	3.87955	0.999845	2.97785	NA	1.28969	NA
ENSMUSG00000086741	Gm15816	1.65362	0.999845	1.20955	NA	1.54982	0.974927	0.697822	NA	3.13877	0.999845	5.05927	NA	2.36407	0.926899
ENSMUSG00000086915	Gm16365	0.866132	0.999845	0.107953	NA	2.22027	0.82156	2.55905	NA	0.88566	0.999845	2.49517	NA	0.89967	0.926411
ENSMUSG00000087109	4930474H06Rik	1.2316	0.999845	0.943777	NA	3.05696	0.937603	2.53473	NA	2.5952	0.999845	0.0531777	NA	1.98454	NA
ENSMUSG00000090387	Gm17056	0.950538	0.999845	1.6209	NA	1.21007	0.940938	0.585058	NA	2.51008	0.999845	3.45102	NA	2.4672	0.783077
ENSMUSG00000092009	Myh15	1.26678	0.999845	0.36029	NA	2.07412	0.874804	0.554699	NA	3.71704	0.999845	0.0397895	NA	2.07294	0.835519
ENSMUSG00000092386	Gm20536	1.02804	0.999845	0.815577	NA	3.00108	0.937868	3.0125	NA	2.33301	0.999845	0.0501949	NA	1.186	NA
ENSMUSG00000094651	Gal3st2	0.898768	0.999845	0.734179	NA	2.49961	0.952956	0.178567	NA	2.1665	0.999845	0.769672	NA	2.06538	NA
ENSMUSG00000094796	BC147527	0.696528	0.999845	0.718542	0.860214	0.0570331	0.994843	2.00667	0.427781	0.244554	0.999845	2.93596	0.253069	2.42495	0.474345
ENSMUSG00000095789	Nupr1l	0.396933	0.999845	3.34179	NA	1.01293	0.840642	2.31247	0.27579	2.0999	0.999845	0.492351	0.885616	1.46727	0.67154
ENSMUSG00000096852	Cyp2d12	1.05492	0.999845	1.67397	NA	2.72381	0.675501	2.99051	NA	1.43669	0.999845	2.76671	0.523448	0.45931	0.960109
ENSMUSG00000096944	Gm26722	-0.13988	0.999845	1.19324	NA	2.80505	0.843395	3.33742	0.637262	2.54126	0.999845	1.80063	0.840657	0.510833	0.973399
ENSMUSG00000097197	9530027J09Rik	-0.742676	0.999845	1.7293	NA	2.71301	0.448764	0.655433	0.850024	2.57222	0.999845	0.811082	0.826422	2.39696	0.490682
ENSMUSG00000097454	Gm26892	1.35183	0.999845	0.825165	NA	1.2712	0.959378	0.19018	NA	4.39468	0.999845	3.51052	0.67357	3.07549	0.798971
ENSMUSG00000097836	Gm26903	-0.033198	0.999845	-0.53895	0.945631	4.84505	0.417339	2.05635	0.678551	1.49997	0.999845	-1.7917	0.771592	2.57136	0.714298
ENSMUSG00000097885	5031434O11Rik	0.748545	0.999845	2.58088	0.448725	1.06088	0.879879	0.168545	0.97047	1.80243	0.999845	2.73644	0.371117	2.19423	0.605397
ENSMUSG00000098078	Gm26992	0.932897	0.999845	0.755632	NA	2.3246	0.958002	1.58704	NA	3.41666	0.999845	3.69198	NA	1.01566	0.97265
ENSMUSG00000099411	2310015D24Rik	1.61961	0.999845	2.40923	NA	1.51388	0.975823	0.674418	NA	3.09496	0.999845	4.75592	NA	1.89141	NA
ENSMUSG00000099851	Gm29542	1.40101	0.999845	3.41774	NA	3.51344	0.716483	1.46276	0.834813	2.81637	0.999845	-0.233444	0.983324	0.647428	0.958453
ENSMUSG00000100706	Gm19744	-0.0173493	0.999845	1.78593	NA	1.3097	0.816993	2.37433	0.360133	3.0662	0.97037	0.799998	0.837019	2.00666	0.606514
ENSMUSG00000103505	Gm38374	0.844987	0.999845	2.61849	NA	0.294687	0.990805	1.25536	NA	3.24594	0.999845	0.769108	NA	2.40008	NA
ENSMUSG00000103804	Gm37062	3.0229	0.999845	3.78389	NA	1.80492	0.960017	0.68334	NA	4.48004	0.999845	0.780517	NA	1.44469	NA
ENSMUSG00000103808	Gm37060	0.668759	0.999845	2.05789	NA	1.05121	0.894837	-0.198378	0.967791	2.45901	0.999845	1.44902	0.722904	2.50231	0.565405
ENSMUSG00000105636	Gm43625	0.656938	0.999845	2.62803	NA	1.4914	0.873654	1.87833	NA	1.85498	0.999845	2.38773	NA	2.56373	0.664767
ENSMUSG00000105852	Gm42890	1.17171	0.999845	1.47109	NA	5.20774	0.361379	3.207	0.465276	3.23093	0.999845	0.791792	0.904131	1.99074	0.787552
ENSMUSG00000106107	Gm43190	1.93404	0.999845	0.79826	NA	2.25805	0.90513	0.248525	NA	2.29733	0.999845	0.0500352	NA	2.54787	NA
ENSMUSG00000107169	Gm43796	0.0780146	0.999845	0.21723	NA	4.25384	0.89352	3.08408	0.847795	1.10941	0.999845	0.0361659	0.999952	2.38513	0.926199
ENSMUSG00000107689	Gm44386	-2.10437	0.999845	10.2285	0.518758	-7.62284	0.740765	-5.5475	0.70126	0.430472	0.999845	13.1772	0.278691	13.2823	0.397045
ENSMUSG00000108288	Gm44202	-0.169132	0.999845	-0.29433	NA	2.48351	0.761645	2.39513	NA	1.06799	0.999845	2.64231	0.597282	0.770757	0.934562
ENSMUSG00000108353	Gm45205	-0.446576	0.999845	-0.113064	NA	2.77583	0.675643	0.435545	0.942339	2.77365	0.999845	1.55986	0.780454	2.03442	0.761187
ENSMUSG00000108415	Gm30146	1.85648	0.999845	0.74623	NA	0.842518	0.986918	1.00856	NA	2.19109	0.999845	2.2614	NA	2.22564	NA
ENSMUSG00000110440	Gm45894	0.464473	0.999845	1.33406	NA	2.14342	0.873107	0.688703	NA	3.7042	0.999845	-0.905405	NA	2.72409	0.774405
ENSMUSG00000110859	Btbd8	0.770367	0.999845	2.07729	NA	1.04935	0.962336	2.20943	NA	3.46286	0.999845	1.01337	NA	0.563348	NA
ENSMUSG00000001260	Gabrg1	-8.33191	NA	-6.19296	NA	-14.1497	NA	16.0064	NA	-7.34561	NA	12.1329	NA	13.5831	NA
ENSMUSG00000020419	Hormad2	1.80846	NA	1.3072	NA	1.94553	NA	2.40887	NA	3.33811	0.999845	1.74398	NA	2.32377	NA
ENSMUSG00000021071	Trim9	1.32299	NA	2.23127	NA	2.78968	NA	0.470443	NA	2.71285	NA	0.776075	NA	1.66574	NA
ENSMUSG00000022622	Acr	2.22089	NA	2.13848	NA	0.590427	NA	1.72327	NA	3.72559	NA	0.0522453	NA	1.06417	NA
ENSMUSG00000026401	Cd55b	2.7053	NA	2.05236	NA	0.444771	NA	1.34389	NA	2.30766	NA	1.40302	NA	0.927154	NA
ENSMUSG00000029219	Slc10a4	1.60834	NA	4.06852	NA	1.50134	NA	1.33118	NA	3.08041	0.999845	0.780152	NA	2.29044	NA
ENSMUSG00000029431	B3gnt4	2.55509	NA	2.59593	NA	1.81551	NA	0.961353	NA	2.11458	0.999845	0.0478904	NA	0.70191	NA
ENSMUSG00000035200	Chrnb4	-8.43018	NA	-7.15109	NA	23.6123	NA	-12.3878	NA	-6.59971	NA	13.9719	NA	16.7322	NA
ENSMUSG00000039419	Cntnap2	1.25733	NA	0.960001	NA	0.673421	NA	0.425232	NA	2.62831	NA	2.09144	NA	2.04422	NA
ENSMUSG00000045318	Adra2c	2.09572	NA	0.910656	NA	0.601466	NA	0.371334	NA	2.52742	0.999845	1.58315	NA	2.67225	NA
ENSMUSG00000045532	C1ql1	2.39505	NA	0.995914	NA	0.725815	NA	1.54148	NA	3.5588	0.999845	0.0544173	NA	2.46581	NA
ENSMUSG00000051361	6030498E09Rik	2.55853	NA	3.14351	NA	0.511715	NA	1.62388	NA	2.40159	0.999845	0.0509631	NA	1.86287	NA
ENSMUSG00000052273	Dnah3	2.20449	NA	2.13054	NA	0.577676	NA	1.02093	NA	2.49407	NA	1.81286	NA	1.16914	NA
ENSMUSG00000053194	Cib4	1.54041	NA	2.91394	NA	1.4302	NA	2.36027	NA	2.99293	NA	0.057734	NA	1.3393	NA
ENSMUSG00000055159	4930583K01Rik	1.65064	NA	2.97193	NA	2.17721	NA	0.695797	NA	3.1349	NA	0.0593822	NA	1.16993	NA
ENSMUSG00000068062	Gm14164	2.06018	NA	1.52541	NA	1.84225	NA	1.81829	NA	3.66239	NA	0.786713	NA	2.25755	NA
ENSMUSG00000079157	Fam155a	17.9495	NA	-6.21507	NA	-13.6206	NA	17.7798	NA	-7.34713	NA	-9.9307	NA	15.3978	NA
ENSMUSG00000080907	4930455H04Rik	2.51117	NA	2.95929	NA	1.91423	NA	1.34297	NA	3.10425	NA	0.0590006	NA	1.15025	NA
ENSMUSG00000082762	Gm12366	0.878619	NA	2.59407	NA	0.806467	NA	0.98106	NA	2.14054	NA	2.26138	NA	0.970314	NA
ENSMUSG00000083283	Gm15361	1.91428	NA	2.59881	NA	2.01459	NA	1.53843	NA	4.32435	NA	0.784539	NA	1.51279	NA
ENSMUSG00000084111	Gm15710	1.01719	NA	2.06043	NA	1.80385	NA	0.260086	NA	2.31898	NA	2.01505	NA	1.22177	NA
ENSMUSG00000084816	Platr29	2.11592	NA	2.74281	NA	1.10248	NA	1.21089	NA	2.55563	NA	0.0527628	NA	1.0858	NA
ENSMUSG00000085645	Hoxb5os	-10.3235	NA	-7.59995	NA	13.1058	NA	16.3987	NA	-10.0158	0.999845	-10.2159	NA	13.6258	NA
ENSMUSG00000085818	Gm13267	2.85739	NA	3.16223	NA	1.78621	NA	1.59358	NA	3.57788	NA	0.785804	NA	1.95046	NA
ENSMUSG00000086679	Gm15551	0.997459	NA	2.64535	NA	2.0811	NA	0.246453	NA	2.29361	NA	1.24169	NA	0.8022	NA
ENSMUSG00000087193	Gm14820	-11.487	NA	-8.37776	NA	23.0212	NA	16.2278	NA	-10.4054	NA	-14.7865	NA	15.5058	NA
ENSMUSG00000092164	Rergl	1.00745	NA	2.65003	NA	1.42832	NA	0.253314	NA	2.30648	0.999845	2.42214	NA	1.39062	NA
ENSMUSG00000092305	Prps1l1	2.31875	NA	2.28701	NA	1.30388	NA	1.36585	NA	2.83807	NA	1.71615	NA	1.11956	NA
ENSMUSG00000092405	Gm20402	-10.6279	NA	-8.50027	NA	22.83	NA	16.3435	NA	-9.43242	NA	-13.9659	NA	15.2294	NA
ENSMUSG00000092602	4931413I07Rik	1.54273	NA	3.41502	NA	1.27134	NA	2.02012	NA	3.27283	0.999845	-0.168229	NA	1.50111	NA
ENSMUSG00000096937	Gm10825	2.41031	NA	2.23169	NA	1.57861	NA	0.473352	NA	2.71843	NA	0.775955	NA	1.0367	NA
ENSMUSG00000096953	Gm26571	1.5578	NA	1.14923	NA	2.39639	NA	2.02786	NA	3.01532	NA	0.0580074	NA	1.77987	NA
ENSMUSG00000097129	4930507D05Rik	2.45234	NA	2.82723	NA	1.25341	NA	1.89609	NA	2.76728	NA	0.776563	NA	1.22202	NA
ENSMUSG00000097604	Gm17322	-9.31684	NA	-6.41078	NA	12.8802	NA	13.526	NA	-9.25872	NA	-9.13386	NA	13.441	NA
ENSMUSG00000100980	Gm29100	1.18578	NA	2.15227	NA	2.78179	NA	1.19306	NA	2.53613	0.999845	0.774045	NA	1.66964	NA
ENSMUSG00000103059	Gm18186	2.7318	NA	2.78442	NA	0.382583	NA	-0.0340065	NA	2.60734	NA	-0.175985	NA	0.714268	NA
ENSMUSG00000103178	Fgfr3-ps	-9.13513	NA	-7.57278	NA	23.6626	NA	17.3372	NA	-7.5005	NA	-13.7176	NA	16.7828	NA
ENSMUSG00000103710	D030062O11Rik	-7.64295	NA	-7.19265	NA	-11.7724	NA	21.575	NA	-6.30278	0.999845	12.2586	NA	13.6892	NA
ENSMUSG00000104574	Gm42836	1.06714	NA	0.840217	NA	2.19108	NA	2.15976	NA	2.38336	NA	0.0508079	NA	1.33885	NA
ENSMUSG00000104642	Gm9207	2.15373	NA	3.70453	NA	1.14014	NA	1.23987	NA	2.60845	NA	0.0533467	NA	0.833979	NA
ENSMUSG00000105203	4933428P19Rik	1.33392	NA	2.23561	NA	2.46705	NA	1.14384	NA	2.72698	NA	0.776031	NA	1.39429	NA
ENSMUSG00000107029	Gm43123	2.90711	NA	2.06803	NA	0.951055	NA	0.943421	NA	2.34326	NA	1.40372	NA	1.3262	NA
ENSMUSG00000108263	1700051K13Rik	0.851703	NA	2.59239	NA	1.26015	NA	0.146234	NA	2.10584	0.999845	0.0478082	NA	2.035	NA
ENSMUSG00000108777	Gm45081	2.44209	NA	2.92039	NA	1.84947	NA	0.628481	NA	3.00889	NA	0.779249	NA	1.08914	NA
ENSMUSG00000109954	Gm45371	-11.0137	NA	-8.46465	NA	21.4209	NA	15.2239	NA	-10.2741	NA	-12.8781	NA	13.9365	NA
ENSMUSG00000027360	Hdc	1.96124	0.00598023	2.00217	0.00141831	0.78608	0.38756	1.45381	0.010725	2.11967	0.0140014	1.14637	0.0313856	1.68767	0.00156064
ENSMUSG00000022270	Fam134b	2.88249	0.00683907	3.75683	1.31611e-05	1.86163	0.0896217	1.3599	0.141282	1.66394	0.661276	0.829266	0.421821	1.52285	0.14388
ENSMUSG00000026064	Ptp4a1	2.20921	0.0139436	2.41631	0.00176416	1.25256	0.201113	1.75637	0.0103334	1.37693	0.635349	0.536042	0.552421	1.35434	0.0920301
ENSMUSG00000034664	Itga2b	2.24876	0.0140367	0.602006	0.579029	0.714918	0.564664	1.40847	0.0556268	3.38726	9.55589e-05	1.13756	0.0984706	1.27379	0.141099
ENSMUSG00000053093	Myh7	-16.5424	0.0201498	1.71316	0.853382	1.95328	0.899006	-1.80088	0.814016	-9.73863	0.754506	7.66565	0.14186	5.84051	0.448503
ENSMUSG00000030159	Clec1b	1.99681	0.0278223	1.01662	0.264215	1.33732	0.132749	2.05062	0.000514042	2.97286	0.000830209	0.756504	0.295622	1.57589	0.0206121
ENSMUSG00000009145	Dqx1	2.07692	0.0328642	1.62392	0.066011	2.21485	0.00208277	1.71293	0.0135586	1.62293	0.536776	-0.258084	0.809858	1.59347	0.0315807
ENSMUSG00000030495	Slc7a10	-12.7069	0.0364726	-21.8057	NA	2.26511	0.826633	5.37223	NA	-9.14631	0.554491	1.27452	0.848025	1.12675	0.908341
ENSMUSG00000037035	Inhbb	2.55404	0.0408875	3.11492	0.00168616	0.573283	0.771518	0.916653	0.376637	1.93455	0.49243	0.908958	0.408101	1.36079	0.24385
ENSMUSG00000097815	Gm26809	2.68975	0.0702808	2.39319	0.0550046	0.858177	0.648613	1.51577	0.16561	1.26549	0.979258	1.40569	0.185167	1.17827	0.420716
ENSMUSG00000032715	Trib3	2.23895	0.0737728	1.80838	0.0899499	1.92039	0.0645604	1.70519	0.0490081	2.1383	0.301573	0.0121301	0.999818	1.01126	0.398018
ENSMUSG00000043531	Sorcs1	-15.677	0.0823134	0.614885	NA	-0.172227	0.994425	3.54763	0.631735	-14.7303	0.300185	2.61594	0.766205	0.653028	0.966854
ENSMUSG00000055567	Unc80	-13.2204	0.11109	-20.1294	NA	2.25334	0.873475	3.99214	NA	-10.1587	0.656751	-0.623578	NA	1.80331	0.868131
ENSMUSG00000021765	Fst	2.79484	0.113009	2.11722	0.153045	0.762519	0.75073	1.97335	0.0993286	1.81255	0.847883	1.4285	0.251045	1.1126	0.531778
ENSMUSG00000029167	Ppargc1a	3.51074	0.117831	2.15716	0.263559	1.86438	0.399871	1.03765	0.549061	0.537426	0.999845	0.116992	0.969487	1.53328	0.473363
ENSMUSG00000022025	Cnmd	3.04799	0.122946	0.35502	0.878294	0.628692	0.842492	2.50757	0.0446654	-0.531544	0.999845	0.863515	0.576298	0.980794	0.643569
ENSMUSG00000056091	St3gal5	2.32875	0.126694	2.63917	0.0199227	1.47334	0.29389	1.72594	0.0851849	1.51739	0.856056	0.450576	0.747194	1.59205	0.176527
ENSMUSG00000047228	A2ml1	2.55261	0.135771	-0.245451	0.908413	1.02163	0.588769	2.17086	0.0428614	1.68253	0.915217	1.62072	0.107631	0.515979	0.812379
ENSMUSG00000022425	Enpp2	2.06306	0.155903	2.49274	0.0138907	1.09469	0.426454	0.480371	0.66933	0.623385	0.999845	0.450983	0.716557	0.331324	0.855142
ENSMUSG00000020593	Lpin1	3.10773	0.158526	2.22263	0.204026	1.2261	0.602197	0.951571	0.554847	0.864364	0.999845	0.596403	0.760225	1.87979	0.282468
ENSMUSG00000028211	Trp53inp1	2.01073	0.159045	2.73777	0.00432361	1.09498	0.412655	0.787904	0.429058	1.00466	0.998147	-0.15466	0.917882	0.821094	0.540749
ENSMUSG00000071177	Serpina1d	3.07377	0.166096	2.41765	0.1622	1.72695	0.399331	1.03237	0.514258	0.528738	0.999845	0.9785	0.566991	1.19164	0.574781
ENSMUSG00000026072	Il1r1	1.95934	0.174115	2.75957	0.00334358	1.74447	0.114542	2.13787	0.00945402	1.65146	0.637272	0.522651	0.645753	1.57697	0.11249
ENSMUSG00000049176	Frmpd4	-15.7985	0.174115	0.463329	NA	-16.8738	0.0338776	2.41046	0.795342	-14.8554	0.471199	2.02232	0.851988	1.79047	0.907804
ENSMUSG00000038859	Baiap2l1	2.07185	0.22207	2.01205	0.0873625	1.37855	0.319743	0.934555	0.380919	1.13156	0.995174	0.234722	0.881449	0.911966	0.531778
ENSMUSG00000021922	Itih4	2.351	0.224466	1.98988	0.153585	1.80957	0.233335	2.64972	0.0110128	1.4867	0.927986	0.75272	0.590775	1.6354	0.226152
ENSMUSG00000032080	Apoa4	3.26224	0.245263	2.974	0.122631	0.959594	0.767693	1.51792	0.375885	1.06269	0.999845	0.0548801	0.988831	0.754529	0.798475
ENSMUSG00000027670	Ocstamp	2.36737	0.245391	0.311203	0.877014	0.530169	0.850486	1.84385	0.105146	2.65604	0.346308	1.08051	0.38385	1.00234	0.564499
ENSMUSG00000036390	Gadd45a	2.32989	0.245966	1.5279	0.299542	1.92713	0.198266	2.06104	0.0644849	1.94669	0.758036	1.14417	0.35823	1.66299	0.223322
ENSMUSG00000033831	Fgb	2.49066	0.26343	1.47476	0.363046	1.64932	0.349164	2.33703	0.0523561	1.25521	0.999845	0.973313	0.508693	1.39502	0.398514
ENSMUSG00000033860	Fgg	2.35527	0.270224	1.55046	0.309346	1.64394	0.319503	2.37763	0.0361664	1.09046	0.999845	0.808894	0.578178	1.38405	0.370734
ENSMUSG00000031596	Slc7a2	2.54351	0.27193	2.03085	0.20364	1.47536	0.440363	1.08379	0.441054	1.0365	0.999845	-0.104466	0.967889	1.08734	0.575882
ENSMUSG00000087132	A930001C03Rik	2.36068	0.272519	0.30501	0.885963	1.86421	0.239645	1.54687	0.192313	2.16055	0.782799	0.606393	0.681931	1.12651	0.511988
ENSMUSG00000086962	Gm12248	2.95712	0.284024	0.098696	0.972346	2.36939	0.228379	0.771961	0.677592	1.81121	0.999845	-0.334802	0.886288	1.23133	0.585065
ENSMUSG00000031980	Agt	2.26625	0.312797	2.58731	0.0599534	1.85279	0.244739	1.86313	0.113939	0.907859	0.999845	0.386776	0.822953	1.55697	0.290298
ENSMUSG00000045775	Slc16a5	2.42008	0.318849	2.6454	0.0768931	1.97614	0.246303	1.99178	0.113767	1.18271	0.999845	0.546673	0.753862	1.52559	0.349029
ENSMUSG00000028011	Tdo2	2.39463	0.332221	2.31119	0.13429	1.41333	0.458206	1.13104	0.411289	0.000544704	0.999885	-0.749437	0.637978	0.82	0.701732
ENSMUSG00000028989	Angptl7	2.7583	0.332221	0.338231	0.894089	0.720357	0.83201	1.66031	0.279038	1.16442	0.999845	2.42876	0.0624697	1.26451	0.57047
ENSMUSG00000028001	Fga	2.26269	0.335778	1.28154	0.42255	1.39487	0.435077	2.07789	0.078379	0.966299	0.999845	0.777091	0.600445	1.26034	0.449511
ENSMUSG00000087326	Gm12503	3.41354	0.344143	1.94097	0.456979	1.37416	0.717793	2.22088	0.285266	-0.218163	0.999845	1.34538	0.62975	1.91056	0.526061
ENSMUSG00000022875	Kng1	2.24243	0.344846	1.71483	0.261396	1.9724	0.212777	2.38584	0.0386619	1.41388	0.973136	0.776505	0.600445	1.74336	0.224046
ENSMUSG00000034780	B3galt1	2.27175	0.347677	1.84391	0.229342	0.704121	0.783766	2.19103	0.0662228	-0.0643924	0.999845	0.752255	0.620612	1.27481	0.451383
ENSMUSG00000053560	Ier2	1.58425	0.350324	2.11162	0.0279507	2.32655	0.00708482	1.43454	0.0878387	1.59752	0.630261	0.801743	0.39701	1.77162	0.0370177
ENSMUSG00000027801	Tm4sf4	2.21276	0.352607	2.07047	0.161089	1.85993	0.248775	1.40369	0.259273	1.16148	0.999845	0.454107	0.789024	0.932687	0.623499
ENSMUSG00000075256	Cerkl	2.24714	0.355302	0.0539489	0.98189	1.05695	0.602588	2.44171	0.0321162	0.337627	0.999845	0.0869249	0.971697	1.40799	0.372457
ENSMUSG00000027827	Kcnab1	2.72543	0.357061	0.219175	0.938231	0.758508	0.826133	2.09706	0.167069	-0.0646438	0.999845	1.78035	0.254646	0.700068	0.806836
ENSMUSG00000033318	Gstt2	1.89364	0.363261	2.03018	0.0997109	2.06366	0.0959875	1.88711	0.059809	1.44973	0.915217	0.443498	0.754653	1.6845	0.15276
ENSMUSG00000074491	Clec4g	2.1059	0.385731	2.09452	0.145975	1.21415	0.505334	1.9181	0.0996106	1.68884	0.882868	0.975203	0.473423	1.64705	0.245789
ENSMUSG00000101586	Gm29017	2.23419	0.385731	-0.588447	0.782458	0.929414	0.66899	0.56225	0.712902	1.85883	0.988874	0.266644	0.881449	2.17883	0.0816171
ENSMUSG00000072594	Gm16439	2.39943	0.386746	1.77688	0.28932	0.676652	0.823344	0.776986	0.617366	2.99136	0.414791	-0.674538	0.688944	0.59163	0.813077
ENSMUSG00000097222	1010001N08Rik	2.25735	0.393575	2.4771	0.0791772	1.52621	0.39834	1.64591	0.184495	0.346228	0.999845	-0.163317	0.938048	1.40268	0.386126
ENSMUSG00000040017	Saa4	2.32107	0.402629	1.41102	0.419572	1.7333	0.353892	3.19264	0.00746082	0.856901	0.999845	0.90534	0.57346	1.38075	0.447791
ENSMUSG00000055027	Smyd1	2.71903	0.413924	1.21514	0.576187	1.61529	0.50294	1.50783	0.362143	0.464058	0.999845	3.12046	0.0119478	1.5134	0.497965
ENSMUSG00000031995	St14	2.30631	0.41729	2.0045	0.234732	1.41654	0.49742	0.24143	0.903887	1.71183	0.952213	1.0276	0.537604	1.11668	0.593267
ENSMUSG00000025396	Hsd17b6	2.43552	0.420132	2.15533	0.226104	1.25541	0.59226	1.01203	0.527987	1.2585	0.999845	0.282521	0.903726	1.02879	0.655197
ENSMUSG00000000732	Icosl	1.71084	0.427049	1.47914	0.261068	1.71848	0.204393	1.92693	0.0559251	1.88272	0.568142	2.32805	0.00788721	3.00178	0.000741985
ENSMUSG00000030170	Wnt5b	1.5701	0.433546	1.84226	0.0809124	2.10092	0.0300905	3.41401	4.49782e-07	1.655	0.789414	0.845497	0.377431	1.71087	0.0642518
ENSMUSG00000022877	Hrg	2.00422	0.433937	1.80219	0.224525	1.67839	0.306607	2.22707	0.0512269	0.334736	0.999845	0.323331	0.857057	1.41093	0.357076
ENSMUSG00000086589	Gm12915	2.85946	0.438026	1.9607	NA	1.58007	0.555451	1.63927	0.356522	2.49216	0.969025	1.06666	0.583267	1.56286	0.518939
ENSMUSG00000074768	Bhmt	2.3321	0.446286	2.80114	0.0899499	1.71116	0.399331	1.50322	0.30519	-0.359164	0.999845	0.400559	0.848296	0.86134	0.717333
ENSMUSG00000022952	Runx1	1.68334	0.447825	1.00429	0.481268	0.650948	0.757133	1.27413	0.241686	1.23771	0.954291	2.73231	0.0010025	2.22326	0.0359021
ENSMUSG00000066687	Zbtb16	2.65255	0.450348	2.18919	0.280708	0.768094	0.836567	1.01899	0.580785	0.871552	0.999845	1.19204	0.531143	1.69972	0.43731
ENSMUSG00000086629	2810403D21Rik	2.1537	0.452476	2.0807	0.18387	1.04209	0.642527	1.26352	0.35622	1.14111	0.999845	0.0392412	0.990594	1.01789	0.616305
ENSMUSG00000005677	Nr1i3	1.93426	0.467292	2.43527	0.0819668	1.98721	0.199988	1.91237	0.102931	-0.277816	0.999845	0.435735	0.79595	2.25332	0.0686393
ENSMUSG00000030111	A2m	3.18638	0.467821	-2.28011	0.44766	0.307826	0.969556	3.69479	0.050197	1.38	0.999845	0.902958	0.736703	0.521251	0.900813
ENSMUSG00000061451	Tmem151a	2.51297	0.469222	1.37161	0.516227	0.716891	0.850581	2.29698	0.141188	0.971329	0.999845	1.87816	0.239497	0.587711	0.848944
ENSMUSG00000035299	Mid1	1.82127	0.477993	1.34432	0.36197	1.8463	0.215058	2.24591	0.0378367	2.27753	0.494184	1.39864	0.222963	1.93518	0.126207
ENSMUSG00000064023	Klk8	2.81634	0.484557	0.492321	0.885407	0.77913	0.872288	0.909764	0.696763	3.29594	0.568142	1.94586	0.376111	1.32312	0.679125
ENSMUSG00000061843	Vmn1r-ps32	2.72928	0.485614	-0.439935	0.889023	1.46077	0.605062	2.00173	0.231399	1.15347	0.999845	0.80034	0.697182	1.23934	0.64299
ENSMUSG00000040724	Kcna2	1.87422	0.486261	-1.02152	0.546535	1.47161	0.379812	2.13576	0.0527198	3.00748	0.201532	0.880634	0.499353	1.50907	0.295991
ENSMUSG00000029499	Pxmp2	1.80691	0.494963	2.07096	0.135607	2.05813	0.158426	1.86697	0.0976991	0.0863911	0.999845	0.384319	0.814979	1.39602	0.336876
ENSMUSG00000017723	Wfdc2	2.0206	0.499563	0.854729	0.641797	0.862846	0.721942	1.6929	0.192313	2.03681	0.830389	0.273146	0.894262	1.15402	0.539467
ENSMUSG00000020926	Adam11	1.91298	0.511722	0.787852	0.659174	2.56687	0.0725327	2.69741	0.0186463	1.2474	0.999845	0.933578	0.523985	1.93779	0.173189
ENSMUSG00000057265	Bbof1	2.12191	0.511722	1.67598	0.319152	0.676829	0.833938	-0.065943	0.977158	2.0263	0.921207	0.904317	0.5799	0.773987	0.75109
ENSMUSG00000070323	Mmp27	1.79913	0.512551	0.0381934	0.987707	1.07113	0.568921	2.16592	0.0473211	2.26632	0.606182	1.32384	0.257	1.4291	0.3325
ENSMUSG00000028976	Slc2a5	1.58721	0.513661	0.102979	0.956539	1.74997	0.158842	2.39764	0.00428172	-0.36251	0.999845	0.509528	0.660376	2.22201	0.0146091
ENSMUSG00000028125	Abca4	2.51985	0.51976	0.935839	0.737858	1.68201	0.539993	1.04481	0.62054	2.77543	0.761469	1.77053	0.37699	1.89607	0.431565
ENSMUSG00000040473	Cfap69	2.55256	0.537744	0.900847	0.733341	-0.411521	0.946584	0.975581	0.638646	2.70718	0.789414	0.962161	0.686994	1.54989	0.555281
ENSMUSG00000074591	Ankub1	2.47243	0.542985	0.0529802	0.986721	2.0845	0.335083	1.93697	0.215159	1.61643	0.999845	0.992897	0.569522	1.49433	0.499865
ENSMUSG00000029659	Medag	2.3938	0.547696	1.0925	0.638937	1.53998	0.554394	1.79961	0.291959	0.884173	0.999845	3.88836	0.00225219	1.43047	0.559985
ENSMUSG00000044005	Gls2	2.25832	0.561723	1.50892	0.461084	2.23487	0.285541	1.85545	0.239485	0.356685	0.999845	-0.448607	0.844673	1.29474	0.575015
ENSMUSG00000029695	Aass	2.04055	0.56758	2.0571	0.237633	1.7151	0.39565	1.39569	0.343342	-0.634506	0.999845	-0.519617	0.79054	1.09749	0.614222
ENSMUSG00000039004	Bmp6	1.60908	0.574246	2.21824	0.0836742	2.15695	0.102616	1.81041	0.093783	1.61225	0.880444	1.13055	0.342395	1.20501	0.415463
ENSMUSG00000027555	Car13	1.62142	0.587195	0.566652	0.762271	1.20694	0.505996	1.995	0.0818469	1.66601	0.847761	2.04739	0.0612452	2.15343	0.0942204
ENSMUSG00000071192	Wfikkn1	2.44369	0.588581	2.0826	NA	0.364538	0.954164	-1.94742	0.414957	1.2698	0.999845	-1.25839	0.588053	0.88671	0.7695
ENSMUSG00000086628	Gm16157	1.88478	0.588939	2.31189	0.139651	1.29026	0.526014	2.09482	0.0972091	-0.997285	0.999845	0.412727	0.822814	1.10938	0.567622
ENSMUSG00000028470	Hint2	1.57543	0.590588	2.15085	0.100641	2.01805	0.14797	1.69878	0.120376	1.22523	0.999845	0.500097	0.736452	1.40428	0.306901
ENSMUSG00000028859	Csf3r	1.30271	0.591433	0.686221	0.608096	1.2404	0.347759	2.10558	0.0149013	1.92891	0.398283	1.71787	0.0397535	2.59152	0.00127016
ENSMUSG00000056498	Tmem154	1.9649	0.594616	1.68713	0.368625	1.23984	0.614003	2.328	0.105605	1.82468	0.921207	2.25322	0.11702	1.35891	0.534349
ENSMUSG00000062619	2310039H08Rik	1.48356	0.594616	2.09689	0.0882341	1.80334	0.181867	2.03236	0.0409885	1.47853	0.915217	0.668215	0.598092	1.62916	0.173634
ENSMUSG00000019139	Isyna1	0.903973	0.598608	0.396552	0.675709	0.41079	0.747146	2.53967	2.35483e-07	0.993856	0.830389	2.18113	9.87616e-07	1.3573	0.0336945
ENSMUSG00000026548	Slamf9	1.76381	0.605636	0.797255	0.680617	1.17138	0.586973	2.41593	0.0570858	1.7762	0.876887	1.90102	0.154852	3.16829	0.00990931
ENSMUSG00000030695	Aldoa	1.73788	0.606497	1.33647	0.420636	0.878394	0.702847	1.07944	0.429359	2.45587	0.538076	2.86574	0.00330944	1.14454	0.532852
ENSMUSG00000042265	Trem1	1.86296	0.611142	2.33979	0.155175	-0.346536	0.941776	1.45359	0.325044	2.8254	0.398283	1.71034	0.249626	1.59178	0.395329
ENSMUSG00000028871	Rspo1	2.87848	0.617494	-1.38864	0.664915	0.752763	0.894586	2.53735	0.23754	0.218882	0.999845	1.68813	0.482122	0.0120151	0.998894
ENSMUSG00000055926	Gm14137	1.99724	0.618309	2.22421	0.224791	0.641847	0.872288	0.81863	0.668303	2.24762	0.811165	0.803931	0.736452	1.25594	0.614196
ENSMUSG00000084329	Gm6733	2.36406	0.636222	2.47237	0.240623	1.64708	0.566541	0.0243671	0.993287	1.42239	0.999845	1.14364	0.610999	0.646623	0.856324
ENSMUSG00000038295	Atg9b	2.19417	0.648203	0.168987	0.964692	0.836629	0.843355	0.641555	0.785232	1.58136	0.999845	2.10359	0.259388	1.86074	0.451885
ENSMUSG00000035775	Krt20	5.47803	0.650414	-0.585875	0.942571	5.0754	0.416734	0.498963	0.94205	1.3592	0.999845	-0.200281	0.983676	0.593072	0.953524
ENSMUSG00000097069	Gm16998	2.66033	0.654307	0.790879	NA	1.04877	0.816554	1.14525	0.624672	2.88113	0.954988	-0.786648	0.780458	0.54637	0.896435
ENSMUSG00000045551	Fpr1	1.44513	0.655513	-0.13862	0.946266	0.557597	0.825347	2.16848	0.0385762	2.2861	0.48439	1.21353	0.283962	1.28032	0.375354
ENSMUSG00000063011	Msln	2.34497	0.657464	-0.322335	0.920458	0.534093	0.922174	2.29365	0.217674	0.89199	0.999845	1.95325	0.307846	0.605735	0.86421
ENSMUSG00000029603	Dtx1	1.88124	0.662411	2.0437	0.255596	2.13941	0.276258	1.83746	0.214403	1.82331	0.973271	1.68432	0.256146	1.20271	0.589514
ENSMUSG00000035403	Crb2	2.31855	0.667299	-1.3306	0.675669	0.803114	0.859979	2.30135	0.215081	0.670641	0.999845	1.99308	0.29354	0.0208428	0.996701
ENSMUSG00000028949	Smarcd3	1.73348	0.668703	1.42833	0.428067	2.50487	0.141806	1.36973	0.342702	1.78595	0.932383	3.05476	0.00397901	1.53579	0.394515
ENSMUSG00000097417	Gm26669	2.62966	0.674566	0.4474	0.899575	3.232	0.244615	1.59395	0.489248	1.55239	0.999845	-0.972694	0.727224	0.77085	0.847756
ENSMUSG00000029661	Col1a2	1.7466	0.685254	-0.0520739	0.984337	2.03044	0.285541	1.38724	0.347523	0.979798	0.999845	2.41636	0.0434079	1.34611	0.498933
ENSMUSG00000021508	Cxcl14	1.51742	0.686401	2.36186	0.103459	0.815915	0.722082	1.2724	0.323862	1.37569	0.989194	2.90739	0.00181645	0.88668	0.651585
ENSMUSG00000037664	Cdkn1c	1.35153	0.686401	1.67165	0.200377	2.04679	0.109274	2.35832	0.0146181	1.58775	0.911907	0.537157	0.690584	1.68792	0.161017
ENSMUSG00000037868	Egr2	1.62276	0.695857	0.911755	0.651811	1.7732	0.372279	2.07977	0.135657	1.48114	0.981817	1.19858	0.51975	2.22146	0.176788
ENSMUSG00000052373	Mpp3	2.37909	0.703966	1.11375	0.718142	1.50815	0.683848	0.817595	0.758502	1.89433	0.999845	2.74706	0.186453	1.46755	0.670534
ENSMUSG00000039563	2210406O10Rik	2.7	0.705024	1.4731	NA	1.11324	0.817119	1.53624	0.515178	3.75269	0.831808	-0.0629051	0.989836	1.59387	0.635527
ENSMUSG00000096959	4930509G22Rik	2.71705	0.706508	1.72935	NA	1.4054	0.758215	1.13459	0.687007	2.24804	0.999845	1.01191	0.744601	1.58806	0.670534
ENSMUSG00000017737	Mmp9	1.84547	0.706885	0.257772	0.92993	0.640483	0.872288	2.91709	0.0468418	3.62467	0.225702	0.882093	0.672974	1.14156	0.652802
ENSMUSG00000061718	Ppp1r1b	2.02188	0.713534	2.73846	0.164814	1.83367	0.449095	1.79797	0.281613	-0.147969	0.999845	-0.275707	0.916054	1.65383	0.460124
ENSMUSG00000029844	Hoxa1	2.50351	0.7165	1.05603	0.764707	1.31558	0.771848	1.83581	0.451771	2.25761	0.999845	1.72464	0.55423	1.8169	0.610695
ENSMUSG00000087361	0610043K17Rik	2.19565	0.718793	2.64258	0.192467	0.806154	0.85546	1.32748	0.499965	1.81771	0.999845	1.12318	0.580081	1.27598	0.654888
ENSMUSG00000097673	Gm26608	1.62922	0.718793	2.5282	0.0812804	2.07347	0.210225	1.90859	0.119931	0.121015	0.999845	0.0753571	0.975783	1.77096	0.237374
ENSMUSG00000069919	Hba-a1	1.45052	0.725441	0.1422	0.949354	1.28483	0.493247	1.81103	0.139618	2.56351	0.421855	3.31828	0.000238032	0.190822	0.945385
ENSMUSG00000104279	Gm38300	1.59864	0.730816	3.00475	0.0218624	1.7888	0.309958	1.04488	0.47	2.31536	0.805445	0.84297	0.59485	1.75475	0.256092
ENSMUSG00000023087	Noct	1.41932	0.737725	2.06025	0.166667	1.03386	0.611956	0.91251	0.500573	2.11263	0.723981	1.14763	0.387252	1.911	0.170887
ENSMUSG00000010080	Epn3	2.39313	0.743311	1.95259	0.481994	1.26895	0.764248	2.10918	0.339166	0.720901	0.999845	1.57043	0.537842	1.99565	0.513493
ENSMUSG00000028370	Pappa	2.05913	0.743429	0.690876	0.813919	1.86278	0.506007	1.51252	0.448827	0.831299	0.999845	2.78197	0.103454	0.869493	0.798252
ENSMUSG00000058427	Cxcl2	2.51701	0.745116	2.91437	0.293326	1.42366	0.75073	1.66042	0.516142	1.4671	0.999845	0.552199	0.892443	1.59977	0.673242
ENSMUSG00000082163	Gm14276	2.37426	0.745116	2.76539	0.2785	1.72559	0.644926	-0.516638	0.882837	1.88501	0.999845	1.81054	0.508693	1.61309	0.652802
ENSMUSG00000087366	Junos	2.09335	0.745116	1.1025	0.679927	1.79472	0.525988	1.51594	0.441925	2.32657	0.969025	0.945107	0.695693	1.24373	0.680147
ENSMUSG00000088185	Scarna2	2.01172	0.745116	-0.254699	0.940575	1.65466	0.555055	0.0395955	0.988564	0.383043	0.999845	2.1473	0.201249	1.28839	0.650213
ENSMUSG00000001943	Vsig2	2.25097	0.749992	-0.302563	0.937143	1.30581	0.733616	0.152971	0.961528	2.02211	0.999845	1.43321	0.541396	1.71673	0.566345
ENSMUSG00000020892	Aloxe3	2.92274	0.752079	1.35692	NA	-0.113162	0.992676	1.50726	NA	3.66986	0.909425	0.0837359	0.990961	1.18158	0.816228
ENSMUSG00000084821	Gm15880	2.39733	0.753843	1.50029	NA	0.435659	0.960017	1.70046	0.490457	1.03206	0.999845	1.40036	0.635584	2.37473	0.439586
ENSMUSG00000031633	Slc25a4	1.88624	0.757235	1.87676	0.3972	1.90676	0.447399	1.42117	0.439475	1.86644	0.995174	5.08944	2.24362e-05	2.07758	0.329783
ENSMUSG00000097503	3110045C21Rik	2.64448	0.759186	1.82975	0.54431	1.83959	0.64186	0.990306	0.728816	3.10915	0.969205	-0.0871692	0.985967	1.89413	0.579432
ENSMUSG00000028238	Atp6v0d2	1.2072	0.7655	1.39326	0.31851	2.19548	0.0893223	1.8516	0.0819632	-0.670737	0.999845	2.12443	0.0177196	1.5418	0.237374
ENSMUSG00000090021	Gm6493	1.81936	0.766441	0.828123	0.724006	0.756763	0.841571	1.28363	0.452168	2.05748	0.999845	1.25767	0.451263	2.05781	0.283518
ENSMUSG00000028715	Cyp4a14	1.77883	0.767463	4.58415	0.00732011	1.5577	0.54113	1.431	0.410311	-0.241445	0.999845	-0.583939	0.798319	2.03937	0.31035
ENSMUSG00000035179	Ppp1r32	3.91243	0.767767	1.52596	NA	1.82285	0.828053	0.494719	NA	2.32224	0.999845	-0.178994	NA	1.71522	NA
ENSMUSG00000050359	Sprr1a	2.58462	0.769856	-1.63728	0.700442	2.21968	0.579915	1.35987	0.64439	-1.2258	0.999845	-1.88953	0.622851	0.177841	0.980418
ENSMUSG00000072999	Gm15401	1.62394	0.776456	-0.269902	0.916353	2.01445	0.283572	2.28164	0.0779764	1.87284	0.999845	0.832667	0.59363	1.10078	0.605064
ENSMUSG00000085255	Taco1os	2.3217	0.779947	1.10377	NA	1.39528	0.731745	1.09993	0.664889	2.24488	0.999845	-0.967043	0.757774	0.168947	0.976226
ENSMUSG00000097590	Gm26675	2.1615	0.779947	-0.0672057	0.986464	2.02988	0.493247	1.70247	0.408397	1.92266	0.999845	0.151426	0.968563	1.7734	0.529542
[truncated: 19,787 more rows]
