# Supplementary material for: Separation of breast cancer and organ microenvironment transcriptomes in metastases
Source: Breast Cancer Res. 2019 Mar 6;21:36. doi: 10.1186/s13058-019-1123-2 (PMC6404325; doi:10.1186/s13058-019-1123-2)
Supplement: Supplementary file 10 — Excel file of DESeq2 results of mammary tumors compared to lung metastases. (XLSX 7698 kb) [file 13058_2019_1123_MOESM10_ESM.xlsx]

## Sheet: HCI01 Human MGT vs LungMet
Gene ID	Gene Symbol	baseMean	log2FoldChange	lfcSE	stat	pvalue	padj
ENSG00000112715	VEGFA	2792.39	6.558	0.397155	16.5124	2.98675e-61	4.02375e-57
ENSG00000273259	SERPINA3	1051.75	6.58014	0.588366	11.1837	4.89822e-29	3.29944e-25
ENSG00000109971	HSPA8	7801.6	-2.27992	0.214962	-10.6061	2.79064e-26	1.25318e-22
ENSG00000131771	PPP1R1B	693.419	4.53573	0.46999	9.65071	4.88187e-22	1.64421e-18
ENSG00000134762	DSC3	1215.71	-3.4967	0.372913	-9.37672	6.80578e-21	1.83375e-17
ENSG00000163017	ACTG2	714.159	-8.84448	1.07448	-8.23139	1.85059e-16	4.15519e-13
ENSG00000118849	RARRES1	154.792	14.7504	1.80021	8.19375	2.53213e-16	4.87327e-13
ENSG00000196136	SERPINA3	403.577	7.88937	0.985678	8.004	1.2044e-15	2.02821e-12
ENSG00000176945	MUC20	157.272	7.12653	0.896405	7.95012	1.86327e-15	2.78911e-12
ENSG00000140416	TPM1	1203.59	-2.96725	0.37757	-7.85882	3.8778e-15	5.22417e-12
ENSG00000108244	KRT23	2065.48	-2.24483	0.301078	-7.45598	8.92044e-14	1.09251e-10
ENSG00000167460	TPM4	8080.63	-1.46934	0.204799	-7.17452	7.25598e-13	8.14605e-10
ENSG00000148346	LCN2	1156.4	6.80767	0.971466	7.00762	2.42405e-12	2.41019e-09
ENSG00000229807	XIST	3681.41	4.53921	0.648176	7.00304	2.50465e-12	2.41019e-09
ENSG00000162366	PDZK1IP1	344.452	5.47766	0.788347	6.94828	3.69761e-12	3.32094e-09
ENSG00000183049	CAMK1D	928.753	2.85866	0.423085	6.75671	1.41156e-11	1.14232e-08
ENSG00000251562	MALAT1	9420.08	4.54048	0.672297	6.75367	1.44146e-11	1.14232e-08
ENSG00000120694	HSPH1	1669.84	-2.93705	0.435714	-6.74077	1.57546e-11	1.17914e-08
ENSG00000106261	ZKSCAN1	1368	2.87509	0.428478	6.71002	1.94601e-11	1.37982e-08
ENSG00000141750	STAC2	39.9591	20.2313	3.02575	6.68639	2.2875e-11	1.54086e-08
ENSG00000125730	C3	690.48	6.02278	0.903951	6.66273	2.68783e-11	1.72431e-08
ENSG00000112773	FAM46A	329.89	3.75721	0.568285	6.61149	3.80477e-11	2.3299e-08
ENSG00000025039	RRAGD	540.737	3.1868	0.489006	6.5169	7.17761e-11	4.20421e-08
ENSG00000214021	TTLL3	130.187	6.61967	1.02121	6.48215	9.04242e-11	5.07581e-08
ENSG00000072274	TFRC	1953.11	3.3851	0.526439	6.43017	1.27459e-10	6.86853e-08
ENSG00000096384	HSP90AB1	32162.6	-2.89706	0.453962	-6.38171	1.75118e-10	9.07378e-08
ENSG00000143847	PPFIA4	67.5422	10.9403	1.71645	6.37378	1.84424e-10	9.11749e-08
ENSG00000204634	TBC1D8	511.051	3.23771	0.508305	6.36962	1.89496e-10	9.11749e-08
ENSG00000132424	PNISR	841.382	2.80329	0.442093	6.34095	2.28352e-10	1.06081e-07
ENSG00000198804	MT-CO1	89422.9	3.28547	0.519687	6.32201	2.58183e-10	1.15941e-07
ENSG00000108848	LUC7L3	1351.54	2.1694	0.343597	6.3138	2.72267e-10	1.18322e-07
ENSG00000124207	CSE1L	1681.01	-2.41537	0.385252	-6.26958	3.62023e-10	1.52412e-07
ENSG00000182718	ANXA2	4274.6	-1.84136	0.295581	-6.22961	4.676e-10	1.90894e-07
ENSG00000112578	BYSL	501.56	-2.79511	0.453647	-6.16142	7.20938e-10	2.85661e-07
ENSG00000270181	BIVM-ERCC5	82.4049	-16.936	2.7988	-6.05115	1.43816e-09	5.5357e-07
ENSG00000064886	CHI3L2	1252.36	2.9065	0.487776	5.95868	2.54277e-09	9.51562e-07
ENSG00000117020	AKT3	514.792	-6.9844	1.17438	-5.94731	2.7258e-09	9.66369e-07
ENSG00000152117	AC093838.4	310.327	3.95254	0.664531	5.94786	2.71668e-09	9.66369e-07
ENSG00000109846	CRYAB	3589.58	-2.60832	0.44966	-5.80065	6.60565e-09	2.28183e-06
ENSG00000143149	ALDH9A1	605.442	2.54227	0.439881	5.77945	7.49439e-09	2.52411e-06
ENSG00000182899	RPL35A	2448.85	1.66714	0.289529	5.7581	8.50666e-09	2.79516e-06
ENSG00000061938	TNK2	706.592	2.71013	0.471837	5.74379	9.25809e-09	2.96964e-06
ENSG00000163141	BNIPL	82.781	6.93574	1.2118	5.72349	1.04359e-08	3.26958e-06
ENSG00000078018	MAP2	515.448	-3.25235	0.571268	-5.69321	1.24675e-08	3.81732e-06
ENSG00000179832	MROH1	588.085	2.66131	0.468912	5.6755	1.38283e-08	4.13988e-06
ENSG00000167978	SRRM2	3267.09	2.97163	0.524178	5.66911	1.4354e-08	4.20386e-06
ENSG00000171163	ZNF692	291.736	3.33196	0.590164	5.64581	1.64402e-08	4.71238e-06
ENSG00000204628	RACK1	3946.65	1.68343	0.300082	5.60991	2.02435e-08	5.68167e-06
ENSG00000135919	SERPINE2	922.336	2.95328	0.527189	5.60194	2.11966e-08	5.82778e-06
ENSG00000143502	SUSD4	134.955	5.02089	0.902415	5.56384	2.63905e-08	7.06452e-06
ENSG00000221978	CCNL2	468.707	2.98241	0.536258	5.56152	2.67437e-08	7.06452e-06
ENSG00000170421	KRT8	4566.01	-1.63173	0.293649	-5.55672	2.74885e-08	7.12163e-06
ENSG00000115816	CEBPZ	487.941	-2.85797	0.514764	-5.55199	2.8244e-08	7.1793e-06
ENSG00000109046	WSB1	413.087	3.26448	0.590182	5.5313	3.17858e-08	7.92997e-06
ENSG00000163468	CCT3	2686.9	-1.44724	0.262911	-5.50466	3.69871e-08	9.05983e-06
ENSG00000004478	FKBP4	1715.85	-2.27936	0.415297	-5.48851	4.05336e-08	9.73365e-06
ENSG00000109107	ALDOC	154.29	5.51215	1.00482	5.4857	4.11831e-08	9.73365e-06
ENSG00000185499	MUC1	315.396	5.16756	0.943187	5.47883	4.28156e-08	9.94504e-06
ENSG00000197119	SLC25A29	266.967	3.32011	0.606346	5.4756	4.36026e-08	9.95617e-06
ENSG00000173209	AHSA2	287.997	3.50313	0.64448	5.43559	5.46148e-08	1.22628e-05
ENSG00000149591	TAGLN	1488.95	-4.21765	0.781431	-5.39734	6.76366e-08	1.49377e-05
ENSG00000107159	CA9	66.2877	10.4636	1.95087	5.36355	8.16006e-08	1.7731e-05
ENSG00000184489	PTP4A3	246.43	3.84299	0.71713	5.35884	8.37558e-08	1.79105e-05
ENSG00000064687	ABCA7	109.624	5.56158	1.04221	5.33632	9.48495e-08	1.93526e-05
ENSG00000116039	ATP6V1B1	89.5207	6.27675	1.17513	5.3413	9.22811e-08	1.93526e-05
ENSG00000128422	KRT17	2503.77	-4.75104	0.890763	-5.33367	9.62459e-08	1.93526e-05
ENSG00000186847	KRT14	1773.18	-3.25857	0.61047	-5.3378	9.40787e-08	1.93526e-05
ENSG00000136450	SRSF1	2175.55	-1.96755	0.369875	-5.31949	1.04057e-07	2.06155e-05
ENSG00000101367	MAPRE1	1428.18	-1.98603	0.373785	-5.3133	1.07655e-07	2.10192e-05
ENSG00000158106	RHPN1	177.344	5.22671	0.985532	5.30344	1.13642e-07	2.18713e-05
ENSG00000147852	VLDLR	186.164	4.42707	0.835543	5.29843	1.16801e-07	2.21626e-05
ENSG00000113460	BRIX1	933.049	-2.4215	0.458476	-5.28163	1.28039e-07	2.39575e-05
ENSG00000071127	WDR1	1251.28	-1.949	0.369285	-5.27776	1.30773e-07	2.41338e-05
ENSG00000283229	AC005338.1	21.7333	16.2692	3.09997	5.2482	1.53592e-07	2.79621e-05
ENSG00000102317	RBM3	410.675	3.89225	0.742207	5.24416	1.56994e-07	2.82003e-05
ENSG00000008988	RPS20	4008.67	2.14969	0.410836	5.23247	1.67258e-07	2.96487e-05
ENSG00000071894	CPSF1	2261.75	2.13578	0.408853	5.22383	1.7526e-07	3.06163e-05
ENSG00000086061	DNAJA1	2013.79	-1.7931	0.343391	-5.22173	1.77262e-07	3.06163e-05
ENSG00000088325	TPX2	1526.36	-1.86676	0.35846	-5.20771	1.91187e-07	3.24936e-05
ENSG00000133048	CHI3L1	1190.27	9.26092	1.77889	5.206	1.92955e-07	3.24936e-05
ENSG00000095303	PTGS1	50.1642	10.6041	2.04233	5.19217	2.07862e-07	3.45717e-05
ENSG00000164128	NPY1R	247.918	4.18473	0.806335	5.18981	2.10511e-07	3.45855e-05
ENSG00000071082	RPL31	2266.63	1.92853	0.373419	5.16451	2.4107e-07	3.91288e-05
ENSG00000134215	VAV3	178.09	4.64429	0.9004	5.15803	2.49559e-07	4.00245e-05
ENSG00000210082	MT-RNR2	225097	3.19337	0.623155	5.12453	2.98284e-07	4.72763e-05
ENSG00000114857	NKTR	561.596	3.05105	0.595653	5.12219	3.02007e-07	4.73097e-05
ENSG00000121281	ADCY7	194.799	-3.92283	0.767163	-5.11343	3.16361e-07	4.89887e-05
ENSG00000012223	LTF	348.582	18.069	3.53628	5.10961	3.22822e-07	4.90213e-05
ENSG00000115112	TFCP2L1	1840.96	2.75374	0.538997	5.10901	3.23849e-07	4.90213e-05
ENSG00000266714	MYO15B	94.8674	5.69315	1.1197	5.08451	3.68573e-07	5.51713e-05
ENSG00000146067	FAM193B	179.282	4.08522	0.80484	5.07582	3.85831e-07	5.71199e-05
ENSG00000146674	IGFBP3	555.728	4.972	0.98112	5.06768	4.02686e-07	5.89673e-05
ENSG00000112658	SRF	751.704	-2.51629	0.497526	-5.05762	4.24528e-07	6.14972e-05
ENSG00000135624	CCT7	1576.57	-1.63525	0.323672	-5.05219	4.36774e-07	6.2598e-05
ENSG00000101335	MYL9	568.158	-4.86015	0.964367	-5.03974	4.66172e-07	6.61082e-05
ENSG00000039560	RAI14	840.951	-2.41929	0.48103	-5.0294	4.92028e-07	6.76387e-05
ENSG00000091513	TF	49.7252	10.9407	2.17454	5.03127	4.87254e-07	6.76387e-05
ENSG00000164587	RPS14	2399.75	1.84273	0.366232	5.03159	4.86427e-07	6.76387e-05
ENSG00000175455	CCDC14	840.18	2.66897	0.532168	5.01528	5.29576e-07	7.20651e-05
ENSG00000138834	MAPK8IP3	347.278	3.19704	0.637785	5.01273	5.36636e-07	7.22956e-05
ENSG00000103485	QPRT	293.226	3.3811	0.676309	4.99935	5.75235e-07	7.67284e-05
ENSG00000146223	RPL7L1	2656.94	-1.77119	0.355283	-4.98528	6.18709e-07	8.17181e-05
ENSG00000230551	CTB-89H12.4	391.377	3.6692	0.736373	4.98281	6.26678e-07	8.1967e-05
ENSG00000197930	ERO1A	334.926	3.33015	0.670175	4.96908	6.72702e-07	8.71408e-05
ENSG00000198938	MT-CO3	38647.3	2.67193	0.538015	4.96628	6.82504e-07	8.75685e-05
ENSG00000104765	BNIP3L	216.825	4.105	0.830531	4.94262	7.70804e-07	9.79648e-05
ENSG00000112096	SOD2	860.116	3.37931	0.686996	4.91897	8.70013e-07	0.000108574
ENSG00000157570	TSPAN18	133.878	-4.93593	1.00347	-4.91888	8.70401e-07	0.000108574
ENSG00000140403	DNAJA4	218.041	-4.05136	0.82587	-4.90557	9.31556e-07	0.000115137
ENSG00000108465	CDK5RAP3	383.03	2.77205	0.565834	4.89905	9.63028e-07	0.000117945
ENSG00000165795	NDRG2	1786.36	1.94347	0.399985	4.85886	1.18064e-06	0.000143293
ENSG00000183454	GRIN2A	78.2852	-7.74421	1.59702	-4.84915	1.23992e-06	0.000149145
ENSG00000112208	BAG2	284.627	-4.33627	0.895703	-4.8412	1.29058e-06	0.000153865
ENSG00000049239	H6PD	525.048	3.12094	0.645703	4.8334	1.34218e-06	0.000158613
ENSG00000107796	ACTA2	626.355	-4.59215	0.953226	-4.81748	1.45382e-06	0.000170312
ENSG00000167553	TUBA1C	1462.44	-2.17462	0.451847	-4.81273	1.48884e-06	0.000172911
ENSG00000160862	AZGP1	25400.6	2.8118	0.586454	4.79457	1.63023e-06	0.000187714
ENSG00000100591	AHSA1	784.173	-2.02248	0.422836	-4.78313	1.72591e-06	0.000194097
ENSG00000155066	PROM2	563.427	3.17494	0.663615	4.78432	1.7157e-06	0.000194097
ENSG00000163516	ANKZF1	281.484	3.03029	0.633583	4.78278	1.72889e-06	0.000194097
ENSG00000116260	QSOX1	877.217	2.87437	0.603864	4.75996	1.93631e-06	0.000214646
ENSG00000164096	C4orf3	862.065	2.45572	0.515997	4.75918	1.94379e-06	0.000214646
ENSG00000185189	NRBP2	640.314	2.82389	0.596073	4.73749	2.16382e-06	0.000237
ENSG00000169062	UPF3A	346.718	2.97031	0.628943	4.72269	2.32742e-06	0.000252862
ENSG00000177106	EPS8L2	451.474	3.03739	0.64519	4.70775	2.5047e-06	0.000269947
ENSG00000169991	IFFO2	711.543	-3.0389	0.647961	-4.68994	2.73285e-06	0.000292198
ENSG00000152256	PDK1	235.983	4.85611	1.03942	4.67193	2.98379e-06	0.000316517
ENSG00000167615	LENG8	294.512	2.87999	0.618675	4.65509	3.2384e-06	0.000340842
ENSG00000072110	ACTN1	1031.82	-2.1811	0.470658	-4.63415	3.58399e-06	0.00037429
ENSG00000177685	CRACR2B	299.614	3.38256	0.730985	4.6274	3.70292e-06	0.000383737
ENSG00000144381	HSPD1	3424.05	-1.67035	0.361199	-4.62447	3.75565e-06	0.00038623
ENSG00000092820	EZR	1417.82	-1.93509	0.418937	-4.61905	3.85496e-06	0.00039344
ENSG00000186081	KRT5	1484.63	-4.19454	0.908742	-4.61577	3.91646e-06	0.000396711
ENSG00000240303	ACAD11	107	7.01163	1.52069	4.61083	4.01062e-06	0.000403217
ENSG00000135046	ANXA1	1521.62	-2.39243	0.519501	-4.60524	4.11984e-06	0.00041113
ENSG00000198563	DDX39B	963.761	2.85939	0.62524	4.57327	4.80174e-06	0.000475654
ENSG00000136235	GPNMB	1696.85	2.15144	0.471205	4.56583	4.97533e-06	0.000489253
ENSG00000134419	RPS15A	1473.64	1.48986	0.326849	4.55826	5.15781e-06	0.000503522
ENSG00000111799	COL12A1	74.2777	-6.72447	1.48302	-4.5343	5.77947e-06	0.000558065
ENSG00000143549	TPM3	4188.14	-1.10451	0.243629	-4.53357	5.79937e-06	0.000558065
ENSG00000254087	LYN	372.679	2.46398	0.543948	4.5298	5.90401e-06	0.000564105
ENSG00000123983	ACSL3	1287.61	1.52979	0.338152	4.52396	6.06934e-06	0.000572239
ENSG00000144857	BOC	638.867	2.44375	0.540199	4.52379	6.0741e-06	0.000572239
ENSG00000160213	CSTB	2608.98	2.65048	0.586237	4.52116	6.15005e-06	0.000575371
ENSG00000254996	ANKHD1-EIF4EBP3	48.269	8.71971	1.92942	4.51935	6.20311e-06	0.000576333
ENSG00000180902	D2HGDH	78.4808	5.6901	1.25947	4.51784	6.24738e-06	0.000576471
ENSG00000170454	KRT75	209.872	-4.44008	0.983581	-4.5142	6.35559e-06	0.000582466
ENSG00000265590	AP000275.65	55.4376	-7.79159	1.72727	-4.51092	6.4546e-06	0.000587543
ENSG00000196924	FLNA	5493.65	-2.53217	0.562075	-4.50505	6.63576e-06	0.00059998
ENSG00000156261	CCT8	1952.03	-1.41142	0.313983	-4.49519	6.95065e-06	0.000624261
ENSG00000126870	WDR60	106.12	4.50744	1.00334	4.49246	7.04066e-06	0.000628157
ENSG00000132199	ENOSF1	232.661	3.15983	0.704045	4.48811	7.18577e-06	0.000632724
ENSG00000134757	DSG3	3549.06	-2.93508	0.653942	-4.48829	7.17963e-06	0.000632724
ENSG00000130517	PGPEP1	192.597	3.38168	0.753799	4.48618	7.25122e-06	0.000634341
ENSG00000185585	OLFML2A	684.999	-2.67726	0.598946	-4.46995	7.82369e-06	0.000680005
ENSG00000103404	USP31	433.117	-2.23145	0.499721	-4.46539	7.99222e-06	0.0006902
ENSG00000167702	KIFC2	740.605	2.56228	0.574898	4.45692	8.31443e-06	0.000713452
ENSG00000196562	SULF2	258.981	-3.9454	0.886014	-4.45298	8.46876e-06	0.000722096
ENSG00000101443	WFDC2	251.531	4.37176	0.982195	4.451	8.54694e-06	0.000724178
ENSG00000063177	RPL18	1416.08	1.81355	0.409244	4.43145	9.36011e-06	0.000788121
ENSG00000007384	RHBDF1	306.402	2.62991	0.595689	4.41491	1.01054e-05	0.000845589
ENSG00000185324	CDK10	234.569	3.19495	0.724341	4.41084	1.02969e-05	0.000856294
ENSG00000197958	RPL12	2023.34	1.40565	0.318806	4.40912	1.03791e-05	0.000857835
ENSG00000054267	ARID4B	733.144	1.8615	0.423052	4.40017	1.08168e-05	0.000885767
ENSG00000171346	KRT15	622.408	2.95571	0.671824	4.39953	1.08485e-05	0.000885767
ENSG00000176170	SPHK1	501.047	2.56069	0.582707	4.39448	1.1104e-05	0.000901166
ENSG00000112837	TBX18	356.416	3.25666	0.741436	4.39237	1.12123e-05	0.000904503
ENSG00000133812	SBF2	126.171	8.31423	1.89895	4.37833	1.19595e-05	0.000959036
ENSG00000137673	MMP7	175.21	3.75289	0.85742	4.37695	1.20349e-05	0.000959374
ENSG00000152749	GPR180	796.603	-2.08792	0.477313	-4.37432	1.21813e-05	0.00096533
ENSG00000163701	IL17RE	211.311	4.18771	0.959005	4.36673	1.26121e-05	0.000993624
ENSG00000068489	PRR11	470.52	-2.27871	0.522616	-4.3602	1.29942e-05	0.00101778
ENSG00000087586	AURKA	389.838	-2.80422	0.643976	-4.35455	1.33342e-05	0.00103837
ENSG00000178038	ALS2CL	77.9162	5.73878	1.31903	4.35075	1.3567e-05	0.00104443
ENSG00000205413	SAMD9	67.9875	-5.85515	1.34557	-4.35144	1.35249e-05	0.00104443
ENSG00000128245	YWHAH	1858.28	-1.27561	0.293624	-4.34437	1.39677e-05	0.00106916
ENSG00000151726	ACSL1	1312.49	2.52779	0.582209	4.34173	1.41362e-05	0.00107595
ENSG00000256124	LINC01152	132.708	5.66202	1.30474	4.33956	1.42766e-05	0.00108053
ENSG00000147454	SLC25A37	237.989	3.53323	0.814981	4.33536	1.45525e-05	0.00109526
ENSG00000129925	TMEM8A	601.116	2.25578	0.521555	4.3251	1.52462e-05	0.00113479
ENSG00000134884	ARGLU1	882.889	2.4766	0.572611	4.32511	1.52459e-05	0.00113479
ENSG00000100345	MYH9	8179.92	-1.76194	0.408186	-4.31651	1.58515e-05	0.00116123
ENSG00000121310	ECHDC2	187.276	3.44865	0.798967	4.31639	1.58601e-05	0.00116123
ENSG00000198901	PRC1	1207.24	-1.75128	0.405663	-4.31708	1.58107e-05	0.00116123
ENSG00000259040	BLOC1S5-TXNDC5	66.3386	14.3737	3.3311	4.315	1.59604e-05	0.00116226
ENSG00000153162	BMP6	43.548	-9.62811	2.23486	-4.30816	1.64622e-05	0.00119236
ENSG00000239779	WBP1	165.247	4.51644	1.04905	4.30525	1.66799e-05	0.00120167
ENSG00000133112	TPT1	3867.33	1.62512	0.377788	4.30167	1.69518e-05	0.00121476
ENSG00000163406	SLC15A2	236.124	2.95342	0.686774	4.30042	1.70478e-05	0.00121517
ENSG00000175066	GK5	565.565	3.04032	0.709562	4.28479	1.82913e-05	0.00129695
ENSG00000030582	GRN	283.471	2.97339	0.694606	4.28069	1.86316e-05	0.00131416
ENSG00000088899	LZTS3	123.995	3.95518	0.925192	4.27498	1.91157e-05	0.00133433
ENSG00000171848	RRM2	1043.97	-1.85344	0.433525	-4.27528	1.90894e-05	0.00133433
ENSG00000152926	ZNF117	503.814	5.02322	1.17583	4.27207	1.93668e-05	0.00134489
ENSG00000100321	SYNGR1	164.264	3.33541	0.78208	4.26479	2.00088e-05	0.00136832
ENSG00000112306	RPS12	2715.7	1.38897	0.325531	4.26678	1.98317e-05	0.00136832
ENSG00000113716	HMGXB3	343.84	2.62753	0.616059	4.26506	1.9985e-05	0.00136832
ENSG00000110321	EIF4G2	4253.68	-1.52985	0.359133	-4.25982	2.04587e-05	0.00139202
ENSG00000167701	GPT	340.421	3.80259	0.893945	4.25371	2.10257e-05	0.00142341
ENSG00000177283	FZD8	690.794	2.64695	0.622545	4.25182	2.12039e-05	0.00142829
ENSG00000113916	BCL6	271.793	3.99302	0.939459	4.25034	2.13446e-05	0.00143062
ENSG00000008517	IL32	233.715	-3.56127	0.839197	-4.24366	2.19902e-05	0.00146659
ENSG00000213462	ERV3-1	442.313	4.34129	1.02436	4.23805	2.2547e-05	0.00149632
ENSG00000114126	TFDP2	458.878	2.09895	0.495631	4.2349	2.28649e-05	0.00150024
ENSG00000160796	NBEAL2	359.499	2.61442	0.617418	4.23443	2.29127e-05	0.00150024
ENSG00000168300	PCMTD1	737.708	2.27867	0.538163	4.23417	2.29402e-05	0.00150024
ENSG00000161010	MRNIP	112.424	3.81028	0.900215	4.23263	2.30975e-05	0.00150324
ENSG00000162909	CAPN2	4083.74	-1.37328	0.325233	-4.22244	2.41674e-05	0.00156321
ENSG00000247095	MIR210HG	27.0262	10.0378	2.3777	4.22166	2.42512e-05	0.00156321
ENSG00000115053	NCL	5457.42	-1.08179	0.257277	-4.20475	2.61371e-05	0.00166881
ENSG00000255874	LINC00346	159.261	-4.63905	1.10306	-4.20561	2.60381e-05	0.00166881
ENSG00000198034	RPS4X	2281.58	1.38146	0.329366	4.19429	2.73731e-05	0.00173949
ENSG00000123684	LPGAT1	583.388	-2.30336	0.550171	-4.18662	2.83139e-05	0.00178245
ENSG00000163702	IL17RC	418.08	2.39047	0.570833	4.18768	2.81817e-05	0.00178245
ENSG00000270757	HSPE1-MOB4	35.3179	-18.2084	4.35182	-4.18408	2.86322e-05	0.00179411
ENSG00000024048	UBR2	658.564	-2.44744	0.5853	-4.18151	2.89579e-05	0.00179779
ENSG00000180828	BHLHE22	61.0747	-5.68297	1.35875	-4.18251	2.88312e-05	0.00179779
ENSG00000116977	LGALS8	267.532	3.01292	0.722177	4.17199	3.01953e-05	0.00186601
ENSG00000114796	KLHL24	535.057	2.23112	0.535334	4.16771	3.07673e-05	0.00189268
ENSG00000100994	PYGB	1034.97	1.78883	0.429893	4.16111	3.16705e-05	0.00193061
ENSG00000113282	CLINT1	652.938	2.26834	0.54504	4.16178	3.15771e-05	0.00193061
ENSG00000150753	CCT5	2586.44	-1.61436	0.388161	-4.15899	3.1966e-05	0.00193985
ENSG00000116161	CACYBP	1293.69	-1.45474	0.350306	-4.15277	3.28477e-05	0.00197555
ENSG00000116285	ERRFI1	744.854	-1.66238	0.400288	-4.15296	3.28209e-05	0.00197555
ENSG00000046651	OFD1	293.231	2.523	0.609668	4.13833	3.49849e-05	0.00208547
ENSG00000139112	GABARAPL1	129.945	4.51677	1.09135	4.13871	3.4926e-05	0.00208547
ENSG00000122515	ZMIZ2	1756.06	1.81888	0.439665	4.13696	3.51931e-05	0.00208844
ENSG00000130414	NDUFA10	501.26	2.29243	0.554265	4.13598	3.53447e-05	0.00208844
ENSG00000127418	FGFRL1	354.148	-2.49223	0.602752	-4.13476	3.55325e-05	0.00209036
ENSG00000142937	RPS8	3529.89	1.30508	0.315795	4.13269	3.58549e-05	0.00210016
ENSG00000144802	NFKBIZ	91.7129	4.6147	1.11724	4.13045	3.62058e-05	0.00211153
ENSG00000136982	DSCC1	780.365	-2.30809	0.559953	-4.12194	3.75698e-05	0.00218164
ENSG00000006634	DBF4	723.67	-2.24048	0.544023	-4.11836	3.81585e-05	0.00219689
ENSG00000167766	ZNF83	204.817	2.97437	0.722124	4.11892	3.8065e-05	0.00219689
ENSG00000136937	NCBP1	627.836	-2.25413	0.547522	-4.11697	3.83886e-05	0.00220073
ENSG00000198561	CTNND1	1286.18	-1.51085	0.36715	-4.11509	3.8703e-05	0.00220817
ENSG00000198886	MT-ND4	45069.6	2.59366	0.630411	4.11424	3.88462e-05	0.00220817
ENSG00000185634	SHC4	220.862	-3.5491	0.865184	-4.10213	4.09362e-05	0.00231719
ENSG00000105877	DNAH11	196.41	3.72842	0.910175	4.09638	4.1966e-05	0.00232661
ENSG00000138772	ANXA3	1154.42	-1.61256	0.393346	-4.09959	4.13877e-05	0.00232661
ENSG00000160307	S100B	123.902	5.4909	1.3402	4.09708	4.18391e-05	0.00232661
ENSG00000170027	YWHAG	2458.11	-1.22684	0.299311	-4.09889	4.15131e-05	0.00232661
ENSG00000242086	LINC00969	115.004	3.80255	0.928006	4.09755	4.17543e-05	0.00232661
ENSG00000184500	PROS1	287.266	3.02254	0.738619	4.09215	4.27399e-05	0.0023598
ENSG00000258839	MC1R	76.6873	5.33436	1.30471	4.08855	4.34087e-05	0.00238695
ENSG00000171298	GAA	318.717	2.46763	0.604937	4.07916	4.51986e-05	0.00247527
ENSG00000054793	ATP9A	702.492	-1.9724	0.483822	-4.07671	4.56772e-05	0.00249135
ENSG00000268104	SLC6A14	140.872	3.65606	0.897621	4.07305	4.64012e-05	0.00252063
ENSG00000163346	PBXIP1	210.017	4.22735	1.04015	4.06417	4.82042e-05	0.00260806
ENSG00000141682	PMAIP1	296.672	-2.36149	0.581435	-4.06147	4.87637e-05	0.00262778
ENSG00000109854	HTATIP2	343.887	-2.26867	0.55985	-4.05228	5.07214e-05	0.00272239
ENSG00000163435	ELF3	1546.85	1.57851	0.389745	4.0501	5.11964e-05	0.00272616
ENSG00000196123	KIAA0895L	98.1434	4.21387	1.04031	4.05058	5.10905e-05	0.00272616
ENSG00000100650	SRSF5	692.748	1.82636	0.45137	4.04625	5.20441e-05	0.0027396
ENSG00000103202	NME4	815.155	2.01564	0.498072	4.04688	5.19058e-05	0.0027396
ENSG00000147604	RPL7	6713.62	1.06486	0.263353	4.04346	5.26689e-05	0.0027396
ENSG00000161542	PRPSAP1	556.354	2.05615	0.508276	4.04535	5.2245e-05	0.0027396
ENSG00000171208	NETO2	244.979	-3.80841	0.941751	-4.04397	5.25543e-05	0.0027396
ENSG00000180611	MB21D2	104.552	-4.01504	0.992798	-4.04416	5.25101e-05	0.0027396
ENSG00000211459	MT-RNR1	42063.4	2.621	0.648499	4.04164	5.30784e-05	0.00275028
ENSG00000079739	PGM1	109.196	5.37342	1.33107	4.03692	5.41582e-05	0.00279547
ENSG00000261239	ANKRD26P1	166.521	3.74449	0.928565	4.03256	5.51734e-05	0.00283701
ENSG00000198899	MT-ATP6	23694.6	2.39407	0.594107	4.0297	5.58483e-05	0.00286079
ENSG00000176402	GJC3	82.8166	5.30391	1.31651	4.02877	5.60704e-05	0.00286129
ENSG00000196696	PDXDC2P	83.4656	5.21639	1.29534	4.02705	5.64799e-05	0.00287064
ENSG00000251201	TMED7-TICAM2	26.9983	-15.6054	3.87595	-4.02622	5.66799e-05	0.00287064
ENSG00000146278	PNRC1	486.84	2.99155	0.743441	4.02392	5.7237e-05	0.002888
ENSG00000100316	RPL3	5168.46	1.17152	0.291605	4.01749	5.88203e-05	0.00295682
ENSG00000105088	OLFM2	226.987	2.88782	0.719816	4.01189	6.02356e-05	0.0030167
ENSG00000145592	RPL37	1176.82	1.87918	0.468999	4.0068	6.1547e-05	0.00307097
ENSG00000003056	M6PR	655.808	-1.77624	0.443479	-4.00524	6.1954e-05	0.00307987
ENSG00000116096	SPR	123.166	-3.59229	0.897179	-4.00398	6.22859e-05	0.00308498
ENSG00000149257	SERPINH1	985.517	-2.28393	0.570543	-4.00308	6.25242e-05	0.00308545
ENSG00000185033	SEMA4B	329.569	3.25011	0.812278	4.00123	6.30149e-05	0.00309831
ENSG00000148926	ADM	76.5239	8.11692	2.02947	3.99954	6.34669e-05	0.00310919
ENSG00000130653	PNPLA7	17.7911	10.8712	2.72302	3.99232	6.54313e-05	0.00319381
ENSG00000134954	ETS1	451.11	-2.86342	0.718528	-3.98512	6.74471e-05	0.0032733
ENSG00000135976	ANKRD36	189.487	3.64288	0.914201	3.98477	6.75459e-05	0.0032733
ENSG00000072310	SREBF1	149.854	3.3951	0.852254	3.98368	6.78568e-05	0.00327659
ENSG00000174514	MFSD4A	87.8632	5.23149	1.31492	3.97857	6.93298e-05	0.00333575
ENSG00000102879	CORO1A	139.716	-3.39369	0.854379	-3.97212	7.12371e-05	0.00341532
ENSG00000005102	MEOX1	36.0106	-11.63	2.93044	-3.96868	7.22716e-05	0.00343416
ENSG00000079785	DDX1	925.992	-1.47174	0.370823	-3.96884	7.22244e-05	0.00343416
ENSG00000174171	RP11-23P13.6	38.0275	7.90105	1.99105	3.96828	7.23947e-05	0.00343416
ENSG00000012822	CALCOCO1	134.124	3.98914	1.00777	3.95839	7.54558e-05	0.00355802
ENSG00000114120	SLC25A36	737.45	2.21858	0.560509	3.95815	7.55339e-05	0.00355802
ENSG00000035403	VCL	1232.13	-1.57253	0.398284	-3.94826	7.87208e-05	0.00369522
ENSG00000198712	MT-CO2	21610.6	2.60408	0.6597	3.94737	7.90151e-05	0.00369615
ENSG00000103187	COTL1	863.334	-1.90669	0.483566	-3.94298	8.04748e-05	0.00375141
ENSG00000161813	LARP4	341.504	-2.369	0.60285	-3.92966	8.50656e-05	0.00395174
ENSG00000117069	ST6GALNAC5	228.587	-2.77055	0.705989	-3.92435	8.69638e-05	0.00402603
ENSG00000163975	MELTF	880.117	1.74414	0.445237	3.91733	8.95351e-05	0.00413088
ENSG00000007392	LUC7L	410.926	2.37981	0.609855	3.90226	9.52979e-05	0.00438175
ENSG00000185101	ANO9	34.8717	7.53348	1.93156	3.90021	9.6111e-05	0.00438918
ENSG00000260807	RP11-161M6.2	67.0407	5.78997	1.48439	3.90057	9.59677e-05	0.00438918
ENSG00000198786	MT-ND5	21428.6	2.52294	0.647276	3.89778	9.70787e-05	0.00441839
ENSG00000179010	MRFAP1	1239.36	-1.51595	0.389848	-3.88856	0.000100839	0.00457409
ENSG00000078747	ITCH	343.164	2.60981	0.671521	3.88641	0.000101737	0.00459935
ENSG00000168439	STIP1	1183.89	-1.70765	0.440003	-3.881	0.000104028	0.00467668
ENSG00000170385	SLC30A1	427.884	-2.66964	0.687921	-3.88073	0.000104142	0.00467668
ENSG00000059588	TARBP1	544.672	1.87726	0.483883	3.87958	0.000104637	0.00468327
ENSG00000090273	NUDC	896.565	-1.4175	0.366288	-3.86991	0.000108876	0.00481991
ENSG00000117593	DARS2	492.452	-2.2721	0.587031	-3.8705	0.000108613	0.00481991
ENSG00000143384	MCL1	2094.08	-1.23683	0.319646	-3.86936	0.000109121	0.00481991
ENSG00000155850	SLC26A2	254.811	3.62135	0.935515	3.87097	0.000108402	0.00481991
ENSG00000075461	CACNG4	299.78	-3.05753	0.791	-3.8654	0.000110906	0.00488277
ENSG00000198089	SFI1	171.116	3.14749	0.814781	3.86299	0.000112008	0.00491521
ENSG00000163660	CCNL1	549.931	2.25165	0.583387	3.85962	0.000113563	0.00496727
ENSG00000119655	NPC2	245.936	2.41733	0.626909	3.85595	0.00011528	0.00502607
ENSG00000215018	COL28A1	30.291	7.73185	2.00616	3.85405	0.000116178	0.00504888
ENSG00000095209	TMEM38B	93.2775	-4.52075	1.17381	-3.85135	0.000117467	0.00508848
ENSG00000163507	KIAA1524	309.578	-2.26655	0.590027	-3.84144	0.000122316	0.00527315
ENSG00000261857	MIA	79.9982	4.49421	1.17005	3.84104	0.000122513	0.00527315
ENSG00000142871	CYR61	268.946	-3.22941	0.84357	-3.82827	0.00012905	0.00553681
ENSG00000013441	CLK1	413.973	2.61719	0.684084	3.82583	0.00013033	0.00556569
ENSG00000213983	AP1G2	213.138	2.81817	0.736696	3.82542	0.000130549	0.00556569
ENSG00000171617	ENC1	573.088	2.55149	0.667856	3.82041	0.000133229	0.005662
ENSG00000162069	BICDL2	279.795	2.46922	0.648584	3.8071	0.000140608	0.00593813
ENSG00000183674	LINC00518	105.584	-3.86665	1.01562	-3.80719	0.000140556	0.00593813
ENSG00000177508	IRX3	771.198	1.95834	0.514671	3.80503	0.000141789	0.00596931
ENSG00000180198	RCC1	842.098	-1.49289	0.392819	-3.80044	0.000144437	0.00606186
ENSG00000155096	AZIN1	1563.7	-1.58349	0.417233	-3.79521	0.000147518	0.00613382
ENSG00000162413	KLHL21	332.693	-2.30731	0.607828	-3.79599	0.000147055	0.00613382
ENSG00000279716	AC006128.2	25.468	9.03948	2.38165	3.79546	0.000147369	0.00613382
ENSG00000188976	NOC2L	683.004	-1.55329	0.410132	-3.78728	0.000152305	0.00631339
ENSG00000198888	MT-ND1	20301.7	2.57105	0.679525	3.78359	0.000154581	0.00638808
ENSG00000283299	AL513122.1	15.2213	13.2499	3.50365	3.78175	0.000155728	0.00641579
ENSG00000111319	SCNN1A	323.273	2.3378	0.618344	3.78074	0.000156361	0.00642223
ENSG00000198727	MT-CYB	32222.6	2.32245	0.615005	3.77631	0.000159169	0.00651771
ENSG00000188994	ZNF292	617.722	2.01277	0.533874	3.77011	0.000163173	0.00664127
ENSG00000196743	GM2A	157.189	3.40267	0.902388	3.77075	0.000162761	0.00664127
ENSG00000198363	ASPH	944.955	1.65021	0.438155	3.76628	0.000165699	0.00672377
ENSG00000176619	LMNB2	955.644	-1.54535	0.411425	-3.75609	0.000172588	0.00698229
ENSG00000142676	RPL11	2638.86	1.18408	0.315358	3.75472	0.000173533	0.0069995
ENSG00000130733	YIPF2	358.143	2.09494	0.558807	3.74894	0.000177581	0.0071414
ENSG00000060656	PTPRU	472.253	2.44203	0.651707	3.74713	0.000178867	0.00715042
ENSG00000160305	DIP2A	386.375	2.32444	0.620234	3.74769	0.000178474	0.00715042
ENSG00000130340	SNX9	190.27	-3.05417	0.816391	-3.74106	0.000183249	0.00730392
ENSG00000138606	SHF	53.1913	5.97303	1.59702	3.74011	0.000183936	0.00730971
ENSG00000113369	ARRDC3	207.718	2.77465	0.743754	3.7306	0.000191022	0.00750278
ENSG00000124641	MED20	371.528	-1.98394	0.5315	-3.73273	0.000189419	0.00750278
ENSG00000134531	EMP1	3493.44	-1.69426	0.454133	-3.73076	0.0001909	0.00750278
ENSG00000146731	CCT6A	2160.42	-1.33063	0.356627	-3.73115	0.000190607	0.00750278
ENSG00000155158	TTC39B	177.036	3.38594	0.908295	3.7278	0.000193159	0.00756463
ENSG00000161267	BDH1	362.926	2.18426	0.586124	3.72661	0.00019407	0.00757831
ENSG00000117228	GBP1	165.754	-3.04853	0.821465	-3.71109	0.000206365	0.00803512
ENSG00000099622	CIRBP	374.68	2.61114	0.704918	3.70417	0.000212081	0.00823386
ENSG00000135506	OS9	829.843	1.71108	0.462074	3.70304	0.000213034	0.00824711
ENSG00000138326	RPS24	2502.24	1.15072	0.311267	3.69688	0.000218262	0.00842531
ENSG00000072501	SMC1A	1250.65	-1.41529	0.383097	-3.69435	0.000220451	0.00848549
ENSG00000110195	FOLR1	121.703	3.54578	0.961147	3.68911	0.000225038	0.00863734
ENSG00000025796	SEC63	1942.42	1.1394	0.308956	3.68791	0.000226105	0.00865035
ENSG00000175063	UBE2C	524.067	-2.10094	0.569779	-3.68728	0.000226661	0.00865035
ENSG00000130702	LAMA5	558.816	1.91099	0.518493	3.68566	0.000228115	0.00868124
ENSG00000156804	FBXO32	844.271	2.62848	0.71342	3.68433	0.000229302	0.00870184
ENSG00000099783	HNRNPM	1890.14	-1.18718	0.322532	-3.68079	0.000232509	0.00871542
ENSG00000131236	CAP1	1756.23	-1.47877	0.4018	-3.68037	0.000232894	0.00871542
ENSG00000142156	COL6A1	1442.11	-2.4382	0.662119	-3.68242	0.00023103	0.00871542
ENSG00000167671	UBXN6	267.173	2.56145	0.695564	3.68256	0.000230906	0.00871542
ENSG00000177600	RPLP2	1071.95	1.31121	0.356227	3.68081	0.000232491	0.00871542
ENSG00000130508	PXDN	2035.86	-1.76685	0.480561	-3.67664	0.000236327	0.0088194
ENSG00000143799	PARP1	2687.97	-1.04585	0.284991	-3.66977	0.000242768	0.00903471
ENSG00000149503	INCENP	332.148	-2.17517	0.593287	-3.6663	0.000246082	0.00913283
ENSG00000134308	YWHAQ	6238.72	-1.07894	0.294489	-3.66377	0.000248532	0.00917466
ENSG00000149925	ALDOA	4190.79	1.95465	0.533514	3.66373	0.000248571	0.00917466
ENSG00000166025	AMOTL1	400.087	-2.26474	0.618485	-3.66175	0.000250502	0.00922067
ENSG00000109805	NCAPG	318.228	-2.53484	0.692615	-3.65981	0.000252399	0.00926516
ENSG00000110172	CHORDC1	556.798	-1.79775	0.492524	-3.65008	0.000262163	0.00956731
ENSG00000175040	CHST2	187.794	3.99316	1.09417	3.64949	0.00026276	0.00956731
ENSG00000179869	ABCA13	698.577	3.29097	0.901708	3.64971	0.000262534	0.00956731
ENSG00000137801	THBS1	762.493	-3.81867	1.04674	-3.64815	0.000264132	0.00959135
ENSG00000143815	LBR	1031.73	-1.5463	0.424468	-3.64291	0.000269576	0.0097627
ENSG00000096401	CDC5L	1308.76	-2.0158	0.553868	-3.63949	0.000273176	0.00978785
ENSG00000116754	SRSF11	1373.02	1.6295	0.447662	3.64001	0.000272625	0.00978785
ENSG00000173334	TRIB1	756.452	-1.73273	0.475867	-3.64122	0.000271354	0.00978785
ENSG00000182272	B4GALNT4	115.732	3.85658	1.05957	3.63975	0.000272904	0.00978785
ENSG00000035664	DAPK2	143.144	4.19824	1.15423	3.63726	0.00027555	0.00984672
ENSG00000109685	WHSC1	1170.7	-1.44326	0.397786	-3.62822	0.000285386	0.0101712
ENSG00000064393	HIPK2	1229.52	-2.12484	0.586244	-3.62449	0.000289528	0.0102916
ENSG00000096092	TMEM14A	326.982	-2.00891	0.5553	-3.61771	0.000297225	0.0104593
ENSG00000126351	THRA	173.131	2.81816	0.779014	3.6176	0.000297352	0.0104593
ENSG00000130255	RPL36	1172.25	1.52323	0.420838	3.61951	0.00029516	0.0104593
ENSG00000226887	ERVMER34-1	142.13	-3.46962	0.958857	-3.61849	0.000296324	0.0104593
ENSG00000261175	CTD-2015G9.2	105.985	4.68218	1.29535	3.61462	0.00030079	0.0105527
ENSG00000173432	SAA1	29.3886	12.0878	3.34478	3.61394	0.000301583	0.0105531
ENSG00000196502	SULT1A1	29.5773	7.60377	2.10595	3.61061	0.000305481	0.0106618
ENSG00000076356	PLXNA2	17.8346	-19.1146	5.29667	-3.6088	0.000307617	0.010681
ENSG00000104332	SFRP1	1542.33	2.10017	0.581937	3.60893	0.000307464	0.010681
ENSG00000134755	DSC2	4262.92	-1.64834	0.456871	-3.60788	0.000308709	0.0106913
ENSG00000211455	STK38L	383.983	-2.09072	0.579846	-3.60565	0.000311369	0.0107558
ENSG00000117461	PIK3R3	1659.82	1.43859	0.39921	3.60361	0.000313833	0.0108132
ENSG00000206503	HLA-A	759.61	2.01559	0.559495	3.60252	0.00031515	0.0108309
ENSG00000111875	ASF1A	590.77	-1.78754	0.496746	-3.5985	0.000320057	0.0109715
ENSG00000204394	VARS	1077.3	-1.29386	0.359748	-3.59658	0.000322423	0.0110246
ENSG00000088986	DYNLL1	1271.18	-1.39677	0.389452	-3.58649	0.000335155	0.0113921
ENSG00000131797	CLUHP3	83.7103	4.10018	1.14328	3.58633	0.000335368	0.0113921
ENSG00000226479	TMEM185B	229.341	-2.42742	0.676903	-3.58606	0.000335709	0.0113921
ENSG00000140400	MAN2C1	199.342	3.0882	0.863734	3.57541	0.00034968	0.0118364
ENSG00000123836	PFKFB2	291.499	2.63702	0.737978	3.5733	0.000352514	0.0119024
ENSG00000092969	TGFB2	146.797	-2.97351	0.833557	-3.56725	0.000360742	0.0121498
ENSG00000168092	PAFAH1B2	964.542	-1.41656	0.397385	-3.56469	0.000364282	0.0122384
ENSG00000178719	GRINA	1430.9	1.51935	0.426314	3.56393	0.000365343	0.0122435
ENSG00000179862	CITED4	367.613	2.89138	0.81161	3.56252	0.000367315	0.0122791
ENSG00000135862	LAMC1	615.95	-2.00484	0.563172	-3.5599	0.000370992	0.0123246
ENSG00000135968	GCC2	337.069	2.04519	0.5744	3.56058	0.000370042	0.0123246
ENSG00000179295	PTPN11	1323.08	-1.42783	0.401122	-3.5596	0.000371422	0.0123246
ENSG00000174938	SEZ6L2	88.5481	6.67515	1.87992	3.55077	0.000384104	0.0127141
ENSG00000121064	SCPEP1	454.801	1.9309	0.544272	3.54767	0.00038866	0.0128334
ENSG00000186591	UBE2H	1351.48	-1.35888	0.383588	-3.54255	0.000396272	0.0130528
ENSG00000108559	NUP88	438.628	-2.02839	0.573217	-3.53861	0.000402243	0.0131709
ENSG00000112996	MRPS30	284.416	-2.31833	0.655155	-3.53859	0.000402264	0.0131709
ENSG00000169813	HNRNPF	1682.2	-1.25461	0.354586	-3.53825	0.000402791	0.0131709
ENSG00000196937	FAM3C	355.736	-1.94669	0.550499	-3.53622	0.000405895	0.0132402
ENSG00000135763	URB2	346.005	-2.07565	0.587471	-3.53319	0.000410574	0.0133605
ENSG00000184992	BRI3BP	475.116	-1.82399	0.51665	-3.53042	0.000414899	0.0134687
ENSG00000164855	TMEM184A	363.941	2.09899	0.595128	3.52696	0.000420367	0.0136134
ENSG00000159403	C1R	156.056	3.47082	0.985432	3.52213	0.000428096	0.0138152
ENSG00000197498	RPF2	462.438	-1.75284	0.497713	-3.52179	0.000428649	0.0138152
ENSG00000152558	TMEM123	3285.68	0.997109	0.283245	3.5203	0.000431051	0.0138595
ENSG00000108829	LRRC59	2443.56	-1.24621	0.354182	-3.51855	0.000433913	0.0139183
ENSG00000129951	PLPPR3	19.541	10.2197	2.91467	3.50629	0.000454407	0.014509
ENSG00000140391	TSPAN3	296.432	2.0883	0.595679	3.50575	0.000455324	0.014509
ENSG00000145495	MARCH6	834.615	1.62957	0.464845	3.50561	0.000455559	0.014509
ENSG00000144043	TEX261	642.719	-1.60086	0.456745	-3.50493	0.000456736	0.0145121
ENSG00000138018	SELENOI	763.02	-1.73337	0.49519	-3.50041	0.000464541	0.0147254
ENSG00000145293	ENOPH1	577.722	-1.60831	0.459797	-3.49787	0.000468982	0.0148313
ENSG00000088340	FER1L4	26.0697	8.05864	2.30601	3.49462	0.000474738	0.0149585
ENSG00000160678	S100A1	1332.94	1.37242	0.392753	3.49435	0.000475225	0.0149585
ENSG00000196218	RYR1	34.8294	8.87328	2.54007	3.49333	0.000477043	0.0149807
ENSG00000205268	PDE7A	413.656	2.02384	0.580198	3.48819	0.000486304	0.015236
ENSG00000136514	RTP4	78.2734	-4.21413	1.20917	-3.48513	0.000491891	0.0153753
ENSG00000065183	WDR3	433.864	-2.04692	0.587783	-3.48244	0.000496869	0.015495
ENSG00000170606	HSPA4	1106.14	-1.47811	0.424662	-3.48066	0.000500171	0.0155619
ENSG00000132024	CC2D1A	363.917	2.19746	0.631708	3.4786	0.000504048	0.0156464
ENSG00000148735	PLEKHS1	64.3161	4.77732	1.37402	3.47689	0.000507273	0.015689
ENSG00000213853	EMP2	951.629	1.38483	0.398324	3.47664	0.000507748	0.015689
ENSG00000105223	PLD3	319.058	2.10063	0.604404	3.47555	0.000509811	0.0157167
ENSG00000065534	MYLK	494.28	-3.87377	1.11539	-3.47302	0.000514631	0.015829
ENSG00000082212	ME2	362.931	-2.13489	0.615047	-3.47111	0.000518319	0.0158536
ENSG00000176155	CCDC57	118.355	3.5759	1.03029	3.47077	0.000518961	0.0158536
ENSG00000186063	AIDA	334.959	-1.99846	0.575711	-3.47129	0.00051796	0.0158536
ENSG00000197122	SRC	179.947	-3.69068	1.06476	-3.4662	0.000527867	0.0160892
ENSG00000105953	OGDH	1660.33	-1.56989	0.453076	-3.46496	0.000530309	0.0161271
ENSG00000011426	ANLN	1406.23	-2.09043	0.604043	-3.46073	0.000538713	0.0163091
ENSG00000169223	LMAN2	407.197	1.90961	0.55172	3.46119	0.000537793	0.0163091
ENSG00000084710	EFR3B	23.9433	8.87108	2.56434	3.4594	0.000541382	0.0163133
ENSG00000117616	RSRP1	265.59	2.65966	0.768943	3.45885	0.000542486	0.0163133
ENSG00000186815	TPCN1	137.348	4.03265	1.1658	3.45913	0.000541926	0.0163133
ENSG00000159086	PAXBP1	492.08	1.79937	0.521015	3.45358	0.000553195	0.0165983
ENSG00000120526	NUDCD1	396.63	-2.14234	0.620636	-3.45184	0.000556776	0.0166686
ENSG00000198625	MDM4	345.161	1.96621	0.569732	3.45112	0.000558275	0.0166764
ENSG00000180155	LYNX1	460.435	3.04595	0.882963	3.44969	0.000561224	0.0167275
ENSG00000117399	CDC20	727.674	-1.67342	0.485187	-3.44903	0.000562606	0.0167316
ENSG00000162777	DENND2D	123.307	-3.11815	0.904885	-3.44591	0.00056914	0.0168887
ENSG00000108100	CCNY	764.247	1.43417	0.41705	3.43885	0.000584193	0.0172216
ENSG00000108654	DDX5	3692.59	-1.23753	0.359814	-3.43935	0.000583102	0.0172216
ENSG00000198910	L1CAM	79.9461	-5.88205	1.70995	-3.4399	0.000581926	0.0172216
ENSG00000152137	HSPB8	187.028	-4.8297	1.40608	-3.43486	0.000592863	0.0173706
ENSG00000198695	MT-ND6	7459.95	2.63253	0.766272	3.4355	0.000591451	0.0173706
ENSG00000283245	SCHIP1	135.969	-3.91364	1.13943	-3.43474	0.000593117	0.0173706
ENSG00000250264	XXbac-BPG246D15.9	43.4342	-8.3744	2.43895	-3.4336	0.000595615	0.0174059
ENSG00000108021	FAM208B	1193.37	-1.75261	0.510798	-3.43112	0.000601084	0.0175277
ENSG00000185215	TNFAIP2	416.474	1.78603	0.520801	3.42939	0.000604951	0.0176024
ENSG00000164609	SLU7	315.758	2.01444	0.587868	3.42669	0.000610996	0.01774
ENSG00000167447	SMG8	167.127	-2.66864	0.779037	-3.42557	0.000613519	0.0177515
ENSG00000169684	CHRNA5	125.101	-3.73561	1.09058	-3.42534	0.000614029	0.0177515
ENSG00000140262	TCF12	410.731	-1.80528	0.527213	-3.4242	0.000616616	0.0177558
ENSG00000160781	PAQR6	97.3929	4.43045	1.2939	3.42411	0.000616812	0.0177558
ENSG00000131873	CHSY1	562.541	-1.85325	0.541358	-3.42334	0.000618568	0.0177683
ENSG00000165271	NOL6	328.911	-2.00473	0.586071	-3.42062	0.000624785	0.0178328
ENSG00000167614	TTYH1	279.207	2.41102	0.704819	3.42076	0.000624461	0.0178328
ENSG00000186352	ANKRD37	98.0424	4.80213	1.40371	3.42102	0.000623865	0.0178328
ENSG00000179240	RP11-111M22.2	53.289	5.05784	1.4793	3.41909	0.000628308	0.0178955
ENSG00000035115	SH3YL1	336.612	2.02697	0.59331	3.41637	0.000634627	0.0179618
ENSG00000127334	DYRK2	378.678	-1.83585	0.537335	-3.41658	0.00063413	0.0179618
ENSG00000249590	RP4-539M6.19	19.4636	12.2366	3.58176	3.41636	0.000634635	0.0179618
ENSG00000100207	TCF20	782.578	-1.40088	0.410361	-3.41377	0.000640717	0.0180844
ENSG00000155254	MARVELD1	418.829	-2.03273	0.595817	-3.41166	0.000645679	0.0180844
ENSG00000160948	VPS28	937.237	1.34927	0.3954	3.41242	0.000643893	0.0180844
ENSG00000171729	TMEM51	149.574	-3.03096	0.888345	-3.41192	0.000645073	0.0180844
ENSG00000251022	THAP9-AS1	276.179	2.53552	0.743176	3.41173	0.000645509	0.0180844
ENSG00000115274	INO80B	66.8928	4.66219	1.36701	3.4105	0.000648431	0.0181238
ENSG00000213614	HEXA	331.774	2.17736	0.640168	3.40124	0.000670816	0.0187106
ENSG00000121741	ZMYM2	948.315	1.53951	0.452823	3.3998	0.000674348	0.0187703
ENSG00000086200	IPO11	214.91	-2.57726	0.759046	-3.3954	0.000685286	0.0190354
ENSG00000073060	SCARB1	788.486	1.6742	0.493262	3.39414	0.000688442	0.0190837
ENSG00000083444	PLOD1	1872.47	1.27209	0.37494	3.39279	0.000691855	0.019139
ENSG00000269821	KCNQ1OT1	95.2357	4.42889	1.30707	3.3884	0.000703015	0.0194078
ENSG00000090238	YPEL3	157.865	3.17755	0.937975	3.38767	0.000704901	0.0194201
ENSG00000117691	NENF	245.505	2.13609	0.631058	3.38494	0.000711932	0.0195738
ENSG00000161970	RPL26	2148.52	0.943262	0.278814	3.38312	0.000716672	0.019664
ENSG00000124541	RRP36	631.375	-1.612	0.47703	-3.37925	0.000726848	0.0198985
ENSG00000138801	PAPSS1	2507.15	-1.27336	0.376873	-3.37874	0.000728176	0.0198985
ENSG00000137575	SDCBP	1783.84	1.99249	0.590122	3.37641	0.000734386	0.0199872
ENSG00000214135	AC024560.3	106.607	3.59532	1.0648	3.37653	0.000734064	0.0199872
ENSG00000164050	PLXNB1	425.396	1.74525	0.518059	3.36883	0.000754881	0.0205035
ENSG00000162704	ARPC5	1687.58	-1.17958	0.350278	-3.36755	0.000758386	0.0205573
ENSG00000165475	CRYL1	61.2987	4.7364	1.40702	3.36627	0.000761922	0.0206117
ENSG00000167741	GGT6	307.529	2.23509	0.66455	3.36331	0.000770143	0.0207923
ENSG00000100014	SPECC1L	544.598	-1.61975	0.481735	-3.36233	0.000772869	0.0208242
ENSG00000010165	METTL13	391.98	-1.96449	0.58543	-3.35564	0.000791821	0.0212638
ENSG00000198900	TOP1	1224.44	-1.21704	0.362705	-3.35546	0.00079234	0.0212638
ENSG00000101447	FAM83D	400.001	-1.97614	0.589205	-3.3539	0.000796809	0.0213412
ENSG00000115484	CCT4	1620.15	-1.29444	0.386087	-3.35273	0.00080019	0.0213892
ENSG00000187193	MT1X	39.8363	6.74157	2.01154	3.35145	0.000803909	0.0214461
ENSG00000142632	ARHGEF19	222.953	2.22905	0.665484	3.34951	0.000809545	0.0215537
ENSG00000134318	ROCK2	923.231	-1.52535	0.455589	-3.3481	0.000813691	0.0216214
ENSG00000173660	UQCRH	1323.58	1.33921	0.400236	3.34605	0.000819726	0.0217389
ENSG00000176887	SOX11	628.845	-3.45008	1.03215	-3.34263	0.000829899	0.0219654
ENSG00000148341	SH3GLB2	272.292	2.21663	0.663381	3.34142	0.000833522	0.0220162
ENSG00000206538	VGLL3	31.5155	-7.36829	2.20548	-3.3409	0.000835085	0.0220162
ENSG00000164106	SCRG1	312.648	2.49202	0.746744	3.33718	0.000846323	0.0221812
ENSG00000169919	GUSB	510.441	1.59461	0.477907	3.33666	0.00084793	0.0221812
ENSG00000244687	UBE2V1	848.882	-1.30748	0.391765	-3.3374	0.000845656	0.0221812
ENSG00000272752	STAG3L5P-PVRIG2P-PILRB	184.695	2.62987	0.787996	3.33741	0.000845616	0.0221812
ENSG00000104490	NCALD	54.3009	5.304	1.59145	3.33282	0.000859704	0.0224456
ENSG00000084636	COL16A1	109.813	4.5801	1.37572	3.32923	0.000870854	0.0226489
ENSG00000115310	RTN4	1977.54	-1.20464	0.361806	-3.32953	0.000869922	0.0226489
ENSG00000276043	UHRF1	458.721	-1.91501	0.575518	-3.32746	0.000876423	0.0227498
ENSG00000092964	DPYSL2	206.524	-2.81045	0.847526	-3.31606	0.000912971	0.023653
ENSG00000132680	KIAA0907	457.359	2.33657	0.70552	3.31184	0.000926838	0.023947
ENSG00000166333	ILK	405.854	-1.76764	0.533782	-3.31153	0.000927875	0.023947
ENSG00000100364	KIAA0930	395.089	-1.91675	0.578989	-3.31051	0.000931251	0.0239882
ENSG00000185624	P4HB	4121.3	1.33334	0.40291	3.30926	0.000935417	0.0240495
ENSG00000100360	IFT27	25.8067	6.47825	1.96002	3.3052	0.000949081	0.0243543
ENSG00000163814	CDCP1	687.064	-1.48904	0.450616	-3.30446	0.000951579	0.024372
ENSG00000122786	CALD1	1340.33	-1.13378	0.343229	-3.30328	0.000955602	0.0243823
ENSG00000145979	TBC1D7	243.867	2.16385	0.655052	3.30332	0.000955466	0.0243823
ENSG00000175592	FOSL1	119.379	-3.32152	1.00636	-3.30053	0.000965036	0.0245765
ENSG00000164091	WDR82	686.094	-1.45317	0.440672	-3.29762	0.000975077	0.0247854
ENSG00000170525	PFKFB3	57.186	9.68276	2.93711	3.2967	0.000978273	0.0248198
ENSG00000146592	CREB5	100.968	-3.36141	1.02064	-3.29343	0.000989715	0.0250158
ENSG00000261771	DYX1C1-CCPG1	10.2114	13.8125	4.19338	3.29389	0.000988103	0.0250158
ENSG00000187091	PLCD1	338.522	-2.41195	0.733614	-3.28777	0.00100985	0.0254771
ENSG00000147180	ZNF711	140.89	2.96661	0.903753	3.28255	0.00102873	0.0259048
ENSG00000117877	CD3EAP	157.936	-2.60055	0.792459	-3.28162	0.00103211	0.0259346
ENSG00000151929	BAG3	320.733	-1.96787	0.599788	-3.28094	0.00103461	0.0259346
ENSG00000214193	SH3D21	43.3648	5.2814	1.60987	3.28065	0.00103569	0.0259346
ENSG00000176171	BNIP3	339.32	2.81137	0.857159	3.27987	0.00103854	0.0259578
ENSG00000033050	ABCF2	438.919	-2.35746	0.71934	-3.27725	0.00104825	0.0261518
ENSG00000152284	TCF7L1	479.456	2.20758	0.674242	3.27416	0.00105978	0.0263603
ENSG00000170276	HSPB2	10.7307	-19.3357	5.9064	-3.27369	0.00106153	0.0263603
ENSG00000211445	GPX3	125.267	4.1433	1.26573	3.27344	0.00106247	0.0263603
ENSG00000160710	ADAR	1707.42	-1.16826	0.357018	-3.27228	0.00106686	0.0264204
ENSG00000177989	ODF3B	57.9792	4.19555	1.28255	3.27125	0.00107073	0.0264676
ENSG00000133226	SRRM1	1005.12	1.46861	0.449092	3.27019	0.00107476	0.0264786
ENSG00000146830	GIGYF1	288.984	2.91719	0.892081	3.2701	0.0010751	0.0264786
ENSG00000139433	GLTP	330.77	2.03249	0.621959	3.26788	0.00108355	0.026575
ENSG00000141562	NARF	340.325	2.19994	0.673203	3.26787	0.00108362	0.026575
ENSG00000166226	CCT2	887.093	-1.27695	0.390802	-3.26752	0.00108494	0.026575
ENSG00000162244	RPL29	975.239	1.36717	0.418514	3.26672	0.00108802	0.0266022
ENSG00000125266	EFNB2	247.422	-3.66199	1.12183	-3.26431	0.00109729	0.0267095
ENSG00000141959	PFKL	1135.89	1.45011	0.444269	3.26404	0.00109836	0.0267095
ENSG00000163950	SLBP	584.333	-1.81395	0.555576	-3.26499	0.00109469	0.0267095
ENSG00000005483	KMT2E	492.772	1.78482	0.547092	3.26238	0.0011048	0.0267694
ENSG00000115758	ODC1	1112.36	-1.95988	0.600664	-3.26285	0.00110296	0.0267694
ENSG00000185432	METTL7A	414.595	2.00143	0.614106	3.25909	0.0011177	0.0269523
ENSG00000230006	ANKRD36BP2	56.6223	4.41785	1.35562	3.25893	0.00111834	0.0269523
ENSG00000235026	DPP10-AS1	17.785	-11.766	3.60956	-3.25968	0.00111538	0.0269523
ENSG00000113657	DPYSL3	229.862	-2.44805	0.75189	-3.25586	0.00113051	0.0271484
ENSG00000115414	FN1	284.603	3.57351	1.09751	3.25601	0.00112991	0.0271484
ENSG00000197226	TBC1D9B	689.679	1.47216	0.45271	3.25188	0.00114645	0.0274334
ENSG00000273151	RP11-449P15.2	71.6817	3.75437	1.15449	3.25197	0.00114609	0.0274334
ENSG00000180257	ZNF816	25.5133	-8.6974	2.67801	-3.2477	0.0011634	0.0277896
ENSG00000055332	EIF2AK2	481.577	-1.73388	0.534064	-3.24657	0.00116806	0.0278515
ENSG00000114450	GNB4	1444.68	-1.22415	0.377225	-3.24514	0.00117394	0.0279423
ENSG00000102882	MAPK3	473.152	1.71581	0.529504	3.24041	0.00119358	0.0283112
ENSG00000131981	LGALS3	1095.44	1.40569	0.433803	3.2404	0.00119364	0.0283112
ENSG00000135597	REPS1	946.247	1.39877	0.431767	3.23965	0.00119677	0.028326
ENSG00000170271	FAXDC2	45.4503	5.72258	1.76664	3.23924	0.00119847	0.028326
ENSG00000070614	NDST1	1035.48	1.34705	0.416071	3.23755	0.00120559	0.0284131
ENSG00000237441	RGL2	420.901	1.80167	0.556522	3.23737	0.00120638	0.0284131
ENSG00000139631	CSAD	58.5698	4.96757	1.53472	3.23679	0.00120884	0.0284214
ENSG00000152147	GEMIN6	105.891	-3.13433	0.968634	-3.23582	0.00121293	0.028468
ENSG00000081665	ZNF506	186.645	2.52859	0.78159	3.23519	0.00121563	0.0284816
ENSG00000166557	TMED3	571.698	1.65903	0.513132	3.23314	0.00122439	0.0286372
ENSG00000145779	TNFAIP8	137.651	2.72947	0.844993	3.23017	0.00123718	0.0288861
ENSG00000135940	COX5B	526.768	1.56701	0.485423	3.22813	0.00124601	0.029042
ENSG00000203668	CHML	1224.11	-1.57752	0.488804	-3.22731	0.00124962	0.0290758
ENSG00000197756	RPL37A	1853.52	1.23115	0.381718	3.22527	0.00125852	0.0292324
ENSG00000169045	HNRNPH1	2835.25	1.00913	0.313024	3.22382	0.00126491	0.0293303
ENSG00000158092	NCK1	445.84	1.67152	0.518893	3.22132	0.00127604	0.0295374
ENSG00000166888	STAT6	595.711	1.78999	0.555847	3.22029	0.00128062	0.0295928
ENSG00000123384	LRP1	40.3266	6.7461	2.09562	3.21915	0.00128572	0.0296595
ENSG00000258677	RP11-463D19.2	10.2213	-19.1506	5.95225	-3.21738	0.00129369	0.0297924
ENSG00000162913	C1orf145	13.2022	11.0355	3.43065	3.21675	0.00129652	0.0298068
ENSG00000268854	CTD-2545M3.2	9.18273	-19.5469	6.07922	-3.21536	0.00130281	0.0299004
ENSG00000249816	LINC00964	26.3164	8.34052	2.59437	3.21486	0.0013051	0.0299018
ENSG00000108312	UBTF	720.736	-1.35937	0.423013	-3.21354	0.00131109	0.0299736
ENSG00000213741	RPS29	584.499	1.81787	0.565752	3.21319	0.00131268	0.0299736
ENSG00000203685	STUM	19.006	8.70867	2.71359	3.20928	0.00133067	0.0303331
ENSG00000134107	BHLHE40	515.832	3.27705	1.02134	3.20859	0.00133387	0.0303547
ENSG00000104415	WISP1	10.3079	11.2098	3.49479	3.20759	0.00133851	0.0304088
ENSG00000139734	DIAPH3	389.088	-2.30301	0.7185	-3.2053	0.00134922	0.0306005
ENSG00000100304	TTLL12	1062.97	-1.19118	0.371838	-3.2035	0.00135768	0.0307407
ENSG00000117597	DIEXF	406.125	-1.67435	0.522848	-3.20237	0.00136302	0.0308098
ENSG00000245694	CRNDE	163.902	2.47516	0.773265	3.20092	0.00136989	0.0309131
ENSG00000130762	ARHGEF16	112.158	3.27904	1.0249	3.19939	0.0013772	0.0309502
ENSG00000162496	DHRS3	95.5904	4.68659	1.4649	3.19925	0.00137784	0.0309502
ENSG00000213937	CLDN9	217.237	-3.33799	1.04341	-3.19913	0.00137843	0.0309502
ENSG00000196230	TUBB	11411.2	-0.796949	0.249468	-3.19459	0.0014003	0.031389
ENSG00000206075	SERPINB5	989.229	-2.01862	0.631997	-3.19403	0.00140303	0.0313981
ENSG00000168283	BMI1	251.934	-2.10026	0.65835	-3.19018	0.00142182	0.0317657
ENSG00000173905	GOLIM4	197.757	-2.2815	0.715881	-3.18698	0.00143764	0.0320131
ENSG00000242294	STAG3L5P	125.906	3.08138	0.966727	3.18744	0.0014354	0.0320131
ENSG00000115884	SDC1	5609.56	-1.69822	0.533158	-3.18521	0.0014465	0.0321573
ENSG00000186193	SAPCD2	401.941	-1.75755	0.551932	-3.18435	0.00145077	0.032199
ENSG00000067191	CACNB1	40.8721	6.00278	1.88686	3.18136	0.00146585	0.0324268
ENSG00000141664	ZCCHC2	112.297	-3.12949	0.983691	-3.18138	0.00146578	0.0324268
ENSG00000146729	GBAS	634.893	1.45542	0.458017	3.17765	0.00148474	0.0327371
ENSG00000173272	MZT2A	230.642	2.56582	0.80745	3.17768	0.00148459	0.0327371
ENSG00000104361	NIPAL2	227.167	2.52598	0.795558	3.17511	0.00149782	0.0329716
ENSG00000065717	TLE2	334.176	2.31863	0.730629	3.17347	0.00150629	0.033104
ENSG00000102225	CDK16	809.231	1.28221	0.404172	3.17244	0.00151163	0.0331671
ENSG00000048828	FAM120A	1219.24	-1.4042	0.442925	-3.17029	0.00152288	0.0333597
ENSG00000177469	PTRF	881.283	-2.29397	0.724168	-3.16773	0.00153634	0.0336
ENSG00000138363	ATIC	499.949	-1.56367	0.49379	-3.16668	0.00154192	0.0336674
ENSG00000160752	FDPS	1115.31	1.07727	0.340351	3.16517	0.0015499	0.0337868
ENSG00000115073	ACTR1B	551.492	1.74089	0.550532	3.16219	0.00156587	0.0340797
ENSG00000132854	KANK4	131.276	3.2302	1.0221	3.16035	0.00157582	0.034241
ENSG00000167107	ACSF2	175.681	2.92822	0.927085	3.15852	0.00158571	0.0343452
ENSG00000186635	ARAP1	285.83	2.14956	0.680512	3.15873	0.00158456	0.0343452
ENSG00000029153	ARNTL2	161.518	-3.40157	1.07792	-3.15569	0.00160119	0.034459
ENSG00000087470	DNM1L	438.652	-1.72138	0.545457	-3.15585	0.00160033	0.034459
ENSG00000100473	COCH	222.311	-2.19211	0.694484	-3.15646	0.00159696	0.034459
ENSG00000141002	TCF25	529.71	1.84647	0.585238	3.15509	0.00160451	0.034459
ENSG00000164741	DLC1	26.5711	-10.2138	3.23759	-3.15476	0.00160631	0.034459
ENSG00000172057	ORMDL3	143.05	3.03654	0.962312	3.15546	0.00160243	0.034459
ENSG00000064309	CDON	170.958	-2.48305	0.787349	-3.15368	0.00161225	0.0345314
ENSG00000010322	NISCH	103.555	3.8479	1.22152	3.1501	0.00163217	0.0348943
ENSG00000111885	MAN1A1	39.2192	-5.95947	1.89208	-3.1497	0.00163437	0.0348943
ENSG00000181381	DDX60L	46.6908	-4.85893	1.54329	-3.14843	0.0016415	0.0349356
ENSG00000275023	MLLT6	599.114	1.40023	0.444678	3.14886	0.0016391	0.0349356
ENSG00000113407	TARS	1072.58	-1.37998	0.438891	-3.14425	0.00166514	0.0353828
ENSG00000079246	XRCC5	1702.96	-0.981642	0.31226	-3.14367	0.00166846	0.0353977
ENSG00000077942	FBLN1	119.954	-4.56179	1.45144	-3.14295	0.00167256	0.0354288
ENSG00000106211	HSPB1	4934.74	-2.3786	0.758975	-3.13397	0.00172459	0.0363594
ENSG00000109920	FNBP4	325.149	1.91438	0.610697	3.13475	0.00172	0.0363594
ENSG00000179674	ARL14	34.1763	-6.68785	2.13382	-3.13422	0.0017231	0.0363594
ENSG00000062716	VMP1	492.792	1.69699	0.541744	3.13246	0.00173347	0.0364327
ENSG00000170515	PA2G4	1116.67	-1.12329	0.358585	-3.13257	0.00173283	0.0364327
ENSG00000082258	CCNT2	423.589	1.75238	0.559636	3.13128	0.00174045	0.0364971
ENSG00000160226	C21orf2	87.4765	3.47644	1.11032	3.13103	0.00174195	0.0364971
ENSG00000072682	P4HA2	405.236	-1.63484	0.522367	-3.12968	0.00175	0.0366086
ENSG00000135205	CCDC146	10.5343	10.2408	3.27622	3.12579	0.00177326	0.0369778
ENSG00000159713	TPPP3	27.2737	-7.63718	2.44342	-3.12562	0.00177432	0.0369778
ENSG00000179051	RCC2	2015.73	-1.07925	0.34532	-3.12536	0.00177588	0.0369778
ENSG00000122733	PHF24	107.305	-3.27893	1.04996	-3.12292	0.00179068	0.0372284
ENSG00000009335	UBE3C	801.832	-1.61578	0.518235	-3.11786	0.0018217	0.0378149
ENSG00000120802	TMPO	1405.12	-1.26026	0.404394	-3.11642	0.00183062	0.0379417
ENSG00000140398	NEIL1	49.9821	4.23231	1.35881	3.11471	0.00184123	0.0379985
ENSG00000163644	PPM1K	332.314	2.49131	0.799853	3.11471	0.00184127	0.0379985
ENSG00000181163	NPM1	3818.34	-1.01962	0.327365	-3.11462	0.00184182	0.0379985
ENSG00000206053	HN1L	1399.87	-1.08776	0.349358	-3.11359	0.00184828	0.0380154
ENSG00000221869	CEBPD	202.14	3.1382	1.00784	3.11378	0.0018471	0.0380154
ENSG00000087269	NOP14	318.264	-1.75832	0.56514	-3.1113	0.00186265	0.0380782
ENSG00000123505	AMD1	2535.6	-1.06421	0.341926	-3.11239	0.00185579	0.0380782
ENSG00000127663	KDM4B	226.508	2.89035	0.928808	3.1119	0.0018589	0.0380782
ENSG00000197774	EME2	72.424	3.72303	1.19656	3.11145	0.0018617	0.0380782
ENSG00000075399	VPS9D1	67.7519	3.71801	1.19552	3.10996	0.00187115	0.038194
ENSG00000148218	ALAD	231.014	2.2757	0.732021	3.1088	0.00187852	0.0382607
ENSG00000171490	RSL1D1	1017.63	-1.1834	0.380693	-3.10855	0.00188009	0.0382607
ENSG00000121039	RDH10	401.218	1.67782	0.539991	3.10713	0.00188915	0.038332
ENSG00000169992	NLGN2	104.464	3.33427	1.07311	3.10711	0.00188928	0.038332
ENSG00000101265	RASSF2	46.4173	-4.99673	1.6088	-3.10587	0.00189723	0.0384352
ENSG00000125124	BBS2	98.0486	3.32021	1.06976	3.1037	0.00191115	0.0385664
ENSG00000172432	GTPBP2	949.019	1.42084	0.457813	3.10353	0.00191229	0.0385664
ENSG00000172785	CBWD1	308.865	1.80655	0.581967	3.10421	0.00190786	0.0385664
ENSG00000105373	GLTSCR2	479.016	1.93615	0.624168	3.10197	0.00192239	0.0387122
ENSG00000082684	SEMA5B	29.5606	8.58711	2.76971	3.10036	0.00193283	0.0388644
ENSG00000038427	VCAN	17.7478	-11.9325	3.85022	-3.09918	0.00194056	0.0389036
ENSG00000160972	PPP1R16A	723.217	1.54495	0.498444	3.09954	0.00193823	0.0389036
ENSG00000163904	SENP2	487.849	1.76286	0.569028	3.09802	0.00194821	0.0389989
ENSG00000104964	AES	1756.71	1.28759	0.415809	3.09659	0.00195759	0.0390778
ENSG00000241973	PI4KA	403.974	1.86131	0.601094	3.09654	0.00195795	0.0390778
ENSG00000105402	NAPA	696.824	1.49927	0.484471	3.09466	0.0019704	0.0392611
ENSG00000215788	TNFRSF25	15.9266	8.72671	2.82028	3.09427	0.00197296	0.0392611
ENSG00000140443	IGF1R	330.801	-2.25186	0.728065	-3.09293	0.00198188	0.0392997
ENSG00000142949	PTPRF	4330.65	0.946798	0.306143	3.09267	0.00198365	0.0392997
ENSG00000182606	TRAK1	362.862	1.66327	0.537671	3.09347	0.0019783	0.0392997
ENSG00000102024	PLS3	1025.19	-1.12227	0.363232	-3.08968	0.00200371	0.0396387
ENSG00000100038	TOP3B	141.485	2.55401	0.826957	3.08844	0.00201211	0.0396884
ENSG00000122965	RBM19	152.322	-2.43703	0.788985	-3.08881	0.00200958	0.0396884
ENSG00000028528	SNX1	153.562	2.46449	0.798316	3.08711	0.00202115	0.0397502
ENSG00000143013	LMO4	713.008	1.69636	0.549446	3.08741	0.00201908	0.0397502
ENSG00000121104	FAM117A	42.7561	5.13581	1.66576	3.08316	0.00204815	0.040164
ENSG00000253522	MIR3142HG	27.3756	5.65014	1.83254	3.08323	0.00204768	0.040164
ENSG00000250722	SELENOP	31.9093	8.09972	2.62862	3.08136	0.00206056	0.0403486
ENSG00000067057	PFKP	1303.21	1.37012	0.444752	3.08065	0.00206552	0.040387
ENSG00000165626	BEND7	118.687	3.39828	1.10347	3.07963	0.00207258	0.0404664
ENSG00000142765	SYTL1	159.488	2.4302	0.789339	3.07878	0.00207851	0.0404813
ENSG00000279159	RP3-394A18.1	22.9882	6.58238	2.13807	3.07866	0.00207935	0.0404813
ENSG00000234745	HLA-B	490.383	2.89565	0.940853	3.07768	0.00208616	0.0405553
ENSG00000197746	PSAP	3039.89	1.08483	0.352751	3.07535	0.00210255	0.040815
ENSG00000174501	ANKRD36C	97.0177	3.99699	1.29996	3.0747	0.00210714	0.0408452
ENSG00000107968	MAP3K8	79.0003	3.77441	1.22784	3.07403	0.00211186	0.0408779
ENSG00000127054	CPSF3L	324.335	1.83952	0.598583	3.07313	0.00211826	0.0409222
ENSG00000164199	ADGRV1	27.7915	-6.16314	2.00567	-3.07285	0.00212023	0.0409222
ENSG00000060237	WNK1	1882.44	-1.5696	0.510996	-3.07165	0.00212882	0.0410277
ENSG00000095564	BTAF1	289.188	2.23002	0.726258	3.07056	0.00213654	0.0410277
ENSG00000148840	PPRC1	286.259	-1.88436	0.613593	-3.07102	0.00213328	0.0410277
ENSG00000187595	ZNF385C	90.4492	-4.21504	1.37281	-3.07038	0.00213787	0.0410277
ENSG00000105722	ERF	638.051	-1.39154	0.453412	-3.06905	0.00214742	0.0410938
ENSG00000134910	STT3A	757.027	-1.58698	0.517063	-3.06922	0.00214615	0.0410938
ENSG00000095203	EPB41L4B	1151.96	-1.9765	0.644607	-3.06621	0.00216792	0.0412516
ENSG00000153179	RASSF3	306.081	-1.99373	0.650127	-3.06668	0.00216454	0.0412516
ENSG00000173230	GOLGB1	822.904	1.76946	0.576938	3.06698	0.0021623	0.0412516
ENSG00000183718	TRIM52	81.29	3.2825	1.07046	3.06645	0.00216617	0.0412516
ENSG00000205339	IPO7	1337.57	-1.37891	0.449872	-3.06511	0.00217589	0.041345
ENSG00000090060	PAPOLA	1721.19	-1.17061	0.382212	-3.06273	0.00219326	0.0416164
ENSG00000256500	RP11-73M18.2	44.7445	-8.94018	2.91959	-3.06213	0.00219765	0.0416409
ENSG00000174607	UGT8	758.847	-1.44867	0.473324	-3.06062	0.00220876	0.041734
ENSG00000214655	ZSWIM8	294.192	1.95307	0.638097	3.06078	0.00220764	0.041734
ENSG00000143319	ISG20L2	581.575	-1.46797	0.479744	-3.0599	0.00221412	0.0417769
ENSG00000225339	RP11-513I15.6	9.72999	-18.0725	5.90848	-3.05874	0.00222271	0.0418218
ENSG00000239857	GET4	381.512	1.65025	0.539495	3.05888	0.00222168	0.0418218
ENSG00000153029	MR1	105.183	2.95965	0.967985	3.05754	0.0022316	0.0418855
ENSG00000196739	COL27A1	337.346	2.26053	0.739352	3.05745	0.00223232	0.0418855
ENSG00000104774	MAN2B1	317.599	1.79284	0.58657	3.05649	0.00223946	0.0419611
ENSG00000087053	MTMR2	657.284	-1.31623	0.430788	-3.0554	0.0022476	0.0420551
ENSG00000101126	ADNP	1207.11	-1.41531	0.463295	-3.05488	0.0022515	0.0420697
ENSG00000074370	ATP2A3	186.768	2.89193	0.946803	3.05442	0.00225499	0.0420765
ENSG00000149474	KAT14	83.4913	-3.44911	1.13077	-3.05023	0.00228669	0.0426089
ENSG00000133816	MICAL2	105.307	-3.67688	1.20575	-3.04945	0.00229263	0.0426184
ENSG00000137936	BCAR3	31.5584	6.33829	2.07858	3.04933	0.00229353	0.0426184
ENSG00000104419	NDRG1	10410.5	5.16607	1.69487	3.04806	0.00230321	0.0427394
ENSG00000100968	NFATC4	210.092	2.57094	0.843687	3.04727	0.00230928	0.0427932
ENSG00000143322	ABL2	1011.38	-2.19971	0.722038	-3.04654	0.00231494	0.0428391
ENSG00000167306	MYO5B	1374.38	-1.14739	0.377022	-3.0433	0.00234003	0.0432439
ENSG00000125257	ABCC4	73.5883	-3.77221	1.24006	-3.04196	0.00235042	0.0433297
ENSG00000167371	PRRT2	47.7255	4.63282	1.52311	3.04169	0.00235255	0.0433297
ENSG00000280046	RP11-1099M24.6	15.3857	8.74461	2.87513	3.04146	0.00235432	0.0433297
ENSG00000173801	JUP	2706.07	-1.35468	0.44579	-3.03884	0.00237489	0.0436488
ENSG00000035862	TIMP2	1192.51	-1.70568	0.561643	-3.03695	0.00238983	0.0438038
ENSG00000160191	PDE9A	85.9978	3.23632	1.0656	3.03709	0.00238871	0.0438038
ENSG00000003756	RBM5	282.692	2.15668	0.710402	3.03586	0.00239852	0.0438509
ENSG00000240053	LY6G5B	47.7085	4.65205	1.53239	3.03581	0.00239891	0.0438509
ENSG00000166913	YWHAB	2552.53	-0.979988	0.32317	-3.03242	0.00242597	0.0442855
ENSG00000112144	ICK	411.097	-1.6755	0.553343	-3.02795	0.00246215	0.0448852
ENSG00000065978	YBX1	6131.72	-0.836843	0.276465	-3.02694	0.00247046	0.0449757
ENSG00000140367	UBE2Q2	361.952	-1.68754	0.557745	-3.02565	0.00248098	0.0451064
ENSG00000073331	ALPK1	135.574	2.60565	0.861864	3.02327	0.00250062	0.0453659
ENSG00000113389	NPR3	1093.96	-2.73002	0.903053	-3.0231	0.00250199	0.0453659
ENSG00000165244	ZNF367	251.783	-1.9675	0.651104	-3.02179	0.00251284	0.0455013
ENSG00000108091	CCDC6	924.005	-1.22204	0.405002	-3.01736	0.00254989	0.0459868
ENSG00000167977	KCTD5	351.283	-1.8906	0.626479	-3.01782	0.00254603	0.0459868
ENSG00000198393	ZNF26	143.737	2.82359	0.935669	3.01772	0.00254682	0.0459868
ENSG00000160285	LSS	710.778	1.2383	0.410929	3.01342	0.00258318	0.0465249
ENSG00000019549	SNAI2	39.2574	7.19758	2.38901	3.01279	0.00258855	0.0465593
ENSG00000131374	TBC1D5	292.065	-2.21742	0.73662	-3.01026	0.00261024	0.0468868
ENSG00000138071	ACTR2	3007.39	-1.00097	0.332571	-3.00981	0.00261413	0.0468943
ENSG00000205356	TECPR1	211.498	2.11388	0.702428	3.00939	0.00261776	0.0468969
ENSG00000068305	MEF2A	377.477	-1.81467	0.603091	-3.00894	0.00262159	0.0469031
ENSG00000011243	AKAP8L	327.316	1.69492	0.563641	3.0071	0.00263755	0.0469393
ENSG00000100151	PICK1	146.912	2.41048	0.801576	3.00718	0.00263685	0.0469393
ENSG00000198464	ZNF480	111.597	-2.78241	0.924944	-3.00819	0.00262811	0.0469393
ENSG00000237973	MTCO1P12	277.827	3.81339	1.26783	3.00781	0.00263139	0.0469393
ENSG00000072786	STK10	166.022	2.79034	0.928302	3.00586	0.00264835	0.0470693
ENSG00000055118	KCNH2	62.5361	-6.18463	2.05815	-3.00495	0.00265621	0.0471469
ENSG00000205978	NYNRIN	546.273	1.68044	0.559808	3.00181	0.00268379	0.0475737
ENSG00000135316	SYNCRIP	4426.53	-1.18656	0.395507	-3.00011	0.00269881	0.047777
ENSG00000134057	CCNB1	555.859	-1.59354	0.531622	-2.99752	0.00272189	0.0481225
ENSG00000204389	HSPA1A	119.475	-3.62682	1.21032	-2.99658	0.0027303	0.0482079
ENSG00000167110	GOLGA2	627.624	1.59931	0.533974	2.99511	0.00274342	0.0483762
ENSG00000111206	FOXM1	1432.77	-1.62358	0.542365	-2.99352	0.00275776	0.0485655
ENSG00000188229	TUBB4B	1883.23	-0.912968	0.305168	-2.99169	0.00277442	0.048795
ENSG00000100403	ZC3H7B	662.558	-1.29543	0.433327	-2.98949	0.00279442	0.0490827
ENSG00000164134	NAA15	923.578	-1.35822	0.454603	-2.9877	0.00281081	0.0493063
ENSG00000131080	EDA2R	10.7457	-16.2476	5.44164	-2.9858	0.00282838	0.0494215
ENSG00000134243	SORT1	1430.59	1.08417	0.363043	2.98634	0.00282337	0.0494215
ENSG00000180354	MTURN	448.524	1.69454	0.567495	2.986	0.00282649	0.0494215
ENSG00000094755	GABRP	2157.02	-2.92349	0.979695	-2.98408	0.0028443	0.049443
ENSG00000146112	PPP1R18	348.463	-1.74325	0.584112	-2.98445	0.00284088	0.049443
ENSG00000159423	ALDH4A1	122.871	-2.85649	0.957203	-2.98421	0.00284312	0.049443
ENSG00000180694	TMEM64	430.355	-2.34082	0.784285	-2.98466	0.00283897	0.049443
ENSG00000231500	RPS18	3719.47	0.785847	0.263415	2.98331	0.00285152	0.0495048
ENSG00000180530	NRIP1	214.7	-2.75025	0.922181	-2.98233	0.00286062	0.0495989
ENSG00000093100	XXbac-B461K10.4	46.4802	6.19497	2.07859	2.98037	0.00287903	0.0498538
ENSG00000013619	MAMLD1	149.349	-2.71037	0.910742	-2.976	0.00292031	0.0501459
ENSG00000067064	IDI1	988.036	1.50089	0.504273	2.97635	0.00291704	0.0501459
ENSG00000100030	MAPK1	1703.01	-1.19844	0.402589	-2.97682	0.00291251	0.0501459
ENSG00000115339	GALNT3	361.175	-1.99359	0.669811	-2.97634	0.0029171	0.0501459
ENSG00000156136	DCK	532.16	-1.46438	0.491873	-2.97715	0.00290941	0.0501459
ENSG00000156171	DRAM2	271.785	1.94657	0.654125	2.97583	0.00292195	0.0501459
ENSG00000157514	TSC22D3	23.5358	6.1746	2.07328	2.97817	0.00289973	0.0501459
ENSG00000137878	GCOM1	25.7392	-8.32527	2.79916	-2.97421	0.00293748	0.0503472
ENSG00000143416	SELENBP1	529.551	1.65708	0.557224	2.97382	0.00294116	0.0503472
ENSG00000139641	ESYT1	797.689	-1.20559	0.405864	-2.97042	0.00297392	0.0508435
ENSG00000221838	AP4M1	271.193	1.92993	0.649852	2.9698	0.00297998	0.0508826
ENSG00000257702	LBX2-AS1	52.8051	-4.36427	1.47094	-2.96699	0.00300734	0.0512846
ENSG00000222019	URAHP	11.2035	9.17653	3.09392	2.96599	0.0030171	0.051386
ENSG00000120093	HOXB3	78.2688	3.90753	1.31786	2.96506	0.00302621	0.0514761
ENSG00000100299	ARSA	98.604	2.96471	1.00014	2.96429	0.00303387	0.0515413
ENSG00000185963	BICD2	361.799	-1.85238	0.625069	-2.96348	0.00304186	0.051612
ENSG00000118804	STBD1	155.352	-2.66444	0.900399	-2.95918	0.00308458	0.052271
ENSG00000274272	RP11-44M6.7	42.6532	5.43517	1.8376	2.95776	0.00309882	0.0524463
ENSG00000164941	INTS8	548.077	-1.5199	0.514189	-2.95591	0.0031175	0.0526963
ENSG00000100359	SGSM3	293.581	2.18483	0.739321	2.95519	0.00312479	0.0527534
ENSG00000260231	JHDM1D-AS1	134.544	2.56537	0.868592	2.95348	0.00314213	0.0529797
ENSG00000168010	ATG16L2	107.756	2.81219	0.952653	2.95196	0.00315762	0.0531743
ENSG00000229544	NKX1-2	229.709	-2.45846	0.833045	-2.95118	0.00316563	0.0532427
ENSG00000105707	HPN	10.3111	10.4787	3.55503	2.94756	0.00320287	0.0536822
ENSG00000167767	KRT80	752.989	-1.6832	0.570961	-2.94802	0.00319816	0.0536822
ENSG00000188060	RAB42	40.2198	-6.13855	2.08264	-2.94748	0.00320372	0.0536822
ENSG00000102265	TIMP1	83.5713	5.13212	1.74188	2.94631	0.00321592	0.0537165
ENSG00000113810	SMC4	1779.74	-1.17096	0.397457	-2.94613	0.00321772	0.0537165
ENSG00000167393	PPP2R3B	183.908	2.6013	0.8829	2.94632	0.00321583	0.0537165
ENSG00000261971	MMP25-AS1	34.7769	5.83118	1.98039	2.94446	0.00323522	0.0539416
ENSG00000198914	POU3F3	67.5678	5.34328	1.81497	2.944	0.00324003	0.0539551
ENSG00000189060	H1F0	717.17	2.10253	0.714269	2.94361	0.00324404	0.0539552
ENSG00000144730	IL17RD	504.901	-1.88257	0.63971	-2.94285	0.00325208	0.0540222
ENSG00000145916	RMND5B	273.466	1.78813	0.608081	2.94061	0.00327566	0.0543469
ENSG00000248527	MTATP6P1	3053.56	2.13225	0.725284	2.93988	0.00328343	0.0544088
ENSG00000100592	DAAM1	623.493	1.29525	0.440871	2.93794	0.003304	0.0546765
ENSG00000197321	SVIL	2314.17	-1.38123	0.470192	-2.93759	0.0033077	0.0546765
ENSG00000145246	ATP10D	210.635	-2.18706	0.74503	-2.93554	0.00332968	0.0549724
ENSG00000213281	NRAS	1244.6	-1.12329	0.382816	-2.93428	0.00334319	0.0551279
ENSG00000111300	NAA25	290.761	-2.18617	0.745148	-2.93387	0.0033476	0.0551331
ENSG00000072071	ADGRL1	649.261	1.67881	0.572656	2.93163	0.00337191	0.0554656
ENSG00000185803	SLC52A2	1056.53	-1.24828	0.426199	-2.92886	0.00340203	0.0558248
ENSG00000235173	HGH1	491.994	-1.41497	0.483072	-2.92911	0.00339939	0.0558248
ENSG00000100814	CCNB1IP1	306.832	2.04057	0.696937	2.9279	0.00341256	0.0558303
ENSG00000113108	APBB3	32.342	4.96619	1.6965	2.92732	0.00341894	0.0558303
ENSG00000164045	CDC25A	159.615	-2.3487	0.802255	-2.92763	0.00341561	0.0558303
ENSG00000197506	SLC28A3	45.3714	5.51302	1.88308	2.92766	0.00341518	0.0558303
ENSG00000084112	SSH1	175.069	-2.25745	0.772632	-2.92177	0.00348054	0.0565708
ENSG00000167193	CRK	875.468	-1.11791	0.382622	-2.92172	0.00348109	0.0565708
ENSG00000171453	POLR1C	491.136	-1.5419	0.527562	-2.92268	0.0034703	0.0565708
ENSG00000213337	ANKRD39	56.7093	3.72543	1.27481	2.92234	0.00347408	0.0565708
ENSG00000264668	RP13-582O9.6	15.8173	-19.194	6.57411	-2.91963	0.0035045	0.0568827
ENSG00000198556	ZNF789	260.505	2.60471	0.892378	2.91884	0.00351334	0.0569576
ENSG00000140525	FANCI	693.564	-1.28068	0.439129	-2.91641	0.00354084	0.0573316
ENSG00000161960	EIF4A1	3810.38	-0.867956	0.297758	-2.91497	0.0035572	0.0573316
ENSG00000162599	NFIA	124.761	3.39247	1.16382	2.91493	0.00355769	0.0573316
ENSG00000177954	RPS27	1596.36	1.42126	0.487551	2.91509	0.00355581	0.0573316
ENSG00000257671	RP3-416H24.1	66.0324	3.58113	1.22817	2.91582	0.0035475	0.0573316
ENSG00000129646	QRICH2	62.1939	3.99111	1.36983	2.91358	0.00357308	0.0574422
ENSG00000278662	GOLGA6L10	32.0477	5.39871	1.85292	2.91362	0.00357262	0.0574422
ENSG00000080603	SRCAP	642.332	-1.71909	0.590649	-2.91052	0.00360834	0.0578708
ENSG00000198753	PLXNB3	150.022	3.48298	1.19655	2.91085	0.00360452	0.0578708
ENSG00000165490	DDIAS	123.297	-2.66534	0.916449	-2.90834	0.00363354	0.0581366
ENSG00000170315	UBB	1695.63	-0.929353	0.319541	-2.9084	0.00363279	0.0581366
ENSG00000150593	PDCD4	628.726	1.41646	0.487386	2.90624	0.00365798	0.0584582
ENSG00000112249	ASCC3	580.121	-1.80979	0.623085	-2.90457	0.00367759	0.0586326
ENSG00000142168	SOD1	974.646	-1.3556	0.466688	-2.90472	0.00367585	0.0586326
ENSG00000135821	GLUL	1522.31	1.072	0.369191	2.90365	0.00368845	0.0586668
ENSG00000173575	CHD2	583.195	1.3552	0.466723	2.90366	0.00368831	0.0586668
ENSG00000100083	GGA1	366.774	1.72498	0.594296	2.90257	0.00370116	0.0587171
ENSG00000148180	GSN	940.092	-2.41698	0.83279	-2.90227	0.00370469	0.0587171
ENSG00000243716	NPIPB5	49.2707	4.23924	1.46033	2.90294	0.00369683	0.0587171
ENSG00000101187	SLCO4A1	81.1477	3.84334	1.32478	2.90111	0.00371841	0.0587963
ENSG00000186638	KIF24	62.1804	-20.6682	7.12358	-2.90137	0.00371532	0.0587963
ENSG00000137274	BPHL	67.2107	3.965	1.36692	2.90068	0.00372359	0.0588092
ENSG00000178988	MRFAP1L1	311.296	-1.80674	0.623216	-2.89906	0.00374283	0.0590438
ENSG00000239665	RP11-295P9.3	72.9741	3.37062	1.16317	2.89778	0.0037581	0.0592153
ENSG00000141504	SAT2	74.2592	3.35053	1.15856	2.89197	0.00382832	0.0601811
ENSG00000258818	RNASE4	71.0854	4.76904	1.64889	2.89227	0.00382474	0.0601811
ENSG00000085733	CTTN	1230	0.975372	0.337334	2.89141	0.00383516	0.0602183
ENSG00000178105	DDX10	200.353	-2.15158	0.744488	-2.89002	0.00385219	0.0604153
ENSG00000170500	LONRF2	535.158	2.13185	0.738363	2.88726	0.00388607	0.0608758
ENSG00000114268	PFKFB4	59.3808	5.50572	1.9091	2.88393	0.00392744	0.0614523
ENSG00000147162	OGT	606.915	1.30464	0.452615	2.88245	0.00394599	0.0615996
ENSG00000261221	ZNF865	84.0619	3.53357	1.22585	2.88255	0.00394475	0.0615996
ENSG00000180447	GAS1	79.9093	-3.79968	1.31861	-2.88157	0.00395696	0.0616992
ENSG00000135124	P2RX4	77.1709	4.05036	1.40632	2.88012	0.00397524	0.0619127
ENSG00000178188	SH2B1	240.324	2.05292	0.712984	2.87934	0.00398512	0.0619949
ENSG00000109182	CWH43	133.982	-4.24553	1.47552	-2.87732	0.00401071	0.0622708
ENSG00000163946	FAM208A	576.119	-1.39949	0.486407	-2.87721	0.0040121	0.0622708
ENSG00000076382	SPAG5	273.224	-1.77031	0.615654	-2.8755	0.00403385	0.0624644
ENSG00000103353	UBFD1	330.272	-1.58639	0.551657	-2.87567	0.00403166	0.0624644
ENSG00000182481	KPNA2	1786.47	-1.17391	0.408364	-2.87468	0.00404443	0.0625563
ENSG00000124831	LRRFIP1	590.029	-1.38258	0.481207	-2.87316	0.00406392	0.0626478
ENSG00000132481	TRIM47	466.986	-1.51499	0.527297	-2.87313	0.00406429	0.0626478
ENSG00000167232	ZNF91	221.347	2.13654	0.743574	2.87334	0.00406156	0.0626478
ENSG00000038382	TRIO	260.639	-2.14321	0.746562	-2.87078	0.00409465	0.0630435
ENSG00000164751	PEX2	483.15	1.64951	0.574747	2.86998	0.00410504	0.0631314
ENSG00000174442	ZWILCH	244.486	-2.02294	0.705075	-2.86912	0.00411617	0.0632304
ENSG00000106976	DNM1	53.0331	4.22626	1.47326	2.86865	0.00412234	0.063253
ENSG00000169018	FEM1B	582.814	-1.61082	0.561748	-2.86752	0.00413703	0.0634062
ENSG00000185090	MANEAL	55.4587	-4.2223	1.47393	-2.86466	0.00417455	0.0639086
ENSG00000101464	PIGU	145.695	-2.522	0.880673	-2.86372	0.00418703	0.0640268
ENSG00000135074	ADAM19	32.6195	-5.90008	2.06099	-2.86274	0.00419994	0.0641515
ENSG00000048140	TSPAN17	257.774	1.83171	0.640041	2.86187	0.0042115	0.0642552
ENSG00000188883	KLRG2	67.6384	-3.71521	1.29917	-2.85969	0.00424059	0.0646259
ENSG00000147044	CASK	369.025	-1.54191	0.539372	-2.85872	0.00425358	0.0647506
ENSG00000115548	KDM3A	333.457	1.9501	0.682249	2.85834	0.0042587	0.0647553
ENSG00000108424	KPNB1	1419.67	-0.980301	0.343225	-2.85615	0.00428811	0.0651291
ENSG00000011275	RNF216	312.867	1.8638	0.652869	2.85478	0.00430665	0.0652801
ENSG00000109099	PMP22	382.467	-2.05697	0.720554	-2.8547	0.00430775	0.0652801
ENSG00000166348	USP54	481.107	1.69477	0.593947	2.8534	0.00432541	0.0654741
ENSG00000142534	RPS11	1495.77	1.2342	0.432665	2.85257	0.00433679	0.0655727
ENSG00000152952	PLOD2	706.002	2.26361	0.793746	2.85181	0.00434717	0.0656523
ENSG00000171159	C9orf16	147.039	3.07934	1.07991	2.85147	0.00435181	0.0656523
ENSG00000234771	SLC25A25-AS1	56.088	3.59492	1.26129	2.85019	0.00436937	0.0658436
ENSG00000228639	AC005152.3	27.3871	6.69716	2.35116	2.84845	0.00439327	0.0661298
ENSG00000096080	MRPS18A	474.485	-1.49984	0.527125	-2.84532	0.00443673	0.0666932
ENSG00000264112	RP11-159D12.2	16.0056	7.51123	2.64012	2.84504	0.0044406	0.0666932
ENSG00000105339	DENND3	280.84	1.94797	0.684879	2.84425	0.00445165	0.0667256
ENSG00000186567	CEACAM19	15.4178	7.79211	2.73967	2.84417	0.00445267	0.0667256
ENSG00000090372	STRN4	548.879	1.27516	0.448441	2.84355	0.00446143	0.0667826
ENSG00000119392	GLE1	329.13	-1.81803	0.639554	-2.84265	0.004474	0.0668223
ENSG00000149596	JPH2	62.5823	-6.43102	2.26221	-2.84281	0.0044718	0.0668223
ENSG00000130244	FAM98C	60.1132	3.74685	1.31833	2.84213	0.00448136	0.0668581
ENSG00000178163	ZNF518B	239.636	-2.21222	0.778592	-2.84131	0.00449291	0.0669563
ENSG00000158286	RNF207	61.8187	3.77067	1.32826	2.83881	0.00452821	0.0673903
ENSG00000173218	VANGL1	359.831	-1.80192	0.634805	-2.83854	0.00453204	0.0673903
ENSG00000198826	ARHGAP11A	562.462	-1.4377	0.506706	-2.83735	0.00454891	0.0675666
ENSG00000113971	NPHP3	78.2242	3.57613	1.26061	2.83683	0.00455638	0.0676031
ENSG00000125835	SNRPB	522.62	1.39458	0.491793	2.8357	0.00457258	0.0677687
ENSG00000114867	EIF4G1	4338.69	-1.14924	0.405385	-2.83494	0.00458341	0.0677801
ENSG00000185551	NR2F2	630.948	-1.41874	0.500421	-2.83509	0.0045813	0.0677801
ENSG00000136295	TTYH3	661.788	1.61946	0.57202	2.83113	0.00463838	0.0685178
ENSG00000169100	SLC25A6	551.942	1.57501	0.556475	2.83034	0.00464989	0.0685375
ENSG00000186106	ANKRD46	227.043	-3.15639	1.11518	-2.8304	0.00464898	0.0685375
ENSG00000005206	SPPL2B	140.726	2.44776	0.865125	2.82937	0.00466399	0.0686437
ENSG00000188153	COL4A5	47.7542	4.07913	1.44182	2.82914	0.00466728	0.0686437
ENSG00000104299	INTS9	51.5492	-4.01357	1.41906	-2.82832	0.0046793	0.0686705
ENSG00000175216	CKAP5	825.628	-1.60652	0.568008	-2.82833	0.0046791	0.0686705
ENSG00000196177	ACADSB	33.9104	5.34885	1.89183	2.82733	0.00469373	0.0688074
ENSG00000099194	SCD	2717.39	1.21197	0.428758	2.8267	0.00470305	0.0688136
ENSG00000113719	ERGIC1	521.294	1.4375	0.508559	2.82661	0.00470438	0.0688136
ENSG00000128656	CHN1	79.189	-4.15764	1.4732	-2.82218	0.00476977	0.0696945
ENSG00000182796	TMEM198B	43.3178	4.92183	1.74735	2.81674	0.00485145	0.0707654
ENSG00000188157	AGRN	1033.56	1.50769	0.535287	2.8166	0.00485356	0.0707654
ENSG00000101557	USP14	868.066	-1.2904	0.458202	-2.81623	0.00485901	0.0707682
ENSG00000100307	CBX7	19.7217	6.79119	2.41267	2.8148	0.00488076	0.0710081
ENSG00000013503	POLR3B	111.239	-2.88352	1.02476	-2.81384	0.00489538	0.0711441
ENSG00000153914	SREK1	484.879	1.57712	0.560589	2.81332	0.00490321	0.0711811
ENSG00000158710	TAGLN2	5108.71	-0.807571	0.287161	-2.81226	0.00491947	0.0713403
ENSG00000124374	PAIP2B	128.817	2.98897	1.06382	2.80967	0.00495929	0.0715739
ENSG00000134574	DDB2	99.1778	2.98593	1.06279	2.80952	0.0049616	0.0715739
ENSG00000184465	WDR27	43.1359	4.77599	1.69996	2.80948	0.00496214	0.0715739
ENSG00000198668	CALM1	2328.52	-0.812889	0.289325	-2.80961	0.00496023	0.0715739
ENSG00000276710	CSPG4P10	36.8159	5.36127	1.90771	2.81032	0.00494922	0.0715739
ENSG00000100221	JOSD1	676.94	-1.17346	0.417969	-2.80752	0.00499248	0.0719344
ENSG00000107929	LARP4B	1030.43	1.12025	0.399327	2.80536	0.0050261	0.0723301
ENSG00000124177	CHD6	331.081	1.86386	0.664462	2.80506	0.00503068	0.0723301
ENSG00000163040	CCDC74A	39.4098	4.65055	1.6587	2.80373	0.00505158	0.0725532
ENSG00000253301	LINC01606	60.446	3.71562	1.32587	2.80241	0.00507224	0.0727723
ENSG00000132205	EMILIN2	37.6782	-4.43303	1.5824	-2.80146	0.00508714	0.0729085
ENSG00000197747	S100A10	1814.68	-1.37449	0.490708	-2.80104	0.00509385	0.072927
ENSG00000048544	MRPS10	907.347	-1.11246	0.397351	-2.79969	0.0051151	0.0730148
ENSG00000124006	OBSL1	286.543	2.31135	0.825595	2.79962	0.00511624	0.0730148
ENSG00000168924	LETM1	558.62	-1.39479	0.498195	-2.79968	0.00511526	0.0730148
ENSG00000006652	IFRD1	574.472	-1.29351	0.462303	-2.79796	0.00514264	0.073287
ENSG00000100284	TOM1	351.404	1.49958	0.536031	2.79756	0.00514909	0.073287
ENSG00000188039	NWD1	64.9805	4.62625	1.65377	2.7974	0.00515163	0.073287
ENSG00000106397	PLOD3	421.08	-1.7365	0.621023	-2.7962	0.00517074	0.0734813
ENSG00000099251	HSD17B7P2	12.3247	8.45814	3.02688	2.79434	0.00520057	0.0736227
ENSG00000100288	CHKB	136.982	2.98798	1.06934	2.79422	0.00520255	0.0736227
ENSG00000132716	DCAF8	513.435	1.35027	0.483211	2.79437	0.00520014	0.0736227
ENSG00000247077	PGAM5	467.975	-1.37114	0.490571	-2.79499	0.0051902	0.0736227
ENSG00000159388	BTG2	326.564	2.20435	0.789165	2.79327	0.00521784	0.0737615
ENSG00000110888	CAPRIN2	39.689	5.03025	1.80129	2.79259	0.00522882	0.0738392
ENSG00000153046	CDYL	169.74	-2.39077	0.856417	-2.79159	0.00524493	0.0739892
ENSG00000061794	MRPS35	406.789	-1.71255	0.613815	-2.79001	0.00527057	0.0742731
ENSG00000130787	HIP1R	687.466	1.36228	0.488593	2.78818	0.00530056	0.0745399
ENSG00000135045	C9orf40	198.156	-1.97251	0.707388	-2.78845	0.00529613	0.0745399
ENSG00000103742	IGDCC4	81.7195	3.46828	1.24474	2.78635	0.0053305	0.0748827
ENSG00000121716	PILRB	236.202	2.45008	0.880804	2.78164	0.00540856	0.0759001
ENSG00000168374	ARF4	1155.64	-1.13129	0.406931	-2.78005	0.00543503	0.0761922
ENSG00000160193	WDR4	148.261	-2.28296	0.821784	-2.77805	0.0054686	0.0765831
ENSG00000143995	MEIS1	31.4651	-4.94168	1.78027	-2.77581	0.00550649	0.0770239
ENSG00000176485	PLA2G16	28.196	5.42031	1.95291	2.77551	0.00551151	0.0770239
ENSG00000132002	DNAJB1	2116.68	-1.14137	0.411485	-2.77377	0.00554101	0.0772758
ENSG00000177311	ZBTB38	645.785	-1.38291	0.498537	-2.77395	0.0055381	0.0772758
ENSG00000065154	OAT	1037.44	-1.04478	0.376756	-2.7731	0.00555249	0.0772816
ENSG00000164938	TP53INP1	248.492	2.13331	0.769292	2.77308	0.0055529	0.0772816
ENSG00000117335	CD46	1445.46	1.17994	0.425694	2.77179	0.00557491	0.0775079
ENSG00000165996	HACD1	143.422	-2.49162	0.89946	-2.77013	0.00560345	0.0777776
ENSG00000196126	HLA-DRB1	162.82	2.93047	1.05794	2.76999	0.00560585	0.0777776
ENSG00000003402	CFLAR	633.962	1.36771	0.494077	2.76822	0.00563642	0.0779609
ENSG00000148925	BTBD10	180.616	-2.89328	1.04498	-2.76873	0.0056275	0.0779609
ENSG00000160323	ADAMTS13	11.0831	8.63287	3.11852	2.76826	0.00563569	0.0779609
ENSG00000145020	AMT	17.4085	6.95157	2.51158	2.7678	0.00564357	0.0779797
ENSG00000126001	CEP250	395.284	1.87948	0.679146	2.76741	0.00565037	0.0779937
ENSG00000113013	HSPA9	1470.62	-0.889505	0.321484	-2.76687	0.00565965	0.0780418
ENSG00000126217	MCF2L	508.342	1.71872	0.621394	2.7659	0.00567657	0.0781951
ENSG00000145220	LYAR	292.983	-1.5831	0.572627	-2.76462	0.00569888	0.0784222
ENSG00000124571	XPO5	1599.12	-1.46947	0.531883	-2.76277	0.00573132	0.0787881
ENSG00000120438	TCP1	1663.08	-0.984118	0.356353	-2.76164	0.00575124	0.0789813
ENSG00000131844	MCCC2	486.316	-1.38398	0.50142	-2.76011	0.00577816	0.0792702
ENSG00000092929	UNC13D	148.924	-2.24725	0.81455	-2.75888	0.00579992	0.0793487
ENSG00000123545	NDUFAF4	206.405	-1.85361	0.671979	-2.75843	0.00580789	0.0793487
ENSG00000138180	CEP55	374.902	-1.84062	0.667332	-2.75818	0.00581246	0.0793487
ENSG00000197879	MYO1C	1386.73	-1.23408	0.44735	-2.75866	0.00580397	0.0793487
ENSG00000197976	AKAP17A	147.298	2.4225	0.878312	2.75813	0.00581333	0.0793487
ENSG00000165125	TRPV6	127.986	3.15191	1.14303	2.75749	0.00582463	0.0794225
ENSG00000167085	PHB	1377.79	-1.14675	0.415945	-2.75697	0.00583396	0.0794693
ENSG00000105993	DNAJB6	1365.69	-1.19958	0.435471	-2.75468	0.00587488	0.0799459
ENSG00000111640	GAPDH	15458.7	1.07807	0.391434	2.75414	0.00588458	0.079997
ENSG00000202198	7SK	28.3723	5.90963	2.1468	2.75276	0.00590952	0.0802551
ENSG00000114626	ABTB1	42.3679	5.66568	2.05869	2.75208	0.00592172	0.0803398
ENSG00000145425	RPS3A	3756.66	0.810242	0.294637	2.74996	0.00596018	0.0807802
ENSG00000100056	DGCR14	136.415	-2.30456	0.838404	-2.74874	0.00598243	0.0808378
ENSG00000247315	ZCCHC3	149.329	-2.13214	0.775542	-2.74922	0.00597368	0.0808378
ENSG00000262160	RP11-96D1.11	92.6927	2.88194	1.04833	2.74906	0.00597659	0.0808378
ENSG00000089356	FXYD3	317.058	2.33192	0.848467	2.74839	0.00598887	0.0808437
ENSG00000162782	TDRD5	110.09	-2.72946	0.993937	-2.74612	0.00603055	0.0813249
ENSG00000122417	ODF2L	197.973	2.17556	0.792832	2.74404	0.0060688	0.0817589
ENSG00000004777	ARHGAP33	58.3993	3.43694	1.25324	2.74244	0.00609837	0.0819115
ENSG00000107738	C10orf54	8.92543	8.93205	3.25691	2.7425	0.00609739	0.0819115
ENSG00000123416	TUBA1B	4473.66	-1.11123	0.405192	-2.74249	0.0060976	0.0819115
ENSG00000128944	KNSTRN	255.034	-1.79912	0.656574	-2.74016	0.00614101	0.0822382
ENSG00000146670	CDCA5	313.467	-1.58027	0.576614	-2.74061	0.00613258	0.0822382
ENSG00000196922	ZNF252P	794.552	-1.28716	0.469708	-2.74034	0.00613753	0.0822382
ENSG00000273275	RP11-474G23.2	12.6996	-17.4186	6.35768	-2.73977	0.0061482	0.0822528
ENSG00000167173	C15orf39	225.87	-1.93434	0.706662	-2.73729	0.00619484	0.0827945
ENSG00000105559	PLEKHA4	119.632	3.52999	1.28997	2.73648	0.00621009	0.082834
ENSG00000126524	SBDS	607.478	-1.35825	0.49633	-2.73658	0.00620807	0.082834
ENSG00000138678	GPAT3	175.346	-2.5836	0.944357	-2.73583	0.00622232	0.082915
ENSG00000068654	POLR1A	454.892	-1.41418	0.517089	-2.73488	0.00624029	0.0830723
ENSG00000174080	CTSF	43.1467	4.42856	1.61972	2.73415	0.00625406	0.0831735
ENSG00000162636	FAM102B	917.665	-1.30544	0.477789	-2.73225	0.00629029	0.0835728
ENSG00000167964	RAB26	15.2615	7.55227	2.76498	2.7314	0.00630666	0.0837076
ENSG00000090857	PDPR	543.312	1.73798	0.636794	2.72927	0.00634753	0.0837423
ENSG00000101182	PSMA7	1154.29	-1.25057	0.458144	-2.72965	0.0063402	0.0837423
ENSG00000118513	MYB	1071.01	1.33614	0.489592	2.72909	0.0063509	0.0837423
ENSG00000121552	CSTA	11.2352	9.67204	3.54307	2.72985	0.00633634	0.0837423
ENSG00000124767	GLO1	3216.41	-1.10455	0.40468	-2.72944	0.00634413	0.0837423
ENSG00000125375	ATP5S	125.061	2.37704	0.870674	2.73012	0.00633115	0.0837423
ENSG00000163482	STK36	147.258	2.24206	0.82157	2.72899	0.00635278	0.0837423
ENSG00000163251	FZD5	59.5893	-3.42027	1.25386	-2.7278	0.0063759	0.0839649
ENSG00000104131	EIF3J	758.737	-1.12207	0.411502	-2.72676	0.00639597	0.0840737
ENSG00000182240	BACE2	579.858	1.80005	0.66015	2.72672	0.00639664	0.0840737
ENSG00000130589	HELZ2	217.262	-1.93091	0.708389	-2.72578	0.00641493	0.0842319
ENSG00000175197	DDIT3	56.4741	3.86387	1.41787	2.72512	0.00642787	0.0843196
ENSG00000138074	SLC5A6	694.844	-1.39082	0.510792	-2.72287	0.00647171	0.0847298
ENSG00000272645	GTF2IP20	17.49	7.39012	2.71407	2.72289	0.00647127	0.0847298
ENSG00000178538	CA8	240.301	2.80745	1.03275	2.71842	0.00655935	0.0857938
ENSG00000105835	NAMPT	812.464	1.14042	0.419661	2.71749	0.00657784	0.0858688
ENSG00000172243	CLEC7A	57.6164	5.52689	2.03381	2.71751	0.00657761	0.0858688
ENSG00000164924	YWHAZ	14632.5	-1.1136	0.410019	-2.71597	0.0066081	0.0861804
ENSG00000076770	MBNL3	92.1825	-2.79734	1.03024	-2.71522	0.00662313	0.0862929
ENSG00000242372	EIF6	592.565	-1.20144	0.442636	-2.71428	0.0066421	0.0864563
ENSG00000148339	SLC25A25	243.508	-2.09784	0.773134	-2.71342	0.00665922	0.0865956
ENSG00000010292	NCAPD2	968.919	-1.44338	0.532659	-2.70976	0.00673329	0.08739
ENSG00000154642	C21orf91	421.053	-1.66	0.612535	-2.71004	0.00672748	0.08739
ENSG00000184009	ACTG1	15148.7	-0.955006	0.352495	-2.70928	0.00674296	0.0874314
ENSG00000137161	CNPY3	654.252	-1.46946	0.5425	-2.70868	0.00675521	0.087506
ENSG00000112238	PRDM13	58.8931	-3.38969	1.25195	-2.70752	0.00677879	0.0875588
ENSG00000130935	NOL11	440.862	-1.71834	0.634605	-2.70774	0.00677441	0.0875588
ENSG00000198643	FAM3D	23.858	5.51007	2.03488	2.70781	0.0067729	0.0875588
ENSG00000074181	NOTCH3	1276.99	-1.20812	0.446479	-2.70588	0.00681239	0.0878244
ENSG00000197530	MIB2	116.719	2.9086	1.07486	2.70603	0.00680931	0.0878244
ENSG00000116675	DNAJC6	16.7558	-7.79862	2.88497	-2.70319	0.00686768	0.0884526
ENSG00000141252	VPS53	299.401	1.65472	0.612408	2.70199	0.00689263	0.0886891
ENSG00000101004	NINL	75.6923	3.77737	1.3992	2.69965	0.0069412	0.0891324
ENSG00000106524	ANKMY2	100.358	3.00144	1.1121	2.69888	0.00695726	0.0891324
ENSG00000110628	SLC22A18	28.4957	5.59222	2.07164	2.69941	0.00694615	0.0891324
ENSG00000180914	OXTR	23.9756	-6.16711	2.28518	-2.69874	0.00696016	0.0891324
ENSG00000198585	NUDT16	185.577	2.27336	0.842269	2.69909	0.00695286	0.0891324
ENSG00000243955	GSTA1	38.5272	-6.59282	2.44322	-2.69842	0.00696699	0.0891351
ENSG00000138035	PNPT1	262.708	-1.81945	0.674562	-2.69724	0.00699179	0.0893675
ENSG00000085224	ATRX	594.736	1.28706	0.477267	2.69673	0.00700234	0.0894175
ENSG00000085117	CD82	435.803	1.6661	0.617993	2.69598	0.00701814	0.0895344
ENSG00000159399	HK2	709.21	1.47457	0.547017	2.69566	0.00702496	0.0895367
ENSG00000103249	CLCN7	305.133	1.70382	0.632291	2.69468	0.00704553	0.0897139
ENSG00000132405	TBC1D14	386.155	-1.45839	0.541295	-2.69427	0.00705439	0.0897419
ENSG00000125885	MCM8	173.23	-2.03159	0.755034	-2.69073	0.00712962	0.0906134
ENSG00000091436	AC013461.1	479.58	-1.37456	0.510995	-2.68997	0.00714574	0.0907327
ENSG00000006740	ARHGAP44	26.1687	-5.77687	2.14947	-2.68758	0.00719709	0.0910556
ENSG00000081277	PKP1	3540.98	-1.63597	0.608727	-2.68753	0.0071982	0.0910556
ENSG00000108669	CYTH1	229.509	1.87733	0.698507	2.68763	0.0071962	0.0910556
ENSG00000162066	AMDHD2	79.3836	3.07487	1.14407	2.68765	0.00719574	0.0910556
ENSG00000182472	CAPN12	15.7776	7.4112	2.75832	2.68685	0.00721283	0.0910959
ENSG00000204219	TCEA3	220.768	2.03185	0.756246	2.68676	0.00721492	0.0910959
ENSG00000182287	AP1S2	88.5722	-2.93558	1.09297	-2.68588	0.00723392	0.0911666
ENSG00000185651	UBE2L3	666.262	-1.25745	0.46817	-2.68587	0.00723405	0.0911666
ENSG00000175309	PHYKPL	58.0336	4.24102	1.57956	2.68494	0.00725423	0.0913355
ENSG00000005187	ACSM3	63.6438	3.87848	1.44525	2.68361	0.00728319	0.0916144
ENSG00000109321	AREG	158.403	2.18227	0.813577	2.68231	0.00731152	0.0917139
ENSG00000154719	MRPL39	181.952	-1.98133	0.738523	-2.68283	0.00730027	0.0917139
ENSG00000173992	CCS	92.2198	3.11115	1.15987	2.68232	0.00731128	0.0917139
ENSG00000165417	GTF2A1	493.552	-1.5068	0.562506	-2.67873	0.0073903	0.092616
ENSG00000132485	ZRANB2	424.354	1.7255	0.644334	2.67796	0.0074072	0.0927414
ENSG00000062038	CDH3	1205.51	-2.08411	0.778887	-2.67576	0.00745609	0.0931333
ENSG00000101745	ANKRD12	662.045	1.27833	0.477818	2.67534	0.00746529	0.0931333
ENSG00000134899	ERCC5	112.05	4.91566	1.83742	2.6753	0.00746615	0.0931333
ENSG00000225855	RUSC1-AS1	47.412	3.63669	1.35915	2.67571	0.00745704	0.0931333
ENSG00000079102	RUNX1T1	8.84439	-17.4687	6.53323	-2.67382	0.00749932	0.0934606
ENSG00000167508	MVD	256.491	2.03863	0.762551	2.67344	0.00750776	0.0934792
ENSG00000176641	RNF152	174.727	2.49142	0.932422	2.67198	0.00754049	0.0937135
ENSG00000257084	U47924.27	9.10368	9.01556	3.3738	2.67223	0.00753499	0.0937135
ENSG00000168071	CCDC88B	24.4123	6.20051	2.3213	2.67113	0.00755955	0.0938638
ENSG00000109475	RPL34	913.341	0.964815	0.361301	2.6704	0.0075762	0.0938974
ENSG00000117266	CDK18	156.069	2.52888	0.946898	2.6707	0.00756932	0.0938974
ENSG00000197261	C6orf141	144.822	-2.4275	0.909261	-2.66975	0.0075907	0.0939907
ENSG00000140254	DUOXA1	23.9554	7.91074	2.96567	2.66744	0.00764315	0.0945533
ENSG00000087086	FTL	1272.88	1.28194	0.480753	2.66653	0.00766387	0.0946358
ENSG00000214736	TOMM6	1397.65	-0.973235	0.364947	-2.66679	0.00765801	0.0946358
ENSG00000185946	RNPC3	102.577	2.70959	1.01636	2.66597	0.00767654	0.0947055
ENSG00000115762	PLEKHB2	1200.42	-0.94339	0.353991	-2.66502	0.00769846	0.0948746
ENSG00000181649	PHLDA2	135.545	-2.0966	0.786788	-2.66476	0.00770433	0.0948746
ENSG00000015475	BID	470.72	-1.28501	0.482331	-2.66416	0.00771812	0.0948752
ENSG00000111670	GNPTAB	341.509	1.54366	0.579552	2.66353	0.00773244	0.0948752
ENSG00000115594	IL1R1	60.7061	3.73537	1.40255	2.66327	0.00773848	0.0948752
ENSG00000142541	RPL13A	2595.79	1.27885	0.480216	2.66308	0.00774285	0.0948752
ENSG00000163050	COQ8A	391.033	1.68929	0.634375	2.66292	0.00774664	0.0948752
ENSG00000237523	LINC00857	51.7329	-3.61969	1.35895	-2.66359	0.0077311	0.0948752
ENSG00000116857	TMEM9	472.212	1.57912	0.593176	2.66215	0.00776431	0.0950052
ENSG00000124789	NUP153	956.936	-1.39777	0.52513	-2.66177	0.0077732	0.0950277
ENSG00000196781	TLE1	440.063	-1.39572	0.524487	-2.66112	0.00778804	0.0951229
ENSG00000176749	CDK5R1	49.3964	-3.77456	1.41899	-2.66003	0.00781346	0.0953469
ENSG00000106278	PTPRZ1	107.061	-3.05421	1.14917	-2.65777	0.00786602	0.0958147
ENSG00000152672	CLEC4F	62.5814	3.59496	1.35253	2.65795	0.00786168	0.0958147
ENSG00000251474	RPL32P3	66.2871	3.34924	1.26064	2.65678	0.00788906	0.0960085
ENSG00000138764	CCNG2	260.882	1.82875	0.68865	2.65556	0.00791769	0.0962175
ENSG00000141424	SLC39A6	673.241	-1.1877	0.447269	-2.65544	0.00792052	0.0962175
ENSG00000171843	MLLT3	183.022	3.05074	1.14952	2.65391	0.00795642	0.0964796
ENSG00000183111	ARHGEF37	425.315	1.72086	0.648357	2.65418	0.00795006	0.0964796
ENSG00000120539	MASTL	484.087	-1.54725	0.5832	-2.65304	0.00797705	0.0966428
ENSG00000136758	YME1L1	3766.01	-1.29872	0.489591	-2.65267	0.00798582	0.0966621
ENSG00000103489	XYLT1	170.506	-2.18506	0.824293	-2.65083	0.00802951	0.0967831
ENSG00000108592	FTSJ3	403.653	-1.38861	0.523977	-2.65013	0.0080461	0.0967831
ENSG00000120800	UTP20	244.455	-2.46626	0.930481	-2.65052	0.00803672	0.0967831
ENSG00000151006	PRSS53	43.195	3.88463	1.46566	2.65043	0.00803895	0.0967831
ENSG00000178927	C17orf62	216.614	1.96107	0.739776	2.65089	0.008028	0.0967831
ENSG00000186919	ZACN	37.2211	5.33292	2.01111	2.65173	0.00800797	0.0967831
ENSG00000254635	WAC-AS1	550.692	1.55403	0.586364	2.65029	0.00804226	0.0967831
ENSG00000080986	NDC80	260.719	-1.94491	0.734156	-2.64918	0.00806868	0.0968816
ENSG00000165525	NEMF	340.038	1.63648	0.617677	2.64941	0.00806318	0.0968816
ENSG00000158604	TMED4	1288.84	0.905749	0.342015	2.64827	0.00809044	0.0970564
ENSG00000106571	GLI3	102.091	-3.1047	1.17258	-2.64775	0.00810304	0.0971212
ENSG00000090316	MAEA	398.726	-1.33131	0.503012	-2.64669	0.0081285	0.0971821
ENSG00000163788	SNRK	153.895	-2.28745	0.864288	-2.64663	0.00812976	0.0971821
ENSG00000255439	RP11-196G11.1	12.844	-9.33094	3.52542	-2.64676	0.00812676	0.0971821
ENSG00000140750	ARHGAP17	289.177	-1.62453	0.614722	-2.64271	0.00822455	0.0982112
ENSG00000152795	HNRNPDL	1841.35	1.36656	0.517154	2.64247	0.00823044	0.0982112
ENSG00000088836	SLC4A11	110.795	2.4862	0.941184	2.64156	0.00825244	0.0982997
ENSG00000136710	CCDC115	265.774	1.60303	0.606807	2.64174	0.00824819	0.0982997
ENSG00000196189	SEMA4A	53.4877	4.19903	1.59057	2.63996	0.0082916	0.0986789
ENSG00000167468	GPX4	491.15	1.28431	0.486772	2.63842	0.00832924	0.0990393
ENSG00000140350	ANP32A	1233.72	-1.0319	0.391266	-2.63734	0.00835586	0.0992682
ENSG00000102547	CAB39L	91.328	2.59677	0.984737	2.63702	0.00836388	0.099276
ENSG00000103342	GSPT1	1595.71	-1.0184	0.386335	-2.63606	0.00838757	0.099382
ENSG00000105429	MEGF8	186.709	2.22467	0.843913	2.63614	0.00838556	0.099382
ENSG00000008283	CYB561	469.843	-1.36977	0.519727	-2.63556	0.00839977	0.0994391
ENSG00000090013	BLVRB	101.43	2.75971	1.04724	2.63522	0.00840817	0.0994512
ENSG00000152082	MZT2B	459.169	1.55693	0.590968	2.63454	0.0084251	0.0994768
ENSG00000213903	LTB4R	97.3223	2.93898	1.11555	2.63455	0.00842482	0.0994768
ENSG00000135365	PHF21A	108.416	2.78489	1.0579	2.63246	0.00847683	0.0999999
ENSG00000071575	TRIB2	82.1317	-3.78681	1.439	-2.63157	0.00849924	0.100089
ENSG00000196167	COLCA1	16.7307	9.35588	3.55521	2.6316	0.0084985	0.100089
ENSG00000055732	MCOLN3	66.5185	3.26149	1.23995	2.63033	0.00853016	0.100103
ENSG00000163479	SSR2	1223.58	0.951974	0.361882	2.63062	0.00852293	0.100103
ENSG00000179151	EDC3	265.885	-1.64531	0.625452	-2.63059	0.00852363	0.100103
ENSG00000272410	RP11-438J1.1	28.4327	-11.3932	4.33141	-2.63037	0.00852916	0.100103
ENSG00000064115	TM7SF3	253.21	-1.79761	0.684179	-2.6274	0.00860407	0.100743
ENSG00000151503	NCAPD3	368.727	-1.85995	0.707937	-2.62728	0.00860715	0.100743
ENSG00000196449	YRDC	137.594	-2.18316	0.830907	-2.62745	0.00860282	0.100743
ENSG00000134202	GSTM3	109.844	2.62013	0.997446	2.62684	0.00861808	0.100784
ENSG00000141580	WDR45B	1001.58	1.13274	0.43168	2.62403	0.00868972	0.101383
ENSG00000169504	CLIC4	3342.54	-0.904668	0.344705	-2.62447	0.00867838	0.101383
ENSG00000248672	LY75-CD302	11.5999	-16.7067	6.36703	-2.62394	0.00869194	0.101383
ENSG00000070778	PTPN21	248.191	-1.62127	0.618291	-2.62219	0.00873676	0.101642
ENSG00000108852	MPP2	46.8618	3.88733	1.48224	2.62261	0.00872591	0.101642
ENSG00000114841	DNAH1	12.7375	7.80747	2.97738	2.62227	0.00873475	0.101642
ENSG00000257379	RP11-793H13.8	8.38898	10.1204	3.86116	2.62108	0.00876519	0.101885
ENSG00000073803	MAP3K13	488.638	1.31717	0.502728	2.62004	0.00879186	0.102107
ENSG00000163728	TTC14	263.858	1.78326	0.681194	2.61784	0.00884876	0.102591
ENSG00000178445	GLDC	30.3642	-6.05548	2.31312	-2.61788	0.00884774	0.102591
ENSG00000130766	SESN2	56.5475	3.85929	1.47539	2.61577	0.00890269	0.103039
ENSG00000174840	PDE12	372.098	-1.46965	0.561827	-2.61584	0.00890083	0.103039
ENSG00000139289	PHLDA1	835.961	1.45602	0.557183	2.61317	0.00897054	0.103718
ENSG00000146072	TNFRSF21	158.108	-3.80268	1.45533	-2.61294	0.00897674	0.103718
ENSG00000116906	GNPAT	519.928	-1.31816	0.505015	-2.61015	0.00905035	0.104389
ENSG00000255154	RP11-80H18.3	37.3009	-4.8342	1.85192	-2.61037	0.00904451	0.104389
ENSG00000160991	ORAI2	152.382	2.42244	0.92869	2.60845	0.00909529	0.104663
ENSG00000168615	ADAM9	973.036	-1.35881	0.521	-2.60808	0.00910516	0.104663
ENSG00000168939	SPRY3	44.9027	3.65101	1.3995	2.6088	0.00908614	0.104663
ENSG00000184675	AMER1	144.141	-2.19766	0.842588	-2.60823	0.00910112	0.104663
ENSG00000151150	ANK3	768.767	-1.22585	0.47026	-2.60675	0.00914048	0.104979
ENSG00000259891	CTA-204B4.2	58.881	3.26489	1.25299	2.60567	0.00916945	0.105222
ENSG00000155380	SLC16A1	318.825	-1.84921	0.709884	-2.60495	0.00918875	0.105354
ENSG00000102901	CENPT	184.75	1.92333	0.73859	2.60406	0.00921262	0.105448
ENSG00000178234	GALNT11	296.151	1.72946	0.664118	2.60414	0.00921052	0.105448
ENSG00000086570	FAT2	86.2561	2.81184	1.0806	2.6021	0.00926545	0.105963
ENSG00000165716	FAM69B	31.2715	5.00407	1.9235	2.60154	0.00928049	0.106045
ENSG00000143878	RHOB	545.402	-1.98596	0.763786	-2.60015	0.0093183	0.106242
ENSG00000182158	CREB3L2	1119.23	-1.30122	0.500379	-2.60046	0.0093099	0.106242
ENSG00000225663	MCRIP1	251.505	2.1053	0.809719	2.60004	0.00932137	0.106242
ENSG00000111581	NUP107	269.19	-1.67997	0.646706	-2.59773	0.00938416	0.106507
ENSG00000125434	SLC25A35	118.461	2.52961	0.97365	2.59807	0.00937506	0.106507
ENSG00000148468	FAM171A1	545.438	1.55042	0.596804	2.59788	0.00938026	0.106507
ENSG00000164877	MICALL2	159.388	2.17609	0.837527	2.59824	0.00937043	0.106507
ENSG00000188747	NOXA1	61.4978	3.70846	1.42725	2.59833	0.00936795	0.106507
ENSG00000116191	RALGPS2	60.6803	-3.84961	1.4825	-2.59669	0.00941265	0.106618
ENSG00000175265	GOLGA8A	76.4583	3.71232	1.42974	2.59651	0.00941773	0.106618
ENSG00000223573	TINCR	383.986	-1.75781	0.676871	-2.59696	0.00940519	0.106618
ENSG00000151923	TIAL1	438.844	1.34493	0.518041	2.59619	0.00942641	0.106627
ENSG00000234899	SOX9-AS1	83.9782	2.82059	1.08752	2.59361	0.00949748	0.107341
ENSG00000134690	CDCA8	379.506	-1.66271	0.641272	-2.59284	0.0095188	0.107414
ENSG00000205885	C1RL-AS1	67.5889	3.66151	1.41218	2.5928	0.00951988	0.107414
ENSG00000074211	PPP2R2C	126.912	-2.32883	0.898493	-2.59193	0.0095439	0.107518
ENSG00000122482	ZNF644	602.76	-1.36589	0.526985	-2.59189	0.00954506	0.107518
ENSG00000135387	CAPRIN1	1850.57	-0.91075	0.351528	-2.59083	0.00957444	0.107758
ENSG00000205560	CPT1B	139.419	2.82989	1.0924	2.59052	0.00958307	0.107766
ENSG00000124766	SOX4	2774.15	0.895507	0.345784	2.58979	0.00960356	0.107882
ENSG00000178773	CPNE7	41.7832	3.92182	1.51446	2.58958	0.00960943	0.107882
ENSG00000074582	BCS1L	122.361	-2.23299	0.862672	-2.58845	0.00964078	0.107958
ENSG00000101346	POFUT1	456.025	-1.41154	0.545439	-2.5879	0.0096563	0.107958
ENSG00000137504	CREBZF	639.838	1.1052	0.427054	2.58796	0.00965473	0.107958
ENSG00000171793	CTPS1	763.741	-1.12187	0.433315	-2.58904	0.00962448	0.107958
ENSG00000254445	HSPB2-C11orf52	22.6835	-7.53411	2.91128	-2.5879	0.00965626	0.107958
ENSG00000010803	SCMH1	278.571	1.66118	0.642147	2.58691	0.00968399	0.108178
ENSG00000137642	SORL1	436.347	2.28872	0.885034	2.58602	0.00970904	0.108196
ENSG00000143624	INTS3	533.879	1.5396	0.595358	2.586	0.00970968	0.108196
ENSG00000171124	FUT3	28.0046	5.59068	2.16167	2.58627	0.00970204	0.108196
ENSG00000133019	CHRM3	40.2918	3.90438	1.51023	2.58528	0.00972987	0.108331
ENSG00000169255	B3GALNT1	187.402	-2.31713	0.896509	-2.58461	0.0097488	0.108363
ENSG00000185085	INTS5	152.38	-2.20389	0.852694	-2.58462	0.00974856	0.108363
ENSG00000111907	TPD52L1	1472.24	1.1287	0.436797	2.58405	0.00976477	0.108423
ENSG00000132698	RAB25	981.255	1.07744	0.416991	2.58386	0.00977026	0.108423
ENSG00000229124	VIM-AS1	116.194	2.43205	0.941377	2.5835	0.0097804	0.108446
ENSG00000116698	SMG7	882.096	-1.14689	0.444122	-2.58238	0.00981202	0.108694
ENSG00000149485	FADS1	179.95	2.29113	0.887298	2.58214	0.00981896	0.108694
ENSG00000173852	DPY19L1	217.175	-2.25159	0.872239	-2.58139	0.0098403	0.108752
ENSG00000225489	RP11-390F4.3	35.8253	4.50834	1.74647	2.5814	0.00983991	0.108752
ENSG00000247626	MARS2	97.8842	-2.60907	1.011	-2.58067	0.00986097	0.108891
ENSG00000162433	AK4	123.352	5.0603	1.96139	2.57995	0.00988139	0.108938
ENSG00000197283	SYNGAP1	161.971	1.97987	0.767336	2.58019	0.00987463	0.108938
ENSG00000105676	ARMC6	329.696	-1.62597	0.630548	-2.57866	0.00991857	0.109041
ENSG00000116001	TIA1	754.023	1.18813	0.460785	2.5785	0.00992309	0.109041
ENSG00000143590	EFNA3	233.264	1.84235	0.714345	2.57908	0.00990645	0.109041
ENSG00000160783	PMF1	365.83	1.68259	0.652465	2.57882	0.0099139	0.109041
ENSG00000132153	DHX30	330.148	-1.51452	0.587547	-2.57771	0.00994581	0.109112
ENSG00000237172	B3GNT9	90.2362	3.09153	1.19921	2.57798	0.00993787	0.109112
ENSG00000074356	NCBP3	313.678	1.47836	0.573752	2.57665	0.0099763	0.109358
ENSG00000071553	ATP6AP1	416.378	1.67827	0.651469	2.57613	0.00999141	0.109372
ENSG00000102172	SMS	1219.01	-0.92464	0.358938	-2.57604	0.00999386	0.109372
ENSG00000085831	TTC39A	106.465	3.03989	1.18061	2.57485	0.0100283	0.10966
ENSG00000105372	RPS19	1356.23	1.03244	0.401396	2.57213	0.0101076	0.110348
ENSG00000232677	LINC00665	362.166	-1.43437	0.557627	-2.57228	0.0101031	0.110348
ENSG00000111906	HDDC2	399.234	1.64819	0.641183	2.57054	0.0101541	0.110692
ENSG00000149547	EI24	557.149	-1.27081	0.494386	-2.57049	0.0101555	0.110692
ENSG00000267469	AC005944.2	39.8823	4.78479	1.86242	2.56913	0.0101956	0.111038
ENSG00000135720	DYNC1LI2	1568.28	1.08369	0.421924	2.56845	0.0102153	0.111074
ENSG00000238105	GOLGA2P5	56.6762	3.30226	1.28566	2.56853	0.0102132	0.111074
ENSG00000128595	CALU	1953.98	-1.119	0.436051	-2.56622	0.0102812	0.111701
ENSG00000168724	DNAJC21	1205.18	-1.32868	0.517934	-2.56536	0.010307	0.1118
ENSG00000179271	GADD45GIP1	372.384	-1.56062	0.60828	-2.56563	0.010299	0.1118
ENSG00000114520	SNX4	410.393	1.52365	0.594654	2.56224	0.0103998	0.112716
ENSG00000144747	TMF1	616.119	1.587	0.619829	2.56039	0.0104556	0.11323
ENSG00000029993	HMGB3	623.262	-1.17077	0.457472	-2.55923	0.0104906	0.113244
ENSG00000111215	PRR4	11.6453	8.20289	3.20461	2.55971	0.0104758	0.113244
ENSG00000134780	DAGLA	15.4816	-7.09266	2.77084	-2.55975	0.0104747	0.113244
ENSG00000255690	TRIL	59.5987	3.41857	1.33567	2.55944	0.0104841	0.113244
ENSG00000166710	B2M	1311.87	1.20942	0.472732	2.55837	0.0105164	0.113341
ENSG00000240429	LRRFIP1P1	28.4351	6.20527	2.4254	2.55845	0.010514	0.113341
ENSG00000084073	ZMPSTE24	919.876	-1.16487	0.455519	-2.55725	0.0105505	0.113376
ENSG00000143537	ADAM15	1182.06	0.93433	0.365379	2.55715	0.0105533	0.113376
ENSG00000183258	DDX41	390.362	1.44481	0.564921	2.55755	0.0105413	0.113376
ENSG00000185000	DGAT1	371.431	1.52482	0.596135	2.55784	0.0105325	0.113376
ENSG00000196531	NACA	1656.84	0.817126	0.319592	2.55678	0.0105647	0.113408
ENSG00000115419	GLS	2154.56	-1.59699	0.624783	-2.55607	0.0105861	0.113508
ENSG00000196220	SRGAP3	40.7848	4.63244	1.81244	2.55592	0.0105908	0.113508
ENSG00000129757	CDKN1C	18.782	6.71829	2.62956	2.55491	0.0106214	0.113746
ENSG00000076706	MCAM	485.802	-1.43105	0.560695	-2.55228	0.010702	0.114427
ENSG00000166681	BEX3	363.658	1.89461	0.74226	2.55248	0.0106958	0.114427
ENSG00000253250	C8orf88	13.1084	-7.45863	2.92335	-2.55139	0.0107293	0.114627
ENSG00000104731	KLHDC4	145.282	2.24771	0.88131	2.55043	0.0107591	0.114764
ENSG00000137154	RPS6	9606.06	0.93101	0.365026	2.55053	0.0107558	0.114764
ENSG00000164430	MB21D1	352.369	-1.52182	0.596863	-2.54969	0.0107818	0.114915
ENSG00000274012	RN7SL2	293.305	-2.61052	1.02399	-2.54938	0.0107916	0.114928
ENSG00000064961	HMG20B	649.63	1.09142	0.428403	2.54764	0.0108455	0.115274
ENSG00000103034	NDRG4	136.223	2.82269	1.10796	2.54765	0.0108451	0.115274
ENSG00000107331	ABCA2	177.488	2.55421	1.00263	2.5475	0.0108497	0.115274
ENSG00000170296	GABARAP	1070.31	1.08022	0.42423	2.5463	0.010887	0.115488
ENSG00000186007	LEMD1	25.6209	5.48165	2.15264	2.54648	0.0108815	0.115488
ENSG00000100380	ST13	1265.93	-1.79851	0.706623	-2.54522	0.0109208	0.115648
ENSG00000161203	AP2M1	1866.76	0.83433	0.327831	2.545	0.0109278	0.115648
ENSG00000178498	DTX3	34.7455	4.71188	1.85119	2.54533	0.0109176	0.115648
ENSG00000204592	HLA-E	303.764	1.57568	0.619344	2.54412	0.0109554	0.115849
ENSG00000213719	CLIC1	1918.49	-0.902769	0.354904	-2.5437	0.0109685	0.115896
ENSG00000175868	CALCB	80.4496	-3.58492	1.41024	-2.54206	0.0110201	0.116351
ENSG00000204406	MBD5	125.41	2.46741	0.970815	2.54158	0.0110351	0.116418
ENSG00000152332	UHMK1	1010.61	-1.33407	0.525339	-2.53944	0.0111031	0.117043
ENSG00000140264	SERF2	1331.02	1.17712	0.464048	2.53664	0.0111922	0.117798
ENSG00000155368	DBI	1310.37	1.18486	0.467088	2.5367	0.0111904	0.117798
ENSG00000204186	ZDBF2	59.0817	3.66442	1.44486	2.53617	0.0112074	0.117865
ENSG00000124659	TBCC	312.632	-1.56679	0.618351	-2.53382	0.0112827	0.118565
ENSG00000105443	CYTH2	524.47	1.17959	0.465685	2.53302	0.0113085	0.118743
ENSG00000112186	CAP2	178.151	-1.91578	0.756682	-2.53181	0.0113475	0.118993
ENSG00000137449	CPEB2	111.01	-2.68016	1.05865	-2.53168	0.0113518	0.118993
ENSG00000280719	PCAT5	9.49804	8.48489	3.35177	2.53147	0.0113587	0.118993
ENSG00000010318	PHF7	14.4173	7.80888	3.08595	2.53046	0.0113912	0.119055
ENSG00000196419	XRCC6	2400.12	-1.03327	0.408305	-2.53063	0.0113856	0.119055
ENSG00000198198	SZT2	198.1	2.03737	0.8051	2.53058	0.0113874	0.119055
ENSG00000166689	PLEKHA7	203.018	2.16772	0.857315	2.5285	0.0114552	0.119631
ENSG00000162614	NEXN	14.7924	-6.99421	2.76678	-2.52792	0.011474	0.119735
ENSG00000156802	ATAD2	2890.48	-1.20184	0.475758	-2.52616	0.0115318	0.120245
ENSG00000112218	GPR63	69.8577	-3.47364	1.37534	-2.52565	0.0115483	0.120299
ENSG00000258644	SYNJ2BP-COX16	18.2065	-6.73299	2.66605	-2.52546	0.0115548	0.120299
ENSG00000112576	CCND3	766.07	-1.29388	0.513172	-2.52133	0.0116911	0.121623
ENSG00000160214	RRP1	574.453	1.18135	0.468693	2.52052	0.0117181	0.121811
ENSG00000086232	EIF2AK1	1666	1.0313	0.409214	2.5202	0.0117287	0.121827
ENSG00000069956	MAPK6	846.854	-1.14306	0.453714	-2.51935	0.0117573	0.122029
ENSG00000101003	GINS1	263.004	-1.65397	0.656989	-2.5175	0.0118189	0.122575
ENSG00000156482	RPL30	3010.24	0.852905	0.338944	2.51636	0.0118574	0.122879
ENSG00000163159	VPS72	373.339	-1.44745	0.575409	-2.51552	0.0118858	0.123078
ENSG00000231584	FAHD2CP	39.8988	3.93998	1.56659	2.51501	0.011903	0.12313
ENSG00000245532	NEAT1	1063.16	4.62768	1.84016	2.51483	0.0119091	0.12313
ENSG00000152527	PLEKHH2	105.076	3.38175	1.34588	2.51267	0.0119821	0.12379
ENSG00000100462	PRMT5	443.395	-1.30921	0.521266	-2.5116	0.0120186	0.124072
ENSG00000117407	ARTN	79.1007	-2.9035	1.15634	-2.51094	0.0120411	0.1241
ENSG00000136689	IL1RN	58.8213	3.25221	1.29531	2.51076	0.0120473	0.1241
ENSG00000143248	RGS5	20.5676	-7.58582	3.02139	-2.51071	0.0120489	0.1241
ENSG00000143632	ACTA1	20.6772	-9.00219	3.58666	-2.50991	0.0120763	0.124266
ENSG00000154380	ENAH	3061.94	-0.859177	0.342343	-2.5097	0.0120835	0.124266
ENSG00000111331	OAS3	66.1035	-3.85239	1.53571	-2.50854	0.0121233	0.12458
ENSG00000105519	CAPS	970.488	1.10847	0.442117	2.50719	0.0121694	0.124944
ENSG00000129116	PALLD	2225.71	-0.857914	0.342212	-2.50697	0.0121773	0.124944
ENSG00000140993	TIGD7	56.5606	3.44032	1.37308	2.50556	0.0122259	0.125348
ENSG00000101986	ABCD1	127.502	-3.33165	1.32998	-2.50504	0.0122437	0.125435
ENSG00000137509	PRCP	198.553	1.84253	0.735628	2.5047	0.0122555	0.125461
ENSG00000119711	ALDH6A1	108.219	2.4348	0.972198	2.50443	0.0122649	0.125461
ENSG00000220205	VAMP2	234.77	1.96322	0.784388	2.50287	0.0123191	0.12592
ENSG00000185495	RP11-504P24.3	23.4781	5.80559	2.31995	2.50246	0.0123334	0.125971
ENSG00000133641	C12orf29	135.444	-2.24411	0.897231	-2.50115	0.0123791	0.126282
ENSG00000165934	CPSF2	754.448	-1.19366	0.477265	-2.50105	0.0123826	0.126282
ENSG00000103415	HMOX2	371.59	-1.30079	0.520157	-2.50076	0.0123926	0.126288
ENSG00000100601	ALKBH1	41.686	-3.70237	1.48105	-2.49982	0.0124255	0.126432
ENSG00000152413	HOMER1	185.384	-2.43662	0.974657	-2.49997	0.0124203	0.126432
ENSG00000111653	ING4	167.08	2.00834	0.803726	2.49879	0.0124619	0.126707
ENSG00000108468	CBX1	826.75	-1.00467	0.402317	-2.49721	0.0125173	0.127079
ENSG00000137193	PIM1	552.52	-1.24019	0.496608	-2.49731	0.0125138	0.127079
ENSG00000164764	SBSPON	14.3608	7.04692	2.82275	2.49647	0.0125436	0.12725
ENSG00000164032	H2AFZ	2419.6	-0.759522	0.304271	-2.4962	0.0125531	0.12725
ENSG00000121957	GPSM2	597.225	-1.14862	0.460606	-2.49371	0.0126417	0.128039
ENSG00000123240	OPTN	1182.62	1.08889	0.436741	2.49321	0.0126594	0.128039
ENSG00000169592	INO80E	311.208	1.41522	0.567612	2.49328	0.0126568	0.128039
ENSG00000116062	MSH6	862.964	-1.08215	0.434248	-2.49202	0.0127018	0.128371
ENSG00000106723	SPIN1	1083.09	-1.09538	0.439874	-2.49022	0.0127663	0.128916
ENSG00000156222	SLC28A1	27.5514	5.84819	2.34869	2.48999	0.0127748	0.128916
ENSG00000146281	PM20D2	725.939	-1.22154	0.49071	-2.48933	0.0127983	0.129056
ENSG00000162836	ACP6	89.6503	2.59076	1.04134	2.4879	0.01285	0.129481
ENSG00000143418	CERS2	1145.63	-0.982448	0.394963	-2.48744	0.0128665	0.12955
ENSG00000178814	OPLAH	124.177	2.44618	0.983797	2.48647	0.0129016	0.129807
ENSG00000006282	SPATA20	57.1238	3.46979	1.39573	2.486	0.0129187	0.129865
ENSG00000189077	TMEM120A	87.6411	2.85743	1.14951	2.48578	0.0129267	0.129865
ENSG00000135916	ITM2C	364.721	2.41452	0.971551	2.48522	0.0129472	0.129877
ENSG00000183889	AC138969.4	16.9451	-7.95057	3.19899	-2.48534	0.0129429	0.129877
ENSG00000134001	EIF2S1	1046.01	-1.1356	0.457198	-2.48383	0.0129978	0.130015
ENSG00000142784	WDTC1	301.187	1.681	0.676716	2.48406	0.0129892	0.130015
ENSG00000143228	NUF2	267.336	-1.62873	0.655707	-2.48393	0.0129943	0.130015
ENSG00000157657	ZNF618	295.804	1.71912	0.69214	2.48378	0.0129996	0.130015
ENSG00000165502	RPL36AL	373.033	1.54939	0.624104	2.48258	0.0130435	0.130357
ENSG00000007168	PAFAH1B1	1382.23	-1.04378	0.420553	-2.48192	0.0130678	0.130504
ENSG00000105640	RPL18A	2235.04	1.35638	0.546747	2.48081	0.0131083	0.130715
ENSG00000143365	RORC	210.649	2.09471	0.844366	2.48081	0.0131083	0.130715
ENSG00000172890	NADSYN1	132.109	2.40095	0.968272	2.47963	0.0131521	0.131054
ENSG00000124228	DDX27	472.02	-1.44057	0.581187	-2.47867	0.0131875	0.131116
ENSG00000146530	VWDE	68.4016	3.23207	1.30387	2.47882	0.0131817	0.131116
ENSG00000214456	PLIN5	25.5794	5.1867	2.09225	2.479	0.013175	0.131116
ENSG00000111341	MGP	1599.02	2.20633	0.890821	2.47674	0.013259	0.131729
ENSG00000145362	ANK2	38.1049	3.93894	1.59133	2.47525	0.0133143	0.132182
ENSG00000168159	RNF187	1025.19	1.09017	0.4406	2.47428	0.0133505	0.132444
ENSG00000165124	SVEP1	13.3764	-9.19335	3.71688	-2.4734	0.0133833	0.132671
ENSG00000135829	DHX9	1655.1	-1.27587	0.516218	-2.47157	0.0134521	0.133157
ENSG00000139083	ETV6	1157.17	0.966955	0.391206	2.47173	0.0134461	0.133157
ENSG00000006459	KDM7A	501.241	1.77978	0.720319	2.47082	0.0134805	0.133243
ENSG00000115211	EIF2B4	221.739	-1.9826	0.802358	-2.47097	0.0134746	0.133243
ENSG00000176014	TUBB6	905.194	-0.885404	0.358518	-2.46962	0.0135256	0.13359
ENSG00000142627	EPHA2	227.498	-1.60853	0.651496	-2.46898	0.0135499	0.133732
ENSG00000169228	RAB24	75.1495	3.70967	1.50353	2.4673	0.0136137	0.134263
ENSG00000113456	RAD1	515.769	-1.16955	0.474104	-2.46687	0.0136301	0.134327
ENSG00000149136	SSRP1	1247.54	-0.848888	0.344173	-2.46646	0.0136457	0.134382
ENSG00000175899	A2M	21.6849	8.73697	3.54492	2.46464	0.013715	0.134966
ENSG00000168575	SLC20A2	291.041	-1.64006	0.666019	-2.46248	0.0137981	0.135685
ENSG00000123130	ACOT9	149.128	-2.11747	0.860115	-2.46184	0.0138225	0.135825
ENSG00000196422	PPP1R26	235.113	-1.86877	0.759624	-2.46013	0.0138886	0.136376
ENSG00000163714	U2SURP	1451.91	0.840567	0.341827	2.45904	0.0139309	0.136692
ENSG00000073849	ST6GAL1	124.507	4.76744	1.93922	2.45844	0.0139543	0.136821
ENSG00000164808	SPIDR	388.616	2.05497	0.836332	2.45712	0.0140057	0.137225
ENSG00000267740	AC024592.12	9.32033	-13.8453	5.6391	-2.45523	0.0140796	0.137849
ENSG00000153132	CLGN	9.98305	7.44569	3.03389	2.45417	0.0141211	0.138155
ENSG00000101191	DIDO1	756.673	-1.06926	0.435752	-2.45384	0.0141342	0.138183
ENSG00000149639	SOGA1	598.942	-1.33929	0.545957	-2.45311	0.0141625	0.138315
ENSG00000179094	PER1	41.5076	4.93832	2.0132	2.45297	0.0141683	0.138315
ENSG00000101144	BMP7	24.5129	4.61502	1.88214	2.45201	0.0142061	0.138584
ENSG00000118640	VAMP8	479.371	1.33681	0.545458	2.4508	0.0142541	0.138951
ENSG00000007968	E2F2	288.44	-1.69319	0.691623	-2.44813	0.0143598	0.13975
ENSG00000137807	KIF23	339.463	-1.44765	0.591373	-2.44795	0.0143671	0.13975
ENSG00000236901	MIR600HG	118.045	2.24738	0.918055	2.44798	0.0143658	0.13975
ENSG00000197822	OCLN	257.925	-1.59546	0.652102	-2.44664	0.0144194	0.140158
ENSG00000266642	RP11-20B24.4	27.3914	5.36596	2.19345	2.44636	0.0144307	0.140166
ENSG00000075624	ACTB	32848.8	-0.54406	0.222452	-2.44574	0.0144555	0.140306
ENSG00000170037	CNTROB	225.277	1.72887	0.707425	2.4439	0.0145296	0.140624
ENSG00000172292	CERS6	454.872	-1.6579	0.678347	-2.44402	0.0145245	0.140624
ENSG00000184292	TACSTD2	6762.35	0.835961	0.342099	2.44363	0.0145405	0.140624
ENSG00000214029	ZNF891	205.248	3.02167	1.2362	2.44432	0.0145124	0.140624
ENSG00000226232	NPIPB14P	9.60683	8.49015	3.47419	2.44378	0.0145343	0.140624
ENSG00000005379	TSPOAP1	54.2242	4.27008	1.74901	2.44142	0.0146296	0.141081
ENSG00000047457	CP	79.2551	3.58293	1.46743	2.44163	0.0146209	0.141081
ENSG00000119969	HELLS	272.129	1.58676	0.649805	2.44191	0.0146097	0.141081
ENSG00000137760	ALKBH8	42.9046	-3.73009	1.5277	-2.44165	0.0146204	0.141081
ENSG00000066583	ISOC1	234.659	-1.61769	0.66295	-2.44014	0.0146816	0.141178
ENSG00000149554	CHEK1	354.686	-1.52905	0.626537	-2.44048	0.0146676	0.141178
ENSG00000224652	LINC00885	19.1271	7.13945	2.92565	2.4403	0.0146752	0.141178
ENSG00000239521	GATS	24.4444	5.42848	2.22412	2.44073	0.0146577	0.141178
ENSG00000006047	YBX2	64.4035	3.6793	1.50857	2.43894	0.0147305	0.141509
ENSG00000140396	NCOA2	854.242	1.14139	0.468015	2.43878	0.014737	0.141509
ENSG00000121753	ADGRB2	17.4134	6.88402	2.82492	2.43689	0.0148141	0.142148
ENSG00000250506	CDK3	18.7921	5.81772	2.39044	2.43375	0.0149435	0.143186
ENSG00000263424	CTD-2541J13.2	8.50597	-15.3295	6.29866	-2.43377	0.0149423	0.143186
ENSG00000189171	S100A13	308.548	1.56515	0.643524	2.43215	0.0150097	0.143717
ENSG00000101347	SAMHD1	236.418	-1.64829	0.677808	-2.43179	0.0150243	0.143755
ENSG00000120798	NR2C1	70.7617	3.03399	1.24793	2.43123	0.0150479	0.143804
ENSG00000166900	STX3	273.119	-1.44909	0.596048	-2.43116	0.0150507	0.143804
ENSG00000111696	NT5DC3	285.66	-1.48199	0.609647	-2.43089	0.0150616	0.143806
ENSG00000157259	GATAD1	485.295	1.26224	0.519528	2.42959	0.015116	0.144223
ENSG00000115963	RND3	448.289	-1.21958	0.502024	-2.42933	0.0151269	0.144225
ENSG00000169490	TM2D2	145.663	-2.08451	0.858378	-2.42843	0.0151644	0.144378
ENSG00000182871	COL18A1	110.795	2.88363	1.18737	2.42859	0.0151578	0.144378
ENSG00000197905	TEAD4	129.46	-3.02406	1.24693	-2.42521	0.0152995	0.145561
ENSG00000158941	CCAR2	237.208	-1.61107	0.664585	-2.42417	0.0153435	0.145828
ENSG00000168397	ATG4B	338.46	1.36123	0.561554	2.42403	0.0153492	0.145828
ENSG00000171388	APLN	13.0548	9.22536	3.80646	2.42361	0.0153671	0.145896
ENSG00000135999	EPC2	291.294	-1.58585	0.654753	-2.42206	0.0154326	0.146384
ENSG00000185896	LAMP1	2905.69	0.868782	0.358757	2.42165	0.0154503	0.146384
ENSG00000198729	PPP1R14C	497.587	-1.35982	0.561532	-2.42163	0.0154512	0.146384
ENSG00000102409	BEX4	58.6616	3.21402	1.32788	2.42041	0.0155031	0.146386
ENSG00000110958	PTGES3	2168.23	-0.840291	0.347081	-2.42102	0.0154769	0.146386
ENSG00000114439	BBX	516.487	1.15116	0.475619	2.42035	0.0155057	0.146386
ENSG00000130810	PPAN	338.852	-1.35044	0.557872	-2.4207	0.0154907	0.146386
ENSG00000177192	PUS1	142.448	-1.96896	0.81347	-2.42045	0.0155013	0.146386
ENSG00000185015	CA13	76.405	2.69832	1.11502	2.41997	0.0155217	0.146434
ENSG00000259865	RP11-488L18.10	65.6231	3.09552	1.27934	2.41963	0.0155365	0.146471
ENSG00000107949	BCCIP	303.01	-1.45678	0.602536	-2.41775	0.0156167	0.147022
ENSG00000196872	KIAA1211L	79.2438	2.67234	1.10521	2.41794	0.0156084	0.147022
ENSG00000183161	FANCF	124.884	-2.21375	0.916	-2.41676	0.0156594	0.147116
ENSG00000198715	GLMP	183.528	1.92609	0.79692	2.41692	0.0156525	0.147116
ENSG00000250312	ZNF718	48.9126	-3.44923	1.42708	-2.41699	0.0156496	0.147116
ENSG00000134086	VHL	772.003	1.11103	0.459856	2.41605	0.0156901	0.147138
ENSG00000135476	ESPL1	210.272	-1.9124	0.791657	-2.41569	0.0157055	0.147138
ENSG00000158552	ZFAND2B	166.83	1.91917	0.794426	2.4158	0.0157008	0.147138
ENSG00000161179	YDJC	92.6875	-2.68801	1.1126	-2.41597	0.0156934	0.147138
ENSG00000261121	RP11-496D24.2	38.799	3.97274	1.64494	2.41513	0.0157298	0.147263
ENSG00000056097	ZFR	1250.52	-0.896809	0.371513	-2.41393	0.0157814	0.147643
ENSG00000112335	SNX3	1491.43	-0.852109	0.353216	-2.41243	0.0158467	0.147862
ENSG00000139719	VPS33A	172.221	-1.79406	0.74392	-2.41163	0.0158816	0.147862
ENSG00000164056	SPRY1	72.8713	3.32326	1.37755	2.41245	0.0158456	0.147862
ENSG00000186866	POFUT2	166.591	1.96682	0.815525	2.41172	0.0158773	0.147862
ENSG00000198728	LDB1	225.48	1.79566	0.744569	2.41168	0.0158792	0.147862
ENSG00000215769	RP13-104F24.2	41.2617	4.97366	2.06197	2.41209	0.0158614	0.147862
ENSG00000223799	IL10RB-AS1	41.1185	3.78677	1.5694	2.41287	0.0158275	0.147862
ENSG00000025772	TOMM34	560.787	-1.46794	0.608959	-2.41058	0.0159272	0.14798
ENSG00000088367	EPB41L1	200.978	1.91061	0.792529	2.41077	0.0159188	0.14798
ENSG00000111641	NOP2	391.52	-1.34562	0.558144	-2.41089	0.0159138	0.14798
ENSG00000196141	SPATS2L	508.228	-1.19754	0.496838	-2.41033	0.0159383	0.147981
ENSG00000135722	FBXL8	18.4833	5.6561	2.34721	2.40971	0.0159651	0.148128
ENSG00000084754	HADHA	1179.62	1.03815	0.430891	2.40931	0.0159825	0.148177
ENSG00000137710	RDX	647.756	-1.26131	0.523561	-2.40909	0.0159924	0.148177
ENSG00000127870	RNF6	355.442	-1.3252	0.550334	-2.40799	0.0160404	0.148316
ENSG00000144468	RHBDD1	108.976	-2.3234	0.964752	-2.40829	0.0160276	0.148316
ENSG00000226210	WASH7P	53.0775	3.51124	1.45808	2.40812	0.016035	0.148316
ENSG00000064490	RFXANK	244.897	1.71469	0.712257	2.4074	0.0160666	0.148354
ENSG00000102287	GABRE	77.3884	3.0522	1.26778	2.40751	0.0160617	0.148354
ENSG00000134109	EDEM1	257.51	1.6336	0.678781	2.40667	0.0160988	0.148405
ENSG00000167157	PRRX2	54.7877	3.20201	1.33055	2.40653	0.0161051	0.148405
ENSG00000197558	SSPO	9.24085	7.78025	3.23258	2.40682	0.0160919	0.148405
ENSG00000141258	SGSM2	456.814	1.38733	0.576718	2.40557	0.0161474	0.14849
ENSG00000174483	BBS1	49.6281	3.56826	1.48324	2.40573	0.0161402	0.14849
ENSG00000175193	PARL	209.818	1.77484	0.737766	2.4057	0.0161416	0.14849
ENSG00000179195	ZNF664	2222.2	-1.06966	0.444748	-2.40509	0.0161684	0.148581
ENSG00000105852	PON3	10.5256	7.52724	3.1307	2.40433	0.0162019	0.148788
ENSG00000136156	ITM2B	421.945	1.46708	0.610416	2.40341	0.016243	0.149064
ENSG00000173546	CSPG4	17.0587	-6.77183	2.81829	-2.40282	0.0162694	0.149103
ENSG00000197343	ZNF655	570.9	1.56322	0.650579	2.40282	0.0162693	0.149103
ENSG00000129515	SNX6	273.448	-1.53798	0.640368	-2.40172	0.0163182	0.149449
ENSG00000046604	DSG2	4889.97	-0.993566	0.414086	-2.39942	0.0164212	0.14958
ENSG00000090863	GLG1	852.457	1.27547	0.531284	2.40074	0.0163619	0.14958
ENSG00000100429	HDAC10	76.9963	3.08042	1.28388	2.3993	0.0164265	0.14958
ENSG00000101460	MAP1LC3A	32.5398	4.15431	1.73096	2.40001	0.0163946	0.14958
ENSG00000110721	CHKA	346.645	1.6632	0.693163	2.39944	0.0164201	0.14958
ENSG00000147676	MAL2	6975.07	-1.18682	0.494679	-2.39917	0.0164325	0.14958
ENSG00000160072	ATAD3B	144.748	1.95055	0.812978	2.39927	0.016428	0.14958
ENSG00000160959	LRRC14	387.338	1.42071	0.591846	2.40048	0.0163736	0.14958
ENSG00000214176	PLEKHM1P1	68.6281	3.2165	1.33974	2.40084	0.0163577	0.14958
ENSG00000107104	KANK1	1166.24	0.894719	0.373058	2.39834	0.0164697	0.149717
ENSG00000184785	SMIM10	41.4628	3.54765	1.47918	2.39839	0.0164671	0.149717
ENSG00000095066	HOOK2	283.603	1.54871	0.645919	2.39768	0.0164992	0.149884
ENSG00000110002	VWA5A	11.7015	8.73967	3.6468	2.39653	0.0165511	0.149951
ENSG00000135932	CAB39	679.113	-1.0744	0.448264	-2.3968	0.016539	0.149951
ENSG00000144199	FAHD2B	204.461	1.78583	0.745122	2.39669	0.0165437	0.149951
ENSG00000148303	RPL7A	2957.12	0.913655	0.381139	2.39717	0.0165223	0.149951
ENSG00000104067	TJP1	555.252	-1.25102	0.522392	-2.3948	0.0166296	0.150561
ENSG00000103365	GGA2	733.148	0.983656	0.410906	2.39387	0.0166717	0.150841
ENSG00000104081	BMF	79.5514	3.57818	1.49523	2.39307	0.016708	0.151067
ENSG00000100628	ASB2	8.60503	8.19231	3.42526	2.39174	0.0167689	0.151516
ENSG00000170871	KIAA0232	236.991	-1.9728	0.824928	-2.39148	0.0167804	0.151519
ENSG00000109814	UGDH	179.957	-1.78411	0.746433	-2.39019	0.0168398	0.151953
ENSG00000177873	ZNF619	46.0998	-4.57973	1.91886	-2.38669	0.0170008	0.1532
ENSG00000243646	IL10RB	123.031	2.17	0.909173	2.38678	0.0169967	0.1532
ENSG00000245910	SNHG6	447.439	1.34749	0.564711	2.38616	0.0170255	0.153321
ENSG00000244405	ETV5	76.7316	3.07235	1.28789	2.38557	0.0170529	0.153465
ENSG00000167608	TMC4	161.159	2.41265	1.01181	2.38449	0.0171027	0.15381
ENSG00000134247	PTGFRN	453.065	-1.33342	0.559269	-2.38422	0.0171154	0.153822
ENSG00000033170	FUT8	79.9083	-2.75175	1.15508	-2.3823	0.0172051	0.154329
ENSG00000179364	PACS2	485.837	1.27296	0.534251	2.3827	0.0171863	0.154329
ENSG00000185479	KRT6B	1067.38	-2.13139	0.894687	-2.38227	0.0172062	0.154329
ENSG00000117480	FAAH	67.6564	2.83694	1.19161	2.38076	0.017277	0.154798
ENSG00000118523	CTGF	114.893	-3.92149	1.64723	-2.38065	0.0172821	0.154798
ENSG00000206530	CFAP44	43.6871	5.06711	2.12866	2.38042	0.0172929	0.154798
ENSG00000147649	MTDH	2576.78	-0.68235	0.286781	-2.37934	0.0173437	0.155149
ENSG00000017797	RALBP1	963.995	-0.870339	0.366011	-2.37791	0.0174113	0.155444
ENSG00000083312	TNPO1	657.834	-1.25391	0.52731	-2.37795	0.0174094	0.155444
ENSG00000185875	THNSL1	222.273	-1.55127	0.652352	-2.37797	0.0174081	0.155444
ENSG00000260244	RP11-588K22.2	85.0396	-2.48661	1.04598	-2.37731	0.0174393	0.155591
ENSG00000104388	RAB2A	1998.13	0.689377	0.290015	2.37704	0.0174521	0.155602
ENSG00000169126	ARMC4	27.1949	-8.74585	3.68041	-2.37633	0.017486	0.155801
ENSG00000153246	PLA2R1	28.8523	4.90286	2.06363	2.37584	0.0175092	0.155905
ENSG00000125633	CCDC93	309.875	1.74358	0.734053	2.37527	0.017536	0.155937
ENSG00000167930	FAM234A	517.021	1.5519	0.653336	2.37535	0.0175323	0.155937
ENSG00000196954	CASP4	120.616	2.19847	0.925742	2.37482	0.0175574	0.156024
ENSG00000146083	RNF44	420.865	1.22943	0.518289	2.3721	0.0176871	0.157074
ENSG00000082153	BZW1	1346.95	-1.2058	0.508413	-2.37169	0.0177069	0.157145
ENSG00000082898	XPO1	1778.38	-1.12154	0.473054	-2.37085	0.017747	0.157295
ENSG00000116741	RGS2	178.58	-2.4856	1.0484	-2.37086	0.017747	0.157295
ENSG00000115902	SLC1A4	116.469	-2.94052	1.24106	-2.36937	0.0178185	0.157307
ENSG00000124614	RPS10	1539.7	1.05557	0.445483	2.3695	0.0178123	0.157307
ENSG00000131584	ACAP3	391.842	1.62363	0.685235	2.36945	0.0178144	0.157307
ENSG00000137343	ATAT1	142.257	2.1957	0.92633	2.37032	0.0177725	0.157307
ENSG00000255508	RP11-864I4.1	47.5823	3.6591	1.54391	2.37002	0.017787	0.157307
ENSG00000272888	LINC01578	206.058	1.68277	0.71009	2.3698	0.0177977	0.157307
ENSG00000168209	DDIT4	936.537	2.17151	0.916998	2.36807	0.0178814	0.157759
ENSG00000205181	LINC00654	14.7376	-7.85651	3.31806	-2.3678	0.0178941	0.157768
ENSG00000135525	MAP7	954.632	-1.00771	0.425717	-2.36708	0.017929	0.157972
ENSG00000122042	UBL3	284.054	-1.72106	0.727177	-2.36677	0.0179442	0.158003
ENSG00000116128	BCL9	255.494	2.77362	1.17218	2.36621	0.0179714	0.158139
ENSG00000146409	SLC18B1	281.101	1.50033	0.63457	2.36432	0.018063	0.158841
ENSG00000179388	EGR3	16.4937	-7.03824	2.97769	-2.36366	0.0180954	0.159023
ENSG00000137747	TMPRSS13	125.297	2.49557	1.05594	2.36337	0.0181098	0.159045
ENSG00000103043	VAC14	221.715	1.70069	0.719779	2.3628	0.0181377	0.159186
ENSG00000075131	TIPIN	72.7843	-2.71261	1.14874	-2.36139	0.0182065	0.159686
ENSG00000176593	CTD-2368P22.1	65.9491	3.00364	1.27237	2.36067	0.0182419	0.159893
ENSG00000123064	DDX54	298.136	-1.46808	0.622278	-2.35921	0.0183139	0.160292
ENSG00000169914	OTUD3	167.377	2.08244	0.882723	2.3591	0.0183191	0.160292
ENSG00000227345	PARG	211.211	-1.6288	0.690456	-2.35902	0.0183232	0.160292
ENSG00000054690	PLEKHH1	96.5503	2.3074	0.978452	2.35821	0.0183632	0.160538
ENSG00000183323	CCDC125	69.1673	2.79243	1.18454	2.35741	0.0184031	0.160783
ENSG00000104899	AMH	26.2085	4.36354	1.85147	2.3568	0.0184333	0.160942
ENSG00000121644	DESI2	1129.17	-0.928588	0.394079	-2.35635	0.0184555	0.161032
ENSG00000130449	ZSWIM6	51.7922	3.3499	1.42248	2.35497	0.0185244	0.161319
ENSG00000258297	RP11-658F2.8	39.8015	3.91656	1.66296	2.35518	0.018514	0.161319
ENSG00000271894	RP11-482H16.1	8.71509	-12.109	5.14185	-2.35498	0.0185235	0.161319
ENSG00000083535	PIBF1	152.578	2.37249	1.00805	2.35353	0.0185959	0.161838
ENSG00000065882	TBC1D1	606.26	-1.12211	0.476996	-2.35244	0.0186505	0.161999
ENSG00000138380	CARF	45.4561	3.87337	1.6464	2.35262	0.0186415	0.161999
ENSG00000172164	SNTB1	100.57	3.91526	1.66401	2.3529	0.0186276	0.161999
ENSG00000259820	AC083843.1	64.5601	2.88837	1.22843	2.35126	0.0187098	0.162408
ENSG00000065328	MCM10	413.972	-1.56379	0.665735	-2.34897	0.0188255	0.162784
ENSG00000095739	BAMBI	675.711	-1.61062	0.685538	-2.34942	0.0188027	0.162784
ENSG00000115568	ZNF142	196.483	-1.84881	0.786732	-2.34999	0.0187741	0.162784
ENSG00000140983	RHOT2	212.269	1.73958	0.740466	2.3493	0.0188088	0.162784
ENSG00000167363	FN3K	143.086	2.05654	0.87535	2.3494	0.0188038	0.162784
ENSG00000185262	UBALD2	390.247	1.5416	0.656287	2.34898	0.0188251	0.162784
ENSG00000124164	VAPB	691.316	-1.09312	0.46555	-2.34801	0.0188738	0.163097
ENSG00000177614	PGBD5	944.398	-1.08713	0.463076	-2.34763	0.0188933	0.163161
ENSG00000176783	RUFY1	258.404	1.52235	0.64865	2.34696	0.0189274	0.163351
ENSG00000196396	PTPN1	366.303	-1.51541	0.645879	-2.34628	0.0189617	0.163542
ENSG00000117151	CTBS	79.2384	3.15111	1.3434	2.34562	0.0189955	0.163728
ENSG00000119318	RAD23B	2609.39	-0.750566	0.320185	-2.34417	0.0190697	0.164053
ENSG00000163811	WDR43	542.822	-1.34866	0.575308	-2.34425	0.0190656	0.164053
ENSG00000269609	RPARP-AS1	121.324	1.99488	0.850924	2.34437	0.0190592	0.164053
ENSG00000174371	EXO1	284.657	-1.59514	0.680559	-2.34387	0.0190847	0.164077
ENSG00000185760	KCNQ5	178.848	-2.39237	1.02129	-2.3425	0.0191552	0.164579
ENSG00000122678	POLM	89.4133	2.57217	1.09831	2.34194	0.019184	0.164721
ENSG00000198663	C6orf89	658.28	1.08581	0.463829	2.34098	0.0192334	0.16504
ENSG00000280138	RP11-463O12.5	66.5557	2.96986	1.26916	2.34003	0.0192822	0.165353
ENSG00000162623	TYW3	156.754	-1.99444	0.852465	-2.33961	0.0193037	0.165432
ENSG00000137752	CASP1	49.8544	4.08659	1.74738	2.3387	0.0193512	0.165734
ENSG00000157593	SLC35B2	1018.25	-0.942396	0.403151	-2.33758	0.0194091	0.166124
ENSG00000116574	RHOU	35.9535	4.22409	1.80792	2.33643	0.0194686	0.166335
ENSG00000143344	RGL1	16.8503	6.14986	2.63192	2.33664	0.0194577	0.166335
ENSG00000153558	FBXL2	59.4157	3.05731	1.30856	2.33639	0.0194708	0.166335
ENSG00000006377	DLX6	92.9732	2.73996	1.17331	2.33523	0.0195312	0.166745
ENSG00000065243	PKN2	530.143	-1.28085	0.548651	-2.33454	0.0195673	0.16679
ENSG00000151414	NEK7	585.199	-1.38413	0.592923	-2.33442	0.0195737	0.16679
ENSG00000163945	UVSSA	73.26	3.11066	1.33225	2.33489	0.0195489	0.16679
ENSG00000180957	PITPNB	785.795	-1.1578	0.496031	-2.33413	0.019589	0.16679
ENSG00000281406	BLACAT1	57.3496	3.15317	1.351	2.33395	0.0195983	0.16679
ENSG00000146063	TRIM41	209.023	1.75777	0.753457	2.33294	0.0196515	0.167032
ENSG00000170873	MTSS1	336.186	2.3879	1.02352	2.33303	0.0196467	0.167032
ENSG00000117859	OSBPL9	496.304	1.2467	0.534551	2.33224	0.019688	0.167121
ENSG00000135541	AHI1	227.197	1.71041	0.733391	2.33219	0.0196909	0.167121
ENSG00000279767	AL513523.2	22.8495	-7.45814	3.19814	-2.33203	0.0196993	0.167121
ENSG00000171241	SHCBP1	212.579	-1.61363	0.692818	-2.32908	0.0198549	0.168336
ENSG00000128050	PAICS	1705.66	-1.07612	0.462196	-2.32828	0.0198971	0.168481
ENSG00000163637	PRICKLE2	52.243	-3.56884	1.53268	-2.32851	0.0198852	0.168481
ENSG00000270168	LA16c-380H5.3	11.7593	7.13488	3.065	2.32786	0.0199197	0.168566
ENSG00000054611	TBC1D22A	106.623	2.34562	1.00807	2.32684	0.0199739	0.168678
ENSG00000109610	SOD3	114.31	2.64502	1.13694	2.32644	0.0199949	0.168678
ENSG00000129932	DOHH	96.5695	-2.20172	0.946394	-2.32643	0.0199954	0.168678
ENSG00000143398	PIP5K1A	489.607	-1.20945	0.519691	-2.32724	0.0199523	0.168678
ENSG00000184178	SCFD2	78.2546	-2.62536	1.12821	-2.32701	0.0199648	0.168678
ENSG00000018699	TTC27	140.412	-2.01194	0.865322	-2.32507	0.0200681	0.168688
ENSG00000102081	FMR1	318.676	-1.31666	0.566393	-2.32464	0.0200911	0.168688
ENSG00000106049	HIBADH	312.86	1.39463	0.599996	2.32439	0.0201045	0.168688
ENSG00000110367	DDX6	1041.74	-0.871697	0.374854	-2.32543	0.0200489	0.168688
ENSG00000139354	GAS2L3	172.992	-1.96578	0.845611	-2.32468	0.0200889	0.168688
ENSG00000164039	BDH2	145.416	2.0509	0.881782	2.32586	0.0200259	0.168688
ENSG00000164754	RAD21	8795.18	-0.663439	0.285436	-2.3243	0.0201094	0.168688
ENSG00000185187	SIGIRR	76.8137	2.81627	1.21135	2.32489	0.0200777	0.168688
ENSG00000196074	SYCP2	86.1645	2.58447	1.11109	2.32607	0.0200149	0.168688
ENSG00000110063	DCPS	153.247	-2.12131	0.913017	-2.32341	0.0201573	0.168837
ENSG00000128059	PPAT	275.77	-1.54464	0.66475	-2.32364	0.0201446	0.168837
ENSG00000158470	B4GALT5	552.201	-1.45372	0.625722	-2.32327	0.0201647	0.168837
ENSG00000259956	RBM15B	600.676	-1.03284	0.444618	-2.32297	0.0201807	0.168866
ENSG00000130779	CLIP1	905.174	-1.2828	0.552329	-2.32253	0.0202043	0.168959
ENSG00000178980	SELENOW	757.506	-1.0355	0.445975	-2.32188	0.0202395	0.169148
ENSG00000261606	RP11-414J4.2	20.6296	5.36939	2.31435	2.32004	0.0203388	0.169873
ENSG00000115507	OTX1	122.747	2.07285	0.893726	2.31933	0.0203769	0.170085
ENSG00000127423	AUNIP	84.577	-2.81205	1.21281	-2.31862	0.0204157	0.170303
ENSG00000082014	SMARCD3	21.7896	6.92821	2.99093	2.3164	0.0205363	0.171203
ENSG00000110107	PRPF19	665.347	-1.23031	0.531597	-2.31436	0.0206478	0.172027
ENSG00000117543	DPH5	95.3578	-2.47474	1.06961	-2.31369	0.0206845	0.172181
ENSG00000173145	NOC3L	145.407	-2.14072	0.925292	-2.31356	0.0206918	0.172181
ENSG00000197594	ENPP1	19.7885	-5.89358	2.54767	-2.31332	0.0207048	0.172183
ENSG00000112511	PHF1	125.025	2.00448	0.86673	2.3127	0.0207393	0.172256
ENSG00000143436	MRPL9	561.146	-1.23386	0.533481	-2.31285	0.020731	0.172256
ENSG00000071282	LMCD1	234.306	1.79579	0.776582	2.31242	0.0207543	0.172275
ENSG00000101150	TPD52L2	1048.55	-1.32571	0.573397	-2.31203	0.0207762	0.17235
ENSG00000197771	MCMBP	558.697	-1.12398	0.486301	-2.31128	0.0208173	0.172585
ENSG00000108306	FBXL20	60.5058	3.14625	1.36183	2.31031	0.020871	0.172923
ENSG00000117640	MTFR1L	159.962	2.04038	0.883655	2.30902	0.0209423	0.173408
ENSG00000135744	AGT	99.2781	5.08067	2.20101	2.30833	0.0209806	0.173511
ENSG00000162928	PEX13	483.422	-1.08829	0.471452	-2.30838	0.0209779	0.173511
ENSG00000115415	STAT1	611.505	-1.2159	0.526967	-2.30735	0.0210353	0.173857
ENSG00000144589	STK11IP	85.6695	2.53805	1.10015	2.307	0.0210547	0.173911
ENSG00000118816	CCNI	1883.61	0.690425	0.299311	2.30671	0.0210709	0.173938
ENSG00000015479	MATR3	1759.8	-0.96778	0.419642	-2.3062	0.0210994	0.174067
ENSG00000122958	VPS26A	969.5	-1.09339	0.474281	-2.30536	0.0211467	0.17435
ENSG00000144026	ZNF514	187.705	2.04237	0.886235	2.30455	0.0211918	0.174615
ENSG00000056736	IL17RB	196.925	1.61846	0.702448	2.30403	0.0212211	0.17475
ENSG00000197324	LRP10	670.495	1.33641	0.580119	2.30369	0.0212402	0.1748
ENSG00000154127	UBASH3B	43.3969	-3.95734	1.71802	-2.30344	0.0212544	0.17481
ENSG00000124788	ATXN1	109.148	-2.34017	1.01633	-2.30258	0.0213025	0.175099
ENSG00000154917	RAB6B	174.723	2.64121	1.14724	2.30223	0.0213224	0.175156
ENSG00000160161	CILP2	22.7981	-7.45643	3.23962	-2.30164	0.0213557	0.175322
ENSG00000204386	NEU1	318.492	1.59933	0.695298	2.3002	0.0214368	0.175881
ENSG00000198130	HIBCH	247.398	-1.64237	0.714112	-2.29988	0.0214551	0.175924
ENSG00000069482	GAL	22.7506	-5.1478	2.23879	-2.29936	0.0214843	0.176056
ENSG00000221983	UBA52	1498.23	0.815184	0.354611	2.29882	0.0215154	0.176204
ENSG00000110719	TCIRG1	118.028	2.6714	1.16237	2.29824	0.0215482	0.176365
ENSG00000120158	RCL1	267.925	-1.64382	0.715573	-2.29721	0.0216068	0.176737
ENSG00000117174	ZNHIT6	215.726	-1.707	0.743407	-2.29618	0.0216653	0.177002
ENSG00000150991	UBC	4338.43	-0.722913	0.314825	-2.29624	0.0216623	0.177002
ENSG00000160445	ZER1	220.851	1.63782	0.713772	2.29459	0.0217566	0.177639
ENSG00000010704	HFE	70.8604	2.63152	1.14769	2.29289	0.0218546	0.178008
ENSG00000088386	SLC15A1	25.7035	4.5017	1.96296	2.29332	0.0218295	0.178008
ENSG00000136997	MYC	1507.52	-1.06523	0.464542	-2.29308	0.0218432	0.178008
ENSG00000160685	ZBTB7B	689.503	1.45302	0.633692	2.29295	0.0218511	0.178008
ENSG00000108406	DHX40	178.016	2.06004	0.898551	2.29262	0.0218697	0.178024
ENSG00000108883	EFTUD2	474.646	-1.12809	0.492149	-2.29216	0.0218961	0.178052
ENSG00000116962	NID1	43.1446	3.26386	1.42396	2.2921	0.0218997	0.178052
ENSG00000115364	MRPL19	352.129	-1.70435	0.743889	-2.29113	0.021956	0.178402
ENSG00000000419	DPM1	337.47	-1.65622	0.723134	-2.29033	0.0220021	0.178665
ENSG00000234420	ZNF37BP	166.176	2.02966	0.886269	2.29011	0.0220148	0.178665
ENSG00000115042	FAHD2A	251.239	1.45269	0.634748	2.2886	0.0221024	0.179158
ENSG00000165609	NUDT5	945.46	0.872637	0.381334	2.28838	0.0221155	0.179158
ENSG00000186501	TMEM222	118.796	2.51537	1.09919	2.28839	0.0221147	0.179158
ENSG00000168591	TMUB2	123.143	2.25753	0.986643	2.28809	0.0221323	0.179186
ENSG00000244879	GABPB1-AS1	93.5456	2.40465	1.05126	2.28739	0.0221729	0.179407
ENSG00000114491	UMPS	390.593	-1.17632	0.514429	-2.28664	0.0222168	0.179654
ENSG00000107521	HPS1	101.807	2.18826	0.957124	2.28629	0.0222374	0.179714
ENSG00000159714	ZDHHC1	11.762	8.90304	3.89518	2.28565	0.0222745	0.179905
ENSG00000068903	SIRT2	219.757	1.56994	0.68725	2.28439	0.0223488	0.180279
ENSG00000164398	ACSL6	36.2221	-4.86447	2.13006	-2.28373	0.0223876	0.180279
ENSG00000166974	MAPRE2	506.299	-1.10163	0.482301	-2.28411	0.0223651	0.180279
ENSG00000180992	MRPL14	496.191	-1.05525	0.462065	-2.28377	0.022385	0.180279
ENSG00000251350	LVCAT1	18.9253	-5.22491	2.28715	-2.28446	0.0223446	0.180279
ENSG00000104885	DOT1L	367.983	-1.19477	0.52329	-2.28319	0.0224193	0.180318
ENSG00000173227	SYT12	364.502	2.42857	1.06365	2.28324	0.0224163	0.180318
ENSG00000152291	TGOLN2	855.213	0.904988	0.396482	2.28255	0.0224571	0.180515
ENSG00000272540	XXbac-BPG252P9.9	37.123	-5.15782	2.26033	-2.28189	0.0224961	0.18072
ENSG00000073711	PPP2R3A	225.078	1.76213	0.772527	2.281	0.0225487	0.181023
ENSG00000124217	MOCS3	117.22	-2.2982	1.00763	-2.28079	0.0225607	0.181023
ENSG00000228623	ZNF883	14.8661	7.59867	3.33249	2.28018	0.0225971	0.181207
ENSG00000100129	EIF3L	803.747	0.899943	0.394764	2.2797	0.0226255	0.181219
ENSG00000111846	GCNT2	512.208	-1.10819	0.486096	-2.27977	0.0226211	0.181219
ENSG00000110851	PRDM4	182.673	-1.6606	0.728743	-2.27872	0.0226836	0.181254
ENSG00000164543	STK17A	166.172	-1.73142	0.759711	-2.27905	0.0226643	0.181254
ENSG00000168216	LMBRD1	494.186	1.15074	0.504919	2.27905	0.0226638	0.181254
ENSG00000169288	MRPL1	151.07	-1.89954	0.833595	-2.27874	0.0226826	0.181254
ENSG00000147586	MRPS28	199.394	-1.69645	0.744743	-2.2779	0.0227327	0.181538
ENSG00000037241	RPL26L1	104.121	-2.4881	1.09262	-2.27718	0.0227752	0.18177
ENSG00000132341	RAN	2868.74	-0.835193	0.366832	-2.27677	0.0227999	0.181859
ENSG00000080824	HSP90AA1	17642.1	-0.804279	0.353361	-2.27608	0.022841	0.182079
ENSG00000188807	TMEM201	189.188	-1.65577	0.727836	-2.27492	0.0229106	0.182526
ENSG00000109790	KLHL5	162.591	-1.8273	0.803374	-2.27453	0.0229344	0.182607
ENSG00000047249	ATP6V1H	549.499	1.0115	0.444767	2.27423	0.0229522	0.182641
ENSG00000152518	ZFP36L2	383.571	-1.81186	0.797075	-2.27313	0.0230183	0.182951
ENSG00000183431	SF3A3	580.726	-1.10939	0.488041	-2.27315	0.023017	0.182951
ENSG00000135917	SLC19A3	17.614	-6.07329	2.67285	-2.27222	0.0230735	0.183282
ENSG00000110801	PSMD9	205.137	1.58016	0.695637	2.27153	0.0231147	0.183418
ENSG00000170889	RPS9	1264.81	0.948878	0.417735	2.27148	0.0231179	0.183418
ENSG00000158406	HIST1H4H	15.5872	-6.02097	2.65123	-2.27101	0.0231466	0.183521
ENSG00000169239	CA5B	27.2557	5.0569	2.22691	2.27082	0.023158	0.183521
ENSG00000119431	HDHD3	212.533	1.57155	0.692602	2.26905	0.0232656	0.18394
ENSG00000146676	PURB	897.916	-0.957808	0.422093	-2.26919	0.023257	0.18394
ENSG00000167526	RPL13	2596.07	1.11603	0.491829	2.26914	0.0232596	0.18394
ENSG00000177425	PAWR	679.727	-1.04808	0.461868	-2.26922	0.0232547	0.18394
ENSG00000043143	JADE2	156.764	-1.86755	0.823804	-2.26699	0.0233911	0.184653
ENSG00000070610	GBA2	227.252	1.54536	0.681711	2.26689	0.0233969	0.184653
ENSG00000124120	TTPAL	201.281	-1.98453	0.875345	-2.26714	0.0233814	0.184653
ENSG00000173171	MTX1	65.6618	2.88334	1.27251	2.26588	0.0234588	0.185034
ENSG00000174695	TMEM167A	433.385	-1.20291	0.531005	-2.26534	0.0234917	0.185076
ENSG00000196912	ANKRD36B	68.0593	2.69511	1.18965	2.26546	0.0234846	0.185076
ENSG00000171045	TSNARE1	88.7283	2.45862	1.08561	2.26473	0.023529	0.185262
ENSG00000158717	RNF166	43.5474	3.70693	1.63771	2.26349	0.0236056	0.185756
ENSG00000162063	CCNF	298.414	-1.34009	0.592316	-2.26245	0.0236695	0.185981
ENSG00000186432	KPNA4	1324.14	-0.917303	0.40546	-2.26238	0.0236741	0.185981
ENSG00000251322	SHANK3	120.854	2.86023	1.26427	2.26235	0.0236756	0.185981
ENSG00000092853	CLSPN	300.606	-1.41369	0.625014	-2.26184	0.023707	0.186119
ENSG00000020256	ZFP64	142.848	-1.91604	0.847709	-2.26026	0.0238051	0.186528
ENSG00000035928	RFC1	508.524	1.24735	0.55185	2.2603	0.0238027	0.186528
ENSG00000121892	PDS5A	966.166	-1.15096	0.509171	-2.26045	0.0237933	0.186528
ENSG00000181577	C6orf223	32.392	7.49086	3.31438	2.26011	0.0238145	0.186528
ENSG00000136147	PHF11	73.9251	2.91431	1.2901	2.25898	0.0238846	0.186969
ENSG00000164338	UTP15	138.071	-2.47903	1.09797	-2.25782	0.0239566	0.187315
ENSG00000186350	RXRA	352.877	1.58217	0.700688	2.25802	0.0239441	0.187315
ENSG00000140598	EFL1	183.403	-1.80772	0.800733	-2.25758	0.023972	0.187327
ENSG00000134882	UBAC2	653.54	0.990682	0.438906	2.25716	0.023998	0.187421
ENSG00000125148	MT2A	75.7621	3.05336	1.35392	2.25519	0.0241212	0.187838
ENSG00000135929	CYP27A1	236.259	1.73965	0.771112	2.25602	0.0240691	0.187838
ENSG00000138449	SLC40A1	29.1276	4.98795	2.21163	2.25533	0.0241126	0.187838
ENSG00000232445	RP11-132A1.4	32.3513	-3.91923	1.73779	-2.25529	0.024115	0.187838
ENSG00000250571	GLI4	123.092	2.18478	0.968772	2.2552	0.0241205	0.187838
ENSG00000094804	CDC6	187.639	-1.60851	0.713508	-2.25436	0.0241734	0.188063
ENSG00000101310	SEC23B	303.39	-1.71172	0.759317	-2.25429	0.0241779	0.188063
ENSG00000178952	TUFM	1223.12	-0.949653	0.421319	-2.254	0.0241961	0.188096
ENSG00000144036	EXOC6B	113.831	-2.1659	0.96125	-2.25321	0.0242459	0.188374
ENSG00000059728	MXD1	171.632	1.98788	0.882673	2.25211	0.0243152	0.188695
ENSG00000152939	MARVELD2	248.674	-1.50209	0.666913	-2.2523	0.024303	0.188695
ENSG00000163162	RNF149	291.488	1.36253	0.605266	2.25113	0.0243772	0.189053
ENSG00000181472	ZBTB2	137.383	-2.10814	0.936558	-2.25094	0.0243894	0.189053
ENSG00000107863	ARHGAP21	1679	0.704416	0.313355	2.24798	0.0245773	0.1904
ENSG00000166451	CENPN	178.185	-2.33438	1.03869	-2.24742	0.024613	0.190465
ENSG00000183172	SMDT1	68.7627	2.70868	1.20525	2.24741	0.0246139	0.190465
ENSG00000039523	FAM65A	51.6776	-3.10329	1.38109	-2.24698	0.024641	0.190565
ENSG00000106052	TAX1BP1	1251.69	1.11667	0.497104	2.24636	0.0246811	0.190656
ENSG00000197093	GAL3ST4	56.2633	-3.65904	1.62883	-2.24643	0.0246767	0.190656
ENSG00000114023	FAM162A	328.949	1.45256	0.646712	2.24608	0.0246991	0.190685
ENSG00000132746	ALDH3B2	58.2456	2.83876	1.26439	2.24516	0.0247579	0.190921
ENSG00000213341	CHUK	167.308	-1.77584	0.790918	-2.24529	0.0247492	0.190921
ENSG00000009844	VTA1	859.452	-1.09146	0.486423	-2.24385	0.0248423	0.191204
ENSG00000106789	CORO2A	107.006	2.38672	1.06388	2.24342	0.02487	0.191204
ENSG00000116171	SCP2	836.864	0.928205	0.413774	2.24326	0.0248798	0.191204
ENSG00000183684	ALYREF	676.969	-1.04265	0.464711	-2.24366	0.024854	0.191204
ENSG00000197586	ENTPD6	225.617	1.52467	0.679578	2.24356	0.0248606	0.191204
ENSG00000230699	RP11-54O7.1	9.89567	7.27606	3.24327	2.24343	0.024869	0.191204
ENSG00000141295	SCRN2	62.8149	2.97834	1.32794	2.24283	0.0249081	0.191312
ENSG00000115091	ACTR3	2858.14	-0.618847	0.276155	-2.24094	0.0250299	0.191988
ENSG00000146066	HIGD2A	157.258	2.28406	1.0193	2.2408	0.0250388	0.191988
ENSG00000163026	WDCP	69.5765	-2.57507	1.14902	-2.24111	0.025019	0.191988
ENSG00000105447	GRWD1	254.784	-1.37346	0.613091	-2.24022	0.0250766	0.192168
ENSG00000166340	TPP1	232.253	1.88803	0.843182	2.23918	0.0251444	0.192578
ENSG00000149792	MRPL49	320.437	-1.47948	0.66084	-2.23879	0.0251695	0.192661
ENSG00000142102	PGGHG	21.9797	5.03092	2.24758	2.23837	0.0251969	0.192761
ENSG00000105185	PDCD5	400.41	-1.22444	0.547112	-2.238	0.0252207	0.192834
ENSG00000119185	ITGB1BP1	504.266	-1.07087	0.478634	-2.23735	0.0252634	0.19295
ENSG00000163131	CTSS	41.4723	3.80877	1.70237	2.23733	0.0252645	0.19295
ENSG00000111725	PRKAB1	122.505	1.95769	0.875265	2.23668	0.025307	0.193076
ENSG00000114127	XRN1	368.987	1.71125	0.765098	2.23664	0.0253097	0.193076
ENSG00000164506	STXBP5	114.51	-2.32142	1.03854	-2.23526	0.0254001	0.193656
ENSG00000108561	C1QBP	815.543	-1.20562	0.539528	-2.23459	0.0254446	0.193776
ENSG00000108984	MAP2K6	24.1492	5.15481	2.3067	2.23471	0.0254362	0.193776
ENSG00000118894	EEF2KMT	99.5418	-2.22705	0.99695	-2.23386	0.0254921	0.194028
ENSG00000104998	IL27RA	244.176	-1.62552	0.727845	-2.23333	0.0255273	0.194186
ENSG00000141219	C17orf80	164.299	-1.75833	0.787502	-2.2328	0.0255623	0.194343
ENSG00000214128	TMEM213	8.6787	8.11698	3.63616	2.2323	0.0255953	0.194484
ENSG00000144908	ALDH1L1	18.7352	5.55692	2.49106	2.23074	0.0256981	0.195155
ENSG00000163584	RPL22L1	168.244	1.7812	0.798648	2.23027	0.0257298	0.195285
ENSG00000117450	PRDX1	2880.02	-0.749089	0.33602	-2.2293	0.0257938	0.195489
ENSG00000157500	APPL1	680.337	-1.0217	0.458262	-2.22952	0.0257796	0.195489
ENSG00000189007	ADAT2	138.902	1.8873	0.846624	2.22921	0.0258001	0.195489
ENSG00000225697	SLC26A6	50.4228	3.4563	1.55072	2.22883	0.0258255	0.195571
ENSG00000154274	C4orf19	9.89725	7.75537	3.48055	2.2282	0.0258669	0.195775
ENSG00000106078	COBL	948.052	-0.851439	0.382286	-2.22723	0.0259318	0.196155
ENSG00000165512	ZNF22	290.233	-1.59629	0.717251	-2.22556	0.0260434	0.19689
ENSG00000132768	DPH2	301.301	-1.32599	0.595951	-2.225	0.026081	0.197063
ENSG00000146433	TMEM181	417.399	-1.44855	0.651123	-2.2247	0.0261015	0.197107
ENSG00000198763	MT-ND2	20035.5	1.46272	0.657627	2.22425	0.0261319	0.197227
ENSG00000164951	PDP1	394.25	-1.20244	0.540717	-2.2238	0.0261622	0.197344
ENSG00000170876	TMEM43	1137.37	-0.87398	0.39328	-2.22228	0.0262643	0.198004
ENSG00000124201	ZNFX1	169.022	-1.94286	0.874801	-2.22091	0.0263569	0.19848
ENSG00000170468	C14orf169	97.6945	-2.21268	0.99628	-2.22094	0.0263551	0.19848
ENSG00000115596	WNT6	21.9	-6.89674	3.10593	-2.22051	0.0263842	0.198574
ENSG00000030066	NUP160	458.339	-1.38447	0.624375	-2.21736	0.0265984	0.199963
ENSG00000148660	CAMK2G	169.229	2.26934	1.02338	2.21751	0.0265885	0.199963
ENSG00000279010	MIR6820	192.396	2.39583	1.08066	2.21702	0.0266218	0.200028
ENSG00000131171	SH3BGRL	237.527	1.5688	0.707736	2.21665	0.0266471	0.200106
ENSG00000143033	MTF2	232.324	1.49973	0.676889	2.21562	0.0267175	0.200523
ENSG00000078140	UBE2K	847.61	-1.05849	0.477913	-2.21481	0.0267733	0.200829
ENSG00000070669	ASNS	1094.13	0.952071	0.42991	2.21458	0.0267889	0.200835
ENSG00000125970	RALY	973.991	-0.883883	0.39916	-2.21436	0.026804	0.200836
ENSG00000093000	NUP50	768.337	-1.13753	0.513821	-2.21386	0.0268381	0.200868
ENSG00000169641	LUZP1	279.846	-1.59553	0.720679	-2.21393	0.0268338	0.200868
ENSG00000137054	POLR1E	297.858	-1.41999	0.641481	-2.21361	0.0268557	0.200888
ENSG00000283143	AL358113.1	15.0822	8.48031	3.83147	2.21333	0.0268749	0.20092
ENSG00000131023	LATS1	221.848	-1.69563	0.766341	-2.21264	0.0269228	0.201055
ENSG00000205890	RP11-473M20.5	38.8139	3.79308	1.71419	2.21276	0.0269143	0.201055
ENSG00000163913	IFT122	285.676	1.34915	0.6101	2.21136	0.0270108	0.201601
ENSG00000170312	CDK1	757.363	-1.19643	0.54134	-2.21013	0.0270962	0.202126
ENSG00000011105	TSPAN9	125.614	3.24817	1.47061	2.20872	0.0271938	0.20263
ENSG00000182010	RTKN2	368.888	-1.67945	0.760332	-2.20884	0.0271859	0.20263
ENSG00000117625	RCOR3	309.858	1.30258	0.589871	2.20824	0.0272275	0.202769
ENSG00000106682	EIF4H	1812.12	-0.745927	0.337834	-2.20797	0.0272463	0.202797
ENSG00000239900	ADSL	326.264	-1.33953	0.606802	-2.20752	0.0272776	0.202918
ENSG00000167525	PROCA1	11.8955	6.90963	3.13079	2.20699	0.0273144	0.203079
ENSG00000184922	FMNL1	23.9064	5.22917	2.37072	2.20573	0.027403	0.203626
ENSG00000139697	SBNO1	738.98	-1.09786	0.497874	-2.20509	0.0274475	0.203844
ENSG00000126267	COX6B1	455.88	1.15815	0.525371	2.20444	0.0274931	0.20407
ENSG00000066279	ASPM	656.659	-1.53755	0.697566	-2.20417	0.0275126	0.204102
ENSG00000143633	C1orf131	201.379	-1.52692	0.692967	-2.20346	0.0275626	0.20436
ENSG00000125898	FAM110A	121.501	2.68411	1.21878	2.2023	0.027644	0.204851
ENSG00000116016	EPAS1	275.123	2.01665	0.916003	2.20158	0.027695	0.205117
ENSG00000166012	TAF1D	648.6	1.08667	0.493712	2.20103	0.0277342	0.205294
ENSG00000129636	ITFG1	250.454	1.46456	0.665949	2.1992	0.0278637	0.206139
ENSG00000026103	FAS	91.6947	-2.68948	1.22384	-2.19757	0.0279795	0.206471
ENSG00000106266	SNX8	295.634	1.35069	0.614552	2.19785	0.0279596	0.206471
ENSG00000119801	YPEL5	212.402	1.73744	0.790944	2.19667	0.0280442	0.206471
ENSG00000130714	POMT1	143.835	2.0483	0.932153	2.19739	0.0279926	0.206471
ENSG00000155760	FZD7	755.308	1.1863	0.539894	2.19728	0.0280008	0.206471
ENSG00000163536	SERPINI1	22.5964	-4.89259	2.22731	-2.19664	0.0280465	0.206471
ENSG00000166813	KIF7	21.6091	5.3012	2.41295	2.19698	0.0280218	0.206471
ENSG00000171262	FAM98B	338.671	-1.25994	0.573302	-2.19769	0.0279711	0.206471
ENSG00000177706	FAM20C	172.024	2.43715	1.1091	2.19741	0.027991	0.206471
ENSG00000132388	UBE2G1	587.743	-1.04242	0.474646	-2.1962	0.0280773	0.206585
ENSG00000039068	CDH1	2879.53	-0.971024	0.442228	-2.19575	0.0281095	0.206709
ENSG00000060982	BCAT1	42.5178	-3.6617	1.66786	-2.19545	0.0281315	0.206711
ENSG00000260565	CTD-2270P14.1	71.9107	2.68218	1.22177	2.19532	0.0281404	0.206711
ENSG00000118246	FASTKD2	286.313	-1.51948	0.692352	-2.19466	0.0281878	0.206946
ENSG00000112697	TMEM30A	1801.49	0.780403	0.35567	2.19418	0.0282228	0.20709
ENSG00000095002	MSH2	648.005	-1.22297	0.557471	-2.19378	0.0282513	0.207186
ENSG00000127914	AKAP9	1628.13	1.10386	0.503258	2.19342	0.028277	0.207262
ENSG00000138744	NAAA	192.513	1.74476	0.795529	2.1932	0.0282926	0.207264
ENSG00000130699	TAF4	220.487	-1.64188	0.748851	-2.19253	0.0283414	0.207509
ENSG00000063180	CA11	51.0968	2.90603	1.32584	2.19184	0.0283908	0.207644
ENSG00000171791	BCL2	29.6337	-4.04383	1.84491	-2.19189	0.0283875	0.207644
ENSG00000185561	TLCD2	81.9086	2.80186	1.27845	2.1916	0.0284085	0.207661
ENSG00000073605	GSDMB	28.7319	4.65531	2.12499	2.19075	0.0284702	0.207677
ENSG00000087266	SH3BP2	489.03	1.29209	0.589691	2.19113	0.0284425	0.207677
ENSG00000101935	AMMECR1	233.702	-2.27749	1.03946	-2.19103	0.0284498	0.207677
ENSG00000272711	RP11-259N19.1	41.8513	-3.17545	1.44951	-2.19072	0.0284723	0.207677
ENSG00000067560	RHOA	2742.14	-0.621309	0.28371	-2.18994	0.0285286	0.207702
ENSG00000095539	SEMA4G	53.1091	3.11503	1.42258	2.1897	0.0285457	0.207702
ENSG00000111412	C12orf49	512.842	-1.04418	0.47689	-2.18955	0.0285565	0.207702
ENSG00000118495	PLAGL1	360.585	2.01928	0.922392	2.18918	0.0285837	0.207702
ENSG00000120805	ARL1	394.404	1.40527	0.641607	2.19024	0.0285071	0.207702
ENSG00000143575	HAX1	430.353	-1.13093	0.516554	-2.18937	0.02857	0.207702
ENSG00000182318	ZSCAN22	30.5812	-3.87903	1.7715	-2.18969	0.0285468	0.207702
ENSG00000147697	GSDMC	26.165	4.28698	1.96008	2.18715	0.0287319	0.208666
ENSG00000065150	IPO5	2119.84	-1.02818	0.470205	-2.18666	0.0287673	0.208698
ENSG00000166444	ST5	123.723	2.35642	1.07756	2.1868	0.0287569	0.208698
ENSG00000165449	SLC16A9	10.8521	-8.54093	3.90631	-2.18644	0.0287833	0.208702
ENSG00000005486	RHBDD2	267.502	1.50838	0.689973	2.18614	0.0288054	0.20875
ENSG00000117984	CTSD	1874.43	1.3677	0.625833	2.18541	0.0288589	0.208913
ENSG00000164463	CREBRF	60.8689	2.91769	1.33497	2.18558	0.0288462	0.208913
ENSG00000126107	HECTD3	377.965	-1.48526	0.6797	-2.18517	0.028876	0.208925
ENSG00000145919	BOD1	284.944	1.29392	0.592357	2.18437	0.0289354	0.20913
ENSG00000260267	RP11-452L6.5	81.1876	2.59879	1.18962	2.18454	0.0289224	0.20913
ENSG00000176884	GRIN1	24.0917	4.87536	2.2329	2.18342	0.0290051	0.209409
ENSG00000177225	PDDC1	209.003	1.65753	0.759082	2.1836	0.0289914	0.209409
ENSG00000105612	DNASE2	247.019	1.96466	0.900399	2.18198	0.0291108	0.210059
ENSG00000178467	P4HTM	74.8264	2.69125	1.23359	2.18164	0.0291361	0.210089
ENSG00000185697	MYBL1	857.304	-1.24838	0.572258	-2.1815	0.0291462	0.210089
ENSG00000159131	GART	1114.72	-0.908306	0.416782	-2.17933	0.029307	0.211136
ENSG00000090470	PDCD7	140.67	-1.81848	0.834623	-2.17881	0.0293459	0.211272
ENSG00000141965	FEM1A	76.9605	-2.92072	1.34061	-2.17866	0.0293572	0.211272
ENSG00000149582	TMEM25	49.2519	3.82811	1.75745	2.17822	0.0293898	0.211393
ENSG00000014914	MTMR11	183.48	-1.74029	0.79905	-2.17795	0.0294097	0.211423
ENSG00000100804	PSMB5	684.209	-0.995269	0.457295	-2.17643	0.0295234	0.211433
ENSG00000116133	DHCR24	1625.6	0.716931	0.329332	2.17693	0.029486	0.211433
ENSG00000121749	TBC1D15	201.153	1.55689	0.71548	2.176	0.0295552	0.211433
ENSG00000124608	AARS2	245.008	-1.64623	0.756493	-2.17614	0.0295448	0.211433
ENSG00000131467	PSME3	767.543	-0.937592	0.430755	-2.17663	0.0295085	0.211433
ENSG00000135404	CD63	926.278	1.05559	0.485142	2.17583	0.029568	0.211433
ENSG00000163683	SMIM14	383.955	1.22434	0.562626	2.17612	0.0295464	0.211433
ENSG00000167971	CASKIN1	25.8625	4.54961	2.09029	2.17654	0.0295149	0.211433
ENSG00000250251	PKD1P6	39.4452	3.60307	1.65504	2.17702	0.0294789	0.211433
ENSG00000279145	RP11-547D13.1	10.6483	-8.27671	3.80236	-2.17673	0.0295008	0.211433
ENSG00000119139	TJP2	965.82	-1.03131	0.474116	-2.17523	0.0296129	0.211642
ENSG00000188486	H2AFX	374.562	-1.58735	0.729843	-2.17492	0.0296361	0.211696
ENSG00000104957	CCDC130	117.506	1.94325	0.893801	2.17414	0.0296946	0.212001
ENSG00000196683	TOMM7	420.393	1.33738	0.615225	2.1738	0.0297199	0.212069
ENSG00000165572	KBTBD6	221.085	-1.85875	0.855184	-2.1735	0.0297424	0.212118
ENSG00000179041	RRS1	392.361	-1.0952	0.503991	-2.17305	0.0297763	0.212247
ENSG00000165119	HNRNPK	4717.26	-0.54531	0.251048	-2.17214	0.0298454	0.212627
ENSG00000018510	AGPS	299.785	-1.32287	0.609146	-2.17168	0.02988	0.212761
ENSG00000142192	APP	6680.68	-0.598463	0.275639	-2.17118	0.0299172	0.212801
ENSG00000146535	GNA12	574.254	-1.02151	0.470441	-2.17139	0.0299019	0.212801
ENSG00000133703	KRAS	340.101	-1.32157	0.609008	-2.17004	0.030004	0.213306
ENSG00000187244	BCAM	210.314	1.83291	0.845224	2.16855	0.0301171	0.213996
ENSG00000138658	ZGRF1	93.7268	2.48705	1.14732	2.16772	0.0301804	0.214333
ENSG00000149187	CELF1	602.999	-0.961332	0.44368	-2.16672	0.030256	0.214757
ENSG00000115738	ID2	422.927	-1.21599	0.561369	-2.16612	0.030302	0.214971
ENSG00000096696	DSP	7064.78	-1.23402	0.569906	-2.1653	0.0303646	0.215301
ENSG00000162885	B3GALNT2	230.616	-1.5405	0.711529	-2.16506	0.0303833	0.21532
ENSG00000117222	RBBP5	360.539	-1.17353	0.542082	-2.16485	0.0303994	0.215321
ENSG00000106780	MEGF9	300.778	-1.27069	0.587306	-2.16359	0.030496	0.215618
ENSG00000132688	NES	159.398	-3.36713	1.55596	-2.16403	0.0304624	0.215618
ENSG00000144713	RPL32	3183.2	0.871966	0.403041	2.16347	0.0305053	0.215618
ENSG00000183018	SPNS2	117.671	2.18289	1.0089	2.16363	0.030493	0.215618
ENSG00000205323	SARNP	247.033	1.48081	0.684531	2.16324	0.0305224	0.215626
ENSG00000108578	BLMH	127.017	-2.33507	1.07957	-2.16296	0.0305443	0.215667
ENSG00000158270	COLEC12	42.4071	4.63397	2.14284	2.16254	0.0305767	0.215752
ENSG00000182944	EWSR1	1475.94	0.835633	0.38644	2.16239	0.0305883	0.215752
ENSG00000104915	STX10	308.574	1.22635	0.567424	2.16125	0.0306758	0.216256
ENSG00000108106	UBE2S	291.328	-1.43661	0.66497	-2.16041	0.0307407	0.2166
ENSG00000110660	SLC35F2	245.292	-1.38545	0.641496	-2.15972	0.0307943	0.216864
ENSG00000074696	HACD3	782.103	-0.856387	0.396654	-2.15903	0.0308481	0.217091
ENSG00000186468	RPS23	1566.24	0.960393	0.444855	2.15889	0.0308588	0.217091
ENSG00000143751	SDE2	365.714	-1.24364	0.576467	-2.15734	0.0309792	0.217824
ENSG00000011028	MRC2	28.1905	7.16979	3.32385	2.15707	0.031	0.217857
ENSG00000170633	RNF34	260.202	-1.33257	0.61813	-2.15581	0.0310987	0.218323
ENSG00000181035	SLC25A42	48.4575	3.1601	1.46584	2.15583	0.0310971	0.218323
ENSG00000146648	EGFR	420.522	1.45559	0.67549	2.15487	0.0311722	0.218725
ENSG00000167972	ABCA3	519.161	-1.27618	0.59238	-2.15433	0.0312145	0.218908
ENSG00000004864	SLC25A13	674.087	-1.0089	0.468416	-2.15384	0.0312525	0.21906
ENSG00000231764	DLX6-AS1	131.341	2.03366	0.94453	2.15309	0.0313116	0.21936
ENSG00000188554	NBR1	227.544	1.56393	0.726569	2.15248	0.0313593	0.21958
ENSG00000013810	TACC3	529.454	-1.04599	0.486146	-2.15161	0.0314284	0.21995
ENSG00000088970	KIZ	15.8368	5.78387	2.6896	2.15046	0.0315188	0.220468
ENSG00000258947	TUBB3	901.754	-1.1151	0.518612	-2.15016	0.0315424	0.220518
ENSG00000182919	C11orf54	182.046	1.64952	0.767234	2.14995	0.0315588	0.220519
ENSG00000165929	TC2N	474.078	1.35194	0.629118	2.14895	0.0316381	0.220959
ENSG00000118922	KLF12	265.281	-1.58311	0.737163	-2.14758	0.0317473	0.221606
ENSG00000113248	PCDHB15	8.35888	7.58891	3.53462	2.14703	0.0317913	0.221798
ENSG00000104852	SNRNP70	651.526	0.928341	0.432501	2.14645	0.0318371	0.222003
ENSG00000102984	ZNF821	44.2841	3.72547	1.73601	2.146	0.031873	0.222138
ENSG00000069329	VPS35	1396.26	-0.77812	0.362635	-2.14574	0.031894	0.22217
ENSG00000081181	ARG2	128.006	-1.99975	0.932218	-2.14516	0.0319405	0.222378
ENSG00000108953	YWHAE	5468.47	-0.680297	0.317334	-2.14379	0.0320499	0.22291
ENSG00000118855	MFSD1	464.301	1.26391	0.589535	2.1439	0.0320407	0.22291
ENSG00000176731	C8orf59	390.635	1.26717	0.591237	2.14326	0.0320922	0.223089
ENSG00000123908	AGO2	3100.39	-1.07881	0.503586	-2.14225	0.0321735	0.223539
ENSG00000118181	RPS25	1031.05	0.937323	0.437816	2.1409	0.0322817	0.224175
ENSG00000131626	PPFIA1	568.732	-1.11937	0.523041	-2.14012	0.0323452	0.2245
ENSG00000175768	TOMM5	390.392	-1.20254	0.562181	-2.13907	0.0324301	0.224973
ENSG00000164144	ARFIP1	241.873	2.49166	1.16561	2.13765	0.0325452	0.225656
ENSG00000165669	FAM204A	114.897	1.95068	0.913027	2.13649	0.0326393	0.226192
ENSG00000110917	MLEC	1244.12	-0.82376	0.385623	-2.13618	0.0326646	0.226251
ENSG00000074755	ZZEF1	320.504	1.4871	0.696233	2.13593	0.0326855	0.226279
ENSG00000114480	GBE1	364.098	1.21461	0.568828	2.13529	0.0327375	0.226406
ENSG00000198691	ABCA4	16.1793	6.65832	3.11823	2.13529	0.0327373	0.226406
ENSG00000264578	RP11-360L9.8	8.82158	-8.35279	3.91293	-2.13466	0.0327885	0.226643
ENSG00000140534	TICRR	174.606	-1.84271	0.863443	-2.13414	0.0328313	0.226683
ENSG00000164934	DCAF13	735.652	-1.04696	0.490587	-2.1341	0.0328342	0.226683
ENSG00000204054	LINC00963	299.099	1.8147	0.850386	2.13397	0.0328449	0.226683
ENSG00000107186	MPDZ	258.984	1.43414	0.672141	2.13369	0.0328682	0.226728
ENSG00000131067	GGT7	85.6131	2.48163	1.16343	2.13304	0.0329215	0.22698
ENSG00000159167	STC1	12.017	6.14812	2.88367	2.13205	0.0330031	0.227426
ENSG00000130304	SLC27A1	27.2267	4.72591	2.21769	2.13101	0.0330885	0.227486
ENSG00000132507	EIF5A	2571.22	-0.783194	0.367527	-2.13098	0.0330905	0.227486
ENSG00000137074	APTX	211.058	-1.51615	0.711234	-2.13172	0.0330297	0.227486
ENSG00000138381	ASNSD1	299.029	-1.50402	0.705848	-2.1308	0.0331059	0.227486
ENSG00000156931	VPS8	208.264	1.59265	0.747476	2.13071	0.0331132	0.227486
ENSG00000198792	TMEM184B	521.846	-1.12498	0.527825	-2.13136	0.0330598	0.227486
ENSG00000105186	ANKRD27	443.524	-1.17327	0.550991	-2.12938	0.0332227	0.228122
ENSG00000058804	NDC1	734.396	-1.15436	0.542241	-2.12886	0.0332656	0.2283
ENSG00000103429	BFAR	329.953	-1.24835	0.586639	-2.12797	0.0333393	0.22869
ENSG00000108352	RAPGEFL1	55.1434	2.59749	1.22091	2.1275	0.0333787	0.228728
ENSG00000125247	TMTC4	195.984	-1.56715	0.736588	-2.12758	0.0333718	0.228728
ENSG00000196542	SPTSSB	134.531	-2.36748	1.11322	-2.1267	0.0334449	0.229065
ENSG00000084764	MAPRE3	87.1818	2.81084	1.32199	2.12621	0.0334859	0.229145
ENSG00000166197	NOLC1	999.87	-1.0384	0.488394	-2.12615	0.0334907	0.229145
ENSG00000104375	STK3	370.992	-1.17835	0.554285	-2.12589	0.0335125	0.229178
ENSG00000161395	PGAP3	79.8193	2.39022	1.12456	2.12546	0.0335479	0.229304
ENSG00000107731	UNC5B	24.6607	5.07611	2.38851	2.12522	0.0335681	0.229325
ENSG00000179912	R3HDM2	194.57	1.60487	0.755705	2.12368	0.033697	0.230089
ENSG00000101084	C20orf24	620.873	-1.19508	0.563045	-2.12254	0.0337926	0.230625
ENSG00000178971	CTC1	128.76	2.20759	1.0402	2.12228	0.0338138	0.230653
ENSG00000112343	TRIM38	260.865	1.52816	0.720473	2.12105	0.0339176	0.231176
ENSG00000128159	TUBGCP6	175.949	1.86296	0.878357	2.12096	0.0339248	0.231176
ENSG00000075790	BCAP29	220.082	-1.57754	0.743884	-2.12068	0.0339483	0.231219
ENSG00000094916	CBX5	2285.59	-0.940053	0.443332	-2.12043	0.0339702	0.231251
ENSG00000100290	BIK	53.9516	-2.79166	1.31684	-2.11996	0.0340093	0.2314
ENSG00000012660	ELOVL5	686.801	-1.35797	0.641076	-2.11827	0.0341525	0.232071
ENSG00000140988	RPS2	4271.57	0.649644	0.306658	2.11846	0.0341358	0.232071
ENSG00000142273	CBLC	158.148	1.66044	0.783898	2.11818	0.0341595	0.232071
ENSG00000088726	TMEM40	62.292	2.90008	1.36988	2.11703	0.0342574	0.232171
ENSG00000092140	G2E3	175.011	-1.81163	0.855668	-2.11721	0.034242	0.232171
ENSG00000133422	MORC2	318.423	-1.22565	0.57882	-2.1175	0.0342172	0.232171
ENSG00000139182	CLSTN3	352.972	1.25793	0.59402	2.11766	0.0342043	0.232171
ENSG00000275216	RP11-54H7.4	494.765	-1.83136	0.865077	-2.11699	0.0342604	0.232171
ENSG00000184731	FAM110C	53.2348	2.91081	1.37579	2.11574	0.0343671	0.232777
ENSG00000101574	METTL4	133.323	-1.77525	0.839247	-2.11529	0.0344051	0.232918
ENSG00000142798	HSPG2	58.584	4.75097	2.24682	2.11453	0.0344698	0.233238
ENSG00000135912	TTLL4	568.285	0.937017	0.443219	2.11412	0.0345053	0.233361
ENSG00000111674	ENO2	368.677	2.05948	0.97436	2.11367	0.0345434	0.233502
ENSG00000161249	DMKN	328.157	1.23902	0.586369	2.11304	0.0345973	0.233563
ENSG00000241343	RPL36A	564.189	1.1776	0.557287	2.1131	0.034592	0.233563
ENSG00000259494	MRPL46	113.746	-1.94224	0.919207	-2.11296	0.0346045	0.233563
ENSG00000085721	RRN3	407	-1.12613	0.533051	-2.11261	0.0346342	0.233646
ENSG00000005156	LIG3	288.695	-1.34818	0.638368	-2.11192	0.0346935	0.233871
ENSG00000172780	RAB43	19.8988	6.16677	2.92012	2.11182	0.0347022	0.233871
[truncated: 25,167 more rows]

## Sheet: HCI02 Human MGT vs LungMet
Gene ID	Gene Symbol	baseMean	log2FoldChange	lfcSE	stat	pvalue	padj
ENSG00000255508	RP11-864I4.1	3422.17	7.10997	0.20215	35.1718	5.40394e-271	9.53201e-267
ENSG00000269968	RP5-940J5.9	1003.35	5.42808	0.255208	21.2692	2.18906e-100	1.93064e-96
ENSG00000136960	ENPP2	877.274	4.98783	0.252618	19.7446	8.93362e-87	5.25267e-83
ENSG00000270641	TSIX	1073.01	7.47174	0.399232	18.7153	3.71578e-78	1.63857e-74
ENSG00000181350	LRRC75A	521.176	5.24798	0.283595	18.5052	1.87556e-76	6.6166e-73
ENSG00000167656	LY6D	385.611	6.76551	0.406284	16.6522	2.91766e-62	8.57742e-59
ENSG00000165474	GJB2	262.978	10.0813	0.659567	15.2848	9.66289e-53	2.43491e-49
ENSG00000186832	KRT16	889.365	4.07782	0.269022	15.1579	6.7163e-52	1.48086e-48
ENSG00000186847	KRT14	7821.13	8.24393	0.570648	14.4466	2.63281e-47	5.16001e-44
ENSG00000238045	AC009133.12	580.554	3.6102	0.250383	14.4187	3.94683e-47	6.96181e-44
ENSG00000167995	BEST1	395.695	3.51662	0.262856	13.3785	8.07565e-41	1.29497e-37
ENSG00000166147	FBN1	389.964	4.41313	0.337678	13.069	4.94938e-39	7.27518e-36
ENSG00000245748	RP11-367J11.2	249.879	8.37814	0.65345	12.8214	1.24446e-37	1.68854e-34
ENSG00000118257	NRP2	227.831	3.98543	0.322289	12.366	3.99285e-35	5.03071e-32
ENSG00000277957	SENP3-EIF4A1	2019.47	14.6207	1.19131	12.2729	1.26689e-34	1.48977e-31
ENSG00000143882	ATP6V1C2	257.163	3.25405	0.274111	11.8713	1.66879e-32	1.83973e-29
ENSG00000143603	KCNN3	113.439	6.34824	0.546564	11.6148	3.46591e-31	3.59619e-28
ENSG00000258017	RP11-386G11.10	3475.23	1.97983	0.17117	11.5665	6.09315e-31	5.97095e-28
ENSG00000013588	GPRC5A	163.827	3.96751	0.343467	11.5514	7.26508e-31	6.74467e-28
ENSG00000265401	RP11-138I1.4	285.056	3.05741	0.264798	11.5462	7.71697e-31	6.80598e-28
ENSG00000279576	AP000769.1	1095.97	10.0668	0.873095	11.53	9.31342e-31	7.82283e-28
ENSG00000124762	CDKN1A	1339.65	2.0492	0.188416	10.876	1.50038e-27	1.20297e-24
ENSG00000161939	RNASEK-C17orf49	240.491	3.75812	0.347097	10.8273	2.55618e-27	1.96037e-24
ENSG00000163453	IGFBP7	326.966	3.69447	0.34178	10.8095	3.10351e-27	2.28095e-24
ENSG00000215472	RPL17-C18orf32	549.02	2.77454	0.260397	10.655	1.65161e-26	1.16531e-23
ENSG00000198763	MT-ND2	43544.1	1.96537	0.185067	10.6198	2.41181e-26	1.63623e-23
ENSG00000148773	MKI67	2796.25	-1.84231	0.174571	-10.5534	4.89909e-26	3.20056e-23
ENSG00000283485	AC090094.1	527.509	12.5378	1.19922	10.455	1.39061e-25	8.76034e-23
ENSG00000267645	RP11-577H5.5	266.632	12.5837	1.2121	10.3817	3.00283e-25	1.82644e-22
ENSG00000116039	ATP6V1B1	267.307	4.15987	0.406219	10.2405	1.30592e-24	7.43069e-22
ENSG00000176868	RP11-334J6.7	338.095	12.4692	1.21737	10.2427	1.27579e-24	7.43069e-22
ENSG00000258674	CTC-260F20.3	148.034	4.15753	0.40816	10.186	2.28919e-24	1.26184e-21
ENSG00000251143	RP11-849H4.4	203.096	3.75505	0.371631	10.1042	5.29035e-24	2.82777e-21
ENSG00000134757	DSG3	1910.4	2.59251	0.26541	9.76792	1.54598e-22	8.02046e-20
ENSG00000145824	CXCL14	74.2651	6.70085	0.696252	9.62417	6.32171e-22	3.18596e-19
ENSG00000182795	C1orf116	491.429	2.31326	0.240749	9.6086	7.35437e-22	3.60344e-19
ENSG00000034677	RNF19A	710.625	2.38135	0.248728	9.57412	1.02732e-21	4.89754e-19
ENSG00000262831	RP11-498C9.2	94.6193	5.43945	0.57196	9.5102	1.90293e-21	8.83312e-19
ENSG00000196730	DAPK1	628.349	2.71078	0.287194	9.43884	3.76934e-21	1.70481e-18
ENSG00000168542	COL3A1	2319.47	2.7425	0.291522	9.40752	5.07983e-21	2.18544e-18
ENSG00000179818	PCBP1-AS1	360.506	2.19455	0.233239	9.40902	5.00778e-21	2.18544e-18
ENSG00000149591	TAGLN	889.575	2.18915	0.233199	9.38745	6.14704e-21	2.54059e-18
ENSG00000198840	MT-ND3	18324	1.60556	0.171047	9.38666	6.1934e-21	2.54059e-18
ENSG00000279689	RP11-574K11.32	199.454	3.89985	0.416452	9.36447	7.64315e-21	3.06403e-18
ENSG00000262526	CTD-2545G14.7	233.501	11.2863	1.2184	9.26318	1.98432e-20	7.77809e-18
ENSG00000159388	BTG2	1066.48	1.74638	0.188825	9.24867	2.27295e-20	8.71579e-18
ENSG00000180616	SSTR2	2132.35	1.50643	0.164425	9.16178	5.10462e-20	1.91575e-17
ENSG00000109846	CRYAB	2841.42	2.12536	0.232121	9.15624	5.37381e-20	1.97476e-17
ENSG00000108825	PTGES3L-AARSD1	183.946	3.71565	0.408992	9.08488	1.03817e-19	3.73721e-17
ENSG00000163520	FBLN2	547.93	2.8718	0.317208	9.05336	1.38636e-19	4.89081e-17
ENSG00000279569	RP11-394B2.1	270.112	3.07328	0.342537	8.97209	2.90929e-19	1.00622e-16
ENSG00000101335	MYL9	805.279	1.66794	0.188691	8.83954	9.61133e-19	3.26027e-16
ENSG00000268173	AC007192.4	175.635	10.9218	1.23646	8.83315	1.01766e-18	3.3869e-16
ENSG00000280987	MATR3	1750.01	2.70509	0.30696	8.81251	1.22376e-18	3.9974e-16
ENSG00000143248	RGS5	26452	1.3777	0.156605	8.7973	1.40145e-18	4.46142e-16
ENSG00000279605	RP11-661A12.8	240.295	2.74856	0.312475	8.79611	1.4164e-18	4.46142e-16
ENSG00000261147	RP11-697E2.6	220.696	9.33381	1.06364	8.77538	1.70333e-18	5.20847e-16
ENSG00000264058	RP5-1028K7.3	132.548	10.848	1.23627	8.77476	1.71263e-18	5.20847e-16
ENSG00000258790	RP11-561B11.2	197.226	3.4661	0.3956	8.76165	1.92414e-18	5.75252e-16
ENSG00000212907	MT-ND4L	11815.1	1.1837	0.135461	8.73829	2.36659e-18	6.95738e-16
ENSG00000174307	PHLDA3	339.599	2.33629	0.267947	8.7192	2.80165e-18	8.10135e-16
ENSG00000164764	SBSPON	181.583	4.08594	0.46876	8.71649	2.86949e-18	8.16369e-16
ENSG00000163430	FSTL1	1381.46	1.57499	0.181617	8.67204	4.24436e-18	1.18835e-15
ENSG00000273149	RP11-290D2.6	146.371	10.6186	1.22947	8.63671	5.78549e-18	1.59453e-15
ENSG00000143768	LEFTY2	168.092	3.49024	0.405185	8.61393	7.05964e-18	1.91577e-15
ENSG00000198899	MT-ATP6	47653.4	1.39764	0.162776	8.58631	8.98099e-18	2.40024e-15
ENSG00000198886	MT-ND4	83173.2	1.51043	0.176915	8.53761	1.37028e-17	3.60751e-15
ENSG00000012223	LTF	296.016	3.88511	0.456728	8.50639	1.79438e-17	4.65456e-15
ENSG00000140675	SLC5A2	63.4758	5.10378	0.600171	8.50388	1.83363e-17	4.68744e-15
ENSG00000165272	AQP3	104.443	3.84989	0.454776	8.46548	2.55108e-17	6.42835e-15
ENSG00000161960	EIF4A1	7460.1	-1.29804	0.153556	-8.45323	2.83352e-17	7.00674e-15
ENSG00000163017	ACTG2	464.692	2.47696	0.293058	8.45214	2.86006e-17	7.00674e-15
ENSG00000283299	AL513122.1	78.4838	10.7586	1.28109	8.39806	4.53907e-17	1.09678e-14
ENSG00000181222	POLR2A	1941.06	-1.6003	0.191234	-8.36827	5.84696e-17	1.39371e-14
ENSG00000125968	ID1	143.192	3.38319	0.405017	8.3532	6.64388e-17	1.56255e-14
ENSG00000280211	RP11-2C24.3	89.5839	3.76564	0.451462	8.34099	7.36713e-17	1.70985e-14
ENSG00000103740	ACSBG1	83.1206	3.95241	0.476454	8.29546	1.08165e-16	2.47781e-14
ENSG00000267303	CTD-2369P2.12	101.506	-8.79927	1.06246	-8.28194	1.2118e-16	2.74037e-14
ENSG00000189292	FAM150B	126.432	5.44257	0.65937	8.2542	1.52923e-16	3.41443e-14
ENSG00000272325	NUDT3	3464.18	-1.19568	0.145543	-8.2153	2.11634e-16	4.66626e-14
ENSG00000135679	MDM2	962.693	1.92691	0.235842	8.17035	3.07492e-16	6.69611e-14
ENSG00000165661	QSOX2	516.239	-1.73522	0.213395	-8.1315	4.24018e-16	9.12104e-14
ENSG00000162576	MXRA8	220.691	3.73643	0.460495	8.11393	4.9007e-16	1.04149e-13
ENSG00000274810	NPHP3-ACAD11	72.518	10.3143	1.27165	8.11092	5.02362e-16	1.0549e-13
ENSG00000272540	XXbac-BPG252P9.9	241.402	2.52463	0.311442	8.10623	5.22124e-16	1.0835e-13
ENSG00000095002	MSH2	611.334	-1.79555	0.222351	-8.07531	6.73048e-16	1.38045e-13
ENSG00000125398	SOX9	1055.35	1.65185	0.205743	8.02873	9.8485e-16	1.99676e-13
ENSG00000257342	RP11-571M6.7	113.643	9.95306	1.24134	8.01801	1.07474e-15	2.15424e-13
ENSG00000283332	AC027682.1	81.3438	6.4246	0.801916	8.01157	1.13255e-15	2.24462e-13
ENSG00000167644	C19orf33	145.742	2.74683	0.345144	7.9585	1.74135e-15	3.41286e-13
ENSG00000197614	MFAP5	38.2859	6.75556	0.849718	7.95036	1.85977e-15	3.57826e-13
ENSG00000198727	MT-CYB	60496.3	1.28501	0.161638	7.94992	1.86632e-15	3.57826e-13
ENSG00000145703	IQGAP2	83.4835	3.87115	0.48865	7.92212	2.33493e-15	4.42859e-13
ENSG00000262660	RP13-1032I1.10	74.0294	10.0334	1.26947	7.90358	2.71012e-15	5.08551e-13
ENSG00000282278	RP11-231C18.3	101.407	9.84153	1.24875	7.88112	3.24461e-15	6.02439e-13
ENSG00000257529	RPL36A-HNRNPH2	141.06	8.50021	1.08036	7.86794	3.60534e-15	6.62443e-13
ENSG00000065357	DGKA	201.434	2.77087	0.353159	7.84596	4.29663e-15	7.81323e-13
ENSG00000120738	EGR1	359.482	1.9707	0.252119	7.81658	5.42794e-15	9.76973e-13
ENSG00000271980	CTD-2256P15.4	94.0963	4.50766	0.579576	7.77751	7.39641e-15	1.31783e-12
ENSG00000060656	PTPRU	294.801	2.20757	0.283983	7.77359	7.62906e-15	1.33237e-12
ENSG00000258941	RP11-407N17.3	73.6672	9.94185	1.27889	7.77379	7.6172e-15	1.33237e-12
ENSG00000249209	AP000304.12	88.43	9.76585	1.25955	7.75344	8.94367e-15	1.54664e-12
ENSG00000139625	MAP3K12	191.95	2.80476	0.362212	7.74343	9.67738e-15	1.65728e-12
ENSG00000198786	MT-ND5	47886.8	1.16299	0.150382	7.73359	1.04558e-14	1.77337e-12
ENSG00000108821	COL1A1	254.464	3.59976	0.467346	7.70256	1.33363e-14	2.24037e-12
ENSG00000140403	DNAJA4	651.838	1.42586	0.185347	7.69295	1.43786e-14	2.39268e-12
ENSG00000130723	PRRC2B	4496.47	-1.15417	0.150817	-7.65277	1.96698e-14	3.24258e-12
ENSG00000120708	TGFBI	5169.33	3.73649	0.489616	7.63148	2.32073e-14	3.79031e-12
ENSG00000198804	MT-CO1	138868	1.42695	0.187196	7.62277	2.48296e-14	4.01807e-12
ENSG00000161249	DMKN	62.1145	4.485	0.589118	7.61307	2.67661e-14	4.26065e-12
ENSG00000229124	VIM-AS1	163.559	2.77901	0.365042	7.61285	2.68117e-14	4.26065e-12
ENSG00000254692	RP11-468E2.1	60.3837	9.83131	1.29181	7.6105	2.73045e-14	4.30022e-12
ENSG00000107796	ACTA2	743.099	2.08323	0.27466	7.58476	3.33109e-14	5.10932e-12
ENSG00000164649	CDCA7L	641.616	-1.46869	0.193581	-7.58697	3.27485e-14	5.10932e-12
ENSG00000257663	RP11-1100L3.7	44.0605	10.0618	1.32656	7.58488	3.32807e-14	5.10932e-12
ENSG00000035862	TIMP2	1095.75	1.8186	0.240386	7.56535	3.86811e-14	5.88186e-12
ENSG00000261915	RP11-542C16.2	68.7427	9.65393	1.27804	7.55372	4.23011e-14	6.37734e-12
ENSG00000136826	KLF4	59.6555	4.14615	0.549174	7.5498	4.35937e-14	6.51651e-12
ENSG00000185585	OLFML2A	132.249	3.58132	0.47461	7.54583	4.49411e-14	6.66148e-12
ENSG00000198712	MT-CO2	43263.9	1.52792	0.202735	7.53652	4.82685e-14	7.09506e-12
ENSG00000198888	MT-ND1	46052.7	1.446	0.191904	7.53499	4.8837e-14	7.11931e-12
ENSG00000258643	BCL2L2-PABPN1	209.005	2.4821	0.330927	7.50044	6.36034e-14	9.19591e-12
ENSG00000189182	KRT77	29.6775	12.1095	1.61591	7.49388	6.68672e-14	9.58919e-12
ENSG00000115268	RPS15	3452.03	1.13441	0.152052	7.46071	8.60592e-14	1.22419e-11
ENSG00000148053	NTRK2	85.3553	4.26435	0.573892	7.43058	1.08126e-13	1.52578e-11
ENSG00000091831	ESR1	133.714	-2.77802	0.37593	-7.38972	1.47137e-13	2.0598e-11
ENSG00000143502	SUSD4	142.181	3.13358	0.424662	7.379	1.59486e-13	2.19779e-11
ENSG00000255730	CTC-435M10.3	68.8253	9.4136	1.27559	7.3798	1.5853e-13	2.19779e-11
ENSG00000270299	RP5-850E9.3	59.9413	9.50499	1.29015	7.36736	1.74038e-13	2.37973e-11
ENSG00000121742	GJB6	38.7684	11.6561	1.58959	7.33281	2.25378e-13	3.05803e-11
ENSG00000134853	PDGFRA	6949.2	-1.53353	0.20923	-7.32943	2.31127e-13	3.11211e-11
ENSG00000228253	MT-ATP8	12408.2	0.968442	0.132425	7.31312	2.61016e-13	3.48792e-11
ENSG00000145632	PLK2	901.566	1.90066	0.260345	7.30052	2.86648e-13	3.80164e-11
ENSG00000162745	OLFML2B	56.8039	4.66029	0.640565	7.27527	3.45732e-13	4.53594e-11
ENSG00000211445	GPX3	788.146	2.72923	0.375167	7.27471	3.47158e-13	4.53594e-11
ENSG00000203727	SAMD5	1091.11	-1.57969	0.217387	-7.26674	3.68267e-13	4.77637e-11
ENSG00000176383	B3GNT4	108.145	2.97433	0.409395	7.26519	3.72526e-13	4.79634e-11
ENSG00000198695	MT-ND6	17402.8	1.34775	0.185637	7.26016	3.86632e-13	4.94188e-11
ENSG00000281039	RP4-777O23.3	75.6863	9.20331	1.26851	7.25519	4.01099e-13	5.08992e-11
ENSG00000243207	PPAN-P2RY11	51.2048	9.46897	1.30954	7.23077	4.80277e-13	6.05115e-11
ENSG00000175662	TOM1L2	547.749	1.64115	0.227108	7.2263	4.96335e-13	6.20912e-11
ENSG00000122966	CIT	582.815	-1.46111	0.202499	-7.21536	5.37906e-13	6.68178e-11
ENSG00000166535	A2ML1	141.95	2.91785	0.404657	7.21066	5.56798e-13	6.86808e-11
ENSG00000282889	AL365273.1	58.7206	9.36121	1.29982	7.20196	5.93552e-13	7.2706e-11
ENSG00000015479	MATR3	4981.68	-0.999157	0.138951	-7.19073	6.4446e-13	7.83974e-11
ENSG00000132470	ITGB4	83.2537	3.56869	0.49645	7.18842	6.55455e-13	7.91888e-11
ENSG00000197548	ATG7	417.977	1.66613	0.235258	7.08213	1.41952e-12	1.70333e-10
ENSG00000283277	FBXO31	55.3067	9.15358	1.29683	7.05843	1.684e-12	2.00703e-10
ENSG00000108021	FAM208B	1820.62	-1.20565	0.171661	-7.02344	2.16475e-12	2.55709e-10
ENSG00000267426	RP11-552F3.12	60.2622	4.55465	0.648551	7.02281	2.17452e-12	2.55709e-10
ENSG00000197956	S100A6	3523.1	1.14608	0.164003	6.98818	2.78476e-12	3.25301e-10
ENSG00000204422	XXbac-BPG32J3.20	34.8405	9.49028	1.35923	6.98208	2.90848e-12	3.37518e-10
ENSG00000132561	MATN2	145.905	2.4532	0.351591	6.97744	3.00608e-12	3.46564e-10
ENSG00000258465	RP11-574F21.3	37.4554	9.40492	1.34894	6.97211	3.12232e-12	3.57628e-10
ENSG00000184347	SLIT3	364.894	2.68612	0.385437	6.96904	3.19118e-12	3.63156e-10
ENSG00000164932	CTHRC1	412.232	1.82728	0.262866	6.95138	3.61741e-12	4.09022e-10
ENSG00000148671	ADIRF	48.5991	4.74925	0.683674	6.94667	3.74019e-12	4.20212e-10
ENSG00000270316	BORCS7-ASMT	42.7164	9.2552	1.33397	6.93811	3.97383e-12	4.43635e-10
ENSG00000118523	CTGF	1315.08	1.95642	0.282174	6.9334	4.1084e-12	4.55774e-10
ENSG00000247228	RP11-296I10.3	40.1659	9.2804	1.33876	6.9321	4.14638e-12	4.57112e-10
ENSG00000168918	INPP5D	170.389	2.84024	0.410694	6.91571	4.6553e-12	5.06881e-10
ENSG00000256364	RP11-173P15.3	56.5316	9.09246	1.31474	6.91578	4.65304e-12	5.06881e-10
ENSG00000116128	BCL9	536.262	-1.61916	0.234415	-6.90722	4.94229e-12	5.34829e-10
ENSG00000008086	CDKL5	317.845	2.12739	0.308087	6.90517	5.01418e-12	5.393e-10
ENSG00000167476	JSRP1	41.5192	5.71588	0.830124	6.88557	5.75571e-12	6.15303e-10
ENSG00000152049	KCNE4	79.0395	3.78063	0.549523	6.87983	5.99242e-12	6.36749e-10
ENSG00000075275	CELSR1	279.482	2.00263	0.291273	6.87543	6.1805e-12	6.52802e-10
ENSG00000235718	MFRP	39.502	9.25277	1.34597	6.87441	6.22482e-12	6.53569e-10
ENSG00000001630	CYP51A1	1037.43	-1.2694	0.186472	-6.80743	9.93548e-12	1.03699e-09
ENSG00000011052	NME1-NME2	386.344	2.62008	0.385103	6.80358	1.02051e-11	1.05887e-09
ENSG00000101198	NKAIN4	170.674	3.77279	0.554621	6.80246	1.02848e-11	1.0609e-09
ENSG00000157734	SNX22	231.075	1.87261	0.275507	6.79696	1.06847e-11	1.09574e-09
ENSG00000272742	CTB-43P18.1	136.796	2.29721	0.338106	6.79435	1.08799e-11	1.10931e-09
ENSG00000262413	RP11-498C9.3	42.9093	9.01067	1.32757	6.78734	1.14218e-11	1.15787e-09
ENSG00000115419	GLS	2000.92	1.32876	0.195967	6.78053	1.19739e-11	1.2069e-09
ENSG00000248527	MTATP6P1	6642.58	1.25555	0.185339	6.77436	1.24959e-11	1.25236e-09
ENSG00000180155	LYNX1	802.83	1.47601	0.21813	6.76665	1.31801e-11	1.31347e-09
ENSG00000185088	RPS27L	918.849	1.28727	0.190367	6.76203	1.36068e-11	1.34837e-09
ENSG00000213742	ZNF337-AS1	153.351	2.33363	0.346538	6.73412	1.64927e-11	1.62522e-09
ENSG00000121858	TNFSF10	226.81	3.13764	0.466494	6.72599	1.74402e-11	1.70904e-09
ENSG00000109685	WHSC1	1731.37	-1.20264	0.17885	-6.72431	1.76426e-11	1.71932e-09
ENSG00000257653	RP11-579D7.2	42.3903	8.90987	1.32983	6.69999	2.08427e-11	2.02002e-09
ENSG00000069812	HES2	133.174	2.48525	0.371556	6.68876	2.25062e-11	2.16933e-09
ENSG00000141431	ASXL3	2963.66	-1.1494	0.171905	-6.68622	2.29005e-11	2.19534e-09
ENSG00000136155	SCEL	27.1944	7.97541	1.19499	6.67405	2.48844e-11	2.37263e-09
ENSG00000273637	RP5-864K19.7	46.8987	7.82121	1.18162	6.61907	3.61455e-11	3.4278e-09
ENSG00000115902	SLC1A4	826.658	2.15212	0.325759	6.60648	3.93566e-11	3.71236e-09
ENSG00000257950	P2RX5-TAX1BP3	95.7475	3.01217	0.456577	6.59729	4.18739e-11	3.9288e-09
ENSG00000187144	SPATA21	56.8604	4.79169	0.727032	6.59075	4.37597e-11	4.08401e-09
ENSG00000117318	ID3	136.96	2.66159	0.403885	6.58997	4.39915e-11	4.08403e-09
ENSG00000144642	RBMS3	110.533	3.48997	0.53181	6.56243	5.29377e-11	4.88884e-09
ENSG00000137507	LRRC32	129.011	2.40492	0.367656	6.54121	6.10211e-11	5.606e-09
ENSG00000102934	PLLP	138.756	2.24281	0.344212	6.51579	7.23077e-11	6.60847e-09
ENSG00000251246	RP11-540D14.8	47.8015	4.35677	0.668931	6.51303	7.36492e-11	6.69639e-09
ENSG00000067113	PLPP1	423.314	2.15735	0.333687	6.46519	1.01174e-10	9.15185e-09
ENSG00000255248	MIR100HG	758.219	-1.34818	0.208814	-6.45637	1.07244e-10	9.65144e-09
ENSG00000267598	CTC-250I14.6	44.885	8.52217	1.32148	6.44896	1.12617e-10	1.00835e-08
ENSG00000262304	RP11-235E17.2	31.2741	8.85034	1.37544	6.43453	1.23853e-10	1.10335e-08
ENSG00000086758	HUWE1	3604.35	-1.07614	0.167399	-6.42862	1.28766e-10	1.14136e-08
ENSG00000258588	TRIM6-TRIM34	32.898	8.79598	1.37006	6.42012	1.36165e-10	1.20091e-08
ENSG00000117152	RGS4	517.494	2.06824	0.322306	6.41701	1.38975e-10	1.21959e-08
ENSG00000283154	IQCJ-SCHIP1	62.7518	3.81666	0.597476	6.38797	1.681e-10	1.46788e-08
ENSG00000066279	ASPM	1063.54	-1.32827	0.208276	-6.37745	1.80064e-10	1.56461e-08
ENSG00000260238	PMF1-BGLAP	70.6732	3.34524	0.525092	6.37077	1.88077e-10	1.62622e-08
ENSG00000250186	RP11-1079K10.4	38.6601	7.72212	1.21268	6.36783	1.91717e-10	1.64961e-08
ENSG00000114638	UPK1B	26.1138	9.08425	1.43338	6.33764	2.33318e-10	1.99781e-08
ENSG00000124593	PRICKLE4	183.499	2.2315	0.352371	6.33283	2.40706e-10	2.05112e-08
ENSG00000166503	RP11-382A20.3	424.897	-1.50938	0.239213	-6.30978	2.79425e-10	2.34704e-08
ENSG00000174231	PRPF8	4454.04	-0.811565	0.128615	-6.31004	2.78968e-10	2.34704e-08
ENSG00000198938	MT-CO3	77089.5	1.31489	0.208348	6.31102	2.77202e-10	2.34704e-08
ENSG00000272770	RP11-74E22.5	29.9026	8.72973	1.38634	6.29697	3.03529e-10	2.53742e-08
ENSG00000224407	RP5-956O18.3	25.1854	8.93489	1.42014	6.29153	3.14346e-10	2.61545e-08
ENSG00000228144	RP11-745O10.4	49.4886	8.55118	1.36175	6.27957	3.39511e-10	2.81157e-08
ENSG00000198865	CCDC152	60.0364	3.79313	0.604213	6.2778	3.43394e-10	2.83043e-08
ENSG00000211459	MT-RNR1	21222.9	0.968558	0.154345	6.27528	3.49002e-10	2.86328e-08
ENSG00000258529	RP11-108O10.8	31.3524	6.31765	1.00853	6.26421	3.74724e-10	3.06007e-08
ENSG00000279473	AC009065.1	54.7144	8.10659	1.29503	6.25975	3.85584e-10	3.13425e-08
ENSG00000230583	GTF2IRD1P1	45.0335	7.41914	1.18632	6.2539	4.00315e-10	3.23906e-08
ENSG00000183111	ARHGEF37	217.181	1.8797	0.300884	6.24727	4.17679e-10	3.36413e-08
ENSG00000204262	COL5A2	211.915	3.51802	0.564096	6.23656	4.47288e-10	3.58623e-08
ENSG00000228748	RP13-39P12.3	108.782	2.99796	0.481665	6.22417	4.8412e-10	3.86398e-08
ENSG00000124615	MOCS1	99.3949	2.60605	0.418952	6.2204	4.95877e-10	3.93999e-08
ENSG00000131378	RFTN1	56.4918	3.67664	0.591724	6.21344	5.18385e-10	4.10035e-08
ENSG00000264772	RP11-186B7.4	146.617	2.17599	0.350284	6.21207	5.22896e-10	4.11757e-08
ENSG00000267261	CTD-2132N18.3	35.7598	8.412	1.35637	6.20183	5.58117e-10	4.37539e-08
ENSG00000269955	C7orf55-LUC7L2	446.587	-1.39745	0.225443	-6.1987	5.69328e-10	4.44353e-08
ENSG00000135111	TBX3	78.514	3.1299	0.506008	6.18547	6.19181e-10	4.8051e-08
ENSG00000149503	INCENP	512.961	-1.38404	0.223799	-6.18429	6.23827e-10	4.8051e-08
ENSG00000262136	CTD-2033A16.3	32.5807	6.45115	1.04306	6.18481	6.21762e-10	4.8051e-08
ENSG00000262481	TMEM256-PLSCR3	33.7676	6.61184	1.07236	6.16567	7.0186e-10	5.38266e-08
ENSG00000204542	C6orf15	22.1673	6.53561	1.06061	6.16212	7.17757e-10	5.48074e-08
ENSG00000136999	NOV	33.6372	4.87288	0.793367	6.14202	8.14788e-10	6.16826e-08
ENSG00000188739	RBM34	923.258	-1.16376	0.189472	-6.14211	8.14332e-10	6.16826e-08
ENSG00000111206	FOXM1	1888	-1.24418	0.202965	-6.13	8.78774e-10	6.62423e-08
ENSG00000140450	ARRDC4	244.391	1.82751	0.298355	6.1253	9.05138e-10	6.79393e-08
ENSG00000280537	RP11-33O4.2	45.5045	3.91161	0.643398	6.07961	1.20477e-09	9.0046e-08
ENSG00000240720	LRRD1	253.875	6.82467	1.1254	6.0642	1.3261e-09	9.86967e-08
ENSG00000255526	NEDD8-MDP1	48.7311	7.09237	1.17108	6.05624	1.3934e-09	1.0327e-07
ENSG00000118785	SPP1	303.826	5.10087	0.843535	6.04701	1.4756e-09	1.08905e-07
ENSG00000196497	IPO4	1267.02	-0.968522	0.160672	-6.02796	1.6604e-09	1.22033e-07
ENSG00000101439	CST3	152.054	2.01369	0.335172	6.00794	1.87894e-09	1.37522e-07
ENSG00000254995	STX16-NPEPL1	45.8415	4.40139	0.733081	6.00395	1.9257e-09	1.40361e-07
ENSG00000126709	IFI6	94.1443	3.02692	0.504625	5.99836	1.99317e-09	1.44681e-07
ENSG00000173166	RAPH1	511.488	-1.84901	0.308403	-5.99543	2.02943e-09	1.4671e-07
ENSG00000068697	LAPTM4A	4977.98	0.886107	0.148487	5.96756	2.40825e-09	1.73384e-07
ENSG00000261845	RP13-638C3.4	32.3438	8.24875	1.38951	5.93643	2.91295e-09	2.08868e-07
ENSG00000185634	SHC4	116.547	3.95961	0.667233	5.93438	2.94957e-09	2.10637e-07
ENSG00000176563	CNTD1	81.9978	2.8124	0.474004	5.93329	2.96931e-09	2.11192e-07
ENSG00000257550	RP11-793H13.3	96.5519	3.03138	0.511449	5.92704	3.08442e-09	2.18498e-07
ENSG00000262160	RP11-96D1.11	279.014	1.62527	0.274589	5.91891	3.24077e-09	2.28656e-07
ENSG00000143217	NECTIN4	2409.5	1.03825	0.175733	5.90809	3.461e-09	2.43222e-07
ENSG00000151967	SCHIP1	461.185	-1.48763	0.252508	-5.89144	3.82846e-09	2.67977e-07
ENSG00000151693	ASAP2	461.341	-1.3373	0.227391	-5.88105	4.07665e-09	2.84221e-07
ENSG00000261317	RP11-566K11.5	29.4873	8.29128	1.41082	5.87692	4.17967e-09	2.90257e-07
ENSG00000172534	HCFC1	1642	-0.913818	0.155883	-5.86222	4.56727e-09	3.1593e-07
ENSG00000124067	SLC12A4	154.377	2.07947	0.354893	5.85943	4.64457e-09	3.18879e-07
ENSG00000140416	TPM1	962.607	1.4516	0.247739	5.85938	4.64607e-09	3.18879e-07
ENSG00000255872	RP11-613M10.9	19.1551	8.72461	1.49003	5.85531	4.7612e-09	3.25515e-07
ENSG00000262967	RP11-294J22.6	24.1063	8.35224	1.42737	5.8515	4.87173e-09	3.31786e-07
ENSG00000185305	ARL15	216.598	2.29052	0.391907	5.84456	5.07906e-09	3.44575e-07
ENSG00000105880	DLX5	74.7423	2.691	0.460614	5.84219	5.15177e-09	3.48169e-07
ENSG00000137812	KNL1	497.021	-1.36789	0.23476	-5.82674	5.65216e-09	3.80529e-07
ENSG00000118194	TNNT2	81.264	3.09248	0.531185	5.82185	5.82001e-09	3.90339e-07
ENSG00000279909	AC110615.1	41.7471	3.98417	0.684424	5.8212	5.84282e-09	3.90384e-07
ENSG00000273489	RP11-180C16.1	151.332	2.53352	0.435328	5.8198	5.89187e-09	3.92176e-07
ENSG00000214548	MEG3	53.7132	4.73989	0.816004	5.80866	6.29747e-09	4.17598e-07
ENSG00000148219	ASTN2	1446.15	-1.40855	0.242826	-5.80066	6.60561e-09	4.36391e-07
ENSG00000111335	OAS2	46.3589	3.92538	0.677233	5.7962	6.78325e-09	4.46454e-07
ENSG00000165997	ARL5B	1122.43	-1.11199	0.191984	-5.79212	6.95028e-09	4.55747e-07
ENSG00000113721	PDGFRB	84.0802	2.87768	0.497062	5.78937	7.06518e-09	4.61566e-07
ENSG00000132405	TBC1D14	1217.6	-1.14332	0.197643	-5.78475	7.2622e-09	4.72686e-07
ENSG00000196878	LAMB3	501.633	1.77933	0.307835	5.78013	7.4643e-09	4.84055e-07
ENSG00000117724	CENPF	3815.21	-1.34998	0.233785	-5.77444	7.72105e-09	4.9887e-07
ENSG00000103495	MAZ	3471.2	-0.876979	0.151894	-5.77362	7.75859e-09	4.99309e-07
ENSG00000166106	ADAMTS15	170.526	2.91836	0.505513	5.77306	7.78446e-09	4.99309e-07
ENSG00000214050	FBXO16	32.7264	7.92758	1.37384	5.7704	7.90859e-09	5.05434e-07
ENSG00000103528	SYT17	139.838	2.82515	0.490758	5.75672	8.57656e-09	5.46144e-07
ENSG00000267199	RP11-861E21.2	84.8949	2.65537	0.461382	5.75525	8.6513e-09	5.48922e-07
ENSG00000047662	FAM184B	30.5201	7.93295	1.3797	5.74977	8.93672e-09	5.64999e-07
ENSG00000254307	KB-1608C10.2	39.1992	7.71282	1.34231	5.74591	9.14261e-09	5.75952e-07
ENSG00000235288	RP11-70C1.3	36.0232	6.59862	1.14951	5.74038	9.44629e-09	5.92965e-07
ENSG00000142765	SYTL1	261.288	1.46307	0.255427	5.72794	1.01657e-08	6.35861e-07
ENSG00000197275	RAD54B	243.551	-1.59454	0.279865	-5.69754	1.21547e-08	7.57587e-07
ENSG00000127955	GNAI1	900.701	1.70536	0.299428	5.6954	1.23084e-08	7.64463e-07
ENSG00000112378	PERP	5242.64	1.60683	0.282402	5.68988	1.27126e-08	7.86798e-07
ENSG00000142102	PGGHG	1470.84	1.49954	0.263828	5.68376	1.31764e-08	8.09821e-07
ENSG00000167774	CTD-2550O8.5	28.7354	8.35372	1.46962	5.68428	1.31363e-08	8.09821e-07
ENSG00000269926	RP11-442H21.2	33.8368	8.18	1.43969	5.6818	1.33287e-08	8.1634e-07
ENSG00000278540	ACACA	1513.59	-0.883856	0.15561	-5.67994	1.34741e-08	8.22389e-07
ENSG00000071082	RPL31	10633.7	0.824436	0.145261	5.67555	1.38242e-08	8.37957e-07
ENSG00000253729	PRKDC	11158.1	-0.880681	0.155166	-5.67572	1.38105e-08	8.37957e-07
ENSG00000096063	SRPK1	1285.78	-1.15983	0.204726	-5.66528	1.46782e-08	8.86672e-07
ENSG00000058056	USP13	532.039	-1.18051	0.208696	-5.65659	1.54408e-08	9.29558e-07
ENSG00000135373	EHF	3098.8	-1.22683	0.216921	-5.65567	1.55243e-08	9.31407e-07
ENSG00000010292	NCAPD2	2898.06	-0.927609	0.164297	-5.64595	1.64276e-08	9.78942e-07
ENSG00000157570	TSPAN18	61.8563	4.33024	0.766925	5.64623	1.64001e-08	9.78942e-07
ENSG00000258555	SPECC1L-ADORA2A	27.6352	8.22098	1.45868	5.6359	1.74149e-08	1.03428e-06
ENSG00000151012	SLC7A11	208.51	-2.18427	0.387885	-5.63124	1.78915e-08	1.05902e-06
ENSG00000197712	FAM114A1	369.452	1.68773	0.300102	5.62386	1.86733e-08	1.1016e-06
ENSG00000118094	TREH	32.385	5.82049	1.03556	5.62065	1.90244e-08	1.11857e-06
ENSG00000169583	CLIC3	26.8441	5.07897	0.904869	5.61294	1.98919e-08	1.16569e-06
ENSG00000282034	RP11-2C24.9	1146.14	-0.938447	0.167369	-5.60705	2.05799e-08	1.20202e-06
ENSG00000115590	IL1R2	66.3176	3.34314	0.59666	5.60309	2.10565e-08	1.22579e-06
ENSG00000164929	BAALC	155.09	2.22663	0.397486	5.60177	2.1217e-08	1.23108e-06
ENSG00000249835	VCAN-AS1	33.3531	4.92286	0.879015	5.60043	2.13824e-08	1.23661e-06
ENSG00000089356	FXYD3	491.061	1.57792	0.281997	5.59551	2.19971e-08	1.26799e-06
ENSG00000109475	RPL34	5010.26	0.811428	0.145094	5.59242	2.23922e-08	1.28657e-06
ENSG00000213064	SFT2D2	5154.71	-0.88359	0.158036	-5.59108	2.25663e-08	1.29236e-06
ENSG00000205730	ITPRIPL2	1812.91	1.36919	0.245102	5.58619	2.32108e-08	1.32497e-06
ENSG00000257453	RP11-290L1.3	21.2585	8.52394	1.52814	5.57799	2.4331e-08	1.38444e-06
ENSG00000280148	RP3-468K18.7	32.3517	7.66965	1.37619	5.57311	2.50231e-08	1.41924e-06
ENSG00000187079	TEAD1	616.789	-1.45013	0.260559	-5.56547	2.61447e-08	1.4781e-06
ENSG00000170465	KRT6C	21.5086	5.55282	0.999253	5.55697	2.745e-08	1.54693e-06
ENSG00000174628	IQCK	215.807	1.61063	0.290042	5.55307	2.8069e-08	1.57678e-06
ENSG00000158747	NBL1	140.988	2.2027	0.396973	5.54875	2.87717e-08	1.61112e-06
ENSG00000206075	SERPINB5	1300.19	1.22102	0.220409	5.5398	3.02821e-08	1.69034e-06
ENSG00000261759	RP11-626G11.3	141.602	3.06975	0.555088	5.53021	3.1984e-08	1.7797e-06
ENSG00000138160	KIF11	1232.98	-1.20916	0.219295	-5.51383	3.51101e-08	1.9414e-06
ENSG00000174903	RAB1B	1729.47	-0.866262	0.157092	-5.51437	3.50022e-08	1.9414e-06
ENSG00000110660	SLC35F2	217.647	-2.1978	0.399696	-5.49869	3.82629e-08	2.10912e-06
ENSG00000020633	RUNX3	513.433	1.5916	0.289535	5.49709	3.86107e-08	2.12167e-06
ENSG00000213626	LBH	175.688	3.33645	0.607287	5.49403	3.92873e-08	2.15214e-06
ENSG00000171570	RAB4B-EGLN2	38.787	5.10049	0.929344	5.48827	4.05894e-08	2.21658e-06
ENSG00000269711	CTD-3214H19.16	20.2983	8.05078	1.46991	5.47706	4.32457e-08	2.35435e-06
ENSG00000198826	ARHGAP11A	1009.2	-1.19642	0.218603	-5.47304	4.42391e-08	2.40102e-06
ENSG00000111181	SLC6A12	709.524	1.62057	0.296245	5.47035	4.49139e-08	2.43017e-06
ENSG00000114805	PLCH1	119.847	-2.15272	0.394297	-5.45964	4.77099e-08	2.56609e-06
ENSG00000258388	PPT2-EGFL8	50.5658	2.90326	0.531769	5.45962	4.77168e-08	2.56609e-06
ENSG00000261684	RP11-265N6.1	19.3961	8.22732	1.50854	5.45384	4.92943e-08	2.64287e-06
ENSG00000148429	USP6NL	677.623	-1.07316	0.196813	-5.45266	4.96219e-08	2.65237e-06
ENSG00000185483	ROR1	722.821	-1.72051	0.315842	-5.44738	5.11166e-08	2.72401e-06
ENSG00000165646	SLC18A2	20.0767	8.01709	1.47207	5.44614	5.14732e-08	2.73475e-06
ENSG00000210082	MT-RNR2	149313	0.965451	0.177503	5.43907	5.35607e-08	2.83711e-06
ENSG00000138018	SELENOI	1847.89	-1.29754	0.239067	-5.42752	5.71439e-08	3.01785e-06
ENSG00000094916	CBX5	10079.4	-0.915746	0.169014	-5.41816	6.02167e-08	3.17064e-06
ENSG00000008226	DLEC1	26.49	4.9207	0.908308	5.41744	6.04595e-08	3.17394e-06
ENSG00000144028	SNRNP200	3968.94	-0.788593	0.14572	-5.41169	6.24327e-08	3.26781e-06
ENSG00000041988	THAP3	147.806	1.73902	0.321456	5.40981	6.30904e-08	3.29246e-06
ENSG00000249669	CARMN	161.198	2.47891	0.458315	5.40875	6.34677e-08	3.30238e-06
ENSG00000148180	GSN	683.079	1.99965	0.369764	5.4079	6.37665e-08	3.30817e-06
ENSG00000101974	ATP11C	577.052	-1.18942	0.220008	-5.40624	6.43602e-08	3.32918e-06
ENSG00000163697	APBB2	365.22	1.24145	0.229719	5.40419	6.51002e-08	3.35054e-06
ENSG00000283149	RP11-134F2.8	59.1683	-10.4104	1.9264	-5.40405	6.51531e-08	3.35054e-06
ENSG00000160862	AZGP1	1606.37	-1.09148	0.202181	-5.39854	6.71854e-08	3.44501e-06
ENSG00000130816	DNMT1	1611.24	-0.922472	0.17115	-5.38985	7.05147e-08	3.60524e-06
ENSG00000122641	INHBA	297.83	1.72139	0.319577	5.38646	7.18598e-08	3.66339e-06
ENSG00000160973	FOXH1	35.5993	5.10124	0.947972	5.38122	7.39845e-08	3.76084e-06
ENSG00000138061	CYP1B1	21424.5	-0.896181	0.166626	-5.37839	7.51552e-08	3.80938e-06
ENSG00000175745	NR2F1	321.889	2.47765	0.461176	5.37247	7.76634e-08	3.92523e-06
ENSG00000136235	GPNMB	1344.48	1.50482	0.281668	5.34252	9.16629e-08	4.61955e-06
ENSG00000112769	LAMA4	214.978	1.88468	0.352943	5.33991	9.2992e-08	4.67318e-06
ENSG00000103426	CORO7-PAM16	16.3288	8.18099	1.53342	5.33511	9.54846e-08	4.78481e-06
ENSG00000163431	LMOD1	28.6999	4.55663	0.854447	5.33284	9.66875e-08	4.83136e-06
ENSG00000216490	IFI30	76.8895	-2.98766	0.560575	-5.32963	9.84118e-08	4.90363e-06
ENSG00000092841	MYL6	8130.9	0.747278	0.14034	5.32478	1.01078e-07	5.02229e-06
ENSG00000131018	SYNE1	166.863	-2.42529	0.455915	-5.31962	1.03985e-07	5.15222e-06
ENSG00000217576	RP11-248G5.8	13.6248	8.67365	1.63108	5.31773	1.0507e-07	5.19138e-06
ENSG00000099994	SUSD2	63.6682	2.56235	0.482263	5.31318	1.07728e-07	5.30785e-06
ENSG00000143443	C1orf56	149.134	1.72481	0.325058	5.30616	1.11962e-07	5.50109e-06
ENSG00000249884	RNF103-CHMP3	15.5557	8.20614	1.54974	5.29517	1.18906e-07	5.82608e-06
ENSG00000256569	RP11-173P15.5	20.666	8.1348	1.53655	5.2942	1.1954e-07	5.84091e-06
ENSG00000151208	DLG5	1277.48	-0.878626	0.166013	-5.29252	1.2064e-07	5.87837e-06
ENSG00000164855	TMEM184A	837.897	1.10051	0.208132	5.28756	1.23958e-07	6.0234e-06
ENSG00000005884	ITGA3	345.092	1.33118	0.251877	5.28505	1.25671e-07	6.08986e-06
ENSG00000198771	RCSD1	138.424	3.08865	0.585097	5.27886	1.29989e-07	6.28184e-06
ENSG00000092421	SEMA6A	2478.83	-1.09369	0.207409	-5.2731	1.34141e-07	6.46477e-06
ENSG00000137673	MMP7	182.9	2.9608	0.561948	5.26882	1.37306e-07	6.59927e-06
ENSG00000256028	RP11-197N18.2	250.525	2.21587	0.420729	5.26674	1.38868e-07	6.65622e-06
ENSG00000147010	SH3KBP1	574.04	1.29575	0.246215	5.26267	1.41978e-07	6.78685e-06
ENSG00000269987	RP3-430N8.11	22.5698	7.5867	1.44266	5.25882	1.44987e-07	6.91194e-06
ENSG00000125107	CNOT1	3055.76	-0.849419	0.161606	-5.2561	1.47143e-07	6.99581e-06
ENSG00000111186	WNT5B	2163.35	-0.753194	0.143345	-5.25441	1.48496e-07	7.04119e-06
ENSG00000105647	PIK3R2	640.722	-1.38489	0.263779	-5.25018	1.5195e-07	7.18563e-06
ENSG00000138079	SLC3A1	44.9347	4.27804	0.81494	5.24951	1.52502e-07	7.19247e-06
ENSG00000135046	ANXA1	924.925	1.78261	0.340571	5.23418	1.65719e-07	7.795e-06
ENSG00000197183	NOL4L	611.131	-1.11	0.21214	-5.23238	1.67338e-07	7.8502e-06
ENSG00000141965	FEM1A	187.439	1.76306	0.33699	5.23178	1.67883e-07	7.85486e-06
ENSG00000160953	MUM1	394.304	1.37678	0.263482	5.22534	1.73838e-07	8.11198e-06
ENSG00000254422	RP11-864G5.3	21.2178	7.69171	1.47433	5.21708	1.81765e-07	8.45949e-06
ENSG00000181192	DHTKD1	1114.54	-1.30676	0.250543	-5.2157	1.83126e-07	8.5004e-06
ENSG00000283263	AL135787.1	36.9439	7.24957	1.39069	5.21293	1.85881e-07	8.60567e-06
ENSG00000172292	CERS6	886.126	-0.963996	0.184974	-5.21152	1.87296e-07	8.62588e-06
ENSG00000178202	KDELC2	694.364	-1.39639	0.267934	-5.2117	1.87114e-07	8.62588e-06
ENSG00000107551	RASSF4	912.866	1.5467	0.296848	5.21043	1.88405e-07	8.65438e-06
ENSG00000109686	SH3D19	530.006	1.04827	0.201224	5.20946	1.89389e-07	8.67698e-06
ENSG00000140525	FANCI	1133.93	-1.02918	0.197608	-5.20821	1.9067e-07	8.71303e-06
ENSG00000102554	KLF5	1413.57	1.22239	0.234873	5.20448	1.9454e-07	8.86689e-06
ENSG00000120800	UTP20	1178.66	-0.986972	0.18987	-5.19815	2.01287e-07	9.15076e-06
ENSG00000089327	FXYD5	245.263	1.35391	0.261051	5.18639	2.14413e-07	9.72243e-06
ENSG00000176208	ATAD5	352.91	-1.27204	0.245739	-5.17639	2.26214e-07	1.02313e-05
ENSG00000260669	AL136419.6	73.398	3.34277	0.646324	5.17198	2.31629e-07	1.04227e-05
ENSG00000264230	ANXA8L1	136.453	2.56229	0.495383	5.17233	2.31189e-07	1.04227e-05
ENSG00000154096	THY1	74.6405	3.02547	0.585856	5.16418	2.41497e-07	1.08391e-05
ENSG00000259529	RP11-468E2.4	57.0002	2.98425	0.578436	5.15917	2.48046e-07	1.11048e-05
ENSG00000183853	KIRREL	1516.01	0.772436	0.149769	5.15753	2.50223e-07	1.11739e-05
ENSG00000265618	CTB-96E2.7	16.3888	7.92506	1.54304	5.13602	2.80621e-07	1.24997e-05
ENSG00000102265	TIMP1	173.121	1.75247	0.341359	5.13381	2.83936e-07	1.26155e-05
ENSG00000099864	PALM	120.943	2.61251	0.509423	5.12836	2.92277e-07	1.29534e-05
ENSG00000107742	SPOCK2	51.3752	3.07655	0.599989	5.12767	2.93352e-07	1.29685e-05
ENSG00000117569	PTBP2	610.796	-1.5508	0.302645	-5.12415	2.98886e-07	1.31801e-05
ENSG00000187942	LDLRAD2	31.3141	4.84487	0.9457	5.12305	3.00631e-07	1.3224e-05
ENSG00000177374	HIC1	63.0434	2.56853	0.501711	5.11954	3.06287e-07	1.34393e-05
ENSG00000110700	RPS13	7446.72	0.707858	0.138468	5.11205	3.18673e-07	1.39388e-05
ENSG00000122778	KIAA1549	573.171	-1.09322	0.213865	-5.11171	3.19251e-07	1.39388e-05
ENSG00000112306	RPS12	10829.3	0.679324	0.133247	5.09824	3.42825e-07	1.49311e-05
ENSG00000122136	OBP2A	84.6068	3.10609	0.60942	5.09679	3.45458e-07	1.50087e-05
ENSG00000196367	TRRAP	1756.09	-0.850074	0.166978	-5.09093	3.56305e-07	1.54419e-05
ENSG00000108387	SEPT4	285.492	1.42596	0.280366	5.08608	3.65543e-07	1.58035e-05
ENSG00000204389	HSPA1A	1877.88	0.979585	0.192966	5.07647	3.84508e-07	1.65827e-05
ENSG00000067141	NEO1	636.535	-1.13347	0.223751	-5.06577	4.06762e-07	1.74571e-05
ENSG00000096433	ITPR3	1701.64	-0.884411	0.174576	-5.06607	4.06122e-07	1.74571e-05
ENSG00000085719	CPNE3	2346.66	-0.937675	0.185206	-5.06287	4.12981e-07	1.7681e-05
ENSG00000265972	TXNIP	3570.92	1.39332	0.275332	5.0605	4.18164e-07	1.78595e-05
ENSG00000008311	AASS	160.879	-1.86299	0.368268	-5.05879	4.21925e-07	1.79767e-05
ENSG00000281028	RP11-717K11.2	19.1052	7.67181	1.51706	5.05701	4.25874e-07	1.81012e-05
ENSG00000111885	MAN1A1	361.265	-1.22395	0.242125	-5.05504	4.30307e-07	1.82457e-05
ENSG00000109182	CWH43	29.5994	4.14761	0.82123	5.05049	4.40687e-07	1.8641e-05
ENSG00000205268	PDE7A	2568.64	1.15139	0.22825	5.04441	4.54926e-07	1.91972e-05
ENSG00000113368	LMNB1	1766.15	-1.01974	0.202173	-5.04392	4.56087e-07	1.92003e-05
ENSG00000050405	LIMA1	336.049	1.69872	0.336999	5.04072	4.63783e-07	1.94778e-05
ENSG00000236498	AC107081.5	41.4584	3.20509	0.637256	5.02952	4.91722e-07	2.06021e-05
ENSG00000107731	UNC5B	403.107	1.84121	0.366932	5.01785	5.22529e-07	2.1841e-05
ENSG00000118193	KIF14	641.603	-1.05622	0.210873	-5.00879	5.4772e-07	2.27859e-05
ENSG00000124813	RUNX2	30.3134	4.47171	0.892698	5.00921	5.46536e-07	2.27859e-05
ENSG00000106302	HYAL4	25.0129	4.50595	0.900499	5.00383	5.62016e-07	2.33256e-05
ENSG00000151835	SACS	389.122	-1.4552	0.29093	-5.00191	5.67658e-07	2.35045e-05
ENSG00000008256	CYTH3	755.334	1.62241	0.324788	4.99529	5.87489e-07	2.42687e-05
ENSG00000132846	ZBED3	343.919	-1.31959	0.264361	-4.99161	5.98793e-07	2.46778e-05
ENSG00000188112	C6orf132	39.1145	3.46607	0.694851	4.98822	6.09373e-07	2.50553e-05
ENSG00000146122	DAAM2	330.006	1.92322	0.385776	4.98533	6.1856e-07	2.53739e-05
ENSG00000145996	CDKAL1	540.082	-1.17051	0.235022	-4.9804	6.34518e-07	2.59681e-05
ENSG00000205420	KRT6A	1000.37	1.73676	0.348858	4.97843	6.41028e-07	2.61558e-05
ENSG00000228170	RP1-40E16.11	15.0502	7.83007	1.5729	4.97811	6.42069e-07	2.61558e-05
ENSG00000139354	GAS2L3	272.19	-1.4385	0.289014	-4.97727	6.44876e-07	2.62096e-05
ENSG00000264443	RP4-594I10.3	18.4316	7.67636	1.54346	4.97347	6.57665e-07	2.66679e-05
ENSG00000265784	RP1-56K13.3	14.4448	7.84222	1.57979	4.9641	6.90199e-07	2.7923e-05
ENSG00000074527	NTN4	43.9942	3.21032	0.646925	4.96243	6.96163e-07	2.80998e-05
ENSG00000148700	ADD3	1061.8	-1.38101	0.278319	-4.96198	6.97799e-07	2.81015e-05
ENSG00000070018	LRP6	3510.86	-1.13466	0.228793	-4.95934	7.07316e-07	2.84199e-05
ENSG00000156218	ADAMTSL3	17.4839	5.30996	1.0709	4.95842	7.10676e-07	2.849e-05
ENSG00000132002	DNAJB1	1611.94	0.978632	0.197427	4.95693	7.16148e-07	2.86443e-05
ENSG00000148120	C9orf3	161.601	1.91693	0.387006	4.95324	7.29878e-07	2.90617e-05
ENSG00000197102	DYNC1H1	2542.4	-0.838025	0.16918	-4.95344	7.29138e-07	2.90617e-05
ENSG00000267601	RP11-323N12.5	12.6608	8.04468	1.62535	4.94949	7.44077e-07	2.95603e-05
ENSG00000145244	CORIN	82.6813	3.26155	0.659146	4.94815	7.4923e-07	2.96981e-05
ENSG00000011028	MRC2	739.163	1.27961	0.258757	4.94522	7.60568e-07	3.00799e-05
ENSG00000129538	RNASE1	42.0284	3.19526	0.646473	4.94261	7.70854e-07	3.04186e-05
ENSG00000172270	BSG	2195.99	0.733341	0.148432	4.94057	7.78928e-07	3.06686e-05
ENSG00000197461	PDGFA	405.415	1.07034	0.216846	4.93592	7.97734e-07	3.1339e-05
ENSG00000135637	CCDC142	91.4405	2.11377	0.428349	4.93468	8.02809e-07	3.14461e-05
ENSG00000163661	PTX3	226.56	1.67551	0.339558	4.93439	8.04024e-07	3.14461e-05
ENSG00000203685	STUM	746.28	1.52431	0.309039	4.9324	8.12241e-07	3.16972e-05
ENSG00000279399	RP11-369J21.12	17.4607	7.47998	1.51695	4.93094	8.18343e-07	3.18648e-05
ENSG00000100426	ZBED4	851.338	-0.852905	0.172989	-4.9304	8.20596e-07	3.18822e-05
ENSG00000116132	PRRX1	435.527	5.36835	1.08916	4.92889	8.27e-07	3.20414e-05
ENSG00000122870	BICC1	241.114	1.42909	0.289959	4.92857	8.28328e-07	3.20414e-05
ENSG00000005810	MYCBP2	890.705	-1.09859	0.222996	-4.92652	8.37089e-07	3.23094e-05
ENSG00000165671	NSD1	1822.43	-0.825027	0.167553	-4.92397	8.48078e-07	3.26621e-05
ENSG00000175216	CKAP5	2097.29	-0.708352	0.143889	-4.92291	8.52657e-07	3.27669e-05
ENSG00000248167	TRIM39-RPP21	14.0896	7.78296	1.58118	4.92225	8.55558e-07	3.28069e-05
ENSG00000255026	RP11-326C3.2	88.3602	2.3699	0.481796	4.91888	8.70387e-07	3.33032e-05
ENSG00000172201	ID4	386.271	1.84442	0.375483	4.91211	9.01005e-07	3.44001e-05
ENSG00000268083	AC104534.3	23.4838	7.0524	1.43659	4.90913	9.14797e-07	3.48512e-05
ENSG00000008441	NFIX	8907.22	-0.734065	0.149589	-4.90719	9.2389e-07	3.50462e-05
ENSG00000117595	IRF6	1156.97	0.916782	0.186823	4.90721	9.23803e-07	3.50462e-05
ENSG00000279644	AC008074.1	30.4542	4.53387	0.925227	4.90028	9.57017e-07	3.62249e-05
ENSG00000226937	CEP164P1	43.6582	3.06222	0.625103	4.89874	9.64522e-07	3.64308e-05
ENSG00000186897	C1QL4	2947.61	-0.770747	0.15745	-4.8952	9.8207e-07	3.70144e-05
ENSG00000102760	RGCC	65.5177	2.85544	0.583454	4.89402	9.87952e-07	3.71567e-05
ENSG00000106565	TMEM176B	26.1855	4.11852	0.842688	4.88736	1.02196e-06	3.81913e-05
ENSG00000118515	SGK1	361.936	2.16235	0.442419	4.88755	1.02099e-06	3.81913e-05
ENSG00000163808	KIF15	472.439	-1.12907	0.230995	-4.88784	1.01951e-06	3.81913e-05
ENSG00000183495	EP400	1250.39	-0.83853	0.171755	-4.88212	1.0495e-06	3.90551e-05
ENSG00000274956	UG0898H09	19.2433	4.72066	0.96691	4.88221	1.04905e-06	3.90551e-05
ENSG00000050555	LAMC3	76.9405	2.65396	0.543924	4.87928	1.06475e-06	3.95392e-05
ENSG00000232220	AC008440.5	14.5491	7.70422	1.58026	4.8753	1.08643e-06	4.02596e-05
ENSG00000131981	LGALS3	373.233	1.45523	0.29854	4.8745	1.09082e-06	4.03374e-05
ENSG00000279364	RP11-463I20.1	322.825	1.37905	0.28312	4.87089	1.11097e-06	4.09965e-05
ENSG00000235106	LINC00094	108.012	1.93317	0.39699	4.86956	1.11848e-06	4.11877e-05
ENSG00000274177	LLNLR-284B4.1	26.8932	4.76823	0.980127	4.86492	1.14505e-06	4.20783e-05
ENSG00000161714	PLCD3	104.458	1.80572	0.37175	4.85734	1.18974e-06	4.36295e-05
ENSG00000099256	PRTFDC1	251.36	-2.14452	0.441704	-4.85511	1.20317e-06	4.40306e-05
ENSG00000087365	SF3B2	2263.29	-0.732377	0.150873	-4.85427	1.20832e-06	4.40363e-05
ENSG00000139734	DIAPH3	325.802	-1.17314	0.241655	-4.8546	1.20631e-06	4.40363e-05
ENSG00000123130	ACOT9	404.255	1.60286	0.330235	4.85369	1.21185e-06	4.40738e-05
ENSG00000137337	MDC1	701.552	-0.977342	0.201382	-4.85317	1.21503e-06	4.40985e-05
ENSG00000100033	PRODH	89.002	2.56066	0.528146	4.8484	1.24464e-06	4.50805e-05
ENSG00000178038	ALS2CL	117.437	1.80844	0.373656	4.83986	1.2993e-06	4.69638e-05
ENSG00000259884	RP11-1100L3.8	14.6269	7.58157	1.5671	4.83796	1.31178e-06	4.73181e-05
ENSG00000170477	KRT4	15.8282	8.36917	1.73015	4.83725	1.31649e-06	4.73909e-05
ENSG00000139618	BRCA2	279.235	-1.33725	0.276755	-4.83189	1.35243e-06	4.85854e-05
ENSG00000253356	RP11-90P5.2	12.6354	7.84847	1.62447	4.83139	1.35582e-06	4.86082e-05
ENSG00000270617	URGCP-MRPS24	65.6435	2.88676	0.597679	4.82995	1.36567e-06	4.88621e-05
ENSG00000137699	TRIM29	1368.48	1.09692	0.227672	4.81798	1.4502e-06	5.16768e-05
ENSG00000156467	UQCRB	5682.12	0.689844	0.143178	4.8181	1.44935e-06	5.16768e-05
ENSG00000103196	CRISPLD2	382.711	1.63001	0.338789	4.81129	1.49961e-06	5.333e-05
ENSG00000275620	FLJ16779	186.184	4.48116	0.931795	4.80916	1.51562e-06	5.37908e-05
ENSG00000128731	HERC2	998.208	-0.948187	0.197265	-4.80667	1.53464e-06	5.43566e-05
ENSG00000110723	EXPH5	310.582	-1.74359	0.363683	-4.79425	1.63288e-06	5.76271e-05
ENSG00000255835	RP4-559A3.7	18.4321	7.17979	1.49761	4.79417	1.63351e-06	5.76271e-05
ENSG00000162520	SYNC	55.8555	2.89031	0.602978	4.79339	1.63986e-06	5.77356e-05
ENSG00000198515	CNGA1	83.5069	2.17998	0.455962	4.78106	1.74374e-06	6.12707e-05
ENSG00000144668	ITGA9	216.106	2.13614	0.446927	4.77962	1.75631e-06	6.14673e-05
ENSG00000151929	BAG3	336.36	1.375	0.287672	4.77974	1.75525e-06	6.14673e-05
ENSG00000171444	MCC	3162.64	-0.986959	0.206614	-4.77682	1.78085e-06	6.22027e-05
ENSG00000064393	HIPK2	3802	-1.04547	0.219005	-4.77374	1.80833e-06	6.30378e-05
ENSG00000116127	ALMS1	718.839	-0.969482	0.203188	-4.77136	1.8299e-06	6.36639e-05
ENSG00000121390	PSPC1	982.042	-0.912433	0.191399	-4.76718	1.86827e-06	6.47922e-05
ENSG00000187231	SESTD1	567.412	-1.00155	0.210099	-4.76702	1.86968e-06	6.47922e-05
ENSG00000116016	EPAS1	313.245	1.56677	0.328706	4.76649	1.87462e-06	6.4836e-05
ENSG00000120802	TMPO	4009.85	-0.774083	0.162426	-4.76576	1.88142e-06	6.4944e-05
ENSG00000189067	LITAF	922.243	0.924077	0.193956	4.76437	1.89444e-06	6.52658e-05
ENSG00000051825	MPHOSPH9	597.304	-0.966398	0.20299	-4.76082	1.92812e-06	6.62966e-05
ENSG00000106123	EPHB6	407.396	-1.21555	0.255385	-4.75968	1.93904e-06	6.64129e-05
ENSG00000114346	ECT2	786.914	-0.995481	0.209147	-4.75972	1.93861e-06	6.64129e-05
ENSG00000137878	GCOM1	80.1403	2.27659	0.478479	4.75797	1.95552e-06	6.68477e-05
ENSG00000013364	MVP	146.632	1.53583	0.322835	4.75733	1.96175e-06	6.6931e-05
ENSG00000086475	SEPHS1	1760.43	-0.823954	0.173224	-4.75659	1.96891e-06	6.70455e-05
ENSG00000106546	AHR	381.818	1.73048	0.364982	4.74128	2.1237e-06	7.2177e-05
ENSG00000183087	GAS6	187.118	1.76116	0.372105	4.73298	2.21252e-06	7.50513e-05
ENSG00000087253	LPCAT2	156.351	1.48777	0.314385	4.73232	2.21966e-06	7.51489e-05
ENSG00000115363	EVA1A	146.031	1.95292	0.412751	4.73148	2.22891e-06	7.53175e-05
ENSG00000075340	ADD2	61.9146	-2.49943	0.52846	-4.72965	2.24913e-06	7.58553e-05
ENSG00000066044	ELAVL1	551.807	0.906499	0.191724	4.72815	2.26578e-06	7.62713e-05
ENSG00000144810	COL8A1	27.2556	3.80821	0.806179	4.72378	2.31506e-06	7.76703e-05
ENSG00000180694	TMEM64	671.608	1.04956	0.222191	4.72368	2.31615e-06	7.76703e-05
ENSG00000172478	C2orf54	17.2033	6.36642	1.34832	4.72176	2.33817e-06	7.81118e-05
ENSG00000177359	OVOS2	500.177	3.56248	0.754441	4.72202	2.33517e-06	7.81118e-05
ENSG00000144119	C1QL2	112.692	-2.44139	0.517159	-4.72078	2.34947e-06	7.8341e-05
ENSG00000159023	EPB41	1189.61	-0.754337	0.160218	-4.70818	2.49933e-06	8.31805e-05
ENSG00000164663	USP49	61.6618	2.75119	0.585525	4.69868	2.6185e-06	8.69824e-05
ENSG00000260465	RP11-63M22.2	130.922	5.28161	1.12484	4.69543	2.66048e-06	8.82108e-05
ENSG00000253861	SLC2A3P1	14.3685	7.39342	1.57582	4.69178	2.7084e-06	8.96314e-05
ENSG00000258984	UBE2F-SCLY	11.6142	7.84378	1.67539	4.68175	2.8443e-06	9.39523e-05
ENSG00000271380	RP11-307C12.12	44.6976	2.70762	0.578909	4.67712	2.90939e-06	9.59228e-05
ENSG00000165175	MID1IP1	437.02	1.08624	0.232272	4.6766	2.91664e-06	9.59826e-05
ENSG00000144802	NFKBIZ	187.673	1.6326	0.349152	4.67589	2.92677e-06	9.60413e-05
ENSG00000185215	TNFAIP2	72.6344	2.45227	0.524469	4.67571	2.92932e-06	9.60413e-05
ENSG00000204610	TRIM15	45.5481	2.90434	0.622621	4.6647	3.09064e-06	0.000101142
ENSG00000092470	WDR76	262.157	-1.25601	0.269493	-4.66065	3.15206e-06	0.000102961
ENSG00000169855	ROBO1	12503.4	-1.24578	0.267357	-4.65961	3.16805e-06	0.000103293
ENSG00000268309	CTD-3222D19.11	16.0011	7.18541	1.54289	4.65711	3.2068e-06	0.000104363
ENSG00000150527	CTAGE5	362.557	-1.15859	0.249002	-4.65294	3.27239e-06	0.000106302
ENSG00000105976	MET	140.983	2.27794	0.49018	4.64716	3.36538e-06	0.000109121
ENSG00000152270	PDE3B	37.3188	-3.90375	0.841272	-4.64029	3.47919e-06	0.000112604
ENSG00000133816	MICAL2	163.553	-1.52628	0.329064	-4.63823	3.51399e-06	0.000113522
ENSG00000088986	DYNLL1	2332.14	0.716773	0.154596	4.63644	3.54462e-06	0.000114303
ENSG00000141934	PLPP2	909.7	1.11395	0.240587	4.63014	3.65412e-06	0.000117619
ENSG00000104055	TGM5	29.3554	5.36001	1.15885	4.62529	3.74083e-06	0.000119972
ENSG00000124116	WFDC3	27.9632	3.76329	0.813571	4.62564	3.73446e-06	0.000119972
ENSG00000131747	TOP2A	4344.82	-0.841235	0.182009	-4.62195	3.80149e-06	0.000121696
ENSG00000121068	TBX2	36.6362	3.09053	0.668797	4.62103	3.81836e-06	0.000122015
ENSG00000137877	SPTBN5	69.4694	2.28031	0.493621	4.61956	3.84555e-06	0.000122661
ENSG00000127483	HP1BP3	4672.67	-0.599306	0.12984	-4.61573	3.91722e-06	0.000124722
ENSG00000163597	SNHG16	1891.67	-0.808743	0.175325	-4.61282	3.97249e-06	0.000126254
ENSG00000182087	TMEM259	979.526	0.886651	0.192338	4.60987	4.02919e-06	0.000127825
ENSG00000170873	MTSS1	70.7312	2.39934	0.520563	4.60914	4.04348e-06	0.000128048
ENSG00000173918	C1QTNF1	47.5037	2.71117	0.589243	4.6011	4.2026e-06	0.000132849
ENSG00000167315	ACAA2	1257.34	-0.95593	0.207827	-4.59965	4.23191e-06	0.000133536
ENSG00000196700	ZNF512B	576.341	-1.02452	0.222946	-4.59538	4.31958e-06	0.000136059
ENSG00000145555	MYO10	3438.93	-1.15362	0.251196	-4.59252	4.37932e-06	0.000137695
ENSG00000123416	TUBA1B	15531.2	-0.796522	0.173484	-4.59133	4.40434e-06	0.000138235
ENSG00000165949	IFI27	53.0273	2.8906	0.629698	4.59045	4.42292e-06	0.000138572
ENSG00000100207	TCF20	1297.18	-0.736176	0.160459	-4.58793	4.47654e-06	0.000139755
ENSG00000139514	SLC7A1	1315.53	-1.03677	0.225961	-4.58827	4.46943e-06	0.000139755
ENSG00000106571	GLI3	1286.53	-1.03541	0.225724	-4.58704	4.49572e-06	0.000140106
ENSG00000158987	RAPGEF6	381.892	-1.27614	0.278251	-4.5863	4.51176e-06	0.000140358
ENSG00000177469	PTRF	2231.75	0.934713	0.203961	4.58281	4.58776e-06	0.000142471
ENSG00000062716	VMP1	853.722	0.812355	0.177354	4.58041	4.6407e-06	0.000143721
ENSG00000145864	GABRB2	90.4425	-3.62	0.79035	-4.58025	4.6443e-06	0.000143721
ENSG00000155561	NUP205	2156.54	-0.845174	0.184603	-4.57835	4.68669e-06	0.000144778
ENSG00000266074	BAHCC1	3041.73	-0.789101	0.172437	-4.57618	4.73537e-06	0.000146027
ENSG00000162670	BRINP3	139.909	-3.01379	0.658658	-4.57566	4.74727e-06	0.000146138
ENSG00000123342	MMP19	17.3227	6.24782	1.36589	4.57416	4.7813e-06	0.000146929
ENSG00000135926	TMBIM1	1859.93	0.909513	0.198924	4.57216	4.82712e-06	0.000148079
ENSG00000240764	PCDHGC5	29.5483	3.94919	0.865408	4.56338	5.03361e-06	0.000154146
ENSG00000213190	MLLT11	2478.14	-0.846618	0.18575	-4.55784	5.16827e-06	0.000157995
ENSG00000180357	ZNF609	1532.47	-0.735755	0.161584	-4.55338	5.27898e-06	0.0001611
ENSG00000075945	KIFAP3	924.989	1.30652	0.287101	4.55075	5.34557e-06	0.000162851
ENSG00000185052	SLC24A3	541.459	1.25809	0.276679	4.54714	5.43809e-06	0.000165234
ENSG00000185129	PURA	441.932	1.01601	0.223447	4.54696	5.44253e-06	0.000165234
ENSG00000068489	PRR11	477.047	-1.11667	0.24563	-4.54615	5.46354e-06	0.000165586
ENSG00000188910	GJB3	113.482	1.83257	0.4035	4.54168	5.58065e-06	0.000168846
ENSG00000232295	RP11-154D6.1	20.7234	6.62527	1.45985	4.53833	5.67023e-06	0.000171262
ENSG00000147813	NAPRT	434.005	1.1435	0.251987	4.53793	5.68086e-06	0.00017129
ENSG00000279767	AL513523.2	111.169	2.25579	0.497407	4.53509	5.75793e-06	0.000173318
ENSG00000131080	EDA2R	237.114	1.54476	0.340892	4.53153	5.85576e-06	0.000175962
ENSG00000167323	STIM1	624.961	0.877517	0.193785	4.52829	5.94616e-06	0.000178375
ENSG00000139926	FRMD6	171.827	1.63762	0.361673	4.52791	5.95705e-06	0.000178398
ENSG00000172965	MIR4435-2HG	190.927	2.00827	0.443692	4.52627	6.00349e-06	0.000179484
ENSG00000130635	COL5A1	241.002	1.44856	0.320712	4.51668	6.28161e-06	0.000187481
ENSG00000010610	CD4	23.3571	4.43587	0.982704	4.51395	6.36321e-06	0.000189333
ENSG00000178573	MAF	85.1014	2.28263	0.505692	4.51388	6.36513e-06	0.000189333
ENSG00000155974	GRIP1	121.7	-1.99208	0.441519	-4.51187	6.42587e-06	0.000190178
ENSG00000164938	TP53INP1	970.996	1.14318	0.253369	4.51192	6.42425e-06	0.000190178
ENSG00000232940	HCG25	23.8015	3.63302	0.805135	4.51231	6.41269e-06	0.000190178
ENSG00000065328	MCM10	390.494	-1.28203	0.284353	-4.50858	6.52625e-06	0.000192825
ENSG00000261093	CTD-3126B10.1	18.3613	7.0923	1.57531	4.50218	6.72607e-06	0.000198397
ENSG00000125746	EML2	202.157	1.28255	0.284954	4.50089	6.76681e-06	0.000199231
ENSG00000178776	C5orf46	40.2941	3.75588	0.834533	4.50058	6.77696e-06	0.000199231
ENSG00000146197	SCUBE3	106.516	2.13458	0.474527	4.49833	6.84879e-06	0.000201008
ENSG00000115760	BIRC6	1473.08	-0.934018	0.20811	-4.48811	7.18581e-06	0.000210549
ENSG00000001084	GCLC	636.076	-0.882022	0.196787	-4.48212	7.39061e-06	0.000216191
ENSG00000197714	ZNF460	134.343	-2.60305	0.581026	-4.48009	7.46124e-06	0.000217895
ENSG00000272921	RP11-500M8.7	68.7215	2.57461	0.575157	4.47637	7.59239e-06	0.000221359
ENSG00000168461	RAB31	170.115	1.34875	0.301392	4.47506	7.63908e-06	0.000222353
ENSG00000203618	GP1BB	8.99289	8.06723	1.80364	4.47274	7.72231e-06	0.000224405
ENSG00000108244	KRT23	296.195	1.77114	0.396256	4.46969	7.83315e-06	0.000227252
ENSG00000081853	PCDHGA2	32.0225	3.15341	0.705883	4.46733	7.92005e-06	0.000229019
ENSG00000170581	STAT2	775.254	0.861878	0.192927	4.46737	7.91871e-06	0.000229019
ENSG00000257315	ZBED6	419.083	-1.92199	0.430285	-4.46679	7.94022e-06	0.000229227
ENSG00000149639	SOGA1	2602.22	-0.717454	0.160749	-4.46318	8.07512e-06	0.00023274
ENSG00000163472	TMEM79	122.242	1.6886	0.378382	4.46268	8.09395e-06	0.000232902
ENSG00000146918	NCAPG2	777.237	-0.819107	0.183716	-4.45856	8.25136e-06	0.000237045
ENSG00000107738	C10orf54	150.994	1.97739	0.443589	4.45772	8.28366e-06	0.000237586
ENSG00000094963	FMO2	46.4464	3.95381	0.887199	4.4565	8.33078e-06	0.000238317
ENSG00000159176	CSRP1	1609.62	0.888846	0.199455	4.45636	8.33615e-06	0.000238317
ENSG00000161513	FDXR	143.98	1.60094	0.359314	4.45556	8.36764e-06	0.00023883
ENSG00000178802	MPI	344.676	1.13458	0.254795	4.45292	8.47094e-06	0.000241388
ENSG00000130037	KCNA5	279.865	2.12322	0.477104	4.45023	8.5777e-06	0.000244036
ENSG00000104140	RHOV	2323.69	0.80051	0.179917	4.44933	8.61377e-06	0.000244667
ENSG00000136197	C7orf25	178.303	1.3059	0.293567	4.44838	8.65187e-06	0.000244979
ENSG00000264578	RP11-360L9.8	9.96973	7.68318	1.72719	4.44837	8.65254e-06	0.000244979
ENSG00000237649	KIFC1	542.52	-0.923726	0.207712	-4.44715	8.70187e-06	0.000245981
ENSG00000187193	MT1X	407.034	1.45814	0.328267	4.44193	8.91551e-06	0.00025143
ENSG00000244491	RP3-508I15.18	30.2026	3.47219	0.781716	4.44175	8.92314e-06	0.00025143
ENSG00000254806	SYS1-DBNDD2	33.5584	3.42972	0.773236	4.43555	9.18385e-06	0.000258364
ENSG00000156802	ATAD2	1767.3	-0.764755	0.17246	-4.43438	9.23369e-06	0.00025894
ENSG00000166148	AVPR1A	462.59	2.9367	0.662206	4.43472	9.21929e-06	0.00025894
ENSG00000148468	FAM171A1	442.819	-1.0191	0.230049	-4.42994	9.42596e-06	0.000263912
ENSG00000080603	SRCAP	1399.48	-0.754495	0.170365	-4.4287	9.48034e-06	0.000265014
ENSG00000112309	B3GAT2	48.8706	2.85932	0.645834	4.42732	9.54095e-06	0.000266286
ENSG00000254245	PCDHGA3	19.838	4.80688	1.08836	4.41664	1.00247e-05	0.000279345
ENSG00000167280	ENGASE	186.986	1.41004	0.319281	4.41628	1.00414e-05	0.000279371
ENSG00000198431	TXNRD1	2949.77	-0.868754	0.196894	-4.41229	1.02283e-05	0.000284121
ENSG00000125266	EFNB2	756.34	0.944765	0.214197	4.41072	1.03028e-05	0.00028574
ENSG00000162783	IER5	3675.7	0.688201	0.156157	4.4071	1.04765e-05	0.000290101
ENSG00000059804	SLC2A3	29.7472	4.08258	0.926486	4.40653	1.05042e-05	0.000290413
ENSG00000064666	CNN2	536.674	1.27857	0.290292	4.40443	1.0606e-05	0.000292769
ENSG00000164099	PRSS12	54.9064	-2.42514	0.551352	-4.39852	1.0899e-05	0.000300388
ENSG00000166971	AKTIP	332.392	1.02787	0.233704	4.39816	1.09171e-05	0.000300416
ENSG00000096060	FKBP5	812.65	-1.34914	0.306952	-4.39529	1.10626e-05	0.000303742
ENSG00000155506	LARP1	5717.52	-0.667466	0.151869	-4.395	1.10771e-05	0.000303742
ENSG00000176399	DMRTA1	10.5596	8.92606	2.03107	4.39476	1.10896e-05	0.000303742
ENSG00000238258	RP11-342D11.2	44.6464	2.54171	0.578405	4.39434	1.11108e-05	0.000303851
ENSG00000197747	S100A10	2586.57	0.861375	0.196083	4.39291	1.11842e-05	0.000305384
ENSG00000142657	PGD	1003.07	-0.995986	0.226779	-4.39188	1.12377e-05	0.00030637
ENSG00000135452	TSPAN31	406.109	1.03146	0.234889	4.39128	1.12684e-05	0.000306733
ENSG00000173473	SMARCC1	2584.53	-0.658141	0.150046	-4.38625	1.15321e-05	0.000313427
ENSG00000248592	TMEM110-MUSTN1	36.3529	3.23278	0.737275	4.38477	1.16108e-05	0.000315083
ENSG00000185818	NAT8L	114.62	2.63217	0.600401	4.38402	1.16508e-05	0.000315681
ENSG00000130755	GMFG	31.2985	3.08073	0.702837	4.38327	1.16909e-05	0.000316282
ENSG00000177106	EPS8L2	691.228	1.10229	0.251788	4.37787	1.19847e-05	0.000323734
ENSG00000129534	MIS18BP1	813.588	-0.8298	0.189999	-4.3674	1.25735e-05	0.000339119
ENSG00000179772	FOXS1	17.8161	4.32808	0.991365	4.36577	1.26673e-05	0.000341122
ENSG00000241360	PDXP	181.102	-1.42501	0.326431	-4.36544	1.26864e-05	0.000341122
ENSG00000070404	FSTL3	89.9921	1.9757	0.452718	4.36408	1.27657e-05	0.000342731
ENSG00000100393	EP300	1649.43	-0.87195	0.199841	-4.36323	1.28159e-05	0.000343555
ENSG00000148288	GBGT1	111.201	1.80025	0.412756	4.36154	1.29152e-05	0.000345694
ENSG00000170412	GPRC5C	175.851	1.52509	0.350042	4.35687	1.31934e-05	0.000352604
ENSG00000141574	SECTM1	29.1924	3.70222	0.850566	4.35266	1.34497e-05	0.000358909
ENSG00000245904	RP11-796E2.4	128.521	1.91179	0.439482	4.3501	1.36077e-05	0.000362576
ENSG00000164265	SCGB3A2	14.5648	5.35115	1.23033	4.34937	1.36531e-05	0.000362808
ENSG00000167258	CDK12	1173.49	-0.796572	0.18315	-4.3493	1.36575e-05	0.000362808
ENSG00000164109	MAD2L1	1183.91	-0.912867	0.209942	-4.34818	1.37273e-05	0.000363816
ENSG00000174564	IL20RB	50.304	2.3868	0.548938	4.34803	1.37367e-05	0.000363816
ENSG00000263809	RP11-849F2.7	59.2244	2.25655	0.519074	4.34725	1.37854e-05	0.00036456
ENSG00000054267	ARID4B	3226.26	0.667972	0.153723	4.34531	1.39082e-05	0.000366707
ENSG00000146070	PLA2G7	233.187	-1.48459	0.341652	-4.34532	1.39072e-05	0.000366707
ENSG00000138778	CENPE	752.409	-1.02592	0.236162	-4.34414	1.39824e-05	0.000368112
ENSG00000148842	CNNM2	232.489	1.16459	0.268107	4.34373	1.40081e-05	0.000368239
ENSG00000196313	POM121	1728.53	-0.707947	0.163016	-4.34281	1.40674e-05	0.000368699
ENSG00000197766	CFD	27.5877	3.30229	0.760355	4.34308	1.40497e-05	0.000368699
ENSG00000118046	STK11	586.681	0.897732	0.207058	4.33566	1.45322e-05	0.000380316
ENSG00000236756	DNAJC9-AS1	24.7267	5.06952	1.16942	4.33506	1.45724e-05	0.000380803
ENSG00000258554	RP11-973D8.4	10.8055	7.45433	1.72003	4.33384	1.46531e-05	0.000382345
ENSG00000253368	TRNP1	74.9409	1.96146	0.453057	4.32938	1.49529e-05	0.000389593
ENSG00000145779	TNFAIP8	272.891	1.17672	0.272153	4.32375	1.53402e-05	0.000399095
ENSG00000272916	RP11-574K11.31	82.6175	1.96522	0.455164	4.31761	1.57729e-05	0.000409748
ENSG00000187017	ESPN	170.03	1.49794	0.347058	4.31611	1.58802e-05	0.000411927
ENSG00000176641	RNF152	183.611	1.8275	0.423574	4.31448	1.59978e-05	0.00041437
ENSG00000138772	ANXA3	287.843	2.09113	0.484717	4.31414	1.60226e-05	0.000414403
ENSG00000259627	RP11-244F12.2	18.4797	4.91647	1.14023	4.31182	1.61918e-05	0.000418165
ENSG00000162194	LBHD1	88.9372	2.00504	0.465284	4.30929	1.63781e-05	0.000422358
ENSG00000276043	UHRF1	563.19	-1.1142	0.258683	-4.30719	1.65339e-05	0.000425755
ENSG00000180573	HIST1H2AC	258.069	1.25942	0.292477	4.30605	1.66197e-05	0.000427338
ENSG00000162073	PAQR4	472.942	-1.08267	0.251448	-4.30572	1.6644e-05	0.000427341
ENSG00000125885	MCM8	427.852	-1.01035	0.234914	-4.30093	1.70086e-05	0.000435435
ENSG00000161642	ZNF385A	419.049	1.05585	0.245493	4.30093	1.70086e-05	0.000435435
ENSG00000197381	ADARB1	287.972	1.18313	0.275226	4.29875	1.71765e-05	0.000439097
ENSG00000161010	MRNIP	339.941	1.28074	0.298327	4.29306	1.76227e-05	0.000449819
ENSG00000183421	RIPK4	361.577	0.943842	0.219869	4.29275	1.7647e-05	0.000449819
ENSG00000269621	RP11-98D18.15	12.5726	6.96536	1.62315	4.29125	1.7767e-05	0.000452226
ENSG00000163064	EN1	249.178	4.22509	0.985188	4.28862	1.79788e-05	0.000456957
ENSG00000234377	RNF219-AS1	25.8987	3.70495	0.864091	4.28769	1.80541e-05	0.000458209
ENSG00000197355	UAP1L1	250.823	1.20519	0.281126	4.287	1.81101e-05	0.000458972
ENSG00000107937	GTPBP4	2019.42	-0.722395	0.168544	-4.28609	1.81846e-05	0.00045954
ENSG00000197991	RP11-310K10.1	11.4033	7.1699	1.67281	4.28615	1.81799e-05	0.00045954
ENSG00000105971	CAV2	447.577	1.03189	0.240953	4.28254	1.84776e-05	0.000466274
ENSG00000260482	CTD-2196E14.9	12.7716	7.0397	1.64395	4.28219	1.85064e-05	0.000466334
ENSG00000170577	SIX2	261.201	-1.21718	0.284416	-4.27956	1.87266e-05	0.00047121
ENSG00000128016	ZFP36	380.779	0.963205	0.225236	4.27643	1.89917e-05	0.0004772
ENSG00000167702	KIFC2	436.794	1.16279	0.271967	4.27549	1.90721e-05	0.000478539
ENSG00000254578	CTD-2517M22.16	12.1585	7.00806	1.64053	4.27184	1.93865e-05	0.000485737
ENSG00000131773	KHDRBS3	157.235	1.90675	0.446628	4.26921	1.9617e-05	0.000490815
ENSG00000257390	RP11-762I7.5	181.517	6.44929	1.51149	4.26684	1.9826e-05	0.000495342
ENSG00000128918	ALDH1A2	23.0817	3.86155	0.905304	4.26548	1.99476e-05	0.000497674
ENSG00000276612	CH507-9B2.4	21.2404	5.19757	1.21875	4.26466	2.00206e-05	0.000498791
ENSG00000075151	EIF4G3	1807.7	-0.652184	0.152953	-4.26394	2.00852e-05	0.000499693
ENSG00000154556	SORBS2	178.765	2.30097	0.5398	4.26263	2.02033e-05	0.000501924
ENSG00000161970	RPL26	14211.3	0.623817	0.146357	4.2623	2.02333e-05	0.000501961
ENSG00000263986	RP11-746M1.1	10.4189	7.31424	1.71736	4.25899	2.05348e-05	0.000508728
ENSG00000169710	FASN	3408.37	-0.732697	0.172061	-4.25836	2.05929e-05	0.00050945
ENSG00000109805	NCAPG	661.038	-0.929145	0.218237	-4.25751	2.06718e-05	0.000509972
ENSG00000204469	PRRC2A	6325.42	-0.595921	0.139965	-4.25766	2.06581e-05	0.000509972
ENSG00000166444	ST5	741.21	0.990379	0.232662	4.25673	2.07434e-05	0.000511024
ENSG00000166183	ASPG	18.0446	4.30996	1.01349	4.25257	2.11332e-05	0.000519902
ENSG00000132170	PPARG	66.9794	-3.49055	0.82103	-4.25142	2.12417e-05	0.000521841
ENSG00000134899	ERCC5	265.629	1.26698	0.298159	4.24936	2.14382e-05	0.000525937
ENSG00000185633	NDUFA4L2	2163.1	1.0722	0.252382	4.24834	2.15362e-05	0.000527607
ENSG00000219410	RP4-761J14.8	191.153	1.6262	0.382825	4.24791	2.15779e-05	0.000527895
ENSG00000163257	DCAF16	984.202	-0.744371	0.175303	-4.2462	2.17423e-05	0.00053118
ENSG00000269547	CTC-360G5.8	20.0142	6.46496	1.52285	4.2453	2.18305e-05	0.000532599
ENSG00000162896	PIGR	47.1863	3.14379	0.740949	4.24292	2.2063e-05	0.000537526
ENSG00000143387	CTSK	99.5578	1.69349	0.399467	4.23936	2.24157e-05	0.000544772
ENSG00000168405	CMAHP	31.2174	3.19875	0.754548	4.2393	2.24222e-05	0.000544772
ENSG00000257069	KCNK4-TEX40	9.00843	7.68309	1.8161	4.23056	2.33115e-05	0.000565601
ENSG00000188243	COMMD6	453.753	1.00925	0.238816	4.22606	2.3782e-05	0.000576224
ENSG00000167657	DAPK3	235.48	1.09455	0.259226	4.22239	2.41727e-05	0.000584886
ENSG00000169136	ATF5	1599.28	-1.41852	0.33614	-4.22004	2.44255e-05	0.000590073
ENSG00000239264	TXNDC5	2215.99	-0.617898	0.146429	-4.21978	2.44539e-05	0.000590073
ENSG00000184574	LPAR5	66.1999	2.00018	0.474084	4.21905	2.45339e-05	0.000591193
ENSG00000167157	PRRX2	71.6599	3.28367	0.778525	4.21781	2.46691e-05	0.00059364
ENSG00000181458	TMEM45A	129.144	1.65576	0.392667	4.2167	2.47906e-05	0.000595751
ENSG00000070882	OSBPL3	359.866	1.05676	0.250716	4.21497	2.49812e-05	0.000599514
ENSG00000253159	PCDHGA12	30.2005	3.37948	0.802885	4.20917	2.5631e-05	0.000614274
ENSG00000113810	SMC4	2360.06	-0.752343	0.178794	-4.20789	2.57772e-05	0.000616938
ENSG00000125148	MT2A	205.669	1.51351	0.359775	4.20683	2.58976e-05	0.00061898
ENSG00000131389	SLC6A6	619.916	-1.12621	0.267939	-4.20322	2.63144e-05	0.000628091
ENSG00000099624	ATP5D	340.06	1.07842	0.256869	4.19833	2.68893e-05	0.000640946
ENSG00000131650	KREMEN2	85.2366	-2.20555	0.525517	-4.19692	2.70575e-05	0.000644085
ENSG00000227751	RP1-20B21.4	53.2873	2.43769	0.581097	4.19498	2.72893e-05	0.000647821
ENSG00000273088	RP11-201K10.3	21.7224	4.32012	1.02978	4.19519	2.72639e-05	0.000647821
ENSG00000274629	RP11-92F20.1	29.1154	3.34672	0.797846	4.19469	2.73246e-05	0.000647821
ENSG00000173898	SPTBN2	1847.22	-0.6934	0.165318	-4.19433	2.73677e-05	0.000647971
ENSG00000145386	CCNA2	802.85	-0.883095	0.210587	-4.1935	2.74681e-05	0.000649478
ENSG00000198901	PRC1	1309.42	-0.834042	0.199301	-4.18484	2.85366e-05	0.000673839
ENSG00000127540	UQCR11	384.828	1.2656	0.302585	4.18261	2.88183e-05	0.00067958
ENSG00000271811	RP1-79C4.4	10.3774	8.89075	2.13144	4.17124	3.02943e-05	0.000713432
ENSG00000171243	SOSTDC1	40.6941	2.72289	0.65335	4.16758	3.07845e-05	0.000724009
ENSG00000074219	TEAD2	1559.45	-0.643442	0.154596	-4.16208	3.15357e-05	0.000740689
ENSG00000172059	KLF11	622.866	-1.02851	0.247154	-4.16142	3.16279e-05	0.000741868
ENSG00000160007	ARHGAP35	2192.79	-0.812035	0.195199	-4.16003	3.18203e-05	0.000745388
ENSG00000127472	PLA2G5	159.448	6.33954	1.52445	4.15859	3.20222e-05	0.000749124
ENSG00000136068	FLNB	6106.27	-1.00263	0.241149	-4.1577	3.21467e-05	0.000751041
ENSG00000124466	LYPD3	36.7087	2.6422	0.635543	4.15738	3.21916e-05	0.000751094
ENSG00000254413	CHKB-CPT1B	83.8042	2.40057	0.577654	4.15572	3.2426e-05	0.000755564
ENSG00000114786	ABHD14A-ACY1	16.2282	4.48347	1.08021	4.15054	3.3169e-05	0.000771858
ENSG00000024422	EHD2	929.753	0.935075	0.225334	4.14972	3.32875e-05	0.000773595
ENSG00000182831	C16orf72	1674.35	-0.711901	0.171616	-4.14821	3.35079e-05	0.000777693
ENSG00000127616	SMARCA4	3655.78	-0.594989	0.143445	-4.14785	3.35616e-05	0.000777914
ENSG00000079385	CEACAM1	28.2319	3.39201	0.81813	4.14605	3.38253e-05	0.000782998
ENSG00000237441	RGL2	691.401	0.881423	0.212744	4.14312	3.42618e-05	0.000792063
ENSG00000247903	RP11-421F16.3	81.0754	2.02067	0.487782	4.14257	3.43443e-05	0.00079293
ENSG00000078403	MLLT10	962.207	-0.756021	0.182548	-4.14148	3.45075e-05	0.000795291
ENSG00000143543	JTB	966.025	0.790222	0.190816	4.14128	3.45367e-05	0.000795291
ENSG00000177954	RPS27	11575.8	0.7301	0.176498	4.1366	3.52495e-05	0.000810648
ENSG00000170542	SERPINB9	27.5944	3.20947	0.776011	4.13586	3.5363e-05	0.000812198
ENSG00000217165	ANKRD18EP	190.873	-1.24146	0.300542	-4.13075	3.61584e-05	0.000829387
ENSG00000165891	E2F7	236.085	-1.17077	0.283487	-4.1299	3.6292e-05	0.00083137
ENSG00000111605	CPSF6	2450.71	-0.709401	0.171808	-4.12903	3.643e-05	0.000832369
ENSG00000172987	HPSE2	338.122	1.10868	0.268496	4.12922	3.64001e-05	0.000832369
ENSG00000267062	CTD-2659N19.10	8.82744	7.38727	1.79075	4.12523	3.70362e-05	0.000845125
ENSG00000187118	CMC1	215.484	1.15927	0.281197	4.12263	3.74566e-05	0.000853614
ENSG00000121966	CXCR4	1174.07	-0.988259	0.239831	-4.12064	3.77821e-05	0.000859921
ENSG00000125695	RP11-51F16.8	8.92692	7.42312	1.80185	4.11971	3.79342e-05	0.00086227
ENSG00000119397	CNTRL	327.558	-0.965981	0.234589	-4.11776	3.82568e-05	0.000868484
ENSG00000080345	RIF1	2337.69	-0.655339	0.159162	-4.11743	3.83117e-05	0.000868612
ENSG00000156976	EIF4A2	4594.88	0.734391	0.178448	4.11543	3.86464e-05	0.000875075
ENSG00000144554	FANCD2	505.604	-0.909009	0.221003	-4.11311	3.90366e-05	0.000882777
ENSG00000107929	LARP4B	1584.06	-0.744587	0.181106	-4.11133	3.93389e-05	0.000888475
ENSG00000102780	DGKH	489.344	-1.04288	0.253702	-4.11067	3.94519e-05	0.000889888
ENSG00000121236	TRIM6	302.169	-1.18435	0.288212	-4.10931	3.96843e-05	0.000893987
ENSG00000132549	VPS13B	1073.84	-0.949648	0.231422	-4.10353	4.06894e-05	0.000915459
ENSG00000033867	SLC4A7	464.45	-0.893398	0.21774	-4.10305	4.07747e-05	0.00091621
ENSG00000110080	ST3GAL4	265.376	1.09541	0.267105	4.10104	4.11296e-05	0.000923009
ENSG00000010810	FYN	493.761	-1.05675	0.257741	-4.10004	4.13073e-05	0.000925819
ENSG00000151465	CDC123	1198.01	-0.806479	0.196723	-4.09956	4.13934e-05	0.00092657
ENSG00000159128	IFNGR2	623.09	0.902195	0.220096	4.0991	4.1476e-05	0.000927243
ENSG00000128573	FOXP2	159.563	-1.73989	0.424498	-4.09869	4.15491e-05	0.000927702
ENSG00000076716	GPC4	1076.21	1.10474	0.269591	4.09783	4.1704e-05	0.000929765
ENSG00000197457	STMN3	83.6105	1.82485	0.445346	4.09759	4.17469e-05	0.000929765
ENSG00000131504	DIAPH1	2741.07	-0.631812	0.154303	-4.09463	4.22843e-05	0.000940545
ENSG00000109819	PPARGC1A	27.0426	4.16398	1.01768	4.09164	4.28327e-05	0.000951545
ENSG00000105852	PON3	134.391	1.70762	0.417533	4.08977	4.318e-05	0.000958052
ENSG00000139648	KRT71	7.98697	8.26373	2.02286	4.08517	4.40449e-05	0.000976016
ENSG00000264501	RN7SL731P	10.3822	-9.32162	2.2826	-4.08377	4.43118e-05	0.000980697
ENSG00000115107	STEAP3	2061.77	-0.862445	0.211257	-4.08244	4.45646e-05	0.000985056
ENSG00000259522	RP11-468E2.2	229.159	3.80363	0.931809	4.08198	4.46535e-05	0.000985786
ENSG00000267815	CTB-191K22.5	25.3106	4.17405	1.02379	4.07707	4.56067e-05	0.00100557
ENSG00000254445	HSPB2-C11orf52	41.6345	3.51438	0.862588	4.07423	4.61669e-05	0.00101665
ENSG00000164104	HMGB2	3125.01	-0.583272	0.14326	-4.07143	4.67245e-05	0.00102765
ENSG00000020181	ADGRA2	201.255	1.94908	0.478838	4.07044	4.69245e-05	0.00102948
ENSG00000204956	PCDHGA1	36.9686	2.50549	0.615492	4.0707	4.68718e-05	0.00102948
ENSG00000139910	NOVA1	30.7154	-3.32504	0.817042	-4.06961	4.70924e-05	0.00103188
ENSG00000197249	SERPINA1	42.2303	3.70128	0.909676	4.0688	4.72568e-05	0.0010342
ENSG00000183530	PRR14L	1152.67	-0.722994	0.177767	-4.06709	4.76047e-05	0.00104052
ENSG00000243414	TICAM2	64.0354	-2.71663	0.668652	-4.06284	4.84789e-05	0.00105831
ENSG00000149218	ENDOD1	741.817	1.05078	0.258884	4.05888	4.93083e-05	0.00107509
ENSG00000151726	ACSL1	357.156	1.3102	0.322852	4.05822	4.94478e-05	0.0010768
ENSG00000101057	MYBL2	916.218	-1.1913	0.293636	-4.05707	4.96931e-05	0.00108081
ENSG00000068796	KIF2A	592.291	-0.913875	0.225451	-4.05354	5.04482e-05	0.00109453
ENSG00000137807	KIF23	918.452	-0.878343	0.216675	-4.05374	5.04059e-05	0.00109453
ENSG00000137309	HMGA1	2702.48	-0.882489	0.217737	-4.05301	5.05633e-05	0.00109568
ENSG00000165424	ZCCHC24	74.2816	1.81704	0.448439	4.05192	5.07997e-05	0.00109946
ENSG00000142949	PTPRF	17634.5	-0.7056	0.174182	-4.05093	5.1015e-05	0.00110276
ENSG00000189143	CLDN4	1302.45	0.83161	0.20567	4.04342	5.26769e-05	0.0011359
ENSG00000213949	ITGA1	98.9092	2.27564	0.562783	4.04354	5.26508e-05	0.0011359
ENSG00000188783	PRELP	916.334	3.48717	0.863927	4.03642	5.42738e-05	0.00116891
ENSG00000126746	ZNF384	782.119	-0.776784	0.192647	-4.03216	5.52671e-05	0.00118885
ENSG00000248751	RP1-130H16.18	31.837	2.91165	0.722497	4.02998	5.57806e-05	0.00119843
ENSG00000038382	TRIO	946.361	-0.909579	0.225767	-4.02884	5.60537e-05	0.00120284
ENSG00000112742	TTK	394.411	-1.01846	0.252958	-4.02618	5.66892e-05	0.00121499
ENSG00000119042	SATB2	138.49	-1.43785	0.357406	-4.02302	5.74565e-05	0.00122898
ENSG00000177182	CLVS1	13.4747	6.00835	1.49353	4.02292	5.74813e-05	0.00122898
ENSG00000168143	FAM83B	542.076	-1.47638	0.367203	-4.02062	5.80461e-05	0.00123956
ENSG00000262621	LA16c-306E5.2	56.1928	3.30161	0.821252	4.02022	5.8145e-05	0.00124017
ENSG00000198832	SELENOM	131.569	1.4889	0.370527	4.01833	5.86115e-05	0.00124861
ENSG00000273217	CTC-432M15.3	8.92798	7.15564	1.78183	4.01588	5.92243e-05	0.00126014
ENSG00000092148	HECTD1	2490.84	-0.666442	0.166127	-4.01165	6.02963e-05	0.00128141
ENSG00000253741	CTD-2292P10.4	131.806	1.50149	0.374363	4.01078	6.05195e-05	0.0012846
ENSG00000147955	SIGMAR1	985.728	-0.708558	0.176727	-4.00934	6.08895e-05	0.0012909
ENSG00000175416	CLTB	437.305	0.844164	0.210565	4.00904	6.09668e-05	0.00129099
ENSG00000179909	ZNF154	69.5356	-2.53432	0.632485	-4.00692	6.15158e-05	0.00130105
ENSG00000072501	SMC1A	3149.52	-0.580021	0.144774	-4.00639	6.16529e-05	0.00130239
ENSG00000125691	RPL23	10469	0.622271	0.155553	4.00037	6.32426e-05	0.00133437
ENSG00000263001	GTF2I	3155.84	-0.608134	0.152039	-3.99985	6.33838e-05	0.00133575
ENSG00000029993	HMGB3	1323.27	-0.751142	0.18787	-3.9982	6.3827e-05	0.00134242
ENSG00000120733	KDM3B	2134.78	-0.653263	0.163393	-3.9981	6.38524e-05	0.00134242
ENSG00000164151	ICE1	1100.04	-0.735886	0.184162	-3.99587	6.44562e-05	0.0013535
ENSG00000132613	MTSS1L	1941.44	-0.702916	0.175993	-3.994	6.49677e-05	0.00136262
ENSG00000119048	UBE2B	663.9	0.735911	0.184314	3.99271	6.53238e-05	0.00136846
ENSG00000078177	N4BP2	276.388	-1.16202	0.291073	-3.99218	6.54685e-05	0.00136987
ENSG00000248881	CTC-366B18.2	9.70965	6.9095	1.73264	3.98785	6.66736e-05	0.00139343
ENSG00000246203	RP11-29H23.5	24.8313	3.27575	0.821812	3.98601	6.71937e-05	0.00140264
ENSG00000273003	ARL2-SNX15	11.0011	6.71003	1.68473	3.98285	6.80937e-05	0.00141975
ENSG00000272899	RP11-309L24.4	87.2997	1.99817	0.501801	3.982	6.83384e-05	0.00142317
ENSG00000259018	RP11-124D2.3	7.28514	7.59133	1.90678	3.98123	6.85592e-05	0.00142608
ENSG00000135069	PSAT1	532.894	-1.24503	0.312809	-3.98015	6.88707e-05	0.00143087
ENSG00000236552	RPL13AP5	138.424	1.41174	0.355046	3.97621	7.0021e-05	0.00145306
ENSG00000233033	CASK-AS1	6.72239	7.96247	2.00275	3.97577	7.01508e-05	0.00145404
ENSG00000143842	SOX13	336.774	0.956551	0.240615	3.97545	7.02465e-05	0.00145432
ENSG00000060749	QSER1	1534.57	-0.674756	0.169779	-3.97433	7.05781e-05	0.00145947
ENSG00000261641	LA16c-390E6.5	34.1864	3.83556	0.965172	3.97397	7.06856e-05	0.00145998
ENSG00000187951	ARHGAP11B	233.915	-1.22112	0.307347	-3.97309	7.0947e-05	0.00146366
ENSG00000164692	COL1A2	480.517	3.32282	0.836509	3.97225	7.11969e-05	0.00146539
ENSG00000187583	PLEKHN1	67.5433	1.95098	0.491123	3.97248	7.11271e-05	0.00146539
ENSG00000180233	ZNRF2	2130.68	-1.00431	0.252871	-3.97164	7.13792e-05	0.00146743
ENSG00000166851	PLK1	626.588	-1.01829	0.256592	-3.9685	7.23265e-05	0.00148518
ENSG00000254741	RP11-661A12.7	38.2754	2.7519	0.693555	3.96782	7.25344e-05	0.00148771
ENSG00000254122	PCDHGB7	32.4921	2.58956	0.653006	3.96561	7.32092e-05	0.00149981
ENSG00000070614	NDST1	3276.22	-0.552138	0.13928	-3.96422	7.36371e-05	0.00150508
ENSG00000159674	SPON2	201.369	3.87225	0.976798	3.96423	7.36341e-05	0.00150508
ENSG00000177096	FAM109B	41.8127	2.4611	0.621001	3.96311	7.3979e-05	0.00151032
ENSG00000272752	STAG3L5P-PVRIG2P-PILRB	297.131	1.34867	0.340341	3.96271	7.41028e-05	0.0015111
ENSG00000162613	FUBP1	1621.64	-0.723057	0.182658	-3.95853	7.54117e-05	0.00153601
ENSG00000189091	SF3B3	4013.9	-0.593588	0.149993	-3.95743	7.57612e-05	0.00154135
ENSG00000110492	MDK	3955.42	-0.726495	0.183678	-3.95527	7.64489e-05	0.0015525
ENSG00000163083	INHBB	387.437	1.08187	0.273534	3.95515	7.64854e-05	0.0015525
ENSG00000105926	MPP6	631.494	-0.933127	0.235983	-3.95421	7.67894e-05	0.0015551
ENSG00000179388	EGR3	28.2211	3.46517	0.87632	3.95423	7.67817e-05	0.0015551
ENSG00000175482	POLD4	132.456	1.35448	0.34257	3.95389	7.6891e-05	0.00155537
ENSG00000186185	KIF18B	429.191	-1.1375	0.28784	-3.95184	7.75518e-05	0.00156694
ENSG00000241343	RPL36A	5801.72	0.615256	0.155719	3.95106	7.78053e-05	0.00157026
ENSG00000015171	ZMYND11	2346	-0.561276	0.142203	-3.947	7.91362e-05	0.0015953
ENSG00000064692	SNCAIP	1573.67	-1.19054	0.301727	-3.94576	7.95484e-05	0.00159995
ENSG00000120594	PLXDC2	3074.65	-0.712316	0.180527	-3.94576	7.95485e-05	0.00159995
ENSG00000072864	NDE1	460.4	-0.913079	0.231506	-3.94408	8.01059e-05	0.00160932
ENSG00000169085	C8orf46	95.9375	1.75612	0.445403	3.94277	8.0546e-05	0.00161633
ENSG00000275023	MLLT6	2132.68	-0.671182	0.170324	-3.94061	8.12751e-05	0.0016291
ENSG00000073111	MCM2	1050.76	-0.752814	0.191087	-3.93964	8.16033e-05	0.00163197
ENSG00000128422	KRT17	2225.77	2.02374	0.51365	3.93991	8.1511e-05	0.00163197
ENSG00000254873	RP11-770J1.5	227.98	1.37623	0.34984	3.93387	8.35877e-05	0.00166977
ENSG00000160712	IL6R	122.689	1.75313	0.445918	3.9315	8.44187e-05	0.00168446
ENSG00000065618	COL17A1	9.94387	6.42943	1.63607	3.92979	8.50185e-05	0.00169451
ENSG00000130066	SAT1	9857.09	0.976564	0.248712	3.92648	8.61964e-05	0.00171605
ENSG00000267368	UPK3BL	840.467	1.12712	0.287139	3.92536	8.66016e-05	0.00172217
ENSG00000225630	MTND2P28	101.905	1.74189	0.444073	3.92253	8.76235e-05	0.00174053
ENSG00000151692	RNF144A	328.002	-1.09599	0.27945	-3.92195	8.78367e-05	0.0017428
ENSG00000152455	SUV39H2	385.356	-0.980545	0.250033	-3.92166	8.79405e-05	0.0017429
ENSG00000253722	RP11-10N23.4	15.3701	5.23231	1.33431	3.92135	8.80535e-05	0.00174318
ENSG00000076003	MCM6	1414.08	-0.682991	0.17424	-3.91982	8.86141e-05	0.00175231
ENSG00000135333	EPHA7	1610.67	-3.05556	0.779614	-3.91932	8.87993e-05	0.00175401
ENSG00000103404	USP31	397.691	-0.8742	0.223116	-3.91814	8.92362e-05	0.00175717
ENSG00000155090	KLF10	810.332	0.910074	0.232276	3.91808	8.92581e-05	0.00175717
ENSG00000171848	RRM2	1552.03	-1.03293	0.263599	-3.91855	8.90818e-05	0.00175717
ENSG00000280143	AP000892.6	46.4245	2.21342	0.564982	3.91768	8.94056e-05	0.00175811
ENSG00000114867	EIF4G1	6475.8	-0.566598	0.144758	-3.91409	9.07448e-05	0.0017785
ENSG00000134574	DDB2	426.245	1.04162	0.266102	3.91435	9.06493e-05	0.0017785
ENSG00000175899	A2M	76.9631	2.53377	0.647346	3.9141	9.07437e-05	0.0017785
ENSG00000068650	ATP11A	707.677	-0.768806	0.196446	-3.91358	9.09395e-05	0.00178033
ENSG00000105472	CLEC11A	24.4574	4.85887	1.24221	3.91148	9.17318e-05	0.00179386
ENSG00000124134	KCNS1	16.52	6.65704	1.7025	3.91016	9.22354e-05	0.00180171
ENSG00000122133	PAEP	16.7054	4.44589	1.13738	3.9089	9.27167e-05	0.0018091
ENSG00000229047	AF127577.10	15.0632	4.24589	1.08683	3.90669	9.35703e-05	0.00182374
ENSG00000121152	NCAPH	305.178	-1.01999	0.261324	-3.90314	9.49516e-05	0.00184862
ENSG00000157456	CCNB2	703.15	-0.94063	0.241297	-3.89823	9.68984e-05	0.00188444
ENSG00000273734	LLfos-48D6.2	7.05214	7.51958	1.93016	3.89583	9.78619e-05	0.00190109
ENSG00000115464	USP34	1960.45	-0.826122	0.212111	-3.89475	9.82982e-05	0.00190746
ENSG00000036672	USP2	120.896	1.54122	0.395808	3.89387	9.86581e-05	0.00191234
ENSG00000141576	RNF157	55.2527	-2.20763	0.566995	-3.89357	9.87809e-05	0.00191262
ENSG00000135048	TMEM2	549.516	0.847355	0.217653	3.89315	9.89495e-05	0.00191378
ENSG00000105989	WNT2	13.6291	4.9614	1.27542	3.89001	0.000100239	0.0019366
ENSG00000197496	SLC2A10	65.9433	1.93605	0.497795	3.88924	0.000100558	0.00194064
ENSG00000254902	ANO1-AS1	14.1132	6.58882	1.69462	3.88808	0.00010104	0.00194781
ENSG00000267436	AC005786.7	8.49981	7.00375	1.8015	3.88773	0.000101188	0.00194852
ENSG00000198300	PEG3	50.5201	3.20282	0.82422	3.88588	0.000101959	0.00196123
ENSG00000167548	KMT2D	2503.17	-1.03406	0.266467	-3.88062	0.000104191	0.00200199
ENSG00000091009	RBM27	945.408	-0.681364	0.175612	-3.87994	0.000104483	0.00200323
ENSG00000184445	KNTC1	1074.56	-0.836045	0.215464	-3.8802	0.000104369	0.00200323
ENSG00000230006	ANKRD36BP2	35.384	3.5614	0.918122	3.87901	0.000104883	0.00200872
ENSG00000197753	LHFPL5	8.47712	7.01578	1.8093	3.87761	0.000105486	0.00201808
ENSG00000075651	PLD1	126.295	1.6374	0.422435	3.8761	0.000106143	0.00202845
ENSG00000157193	LRP8	661.195	-1.20439	0.310826	-3.87481	0.000106706	0.002037
ENSG00000176788	BASP1	344.118	1.38053	0.356817	3.86902	0.000109272	0.00208373
ENSG00000205426	KRT81	198.611	1.69697	0.43866	3.86852	0.000109498	0.00208579
ENSG00000182450	KCNK4	8.04477	7.21641	1.86793	3.86333	0.000111853	0.00212834
ENSG00000235859	AC006978.6	786.588	-0.821584	0.21301	-3.85702	0.000114778	0.00218165
ENSG00000262664	OVCA2	105.029	-1.57626	0.408808	-3.85574	0.000115382	0.00219076
ENSG00000066084	DIP2B	2776.39	-0.654428	0.169765	-3.85491	0.000115772	0.00219363
ENSG00000204642	HLA-F	155.417	1.62472	0.421471	3.85489	0.000115782	0.00219363
ENSG00000237438	CECR7	175.777	-1.43687	0.373048	-3.8517	0.0001173	0.00222001
ENSG00000128606	LRRC17	21.6895	3.70229	0.961523	3.85045	0.000117903	0.00222904
ENSG00000129968	ABHD17A	285.636	1.06994	0.278382	3.84341	0.000121337	0.00229149
ENSG00000060558	GNA15	22.6955	3.21372	0.836388	3.84238	0.000121846	0.00229866
ENSG00000134443	GRP	17.2944	5.20643	1.35551	3.84093	0.000122567	0.00230479
ENSG00000158246	FAM46B	186.284	1.20471	0.313637	3.84108	0.000122495	0.00230479
ENSG00000189280	GJB5	60.4007	2.07586	0.540492	3.84068	0.000122694	0.00230479
ENSG00000198858	R3HDM4	584.57	0.814698	0.212081	3.84145	0.000122308	0.00230479
ENSG00000142731	PLK4	406.273	-1.04591	0.27243	-3.83919	0.000123442	0.00231637
ENSG00000124406	ATP8A1	68.2866	-1.91254	0.498285	-3.83824	0.00012392	0.00231925
ENSG00000162063	CCNF	372.199	-0.946149	0.246532	-3.83784	0.000124121	0.00231925
ENSG00000187634	SAMD11	21.4098	4.25857	1.10958	3.83801	0.000124034	0.00231925
ENSG00000266967	AARSD1	354.502	-1.09813	0.286116	-3.83806	0.000124009	0.00231925
ENSG00000134986	NREP	858.017	0.752425	0.196191	3.83517	0.000125477	0.0023421
ENSG00000163331	DAPL1	12.0451	5.29994	1.3823	3.83414	0.000126006	0.00234701
ENSG00000251095	RP11-115D19.1	63.4277	2.11239	0.550939	3.83416	0.000125996	0.00234701
ENSG00000158764	ITLN2	7.34268	7.69648	2.00792	3.83306	0.000126559	0.00235483
ENSG00000146414	SHPRH	495.139	-1.07332	0.280415	-3.8276	0.000129401	0.00240516
ENSG00000072041	SLC6A15	25.8802	-4.15706	1.08626	-3.82696	0.000129738	0.00240889
ENSG00000011465	DCN	127.972	7.44769	1.94845	3.82237	0.000132177	0.00245159
ENSG00000271601	LIX1L	122.526	1.46293	0.382946	3.82021	0.000133338	0.00247054
ENSG00000087088	BAX	651.222	0.888215	0.232557	3.81935	0.000133804	0.00247548
ENSG00000264187	RP11-45M22.4	8.89877	6.91687	1.81108	3.8192	0.000133886	0.00247548
ENSG00000075218	GTSE1	330.718	-1.09319	0.286258	-3.81891	0.000134044	0.00247582
ENSG00000029363	BCLAF1	3458.91	-0.655993	0.171895	-3.81625	0.000135495	0.0025
ENSG00000172927	MYEOV	464.342	1.03358	0.271184	3.81135	0.000138208	0.00254739
ENSG00000165507	C10orf10	1012.05	1.12469	0.295199	3.80992	0.00013901	0.00255949
ENSG00000280392	RP11-357N13.6	40.4402	-3.37659	0.886494	-3.80893	0.000139568	0.0025671
ENSG00000115594	IL1R1	1213.93	1.1974	0.314455	3.80786	0.000140176	0.00257559
ENSG00000105323	HNRNPUL1	4252.79	-0.515535	0.135411	-3.80718	0.000140558	0.00257993
ENSG00000145050	MANF	126.569	1.96886	0.517458	3.80486	0.000141884	0.00259885
ENSG00000187522	HSPA14	389.588	-0.867431	0.227968	-3.80506	0.00014177	0.00259885
ENSG00000136122	BORA	216.043	-1.05107	0.27628	-3.80435	0.000142176	0.00260149
ENSG00000256813	RP11-804A23.4	10.947	6.62644	1.7421	3.8037	0.000142549	0.00260561
ENSG00000104892	KLC3	39.2682	2.50815	0.659484	3.8032	0.000142841	0.00260824
ENSG00000161800	RACGAP1	1432.71	-0.760955	0.200183	-3.80129	0.000143942	0.00262565
ENSG00000229807	XIST	10507.2	-1.68977	0.444835	-3.79865	0.000145489	0.00265112
ENSG00000280064	RP11-205M5.3	59.3449	2.24783	0.59209	3.79643	0.000146793	0.00267212
ENSG00000243406	MRPS31P5	80.7761	-1.63264	0.430347	-3.79377	0.000148378	0.00269818
ENSG00000101003	GINS1	615.37	-0.905641	0.238758	-3.79313	0.000148758	0.00270231
ENSG00000227766	HCG4P5	47.8579	2.69989	0.712207	3.79087	0.00015012	0.00272424
ENSG00000248710	RP11-432B6.3	9.22474	6.78959	1.79118	3.79056	0.000150309	0.00272487
ENSG00000133067	LGR6	56.2071	2.25528	0.59511	3.78969	0.000150833	0.00273156
ENSG00000169607	CKAP2L	308.933	-0.963612	0.254351	-3.78852	0.00015155	0.00274173
ENSG00000251357	AP000350.10	16.9205	6.45869	1.70537	3.78726	0.000152318	0.0027528
ENSG00000138031	ADCY3	969.944	-0.639528	0.168905	-3.78633	0.000152889	0.00275826
ENSG00000196754	S100A2	99.7925	1.43895	0.380044	3.78626	0.000152932	0.00275826
ENSG00000162040	HS3ST6	5.51361	8.67707	2.2926	3.78481	0.000153827	0.00277155
ENSG00000185479	KRT6B	363.471	3.02767	0.800302	3.78316	0.000154848	0.00278711
ENSG00000185561	TLCD2	98.3657	1.52276	0.402647	3.78189	0.000155644	0.00279858
ENSG00000118596	SLC16A7	124.748	-1.69318	0.447772	-3.78134	0.000155988	0.00279905
ENSG00000163939	PBRM1	901.652	-0.688029	0.181946	-3.78149	0.000155892	0.00279905
ENSG00000140534	TICRR	283.504	-1.24491	0.329276	-3.78076	0.000156349	0.00279985
ENSG00000178934	LGALS7B	8.58044	6.7614	1.78829	3.78093	0.000156245	0.00279985
ENSG00000182095	TNRC18	2776.96	-0.690569	0.182693	-3.77994	0.000156865	0.00280623
ENSG00000146263	MMS22L	455.396	-0.809216	0.21419	-3.77802	0.00015808	0.00282509
ENSG00000104368	PLAT	93.6727	2.46758	0.653957	3.7733	0.000161099	0.00287615
ENSG00000256206	RP11-140L24.4	15.4155	3.8867	1.03061	3.77125	0.00016243	0.00289697
ENSG00000157873	TNFRSF14	133.446	1.38348	0.366891	3.77082	0.000162714	0.0028991
ENSG00000198911	SREBF2	1291.96	-0.841963	0.223399	-3.76888	0.000163982	0.00291875
ENSG00000152229	PSTPIP2	403.469	0.856306	0.227271	3.76778	0.000164709	0.00292873
ENSG00000110713	NUP98	1695.79	-0.575686	0.152847	-3.76641	0.000165615	0.00294187
ENSG00000092969	TGFB2	142.133	1.46972	0.390254	3.76605	0.00016585	0.00294308
ENSG00000065154	OAT	3950.21	-0.737418	0.195917	-3.76394	0.00016726	0.00296513
ENSG00000182168	UNC5C	155.802	1.68391	0.447423	3.76357	0.000167505	0.00296649
ENSG00000149554	CHEK1	554.045	-0.81591	0.21684	-3.76273	0.000168068	0.00297347
ENSG00000204613	TRIM10	19.0479	3.66223	0.973409	3.76227	0.000168375	0.00297592
ENSG00000268279	RP11-434D12.1	8.57387	6.798	1.80708	3.76188	0.000168642	0.00297766
ENSG00000272897	RP1-309K20.6	7.6965	7.03836	1.87179	3.76023	0.00016976	0.00299439
ENSG00000132485	ZRANB2	945.199	-0.7408	0.197069	-3.75909	0.000170529	0.0030043
ENSG00000267740	AC024592.12	39.5889	2.38798	0.635286	3.7589	0.000170662	0.0030043
ENSG00000134202	GSTM3	45.4543	2.12124	0.564434	3.75816	0.000171165	0.00300507
ENSG00000138386	NAB1	713.431	0.859773	0.22876	3.7584	0.000171	0.00300507
ENSG00000154930	ACSS1	956.688	-0.656171	0.174602	-3.75809	0.000171217	0.00300507
ENSG00000133789	SWAP70	2254.56	-0.687658	0.183224	-3.7531	0.000174663	0.00306251
ENSG00000065526	SPEN	2596.69	-0.881852	0.235113	-3.75075	0.000176306	0.00308825
ENSG00000143162	CREG1	754.995	1.30344	0.34754	3.75048	0.000176495	0.00308849
ENSG00000155066	PROM2	804.904	0.90971	0.242588	3.75002	0.00017682	0.0030911
ENSG00000145425	RPS3A	23287.4	0.544567	0.14529	3.74815	0.000178147	0.00311122
ENSG00000130559	CAMSAP1	823.222	-0.716667	0.191267	-3.74695	0.000178997	0.00312297
ENSG00000232581	AC079742.4	8.03382	6.86127	1.83158	3.74608	0.000179617	0.00313069
ENSG00000169908	TM4SF1	1444.98	0.850774	0.22719	3.74477	0.000180559	0.00314402
ENSG00000072274	TFRC	1117.97	-0.845898	0.225935	-3.74399	0.000181124	0.00315073
ENSG00000138193	PLCE1	385.892	0.8893	0.237594	3.74294	0.000181882	0.0031608
ENSG00000257379	RP11-793H13.8	152.969	1.29614	0.346411	3.74162	0.000182838	0.00317428
ENSG00000136160	EDNRB	30.5259	2.5416	0.680845	3.73301	0.000189203	0.00327835
ENSG00000176700	SCAND2P	157.17	1.35599	0.363238	3.73305	0.000189172	0.00327835
ENSG00000184575	XPOT	5487.5	-0.545581	0.146217	-3.73131	0.000190484	0.00329729
ENSG00000132466	ANKRD17	3683.08	-0.555033	0.148815	-3.72967	0.000191727	0.00331557
ENSG00000048392	RRM2B	2195.22	1.13509	0.304486	3.7279	0.000193084	0.00333577
ENSG00000006634	DBF4	599.59	-0.787975	0.211428	-3.72692	0.000193835	0.00334218
ENSG00000101654	RNMT	1210.29	-0.598244	0.160519	-3.72694	0.000193819	0.00334218
ENSG00000164403	SHROOM1	65.3445	1.82523	0.489917	3.72558	0.000194865	0.00335666
ENSG00000175548	ALG10B	313.152	-1.01927	0.273796	-3.72272	0.000197085	0.00338875
ENSG00000196584	XRCC2	437.762	-0.892139	0.239649	-3.72269	0.000197112	0.00338875
ENSG00000172667	ZMAT3	830.932	1.21182	0.325696	3.7207	0.000198674	0.00341061
ENSG00000227036	LINC00511	41.6727	2.46826	0.663408	3.72057	0.00019877	0.00341061
ENSG00000196498	NCOR2	5196.07	-0.641241	0.172634	-3.71446	0.000203635	0.00349069
ENSG00000068878	PSME4	2335.32	-0.677038	0.182284	-3.71419	0.000203855	0.00349107
ENSG00000168970	JMJD7-PLA2G4B	312.216	1.10121	0.296659	3.71203	0.000205602	0.00351757
ENSG00000130772	MED18	126.464	1.26735	0.341559	3.71048	0.000206864	0.00353573
ENSG00000105854	PON2	1590.63	0.644519	0.173716	3.71018	0.000207108	0.00353648
ENSG00000174705	SH3PXD2B	1214.57	-0.778969	0.209983	-3.70968	0.000207525	0.00354017
ENSG00000163507	KIAA1524	267.935	-1.09775	0.295966	-3.70903	0.000208053	0.00354232
ENSG00000269693	CTD-2192J16.20	114.267	1.53428	0.413655	3.70908	0.000208014	0.00354232
ENSG00000157150	TIMP4	175.911	-1.75831	0.474648	-3.70445	0.000211848	0.00360345
ENSG00000170276	HSPB2	63.1441	2.34396	0.632901	3.70352	0.000212627	0.00361323
ENSG00000135063	FAM189A2	104.609	2.25881	0.61022	3.70163	0.000214218	0.00363676
ENSG00000234323	LINC01505	26.5515	3.17754	0.858881	3.69963	0.000215917	0.00366207
ENSG00000160213	CSTB	471.246	0.760728	0.205688	3.69845	0.000216919	0.00367297
ENSG00000268861	CTD-2207O23.3	11.0638	6.57913	1.77892	3.69838	0.000216976	0.00367297
ENSG00000102038	SMARCA1	582.466	-0.773452	0.209157	-3.69795	0.000217349	0.00367577
ENSG00000172551	MUCL1	9.80277	7.12714	1.92762	3.69737	0.000217844	0.0036806
ENSG00000138411	HECW2	410.502	-0.855617	0.231623	-3.69401	0.000220745	0.00372605
ENSG00000102230	PCYT1B	67.3089	-2.05454	0.55702	-3.68845	0.000225624	0.00380113
ENSG00000249971	RP11-256P1.1	8.06787	6.84001	1.85441	3.68851	0.000225567	0.00380113
ENSG00000091513	TF	10292.9	-0.889788	0.241353	-3.68666	0.000227213	0.00382424
ENSG00000049239	H6PD	1461.02	-0.622944	0.168999	-3.68608	0.000227731	0.0038293
ENSG00000107807	TLX1	66.4337	-2.39749	0.650468	-3.68579	0.000227994	0.00383009
ENSG00000143554	SLC27A3	615.763	0.938448	0.254671	3.68493	0.000228761	0.00383932
ENSG00000174130	TLR6	26.4784	3.03675	0.824335	3.68388	0.000229708	0.00385154
ENSG00000162129	CLPB	254.205	-1.04202	0.283019	-3.68182	0.000231572	0.00387911
ENSG00000255339	RP11-411B6.6	58.5359	2.54658	0.691846	3.68085	0.000232462	0.00389032
ENSG00000091127	PUS7	1270.89	-0.623917	0.16952	-3.68048	0.000232791	0.00389213
ENSG00000106125	FAM188B	196.955	-1.11622	0.303452	-3.67842	0.000234687	0.00392012
ENSG00000124107	SLPI	583.716	0.768456	0.208964	3.67745	0.000235573	0.00393119
ENSG00000198265	HELZ	946.217	-0.732646	0.199326	-3.67562	0.000237269	0.00395575
ENSG00000186174	BCL9L	2304.97	-0.556022	0.151322	-3.67443	0.000238386	0.00397062
ENSG00000198947	DMD	350.61	1.41647	0.385555	3.67384	0.000238928	0.00397215
ENSG00000234899	SOX9-AS1	71.4422	1.85706	0.505463	3.67397	0.000238811	0.00397215
ENSG00000270106	TSNAX-DISC1	27.7805	3.7839	1.03056	3.6717	0.000240944	0.00400189
ENSG00000107959	PITRM1	1112.91	-0.68441	0.186486	-3.67003	0.000242522	0.00402431
ENSG00000167470	MIDN	769.739	0.850686	0.231846	3.66918	0.000243329	0.00403391
ENSG00000273485	RP11-225H22.7	8.70088	6.56613	1.78969	3.66886	0.000243638	0.00403524
ENSG00000104093	DMXL2	2100.37	-0.765711	0.208735	-3.66834	0.000244134	0.00403965
ENSG00000119969	HELLS	627.652	-0.716227	0.195418	-3.6651	0.000247243	0.00407581
ENSG00000135116	HRK	68.5673	-2.15528	0.588047	-3.66515	0.000247198	0.00407581
ENSG00000145675	PIK3R1	392.793	0.908955	0.247993	3.66524	0.000247107	0.00407581
ENSG00000171201	SMR3B	186.752	4.48297	1.22302	3.66551	0.000246845	0.00407581
ENSG00000131634	TMEM204	82.8414	1.75061	0.477728	3.66445	0.000247866	0.00408228
ENSG00000143458	GABPB2	347.907	0.882703	0.240962	3.66324	0.000249044	0.00409784
ENSG00000073060	SCARB1	2395	-0.853853	0.233116	-3.66279	0.000249483	0.00410123
ENSG00000006576	PHTF2	856.528	-0.637292	0.174094	-3.66061	0.000251613	0.0041324
ENSG00000140254	DUOXA1	13.596	4.17056	1.13944	3.66017	0.000252043	0.00413562
ENSG00000112559	MDFI	546.914	1.09819	0.300139	3.65892	0.000253276	0.00415198
ENSG00000166685	COG1	337.006	0.869535	0.237819	3.65629	0.000255893	0.00418711
ENSG00000262633	RP11-156P1.2	6.37584	7.28453	1.99224	3.65646	0.000255726	0.00418711
ENSG00000008517	IL32	226.863	1.49921	0.410148	3.65529	0.000256895	0.0041996
ENSG00000107863	ARHGAP21	1218.48	-1.06292	0.290952	-3.65326	0.000258929	0.00422893
ENSG00000100196	KDELR3	179.055	1.13731	0.31146	3.65153	0.000260682	0.00425363
ENSG00000172081	MOB3A	240.154	0.986425	0.270237	3.65023	0.000262009	0.00427133
ENSG00000166428	PLD4	7.20563	7.14672	1.959	3.64814	0.000264145	0.00430218
ENSG00000164823	OSGIN2	997.638	1.13131	0.310214	3.64687	0.000265456	0.00431954
ENSG00000068654	POLR1A	1365.28	-0.639247	0.175339	-3.64578	0.000266579	0.00433381
ENSG00000283253	AL031664.1	108.453	6.85168	1.88041	3.64372	0.000268724	0.00436466
ENSG00000153253	SCN3A	19.905	3.34648	0.918651	3.64282	0.000269668	0.00437596
ENSG00000153113	CAST	4919.37	1.05483	0.289812	3.63971	0.000272942	0.00442109
ENSG00000169245	CXCL10	16.6606	4.50191	1.23689	3.63971	0.00027295	0.00442109
ENSG00000274769	RP11-493E12.3	10.7816	6.1874	1.70161	3.6362	0.000276687	0.0044775
ENSG00000198363	ASPH	5631.12	-0.559261	0.153895	-3.63404	0.000279013	0.004511
ENSG00000111247	RAD51AP1	496.314	-0.792132	0.218044	-3.63291	0.000280246	0.0045268
ENSG00000105778	AVL9	1182.19	-0.671652	0.18495	-3.63154	0.000281736	0.0045467
ENSG00000108786	HSD17B1	43.7534	2.07164	0.570581	3.63075	0.000282594	0.00455637
ENSG00000225339	RP11-513I15.6	785.316	1.02837	0.283272	3.63033	0.000283065	0.00455979
ENSG00000266953	RP11-618P17.4	10.74	6.23599	1.71875	3.62821	0.000285391	0.00459307
ENSG00000157014	TATDN2	1024.37	-0.591837	0.163157	-3.6274	0.000286294	0.00460341
ENSG00000244255	XXbac-BPG116M5.17	14.5508	5.27234	1.45401	3.62608	0.000287758	0.00462274
ENSG00000265794	RP11-227G15.3	9.31393	6.60676	1.82227	3.62556	0.000288339	0.00462786
ENSG00000123908	AGO2	2561.52	-0.680202	0.187815	-3.62165	0.000292726	0.00469399
ENSG00000114812	VIPR1	133.015	1.64798	0.455114	3.62103	0.000293437	0.00470112
ENSG00000114019	AMOTL2	484.877	0.861174	0.237859	3.62052	0.000294006	0.00470596
ENSG00000148677	ANKRD1	82.2814	5.79596	1.60133	3.61947	0.000295206	0.00472089
ENSG00000116679	IVNS1ABP	2731.31	0.610461	0.168691	3.61882	0.000295946	0.00472844
ENSG00000154429	CCSAP	398.261	-0.786137	0.217556	-3.61349	0.000302104	0.00481375
ENSG00000164896	FASTK	592.197	0.819607	0.226793	3.61389	0.000301632	0.00481375
ENSG00000174197	MGA	1180.85	-0.86245	0.238673	-3.61352	0.00030207	0.00481375
ENSG00000249773	RP11-15K19.2	45.2694	2.05819	0.570069	3.61043	0.000305689	0.00486647
ENSG00000171295	ZNF440	18.3032	3.51515	0.973763	3.60986	0.000306357	0.00487271
ENSG00000109099	PMP22	121.766	1.28074	0.354841	3.60933	0.000306989	0.00487836
ENSG00000112335	SNX3	862.611	0.648273	0.179692	3.60769	0.000308931	0.0049048
ENSG00000099804	CDC34	341.428	0.906232	0.251275	3.60653	0.000310318	0.00492238
ENSG00000116560	SFPQ	6180.33	-0.530467	0.147119	-3.6057	0.000311311	0.00493371
ENSG00000262560	RP11-296A16.1	14.3072	4.98567	1.38288	3.60528	0.000311814	0.00493724
ENSG00000167468	GPX4	1377.17	0.723985	0.200847	3.60466	0.000312561	0.00494463
ENSG00000142599	RERE	1307.28	-0.758608	0.21049	-3.60401	0.000313344	0.00495258
ENSG00000132953	XPO4	679.554	-0.713488	0.198027	-3.60297	0.000314597	0.00496793
ENSG00000165698	SPACA9	137.905	1.18077	0.327798	3.60214	0.000315605	0.00497939
ENSG00000272884	RP11-104H15.10	27.1958	3.19885	0.888117	3.60183	0.00031598	0.00498085
ENSG00000138336	TET1	325.89	-1.48672	0.412895	-3.60072	0.000317337	0.00499777
ENSG00000112159	MDN1	1432.72	-0.804582	0.223637	-3.59771	0.00032103	0.00504692
ENSG00000198918	RPL39	5285.68	0.61106	0.169838	3.59791	0.000320787	0.00504692
ENSG00000184675	AMER1	514.908	-0.738334	0.205435	-3.594	0.000325643	0.00511488
ENSG00000263756	XXbac-BPG181M17.6	6.70181	7.0042	1.9494	3.593	0.000326896	0.00513
ENSG00000005100	DHX33	790.537	-0.643208	0.17903	-3.59273	0.000327228	0.00513065
ENSG00000140455	USP3	651.403	-0.672804	0.187289	-3.59234	0.00032772	0.0051338
ENSG00000067840	PDZD4	11.6558	4.47996	1.24843	3.58849	0.000332604	0.00520569
ENSG00000167693	NXN	1226.72	0.699276	0.194937	3.58719	0.000334263	0.00522702
ENSG00000134690	CDCA8	495.757	-1.04576	0.291635	-3.58586	0.000335966	0.00524898
ENSG00000269292	CTB-12A17.3	7.1386	6.83515	1.90845	3.58152	0.000341606	0.00533237
ENSG00000232748	RP11-196G11.6	29.8103	2.56556	0.716405	3.58115	0.000342081	0.00533508
ENSG00000258653	RP5-1021I20.4	40.2915	2.44053	0.682206	3.5774	0.000347022	0.00540736
ENSG00000254536	RP11-108K14.8	8.78629	6.37182	1.78251	3.57464	0.000350707	0.00545995
ENSG00000100985	MMP9	12.8535	6.30726	1.76478	3.57397	0.000351609	0.00546916
ENSG00000273295	AP000350.5	38.5308	-2.31087	0.647007	-3.57164	0.000354755	0.00551324
ENSG00000188257	PLA2G2A	677.624	4.42256	1.23866	3.57044	0.000356376	0.00553356
ENSG00000113569	NUP155	1035.96	-0.662091	0.185451	-3.57018	0.000356739	0.00553432
ENSG00000121621	KIF18A	211.985	-1.18181	0.331074	-3.56964	0.000357475	0.00554086
ENSG00000083168	KAT6A	4425.18	-0.604941	0.169557	-3.56777	0.000360026	0.0055755
ENSG00000148341	SH3GLB2	1010.71	0.64194	0.180072	3.5649	0.000363991	0.00563197
ENSG00000065268	WDR18	131.046	1.2409	0.348311	3.56261	0.000367183	0.00567637
ENSG00000110344	UBE4A	1049.8	-0.725859	0.203958	-3.55886	0.00037247	0.00575307
ENSG00000196562	SULF2	2472.29	-0.921658	0.259019	-3.55826	0.000373317	0.0057611
ENSG00000164070	HSPA4L	297.186	1.25363	0.352342	3.558	0.000373691	0.00576184
ENSG00000162430	SELENON	1246.14	-0.553284	0.155531	-3.55739	0.000374554	0.0057701
ENSG00000097046	CDC7	195.66	-1.11654	0.31391	-3.55689	0.000375273	0.00577108
ENSG00000161956	SENP3	656.314	-0.711977	0.200167	-3.55692	0.000375233	0.00577108
ENSG00000119681	LTBP2	63.9871	3.16877	0.890967	3.55655	0.00037575	0.0057734
ENSG00000110013	SIAE	162.979	1.34304	0.377878	3.55417	0.000379177	0.00582098
ENSG00000084112	SSH1	1072.29	-0.654244	0.184185	-3.5521	0.000382176	0.00585682
ENSG00000255114	RP11-110I1.6	9.8522	6.00006	1.6891	3.55223	0.000381981	0.00585682
ENSG00000054118	THRAP3	2558.41	-0.505237	0.142268	-3.5513	0.000383329	0.0058694
ENSG00000078747	ITCH	545.825	-1.0303	0.290153	-3.55087	0.000383962	0.00587398
ENSG00000250644	RP11-295K3.1	22.8569	3.72268	1.04854	3.55034	0.000384729	0.00588063
ENSG00000138185	ENTPD1	286.355	-1.10774	0.31208	-3.54954	0.000385904	0.00589348
ENSG00000118495	PLAGL1	296.636	-1.14833	0.323848	-3.5459	0.000391272	0.00597028
ENSG00000136205	TNS3	1163.68	0.931463	0.262734	3.54527	0.000392206	0.00597937
ENSG00000134245	WNT2B	45.63	2.06929	0.58379	3.54457	0.000393251	0.00599012
ENSG00000116991	SIPA1L2	178.765	1.3082	0.369145	3.54388	0.000394289	0.00599605
ENSG00000143819	EPHX1	580.549	0.929199	0.2622	3.54386	0.000394321	0.00599605
ENSG00000011201	ANOS1	1564.62	-1.17625	0.332003	-3.54289	0.000395772	0.00600667
ENSG00000150471	ADGRL3	5246.54	-0.673846	0.190199	-3.54285	0.00039583	0.00600667
ENSG00000245970	KB-1208A12.3	193.015	1.13389	0.320063	3.54271	0.000396041	0.00600667
ENSG00000151849	CENPJ	250.751	-1.08593	0.306807	-3.53945	0.000400967	0.00607616
ENSG00000081320	STK17B	161.689	1.21335	0.342946	3.53802	0.000403135	0.00610378
ENSG00000248098	BCKDHA	266.391	-1.2996	0.367436	-3.53695	0.000404775	0.00612335
ENSG00000157240	FZD1	1772.87	0.77248	0.218529	3.53491	0.000407909	0.00616548
ENSG00000158793	NIT1	250.079	0.946171	0.267765	3.53358	0.000409973	0.00619136
ENSG00000106603	COA1	853.599	-0.623913	0.176605	-3.53282	0.000411154	0.00620389
ENSG00000128652	HOXD3	20.2435	-4.44042	1.25725	-3.53185	0.000412665	0.00622136
ENSG00000169271	HSPB3	8.23867	6.40593	1.81472	3.52998	0.000415595	0.00626019
ENSG00000064195	DLX3	32.6352	2.41666	0.684886	3.52855	0.000417835	0.00628856
ENSG00000150687	PRSS23	183.564	1.59529	0.452263	3.52735	0.000419746	0.00631193
ENSG00000254501	AP003068.9	12.9857	4.57352	1.29696	3.52635	0.000421336	0.00633045
ENSG00000163781	TOPBP1	1080.59	-0.627935	0.178213	-3.52351	0.000425865	0.00639305
ENSG00000125170	DOK4	207.467	0.98988	0.28097	3.52308	0.000426561	0.00639805
ENSG00000153029	MR1	255.524	0.995322	0.282617	3.5218	0.000428628	0.00642359
ENSG00000135316	SYNCRIP	5909.18	-0.541502	0.153781	-3.52125	0.000429514	0.00643093
ENSG00000185437	SH3BGR	108.495	1.51186	0.429378	3.52105	0.000429847	0.00643093
ENSG00000164776	PHKG1	30.2674	2.50962	0.712917	3.52021	0.000431199	0.0064457
ENSG00000133119	RFC3	469.482	-0.846777	0.240738	-3.51743	0.000435755	0.00650828
ENSG00000173338	KCNK7	26.0522	2.55304	0.725965	3.51675	0.000436858	0.00651924
ENSG00000183023	SLC8A1	37.3322	2.34997	0.668416	3.51573	0.000438549	0.00653894
ENSG00000263620	RP11-599B13.6	7.35752	6.61245	1.88142	3.51461	0.000440395	0.00656092
ENSG00000198830	HMGN2	4130.11	-0.569651	0.162181	-3.51243	0.000444031	0.00660951
ENSG00000188549	C15orf52	464.019	1.30802	0.372424	3.51217	0.000444465	0.00661038
ENSG00000082482	KCNK2	246.922	-1.65813	0.472457	-3.50959	0.000448799	0.00666922
ENSG00000146670	CDCA5	596.417	-0.854296	0.24351	-3.50826	0.000451049	0.00669701
ENSG00000139433	GLTP	441.742	0.760338	0.216836	3.50651	0.00045402	0.00673546
ENSG00000147168	IL2RG	13.2728	4.10135	1.16989	3.50577	0.000455292	0.00674866
ENSG00000132793	LPIN3	287.816	0.922349	0.263205	3.50431	0.0004578	0.00678013
ENSG00000254192	CTC-558O2.2	5.9439	7.10623	2.02823	3.50366	0.000458908	0.00679084
ENSG00000104964	AES	1721.12	0.531346	0.151692	3.50279	0.000460415	0.00680743
ENSG00000127564	PKMYT1	356.416	-1.00792	0.28778	-3.50238	0.000461113	0.00681204
ENSG00000231074	HCG18	554.812	-0.733989	0.209634	-3.5013	0.000463003	0.00683423
ENSG00000267484	CTC-518P12.6	7.78675	6.51085	1.86017	3.50014	0.000465015	0.0068582
ENSG00000134760	DSG1	403.797	5.11791	1.46331	3.49748	0.000469674	0.00692112
ENSG00000177519	RPRM	150.9	1.52428	0.436148	3.49486	0.000474303	0.0069835
ENSG00000100101	RP1-37E16.12	15.8006	3.66368	1.04867	3.49366	0.000476449	0.00700924
ENSG00000086061	DNAJA1	3802.98	0.531891	0.152309	3.49217	0.000479108	0.00704249
ENSG00000204388	HSPA1B	1719.61	0.693171	0.198576	3.49072	0.000481726	0.00707508
ENSG00000002726	AOC1	7.05435	6.26525	1.79507	3.49026	0.00048255	0.00708128
ENSG00000165304	MELK	369.521	-0.974855	0.279335	-3.48991	0.00048318	0.00708463
ENSG00000021355	SERPINB1	128.222	1.26914	0.363911	3.4875	0.000487564	0.00713705
ENSG00000180628	PCGF5	513.024	0.884011	0.253466	3.48769	0.00048721	0.00713705
ENSG00000262533	RP11-667K14.4	37.341	2.15626	0.618622	3.48558	0.000491072	0.00718243
ENSG00000144136	SLC20A1	850.09	-0.6921	0.19858	-3.48525	0.000491686	0.00718545
ENSG00000101825	MXRA5	456.412	1.16719	0.334989	3.48426	0.000493506	0.00720608
ENSG00000122359	ANXA11	537.252	0.703862	0.202087	3.48297	0.000495893	0.00723495
ENSG00000181751	C5orf30	1506.51	-0.583582	0.167695	-3.48002	0.000501371	0.00730883
ENSG00000142871	CYR61	103.572	1.27371	0.366356	3.47671	0.000507614	0.00738849
ENSG00000145592	RPL37	9131.5	0.542569	0.15606	3.47667	0.000507674	0.00738849
ENSG00000129951	PLPPR3	99.9248	2.13285	0.613527	3.47637	0.000508245	0.00739072
ENSG00000128045	RASL11B	94.3699	1.64464	0.473301	3.47483	0.000511183	0.00742731
ENSG00000231955	AC007383.4	13.8775	4.7813	1.37644	3.47368	0.000513364	0.00745162
ENSG00000269404	SPIB	310.529	1.33681	0.38486	3.47351	0.000513701	0.00745162
ENSG00000255690	TRIL	113.634	-1.59793	0.46014	-3.4727	0.000515243	0.00746785
ENSG00000011426	ANLN	1560.21	-0.742899	0.213954	-3.47224	0.000516137	0.00747467
ENSG00000162105	SHANK2	1652.08	-0.927738	0.267283	-3.471	0.000518532	0.00750318
ENSG00000104447	TRPS1	5108.26	-0.766812	0.220963	-3.47032	0.000519829	0.0075158
ENSG00000137486	ARRB1	316.569	-0.952592	0.275065	-3.46315	0.000533886	0.00771271
ENSG00000104517	UBR5	4507.74	-0.667423	0.192766	-3.46235	0.000535481	0.00772942
ENSG00000136689	IL1RN	16.3597	3.69285	1.06687	3.46137	0.000537426	0.00775115
ENSG00000227617	CERS6-AS1	188.806	1.5624	0.451677	3.4591	0.000541978	0.00781042
ENSG00000013441	CLK1	675.143	0.920684	0.266271	3.45769	0.000544831	0.00783872
ENSG00000112414	ADGRG6	1137.4	-0.586909	0.169734	-3.45783	0.000544549	0.00783872
ENSG00000168300	PCMTD1	3119.63	0.552734	0.159991	3.45479	0.000550717	0.00791695
ENSG00000112679	DUSP22	247.138	0.944451	0.273609	3.45183	0.000556789	0.00799771
ENSG00000112964	GHR	922.773	-0.713687	0.206886	-3.44965	0.000561306	0.00802991
ENSG00000157106	SMG1	2082.03	-0.818014	0.237124	-3.44973	0.000561156	0.00802991
ENSG00000166825	ANPEP	53.529	2.1976	0.636979	3.45004	0.000560504	0.00802991
ENSG00000227500	SCAMP4	540.695	0.738357	0.213994	3.45036	0.000559831	0.00802991
ENSG00000254814	RP11-535A19.1	8.01702	6.31153	1.82933	3.4502	0.00056018	0.00802991
ENSG00000082805	ERC1	3823.96	-0.787236	0.228294	-3.44834	0.000564035	0.00806241
ENSG00000134531	EMP1	312.544	1.51383	0.439409	3.44515	0.000570743	0.00815169
ENSG00000186081	KRT5	66616	0.637831	0.185253	3.44302	0.000575249	0.00820939
ENSG00000117713	ARID1A	2152.58	-0.573543	0.166629	-3.44204	0.000577334	0.0082325
ENSG00000125686	MED1	1083.31	-0.676517	0.196627	-3.44061	0.000580399	0.00825617
ENSG00000137331	IER3	2069.78	0.820201	0.238377	3.44078	0.000580046	0.00825617
ENSG00000137804	NUSAP1	1151.02	-0.812085	0.236012	-3.44086	0.000579858	0.00825617
ENSG00000011451	WIZ	1075.07	-0.589189	0.171505	-3.4354	0.000591681	0.00839651
ENSG00000164889	SLC4A2	2153.03	-0.528023	0.153701	-3.43539	0.000591693	0.00839651
ENSG00000249624	AP000295.9	14.8637	4.82081	1.40311	3.4358	0.000590803	0.00839651
ENSG00000100711	ZFYVE21	292.97	0.859547	0.250246	3.43481	0.000592965	0.0084078
ENSG00000060982	BCAT1	160.697	-1.67458	0.487676	-3.4338	0.00059519	0.00843258
ENSG00000100297	MCM5	864.3	-0.749714	0.21838	-3.43307	0.000596777	0.00844632
ENSG00000243709	LEFTY1	64.4382	1.73822	0.506338	3.43292	0.000597118	0.00844632
ENSG00000197442	MAP3K5	79.029	1.65966	0.483548	3.43226	0.00059857	0.00845331
ENSG00000198586	TLK1	1320.53	-0.599095	0.174538	-3.43245	0.000598152	0.00845331
ENSG00000236740	RP11-411K7.1	88.1725	2.19816	0.640829	3.43019	0.000603165	0.00851138
ENSG00000124789	NUP153	1819.26	-0.544844	0.158957	-3.42761	0.000608921	0.00858574
ENSG00000100890	KIAA0391	457.783	-0.90714	0.264743	-3.42649	0.000611447	0.00861447
ENSG00000276547	PCDHGB5	21.0698	3.64822	1.06576	3.42312	0.000619059	0.00871476
ENSG00000104881	PPP1R13L	420.827	0.869565	0.254175	3.42112	0.00062363	0.0087721
ENSG00000196167	COLCA1	14.7825	3.81832	1.11643	3.42012	0.000625925	0.00879736
ENSG00000035499	DEPDC1B	282.023	-1.03573	0.303061	-3.41756	0.000631856	0.0088705
ENSG00000182022	CHST15	199.185	1.10284	0.322708	3.41744	0.000632134	0.0088705
ENSG00000108231	LGI1	14.2991	3.96561	1.16089	3.416	0.000635483	0.00890689
ENSG00000158528	PPP1R9A	41.9204	-2.49749	0.731187	-3.41566	0.000636282	0.00890689
ENSG00000164715	LMTK2	515.384	-0.724534	0.212134	-3.41546	0.000636748	0.00890689
ENSG00000255275	RP13-279N23.2	11.7911	5.2442	1.5354	3.41552	0.000636601	0.00890689
ENSG00000090006	LTBP4	37.8781	2.52606	0.739781	3.4146	0.000638749	0.00892781
ENSG00000007516	BAIAP3	36.2699	2.42866	0.71138	3.41401	0.000640146	0.00894025
ENSG00000102316	MAGED2	563.92	0.760775	0.222873	3.41349	0.000641368	0.00895023
ENSG00000120137	PANK3	1784.67	-0.714885	0.209525	-3.41194	0.000645022	0.0089941
ENSG00000090889	KIF4A	420.014	-0.81609	0.239315	-3.41011	0.000649369	0.00904757
ENSG00000269881	AC004754.3	18.6508	3.01238	0.883587	3.40926	0.000651401	0.00906872
ENSG00000099381	SETD1A	644.991	-0.66436	0.194944	-3.40796	0.000654501	0.00910468
ENSG00000163071	SPATA18	291.772	1.53379	0.450302	3.40615	0.00065887	0.00915825
ENSG00000118007	STAG1	840.713	-0.745139	0.218856	-3.4047	0.000662359	0.00919225
ENSG00000141756	FKBP10	1507.41	-0.616964	0.181198	-3.40492	0.00066184	0.00919225
ENSG00000063660	GPC1	394.97	0.744183	0.21864	3.40369	0.000664833	0.00921933
ENSG00000005206	SPPL2B	339.924	0.808106	0.237577	3.40146	0.000670281	0.00928758
ENSG00000120915	EPHX2	455.826	0.861214	0.253224	3.401	0.000671406	0.00929587
ENSG00000214331	RP11-252A24.2	76.3979	-1.66984	0.491136	-3.39995	0.000673985	0.00932425
ENSG00000183808	RBM12B	998.914	-0.677286	0.199372	-3.3971	0.000681041	0.00941448
ENSG00000113732	ATP6V0E1	835.074	0.663484	0.195346	3.39646	0.000682638	0.00942918
ENSG00000115221	ITGB6	296.677	-1.47407	0.434096	-3.39572	0.00068448	0.00944722
ENSG00000140474	ULK3	182.376	1.11129	0.327285	3.39548	0.000685085	0.00944818
ENSG00000255292	AP002884.2	10.7954	5.37042	1.58175	3.39524	0.000685692	0.00944916
ENSG00000072071	ADGRL1	1168.2	-0.865511	0.255107	-3.39274	0.000691964	0.00952815
ENSG00000065000	AP3D1	1002.23	0.751113	0.221887	3.38511	0.000711504	0.00978956
ENSG00000060237	WNK1	4508.79	-0.557386	0.164672	-3.38482	0.000712255	0.00979226
ENSG00000135547	HEY2	1298.54	1.04332	0.308509	3.38181	0.000720093	0.00989231
ENSG00000198034	RPS4X	23820.1	0.525471	0.155439	3.38056	0.000723381	0.00992975
ENSG00000112079	STK38	481.356	0.715763	0.211862	3.37843	0.000728998	0.00999907
ENSG00000105974	CAV1	239.463	1.39902	0.414151	3.37806	0.000730003	0.0100051
ENSG00000143845	ETNK2	113.742	1.19952	0.355229	3.37675	0.000733473	0.0100448
ENSG00000164038	SLC9B2	307.268	-0.859616	0.254612	-3.37618	0.000734989	0.01005
ENSG00000270136	MINOS1-NBL1	58.5566	1.78396	0.528385	3.37626	0.000734795	0.01005
ENSG00000281376	ABALON	29.4286	2.5286	0.749143	3.37532	0.000737305	0.0100738
ENSG00000188636	LDOC1L	597.572	-0.740204	0.219362	-3.37436	0.000739888	0.0101013
ENSG00000175322	ZNF519	212.212	-0.944484	0.279954	-3.37371	0.000741626	0.0101172
ENSG00000197774	EME2	164.931	1.18977	0.352719	3.37315	0.000743138	0.01013
ENSG00000135476	ESPL1	447.547	-0.904393	0.268166	-3.37251	0.000744874	0.0101458
ENSG00000107249	GLIS3	41.9286	1.97717	0.586351	3.372	0.000746257	0.0101568
ENSG00000244462	RBM12	1965.87	-0.589626	0.174927	-3.37069	0.000749801	0.0101972
ENSG00000162738	VANGL2	2390.15	0.532486	0.157999	3.37018	0.000751182	0.0102081
ENSG00000129317	PUS7L	989.388	-0.775443	0.230165	-3.36907	0.000754218	0.0102415
ENSG00000222041	CYTOR	110.122	1.37445	0.408041	3.36842	0.000756017	0.010258
ENSG00000178177	LCORL	186.403	-1.07472	0.319119	-3.36776	0.000757808	0.0102744
ENSG00000080546	SESN1	175.991	1.24461	0.369726	3.36631	0.000761804	0.0103206
ENSG00000204977	TRIM13	646.559	0.617318	0.183415	3.36569	0.00076352	0.0103359
ENSG00000053524	MCF2L2	22.1324	3.16418	0.940397	3.36473	0.000766183	0.010364
ENSG00000153246	PLA2R1	184.982	-1.07182	0.318785	-3.36221	0.000773207	0.010443
ENSG00000184831	APOO	448.223	0.883423	0.262749	3.36223	0.000773148	0.010443
ENSG00000101888	NXT2	693.707	1.17947	0.350872	3.36155	0.000775062	0.0104601
ENSG00000058804	NDC1	1059.92	-0.659053	0.196161	-3.35976	0.000780115	0.0105124
ENSG00000165443	PHYHIPL	5.13755	7.56288	2.25116	3.35954	0.000780725	0.0105124
ENSG00000174282	ZBTB4	573.989	0.874627	0.260326	3.35973	0.000780181	0.0105124
ENSG00000101204	CHRNA4	9.18011	5.4207	1.61485	3.35679	0.000788527	0.0106093
ENSG00000083642	PDS5B	687.31	-0.62923	0.187485	-3.35617	0.000790313	0.0106253
ENSG00000126785	RHOJ	61.5119	2.24285	0.668577	3.35466	0.000794636	0.0106717
ENSG00000140443	IGF1R	511.092	1.14348	0.340875	3.35454	0.000794976	0.0106717
ENSG00000159307	SCUBE1	26.6644	2.63132	0.784493	3.35417	0.000796045	0.0106779
ENSG00000173209	AHSA2	964.527	0.764404	0.228065	3.35169	0.000803186	0.0107655
ENSG00000176542	USF3	700.865	-0.839814	0.250696	-3.34993	0.000808309	0.0108259
ENSG00000112210	RAB23	192.22	0.996631	0.297707	3.34769	0.000814876	0.0109023
ENSG00000112218	GPR63	90.7882	-1.40741	0.420429	-3.34757	0.000815243	0.0109023
ENSG00000146038	DCDC2	23.4173	4.56575	1.36401	3.3473	0.000816017	0.0109043
ENSG00000127324	TSPAN8	44.6257	3.32548	0.993645	3.34675	0.000817652	0.0109113
ENSG00000185567	AHNAK2	616.895	2.05284	0.613392	3.34671	0.000817779	0.0109113
ENSG00000214944	ARHGEF28	31.2587	2.30203	0.687898	3.34646	0.000818498	0.0109127
ENSG00000172167	MTBP	343.323	-0.84357	0.252215	-3.34465	0.000823874	0.0109595
ENSG00000177098	SCN4B	365.081	0.862706	0.257911	3.34497	0.000822905	0.0109595
ENSG00000259112	NDUFC2-KCTD14	186.975	5.19788	1.55407	3.3447	0.000823727	0.0109595
ENSG00000176597	B3GNT5	457.42	-0.783242	0.23421	-3.34419	0.000825235	0.0109693
ENSG00000125247	TMTC4	561.1	-0.661593	0.197942	-3.34236	0.00083068	0.0110334
ENSG00000101546	RBFA	452.811	-0.695788	0.208314	-3.34009	0.000837508	0.0111157
ENSG00000172687	ZNF738	240.727	-0.874707	0.261979	-3.33885	0.000841266	0.0111572
ENSG00000007923	DNAJC11	820.131	-0.691679	0.207233	-3.33769	0.000844792	0.0111956
ENSG00000139613	SMARCC2	2368.72	-0.492221	0.147573	-3.33543	0.000851668	0.0112782
ENSG00000182541	LIMK2	1534.14	0.594271	0.178295	3.33308	0.000858895	0.0113654
ENSG00000168924	LETM1	1320.81	-0.543046	0.162937	-3.33287	0.000859562	0.0113657
ENSG00000197472	ZNF695	57.0035	-1.84498	0.554012	-3.33022	0.000867783	0.0114658
ENSG00000085840	ORC1	176.705	-1.07137	0.321803	-3.32928	0.000870704	0.011489
ENSG00000197417	SHPK	229.289	-0.961936	0.288936	-3.32924	0.000870844	0.011489
ENSG00000083857	FAT1	2976.7	-0.780529	0.234592	-3.32718	0.000877295	0.0115655
ENSG00000187773	FAM69C	34.0495	3.1062	0.933862	3.32619	0.000880423	0.011598
ENSG00000090238	YPEL3	403.712	0.878683	0.264247	3.32523	0.00088345	0.0116292
ENSG00000184640	SEPT9	4549.92	-0.555881	0.167218	-3.32429	0.000886445	0.01166
ENSG00000170955	PRKCDBP	15.801	3.97068	1.1951	3.32247	0.000892231	0.0117273
ENSG00000175606	TMEM70	270.945	0.920753	0.277251	3.32101	0.000896922	0.0117802
ENSG00000257743	MGAM2	589.175	-0.794893	0.239471	-3.31937	0.000902209	0.0118408
ENSG00000160877	NACC1	1253.21	-0.680621	0.20506	-3.31913	0.00090299	0.0118423
ENSG00000064115	TM7SF3	395.642	1.23006	0.370733	3.31791	0.000906923	0.0118788
ENSG00000127124	HIVEP3	23.6144	2.92822	0.882565	3.31785	0.000907124	0.0118788
ENSG00000235652	RP11-545I5.3	96.5412	1.54468	0.465612	3.31753	0.000908176	0.0118838
ENSG00000235033	RP11-61I13.3	15.8697	3.65806	1.10277	3.31716	0.000909391	0.0118908
ENSG00000169679	BUB1	558.292	-0.815293	0.245797	-3.31694	0.000910078	0.011891
ENSG00000151882	CCL28	85.7147	2.01749	0.608748	3.31417	0.000919148	0.0120006
ENSG00000244701	RP5-894A10.2	44.5491	2.01074	0.608034	3.30696	0.000943151	0.0123049
ENSG00000121417	ZNF211	69.6182	1.89671	0.574034	3.30418	0.000952551	0.0124184
ENSG00000101292	PROKR2	10.1488	-4.88832	1.47965	-3.30371	0.000954147	0.01243
ENSG00000173848	NET1	1074.83	-0.529849	0.160411	-3.30307	0.000956332	0.0124412
ENSG00000275832	ARHGAP23	362.653	0.827263	0.250455	3.30304	0.000956416	0.0124412
ENSG00000074370	ATP2A3	55.7298	1.85141	0.560676	3.30211	0.00095961	0.0124735
ENSG00000138449	SLC40A1	34.7756	2.29333	0.694589	3.3017	0.000960999	0.0124824
ENSG00000186364	NUDT17	87.6142	1.36416	0.413261	3.30095	0.000963564	0.0125065
ENSG00000166508	MCM7	3751.54	-0.642937	0.194803	-3.30045	0.000965298	0.0125198
ENSG00000224645	RP11-126K1.8	9.6355	5.74485	1.74318	3.29561	0.000982073	0.012728
ENSG00000102317	RBM3	5456.15	-0.629562	0.191107	-3.29429	0.000986707	0.0127786
ENSG00000131055	COX4I2	4.40537	8.22703	2.49801	3.29343	0.000989736	0.0128033
ENSG00000164733	CTSB	847.273	0.850909	0.258373	3.29334	0.00099006	0.0128033
ENSG00000112118	MCM3	1569.24	-0.60856	0.184837	-3.29242	0.000993302	0.0128358
ENSG00000196712	NF1	1687.73	-0.729339	0.221619	-3.29096	0.000998465	0.0128931
ENSG00000103326	CAPN15	630.39	-0.863117	0.262386	-3.28949	0.00100369	0.0129322
ENSG00000133872	SARAF	1123.87	0.620934	0.188757	3.2896	0.00100331	0.0129322
ENSG00000283186	AC010680.1	5.57359	6.97488	2.12024	3.28966	0.00100309	0.0129322
ENSG00000130584	ZBTB46	64.9524	1.64649	0.500633	3.28881	0.00100614	0.0129542
ENSG00000009790	TRAF3IP3	47.3754	1.8534	0.563658	3.28816	0.00100846	0.0129558
ENSG00000041982	TNC	34.4244	2.07536	0.631153	3.28821	0.00100828	0.0129558
ENSG00000257341	AL928654.7	6.99826	6.10311	1.85609	3.28816	0.00100845	0.0129558
ENSG00000162885	B3GALNT2	611.406	-0.762975	0.232149	-3.28657	0.00101417	0.0130196
ENSG00000133026	MYH10	896.007	-0.584735	0.177979	-3.28541	0.00101833	0.0130636
ENSG00000089050	RBBP9	362.563	-0.733358	0.223281	-3.28446	0.00102179	0.0130984
ENSG00000068078	FGFR3	251.367	1.23909	0.377411	3.28313	0.00102662	0.0131411
ENSG00000153107	ANAPC1	670.415	-0.75396	0.229638	-3.28326	0.00102613	0.0131411
ENSG00000143622	RIT1	750.964	0.657216	0.200447	3.27874	0.0010427	0.0133374
ENSG00000123349	PFDN5	2790.89	0.457904	0.139679	3.27825	0.00104452	0.0133413
ENSG00000126458	RRAS	79.0751	1.5445	0.471131	3.27828	0.00104443	0.0133413
ENSG00000167513	CDT1	458.414	-0.891792	0.272066	-3.27785	0.001046	0.0133505
ENSG00000069869	NEDD4	137.288	-1.14332	0.348975	-3.27624	0.00105201	0.0133884
ENSG00000101213	PTK6	48.3932	1.91382	0.584067	3.27672	0.00105021	0.0133884
ENSG00000137770	CTDSPL2	941.943	-0.589658	0.179962	-3.27656	0.00105078	0.0133884
ENSG00000166828	SCNN1G	38.7164	2.0976	0.64023	3.27632	0.00105169	0.0133884
ENSG00000108510	MED13	1726.12	-0.675251	0.206192	-3.27486	0.00105714	0.0134441
ENSG00000259375	RP11-815J21.2	7.1218	6.21759	1.89871	3.27463	0.00105799	0.0134452
ENSG00000267216	AC010642.1	90.1347	1.47017	0.449766	3.26874	0.00108027	0.0137184
ENSG00000077092	RARB	148.423	1.63369	0.500125	3.26656	0.00108861	0.0138144
ENSG00000254870	ATP6V1G2-DDX39B	559.382	-0.953962	0.292191	-3.26486	0.00109519	0.0138878
ENSG00000180113	TDRD6	90.6378	-1.71285	0.524709	-3.26438	0.00109705	0.0139015
ENSG00000189079	ARID2	1358.5	-0.627504	0.192303	-3.2631	0.00110199	0.0139541
ENSG00000143878	RHOB	807.899	0.586134	0.179651	3.26263	0.00110382	0.0139672
ENSG00000183479	TREX2	237.964	1.40384	0.430518	3.26082	0.00111091	0.0140468
ENSG00000163141	BNIPL	1003.3	0.721096	0.221246	3.25925	0.00111707	0.0141146
ENSG00000137198	GMPR	671.791	-1.11356	0.341724	-3.25864	0.00111946	0.0141346
ENSG00000257127	CLLU1	98.3477	2.12516	0.652562	3.25664	0.00112739	0.0142247
ENSG00000130749	ZC3H4	1041.97	-0.578994	0.177838	-3.25574	0.00113096	0.0142595
ENSG00000261087	KB-1460A1.5	79.1814	1.93303	0.593931	3.25464	0.00113534	0.0143045
ENSG00000150627	WDR17	12.53	-5.12482	1.57499	-3.25388	0.00113842	0.014333
ENSG00000198860	TSEN15	1074.43	-0.558005	0.17154	-3.25291	0.0011423	0.0143716
ENSG00000183779	ZNF703	657.148	0.854778	0.262941	3.25084	0.00115065	0.0144664
ENSG00000065054	SLC9A3R2	609.567	0.608526	0.187244	3.24991	0.00115442	0.0145035
ENSG00000142230	SAE1	1302.7	-0.551191	0.169776	-3.24657	0.00116806	0.0146643
ENSG00000089009	RPL6	25658	0.422359	0.130104	3.24631	0.0011691	0.0146669
ENSG00000144677	CTDSPL	688.503	0.690027	0.212631	3.24519	0.00117373	0.0147146
ENSG00000125944	HNRNPR	4319.17	-0.518973	0.160079	-3.24198	0.00118701	0.0148599
ENSG00000155304	HSPA13	561.934	-0.722354	0.222804	-3.24211	0.00118648	0.0148599
ENSG00000145936	KCNMB1	100.398	1.3099	0.404096	3.24156	0.00118877	0.0148609
ENSG00000162998	FRZB	12019.2	-0.738072	0.227678	-3.24173	0.00118805	0.0148609
ENSG00000173517	PEAK1	1815.14	0.681323	0.210216	3.24106	0.00119085	0.0148763
ENSG00000228278	ORM2	84.5198	1.84462	0.569608	3.2384	0.00120204	0.0150055
ENSG00000260941	LINC00622	116.2	1.53004	0.472819	3.236	0.00121218	0.0151214
ENSG00000153208	MERTK	39.6313	2.18229	0.674547	3.2352	0.00121559	0.0151532
ENSG00000162676	GFI1	88.9082	1.79687	0.555727	3.23338	0.00122336	0.0152393
ENSG00000115468	EFHD1	173.365	1.21461	0.375878	3.23138	0.00123194	0.0153353
ENSG00000162337	LRP5	1386.35	-0.799597	0.247508	-3.23059	0.00123534	0.0153668
ENSG00000140682	TGFB1I1	61.0121	1.72216	0.533141	3.23021	0.001237	0.0153767
ENSG00000178951	ZBTB7A	707.309	0.79238	0.245332	3.22983	0.00123865	0.0153863
ENSG00000148606	POLR3A	634.829	-0.622991	0.192923	-3.22921	0.00124132	0.0154086
ENSG00000250857	TRIM60P15	31.067	-2.52478	0.782379	-3.22705	0.00125072	0.0155144
ENSG00000135709	KIAA0513	52.0728	1.64803	0.511112	3.2244	0.00126238	0.015648
ENSG00000170647	TMEM133	68.9141	1.48515	0.461345	3.21919	0.00128555	0.0159241
ENSG00000024526	DEPDC1	263.468	-1.00429	0.312013	-3.21876	0.00128748	0.0159304
ENSG00000165449	SLC16A9	109.969	-1.20601	0.374693	-3.21867	0.00128787	0.0159304
ENSG00000115306	SPTBN1	1878.44	-0.610214	0.189682	-3.21704	0.00129522	0.01601
ENSG00000258064	RP11-293I14.2	5.35195	6.87549	2.13926	3.21396	0.00130919	0.0161714
ENSG00000262406	MMP12	24.7272	2.90052	0.90259	3.21356	0.00131102	0.0161827
ENSG00000250264	XXbac-BPG246D15.9	67.8221	1.58811	0.494503	3.21152	0.00132033	0.0162862
ENSG00000139044	B4GALNT3	472.33	0.804459	0.250524	3.2111	0.00132228	0.0162988
ENSG00000198056	PRIM1	327.904	-0.793918	0.247362	-3.20954	0.00132949	0.0163764
ENSG00000230955	RP11-109P14.10	8.22187	5.85027	1.82348	3.2083	0.00133521	0.0164354
ENSG00000086548	CEACAM6	25.9157	2.95624	0.921524	3.20799	0.00133665	0.0164415
ENSG00000126457	PRMT1	1921.69	-0.674755	0.210456	-3.20616	0.00134521	0.0165353
ENSG00000154553	PDLIM3	124.052	1.41555	0.441561	3.20579	0.00134692	0.0165448
ENSG00000280165	PCDH20	65.0264	-2.24402	0.700262	-3.20454	0.00135277	0.0166051
ENSG00000006377	DLX6	8.52326	6.24823	1.95018	3.20392	0.00135572	0.0166297
ENSG00000124587	PEX6	543.919	0.685309	0.213996	3.20244	0.00136271	0.0167038
ENSG00000196683	TOMM7	2017.3	0.532603	0.166326	3.20217	0.00136396	0.0167075
ENSG00000123505	AMD1	2277.47	-0.500029	0.156392	-3.19729	0.00138727	0.0169812
ENSG00000167720	SRR	73.0882	1.37496	0.43007	3.19705	0.0013884	0.0169834
ENSG00000196923	PDLIM7	254.325	0.831618	0.260291	3.19495	0.00139856	0.0170839
ENSG00000198732	SMOC1	11.4316	4.01947	1.25805	3.195	0.00139829	0.0170839
ENSG00000115561	CHMP3	1878.55	-0.63106	0.197535	-3.19468	0.00139987	0.0170881
ENSG00000089154	GCN1	2375.13	-0.440704	0.138016	-3.19315	0.00140731	0.0171671
ENSG00000125772	GPCPD1	429.166	0.96124	0.301093	3.1925	0.00141047	0.0171842
ENSG00000213689	TREX1	45.2849	-2.19245	0.686759	-3.19246	0.00141067	0.0171842
ENSG00000122574	WIPF3	131.757	-1.28062	0.401174	-3.19219	0.001412	0.0171886
ENSG00000124343	XG	105.161	1.42604	0.446957	3.19055	0.00142001	0.0172741
ENSG00000135047	CTSL	294.923	0.847029	0.265595	3.18917	0.00142682	0.0173451
ENSG00000111667	USP5	2225.35	-0.52378	0.164249	-3.18894	0.00142796	0.017347
ENSG00000156970	BUB1B	599.079	-0.855016	0.268215	-3.1878	0.00143359	0.0174034
ENSG00000139636	LMBR1L	341.546	0.802497	0.25177	3.18742	0.0014355	0.0174145
ENSG00000083097	DOPEY1	308.865	-0.789591	0.247774	-3.18673	0.0014389	0.0174438
ENSG00000136521	NDUFB5	615.322	0.626229	0.196605	3.18521	0.00144648	0.0175237
ENSG00000138688	KIAA1109	951.603	-0.883605	0.277519	-3.18394	0.00145284	0.0175887
ENSG00000122176	FMOD	681.66	3.47066	1.09025	3.18334	0.00145584	0.0176129
ENSG00000151503	NCAPD3	1034.85	-0.637493	0.200285	-3.18293	0.00145792	0.017626
ENSG00000099998	GGT5	21.0665	3.22318	1.01313	3.18142	0.00146554	0.017706
ENSG00000100888	CHD8	1850.88	-0.557382	0.175285	-3.17986	0.00147344	0.0177892
ENSG00000180139	ACTA2-AS1	15.0745	3.47183	1.09242	3.17811	0.00148239	0.017885
ENSG00000118181	RPS25	7619.09	0.446285	0.140438	3.17781	0.00148392	0.0178913
ENSG00000172809	RPL38	6186.46	0.480589	0.151254	3.17737	0.00148618	0.0179062
ENSG00000185650	ZFP36L1	2824.79	0.753386	0.23725	3.17549	0.00149582	0.0180101
ENSG00000076770	MBNL3	267.901	-0.831973	0.262068	-3.17465	0.00150019	0.0180503
ENSG00000175305	CCNE2	428.849	-0.891882	0.281004	-3.17391	0.00150401	0.0180823
ENSG00000279753	AC011558.5	28.3399	2.22341	0.700566	3.17374	0.00150489	0.0180823
ENSG00000107105	ELAVL2	69.9398	-1.70832	0.538405	-3.17293	0.00150907	0.0181201
ENSG00000181885	CLDN7	167.406	1.29967	0.409686	3.17236	0.00151204	0.0181435
ENSG00000274944	RP5-864K19.6	31.2769	2.44112	0.769669	3.17165	0.00151575	0.0181756
ENSG00000070366	SMG6	445.024	-0.682269	0.215183	-3.17064	0.00152104	0.0182177
ENSG00000164985	PSIP1	1039.82	-0.574605	0.18123	-3.17058	0.00152132	0.0182177
ENSG00000149633	KIAA1755	24.5422	2.7261	0.860082	3.16958	0.00152662	0.0182686
ENSG00000282951	CTC-490E21.14	5.16434	6.75645	2.13207	3.16897	0.0015298	0.0182943
ENSG00000069431	ABCC9	17.3113	3.37406	1.06525	3.16737	0.00153823	0.0183608
ENSG00000072422	RHOBTB1	444.323	1.09088	0.344413	3.16737	0.00153826	0.0183608
ENSG00000175221	MED16	259.146	1.13267	0.357615	3.16728	0.00153871	0.0183608
ENSG00000183260	ABHD16B	5.58222	6.52661	2.06073	3.16713	0.00153952	0.0183608
ENSG00000152217	SETBP1	171.962	-1.08283	0.341919	-3.16693	0.00154058	0.018361
ENSG00000253537	PCDHGA7	29.2073	2.14291	0.677259	3.1641	0.00155565	0.0185281
ENSG00000268220	RP11-379K17.12	52.3755	1.7011	0.537676	3.1638	0.00155725	0.0185347
ENSG00000089022	MAPKAPK5	1131.09	-0.526912	0.166609	-3.16257	0.00156382	0.0185753
ENSG00000119630	PGF	36.6492	2.04923	0.647904	3.16286	0.00156229	0.0185753
ENSG00000145734	BDP1	1007.11	-0.600654	0.189916	-3.16274	0.00156294	0.0185753
ENSG00000137496	IL18BP	62.8666	1.53956	0.486876	3.16211	0.00156628	0.0185794
ENSG00000215910	C1orf167	4.60916	7.11501	2.24998	3.16226	0.00156551	0.0185794
ENSG00000129173	E2F8	223.066	-1.12531	0.356014	-3.16085	0.00157309	0.0186476
ENSG00000196136	SERPINA3	98.7212	2.11377	0.668936	3.1599	0.00157825	0.0186962
ENSG00000231764	DLX6-AS1	17.8531	3.86553	1.2237	3.15888	0.00158378	0.0187492
ENSG00000111678	C12orf57	878.725	0.560308	0.177418	3.15812	0.00158788	0.0187851
ENSG00000139719	VPS33A	584.117	-0.620423	0.196493	-3.15747	0.00159143	0.0188145
ENSG00000162909	CAPN2	2117.88	0.461776	0.146302	3.15631	0.00159778	0.0188769
ENSG00000141527	CARD14	156.6	1.02656	0.32543	3.15447	0.00160789	0.0189837
ENSG00000143321	HDGF	8958.19	-0.588887	0.186806	-3.1524	0.00161934	0.019106
ENSG00000165895	ARHGAP42	175.938	0.990481	0.314227	3.15212	0.0016209	0.0191117
ENSG00000167526	RPL13	16841.6	0.503259	0.159683	3.15162	0.00162366	0.0191314
ENSG00000164830	OXR1	1440.47	-0.540328	0.171489	-3.1508	0.00162822	0.0191724
ENSG00000170629	DPY19L2P2	103.225	-1.31705	0.418107	-3.15003	0.00163252	0.0192101
ENSG00000117242	PINK1-AS	155.097	0.994071	0.315711	3.14868	0.00164011	0.0192792
ENSG00000164330	EBF1	21.0278	3.58232	1.13775	3.1486	0.00164057	0.0192792
ENSG00000130589	HELZ2	125.954	1.12155	0.356244	3.14825	0.00164252	0.0192892
ENSG00000159140	SON	4588.32	-0.426698	0.135581	-3.14717	0.0016486	0.0193477
ENSG00000168488	ATXN2L	1802.32	-0.607608	0.193088	-3.14678	0.00165077	0.0193603
ENSG00000171467	ZNF318	674.945	-0.653901	0.20783	-3.14633	0.00165332	0.0193774
ENSG00000114030	KPNA1	1023.78	-0.566092	0.180004	-3.14488	0.00166152	0.0194605
ENSG00000251201	TMED7-TICAM2	120.601	3.38187	1.0755	3.14448	0.00166384	0.0194748
ENSG00000077235	GTF3C1	1145.62	-0.567602	0.180638	-3.14221	0.00167679	0.0196133
ENSG00000035115	SH3YL1	1090.39	0.680059	0.216447	3.14192	0.00167846	0.0196198
ENSG00000281398	SNHG4	149.3	-1.07323	0.34163	-3.14151	0.0016808	0.0196342
ENSG00000134419	RPS15A	7722.06	0.492288	0.156716	3.14128	0.00168213	0.0196367
ENSG00000177084	POLE	855.615	-0.728658	0.232022	-3.14047	0.00168678	0.019678
ENSG00000278769	CTD-2036P10.5	7.64778	5.90228	1.87955	3.14026	0.00168799	0.0196791
ENSG00000143772	ITPKB	388.679	0.906934	0.288885	3.13943	0.00169276	0.0197216
ENSG00000158825	CDA	10.0843	4.55035	1.44963	3.13898	0.00169538	0.0197355
ENSG00000269897	COMMD3-BMI1	97.424	1.33808	0.426299	3.13884	0.00169618	0.0197355
ENSG00000171634	BPTF	2333.54	-0.538	0.171418	-3.13852	0.00169804	0.019744
ENSG00000279069	RP11-159D12.6	50.0814	1.67477	0.533774	3.1376	0.00170336	0.0197928
ENSG00000167778	SPRYD3	653.208	0.691342	0.220461	3.13589	0.00171331	0.0198822
ENSG00000175164	ABO	7.47153	5.28988	1.68687	3.13593	0.00171313	0.0198822
ENSG00000106484	MEST	9158.19	-0.759762	0.242305	-3.13556	0.00171524	0.0198916
ENSG00000112297	AIM1	286.283	-1.12318	0.358359	-3.13425	0.00172295	0.0199679
ENSG00000105281	SLC1A5	1784.96	-0.693516	0.221299	-3.13384	0.00172533	0.0199786
ENSG00000145416	MARCH1	129.375	-1.20271	0.383799	-3.13371	0.00172614	0.0199786
ENSG00000137393	RNF144B	142.751	1.04554	0.333752	3.13267	0.00173222	0.0200358
ENSG00000076382	SPAG5	590.485	-0.727751	0.232554	-3.12939	0.00175172	0.0202431
ENSG00000253767	PCDHGA8	24.1079	2.42719	0.775643	3.12927	0.00175243	0.0202431
ENSG00000113141	IK	986.788	-0.544176	0.174007	-3.12733	0.00176404	0.0203638
ENSG00000125703	ATG4C	71.9117	1.43874	0.460084	3.12713	0.00176522	0.0203641
ENSG00000176531	PHLDB3	31.4008	2.095	0.670086	3.12646	0.00176924	0.0203972
ENSG00000109606	DHX15	2883.39	-0.43598	0.139512	-3.12504	0.00177779	0.0204823
ENSG00000197136	PCNX3	703.376	-0.609276	0.195025	-3.1241	0.00178349	0.0205346
ENSG00000088256	GNA11	678.754	0.654771	0.209876	3.1198	0.00180972	0.0208107
ENSG00000121691	CAT	754.368	-0.640133	0.205198	-3.11959	0.00181101	0.0208107
ENSG00000186815	TPCN1	514.577	0.837112	0.268339	3.11961	0.00181092	0.0208107
ENSG00000140526	ABHD2	858.795	-0.897398	0.287748	-3.11869	0.00181654	0.0208607
ENSG00000113300	CNOT6	1088.38	-0.62235	0.199603	-3.11794	0.00182117	0.0209003
ENSG00000126970	ZC4H2	149.651	-1.23553	0.396368	-3.11713	0.00182619	0.0209442
ENSG00000168066	SF1	2959.8	-0.459807	0.147532	-3.11667	0.00182909	0.0209638
ENSG00000235552	RPL6P27	130.522	1.21525	0.390026	3.11582	0.00183432	0.0210101
ENSG00000281453	TGFB2-OT1	8.28488	-7.71133	2.47543	-3.11515	0.00183854	0.0210448
ENSG00000187800	PEAR1	22.6203	2.65272	0.851935	3.11376	0.00184722	0.0211305
ENSG00000198963	RORB	13.2813	-4.07233	1.30813	-3.11309	0.00185137	0.0211641
ENSG00000109079	TNFAIP1	575.312	0.946097	0.30393	3.11288	0.00185269	0.0211655
ENSG00000197555	SIPA1L1	274.727	-0.804762	0.258692	-3.11089	0.00186523	0.021295
ENSG00000130175	PRKCSH	4125.6	-0.436676	0.140416	-3.10988	0.00187165	0.0213545
ENSG00000136997	MYC	4240.36	-0.597581	0.192236	-3.10858	0.00187991	0.0214349
ENSG00000266278	RP11-41O4.2	7.82236	5.45473	1.75503	3.10805	0.00188324	0.0214589
ENSG00000127463	EMC1	1264.06	-0.477559	0.153716	-3.10676	0.00189148	0.0215329
ENSG00000169871	TRIM56	1856.31	0.461423	0.148527	3.10665	0.00189217	0.0215329
ENSG00000196914	ARHGEF12	2824.01	-0.635745	0.204733	-3.10524	0.00190127	0.0216225
ENSG00000065809	FAM107B	94.2001	-1.77844	0.572852	-3.10454	0.00190578	0.0216459
ENSG00000184985	SORCS2	231.894	0.837409	0.26973	3.10462	0.00190524	0.0216459
ENSG00000120370	GORAB	296.33	0.896745	0.288995	3.10297	0.00191586	0.0217464
ENSG00000092295	TGM1	72.0208	1.35545	0.436918	3.1023	0.00192025	0.0217822
ENSG00000101608	MYL12A	1988.85	0.503124	0.162278	3.10038	0.00193271	0.0219083
ENSG00000103222	ABCC1	1278.54	-0.501006	0.161604	-3.10021	0.00193386	0.0219083
ENSG00000110395	CBL	765.479	-0.697185	0.224998	-3.09862	0.00194421	0.0220115
ENSG00000168140	VASN	120.296	1.10917	0.358358	3.09514	0.00196721	0.0222576
ENSG00000185909	KLHDC8B	153.758	0.956069	0.308946	3.09462	0.00197066	0.0222824
ENSG00000123485	HJURP	386.698	-0.762885	0.24663	-3.09324	0.00197983	0.0223717
ENSG00000198842	DUSP27	5.21917	6.40261	2.07039	3.09247	0.00198497	0.0224155
ENSG00000163817	SLC6A20	18.2599	3.2029	1.03582	3.09214	0.00198717	0.0224259
ENSG00000159263	SIM2	370.538	-0.881843	0.285256	-3.09141	0.00199208	0.0224669
ENSG00000159164	SV2A	104.417	-1.67653	0.542504	-3.09036	0.00199916	0.0225324
ENSG00000082516	GEMIN5	593.385	-0.595821	0.192815	-3.09011	0.00200082	0.0225367
ENSG00000233532	LINC00460	17.8079	2.68259	0.868205	3.08981	0.00200281	0.0225447
ENSG00000101868	POLA1	519.052	-0.696374	0.225404	-3.08944	0.00200531	0.0225584
ENSG00000007350	TKTL1	10.4735	5.4027	1.74928	3.08853	0.00201149	0.0225973
ENSG00000183049	CAMK1D	129.487	-2.05566	0.66554	-3.08871	0.00201026	0.0225973
ENSG00000232537	RP11-385M4.1	3.93938	7.99006	2.58715	3.08837	0.0020126	0.0225973
ENSG00000173599	PC	178.121	-0.950226	0.307699	-3.08817	0.00201396	0.0225981
ENSG00000152591	DSPP	5.25846	-8.19675	2.65443	-3.08796	0.00201538	0.0225997
ENSG00000006282	SPATA20	624.101	0.593118	0.192123	3.08718	0.00202068	0.0226017
ENSG00000087266	SH3BP2	2314.91	-0.513655	0.166377	-3.08729	0.00201988	0.0226017
ENSG00000124172	ATP5E	1150.76	0.623043	0.201816	3.08719	0.0020206	0.0226017
ENSG00000233621	LINC01137	32.2195	2.31617	0.750228	3.08729	0.00201989	0.0226017
ENSG00000123983	ACSL3	1685.96	-0.529292	0.171515	-3.08597	0.00202886	0.0226501
ENSG00000138134	STAMBPL1	53.6534	1.8986	0.615201	3.08615	0.00202764	0.0226501
ENSG00000178149	DALRD3	113.011	1.11791	0.362247	3.08606	0.0020283	0.0226501
ENSG00000114626	ABTB1	50.1409	1.96767	0.637709	3.08553	0.00203188	0.0226694
ENSG00000066697	MSANTD3	246.34	-0.825593	0.267586	-3.08533	0.00203324	0.0226702
ENSG00000185101	ANO9	401.781	1.04127	0.337637	3.084	0.00204241	0.0227581
ENSG00000182621	PLCB1	595.469	-0.699841	0.226952	-3.08366	0.00204473	0.0227696
ENSG00000065150	IPO5	6721.04	-0.491261	0.159329	-3.08331	0.00204708	0.0227814
ENSG00000070961	ATP2B1	914.463	-0.636206	0.206354	-3.08308	0.00204872	0.0227852
ENSG00000182185	RAD51B	62.1904	2.21372	0.718258	3.08206	0.00205574	0.0228489
ENSG00000089685	BIRC5	752.576	-0.756087	0.245471	-3.08015	0.00206899	0.0229751
ENSG00000157306	RP11-66N24.4	37.3141	1.84231	0.598143	3.08004	0.0020697	0.0229751
ENSG00000112144	ICK	471.992	-0.69077	0.224325	-3.07932	0.00207471	0.0229994
ENSG00000230262	MIRLET7DHG	5.30543	6.79724	2.20747	3.0792	0.00207558	0.0229994
ENSG00000261054	RP11-6O2.4	47.3521	2.42952	0.789019	3.07917	0.0020758	0.0229994
ENSG00000108557	RAI1	806.405	-0.611869	0.198849	-3.07705	0.00209062	0.0231491
ENSG00000144815	NXPE3	243.847	-0.984693	0.320152	-3.07571	0.00210004	0.0232387
ENSG00000243107	AC000120.7	14.6216	-3.9419	1.28202	-3.07475	0.0021068	0.023299
ENSG00000101665	SMAD7	99.861	1.30256	0.423711	3.07418	0.00211084	0.023329
ENSG00000145819	ARHGAP26	187.38	1.02975	0.335139	3.07261	0.00212196	0.0234372
ENSG00000176463	SLCO3A1	127.311	1.21855	0.396655	3.07207	0.00212582	0.0234651
ENSG00000243302	RP11-274B21.2	70.3961	-1.45533	0.47397	-3.07051	0.00213694	0.0235731
ENSG00000131669	NINJ1	477.683	0.855502	0.278757	3.06898	0.00214788	0.0236791
ENSG00000115414	FN1	382.308	1.11784	0.364264	3.06876	0.00214946	0.0236817
ENSG00000108691	CCL2	485.594	2.13954	0.697342	3.06814	0.00215394	0.0237162
ENSG00000160352	ZNF714	454.961	-0.636975	0.207643	-3.06764	0.00215759	0.0237415
ENSG00000158089	GALNT14	98.7207	-2.05855	0.671112	-3.06737	0.00215951	0.0237479
ENSG00000176834	VSIG10	210.542	-0.9349	0.304841	-3.06685	0.00216329	0.0237746
ENSG00000099622	CIRBP	3747.45	0.59064	0.192648	3.06591	0.00217012	0.0238348
ENSG00000213741	RPS29	2616.57	0.435031	0.141911	3.06552	0.00217294	0.0238509
ENSG00000113594	LIFR	128.143	-1.26249	0.412223	-3.06263	0.00219398	0.0240669
ENSG00000132361	CLUH	1840.7	-0.545334	0.178132	-3.06141	0.00220298	0.0241507
ENSG00000123106	CCDC91	693.194	0.591199	0.193199	3.06006	0.00221295	0.0242298
ENSG00000147274	RBMX	6398.16	-0.45744	0.149484	-3.06012	0.00221252	0.0242298
ENSG00000139329	LUM	23.0162	3.28633	1.07472	3.05784	0.00222936	0.0243943
ENSG00000263089	RP11-166P13.4	10.8403	-4.31093	1.41044	-3.05643	0.00223988	0.0244943
ENSG00000205937	RNPS1	2042.13	-0.546216	0.178722	-3.05623	0.00224139	0.0244956
ENSG00000231971	RP11-557H15.3	4.58489	6.55618	2.14544	3.05587	0.00224409	0.02451
ENSG00000138326	RPS24	19247.3	0.456939	0.149548	3.05546	0.00224713	0.0245279
ENSG00000008283	CYB561	1198.14	0.510811	0.167215	3.05482	0.00225193	0.02455
ENSG00000097007	ABL1	1252.99	-0.511471	0.167421	-3.05499	0.00225068	0.02455
ENSG00000172572	PDE3A	472.342	1.26107	0.412863	3.05444	0.00225479	0.0245659
ENSG00000255857	PXN-AS1	165.071	0.976162	0.319624	3.0541	0.00225741	0.0245792
ENSG00000280893	AC009133.23	47.487	6.32427	2.07109	3.05359	0.00226118	0.0246052
ENSG00000240038	AMY2B	69.3636	1.82854	0.598999	3.05266	0.00226823	0.0246667
ENSG00000144278	GALNT13	208.795	-1.62202	0.531695	-3.05066	0.00228337	0.024816
ENSG00000152457	DCLRE1C	164.914	-0.989839	0.324591	-3.04949	0.00229229	0.0248976
ENSG00000143569	UBAP2L	3412.72	-0.438792	0.143922	-3.04882	0.00229741	0.0249379
ENSG00000117305	HMGCL	174.471	0.905147	0.297036	3.04726	0.00230937	0.0250523
ENSG00000156304	SCAF4	956.921	-0.525639	0.172565	-3.04603	0.00231881	0.0251392
ENSG00000099246	RAB18	4823.63	-0.495274	0.162621	-3.04558	0.00232229	0.0251615
ENSG00000117519	CNN3	2792.99	0.793796	0.260655	3.04538	0.00232384	0.0251628
ENSG00000103257	SLC7A5	4036.6	-0.633032	0.207894	-3.04498	0.00232698	0.0251659
ENSG00000158292	GPR153	71.6229	1.55259	0.509866	3.04509	0.00232609	0.0251659
ENSG00000164144	ARFIP1	385.553	0.873607	0.286999	3.04394	0.00233504	0.0252377
ENSG00000136099	PCDH8	41.293	2.60426	0.85564	3.04364	0.00233735	0.0252471
ENSG00000176720	BOK	151.235	1.04926	0.345049	3.04091	0.00235865	0.0254616
ENSG00000177595	PIDD1	172.209	0.99504	0.327322	3.03994	0.00236623	0.0255278
ENSG00000258430	RP11-982M15.2	45.9629	2.05085	0.674839	3.03903	0.00237343	0.0255898
ENSG00000109736	MFSD10	765.119	0.712148	0.234422	3.03789	0.00238243	0.0256555
ENSG00000111647	UHRF1BP1L	475.474	-0.745779	0.245489	-3.03794	0.00238203	0.0256555
ENSG00000153317	ASAP1	1658.73	-0.660342	0.217493	-3.03616	0.00239616	0.0257764
ENSG00000205544	TMEM256	102.115	1.18001	0.388659	3.0361	0.00239658	0.0257764
ENSG00000243056	EIF4EBP3	96.1096	-1.26461	0.416596	-3.03558	0.00240071	0.0258051
ENSG00000119285	HEATR1	1838.84	-0.490449	0.161619	-3.0346	0.00240853	0.0258733
ENSG00000189001	SBSN	8.17995	5.3745	1.77146	3.03393	0.00241387	0.0259149
ENSG00000281371	INE2	4.63943	7.11184	2.34438	3.03357	0.00241677	0.0259303
ENSG00000136490	LIMD2	94.7807	1.3886	0.457898	3.03256	0.00242487	0.0259992
ENSG00000139718	SETD1B	917.731	-0.556935	0.183661	-3.0324	0.00242614	0.0259992
ENSG00000261408	TEN1-CDK3	137.819	1.28271	0.42323	3.03077	0.00243928	0.0261241
ENSG00000154978	VOPP1	621.557	-0.743222	0.245363	-3.02907	0.00245309	0.0262561
ENSG00000077097	TOP2B	3326.76	-0.430996	0.142435	-3.02592	0.00247882	0.0264993
ENSG00000187678	SPRY4	14.3168	3.24696	1.07302	3.02599	0.00247821	0.0264993
ENSG00000188313	PLSCR1	300.511	0.801021	0.264738	3.02571	0.00248053	0.0265015
ENSG00000127990	SGCE	471.083	-1.21524	0.401774	-3.02468	0.00248897	0.0265596
ENSG00000273179	RP11-20I20.4	6.16676	6.29896	2.08244	3.0248	0.00248795	0.0265596
ENSG00000204219	TCEA3	535.996	0.585047	0.193457	3.02418	0.0024931	0.0265876
ENSG00000175793	SFN	1251.31	0.772936	0.255659	3.02331	0.00250022	0.0266474
ENSG00000130005	GAMT	39.9117	1.97548	0.65365	3.02222	0.00250927	0.0267277
ENSG00000187527	ATP13A5	272.37	1.3025	0.431204	3.02061	0.00252268	0.0268543
ENSG00000254528	RP11-728F11.4	9.32533	5.40848	1.79121	3.01946	0.00253229	0.0269404
ENSG00000138271	GPR87	24.7996	2.6465	0.876853	3.01819	0.00254294	0.0270326
ENSG00000283341	RP11-472I20.4	15.6589	4.32318	1.43244	3.01805	0.00254403	0.0270326
ENSG00000105655	ISYNA1	994.84	0.629446	0.208576	3.01782	0.00254597	0.0270369
ENSG00000250251	PKD1P6	232.649	-0.973447	0.32267	-3.01685	0.00255418	0.0271078
ENSG00000174600	CMKLR1	11.2946	4.9861	1.65326	3.01591	0.00256205	0.027175
ENSG00000105325	FZR1	303.813	0.710096	0.235521	3.015	0.00256975	0.0272403
ENSG00000147655	RSPO2	5.17916	7.0378	2.33453	3.01466	0.00257269	0.027255
ENSG00000151474	FRMD4A	377.992	1.03417	0.343186	3.01343	0.00258317	0.0273496
ENSG00000178826	TMEM139	111.337	1.30516	0.433257	3.01243	0.00259162	0.0274226
ENSG00000162521	RBBP4	4222.61	-0.422799	0.140398	-3.01144	0.00260013	0.0274962
ENSG00000125827	TMX4	702.776	-0.820056	0.272409	-3.01039	0.00260913	0.0275748
ENSG00000138182	KIF20B	764.339	-0.766013	0.254558	-3.00919	0.00261945	0.0276673
ENSG00000142945	KIF2C	430.352	-0.824352	0.273972	-3.00889	0.00262206	0.0276784
ENSG00000117228	GBP1	169.59	1.04512	0.347381	3.00857	0.00262479	0.0276785
ENSG00000136111	TBC1D4	392.682	-0.734952	0.24429	-3.00852	0.00262522	0.0276785
ENSG00000007038	PRSS21	386.984	-1.07309	0.356708	-3.0083	0.0026271	0.0276818
ENSG00000122952	ZWINT	626.299	-0.810191	0.269373	-3.0077	0.00263236	0.0277042
ENSG00000215808	LINC01139	23.7494	5.02175	1.66962	3.00772	0.00263219	0.0277042
ENSG00000259948	RP11-326A19.5	60.828	1.64008	0.545822	3.00478	0.0026577	0.0279541
ENSG00000170835	CEL	31.6761	2.30223	0.766325	3.00424	0.00266242	0.0279871
ENSG00000169439	SDC2	14176.2	1.36104	0.453089	3.00392	0.00266521	0.0279998
ENSG00000145685	LHFPL2	397.821	-0.66003	0.219787	-3.00305	0.0026729	0.0280639
ENSG00000143179	UCK2	1687.7	-0.588029	0.195831	-3.00273	0.00267567	0.0280763
ENSG00000280571	RP4-613B23.5	22.4488	3.71775	1.23877	3.00117	0.00268948	0.0282044
ENSG00000163171	CDC42EP3	85.3341	1.33473	0.444772	3.00094	0.00269148	0.0282085
ENSG00000118200	CAMSAP2	1277.01	-0.642239	0.214108	-2.99961	0.00270327	0.0282985
ENSG00000139318	DUSP6	20.5724	3.19822	1.06616	2.99977	0.00270185	0.0282985
ENSG00000118855	MFSD1	646.643	0.6595	0.219882	2.99933	0.00270572	0.0283073
ENSG00000175387	SMAD2	1531.93	-0.517527	0.172588	-2.99862	0.00271202	0.0283565
ENSG00000244694	PTCHD4	131.67	1.53479	0.512317	2.99579	0.00273739	0.0286047
ENSG00000138646	HERC5	233.589	-1.09479	0.365597	-2.99453	0.00274868	0.0286887
ENSG00000196549	MME	14.2476	3.00314	1.00282	2.9947	0.00274711	0.0286887
ENSG00000145358	DDIT4L	20.302	2.47685	0.827929	2.99162	0.00277501	0.0289464
ENSG00000260534	RP11-1006G14.4	6.01629	5.98677	2.00161	2.99097	0.00278091	0.0289908
ENSG00000170855	TRIAP1	795.377	0.56523	0.189086	2.98928	0.00279633	0.0291344
ENSG00000163909	HEYL	1170.79	0.898519	0.300704	2.98806	0.00280759	0.0292344
ENSG00000138073	PREB	410.409	0.630448	0.211199	2.98508	0.00283502	0.0295026
ENSG00000157045	NTAN1	382.319	-0.713006	0.239102	-2.98202	0.00286355	0.0297819
ENSG00000228639	AC005152.3	12.2259	3.35923	1.12708	2.98046	0.00287812	0.0299159
ENSG00000177989	ODF3B	138.122	0.995616	0.334138	2.97965	0.00288576	0.0299776
ENSG00000237973	MTCO1P12	741.05	0.977342	0.328093	2.97885	0.00289329	0.0300381
ENSG00000100146	SOX10	2660.97	-0.587238	0.19724	-2.97727	0.00290828	0.030176
ENSG00000163132	MSX1	18.4612	3.72945	1.25311	2.97617	0.00291877	0.030267
ENSG00000186710	CFAP73	16.6107	3.38224	1.13673	2.97541	0.00292594	0.0303236
ENSG00000256100	AP000721.4	8.0705	5.54268	1.86295	2.97521	0.00292787	0.0303257
ENSG00000242366	UGT1A8	6.44389	7.09566	2.38675	2.97294	0.0029496	0.0305329
ENSG00000126787	DLGAP5	223.378	-0.852526	0.286811	-2.97243	0.00295449	0.0305655
ENSG00000118707	TGIF2	1016.1	-0.515587	0.173494	-2.97179	0.00296068	0.0306116
ENSG00000180785	OR51E1	33.4521	2.7884	0.938586	2.97085	0.00296975	0.0306874
ENSG00000204103	MAFB	154.88	1.12815	0.379921	2.96942	0.00298358	0.0308123
ENSG00000111674	ENO2	76.7339	2.18907	0.737367	2.96876	0.00299	0.0308605
ENSG00000030066	NUP160	1131.62	-0.565003	0.190342	-2.96836	0.00299393	0.030883
ENSG00000215032	GNL3LP1	13.4859	-3.55933	1.19924	-2.96798	0.00299763	0.0309031
ENSG00000139146	FAM60A	2329.1	-0.445707	0.150212	-2.96718	0.00300541	0.0309652
ENSG00000134982	APC	491.51	-0.652679	0.219996	-2.96678	0.00300934	0.0309876
ENSG00000107614	TRDMT1	226.286	-0.844917	0.284842	-2.96626	0.00301441	0.0310188
ENSG00000131653	TRAF7	1364.83	-0.483207	0.162909	-2.96611	0.00301589	0.0310188
ENSG00000119685	TTLL5	261.237	-0.802318	0.270533	-2.9657	0.00301999	0.0310333
ENSG00000153044	CENPH	596.019	-0.680415	0.229435	-2.96561	0.00302082	0.0310333
ENSG00000259357	RP11-316M1.12	82.7418	1.31816	0.444874	2.96299	0.00304662	0.0312802
ENSG00000135519	KCNH3	27.7825	2.53453	0.855724	2.96186	0.00305787	0.0313046
ENSG00000196975	ANXA4	931.707	0.588318	0.198613	2.96213	0.00305516	0.0313046
ENSG00000196981	WDR5B	237.29	0.787239	0.265778	2.96202	0.00305628	0.0313046
ENSG00000257410	RP11-2H8.2	4.14695	6.88321	2.32378	2.96208	0.00305572	0.0313046
ENSG00000260914	RP11-343C2.11	364.808	-0.671361	0.226625	-2.96243	0.00305224	0.0313046
ENSG00000088325	TPX2	2118.13	-0.584622	0.197405	-2.96153	0.00306116	0.03132
ENSG00000069275	NUCKS1	13303.3	-0.379847	0.128271	-2.96128	0.00306368	0.0313276
ENSG00000143947	RPS27A	12791.1	0.391376	0.132174	2.96107	0.00306569	0.03133
ENSG00000136492	BRIP1	278.516	-0.760377	0.256896	-2.95987	0.00307772	0.0314348
ENSG00000261762	RP11-650L12.2	45.1664	-1.73467	0.586121	-2.95957	0.00308064	0.0314464
ENSG00000133069	TMCC2	112.043	1.12521	0.380228	2.9593	0.00308338	0.0314562
ENSG00000104324	CPQ	1539.82	0.817922	0.27648	2.95834	0.00309298	0.0315017
ENSG00000120963	ZNF706	1163.66	0.491059	0.16598	2.95855	0.00309094	0.0315017
ENSG00000163359	COL6A3	24.369	2.64782	0.895052	2.95829	0.00309353	0.0315017
ENSG00000164754	RAD21	8516.9	-0.431703	0.145937	-2.95814	0.00309499	0.0315017
ENSG00000087586	AURKA	489.414	-0.780335	0.263896	-2.95697	0.00310674	0.0315667
ENSG00000138696	BMPR1B	97.6581	-1.22446	0.414082	-2.95705	0.00310594	0.0315667
ENSG00000196230	TUBB	14450.3	-0.398833	0.134865	-2.95729	0.0031036	0.0315667
ENSG00000102401	ARMCX3	965.961	0.616917	0.208676	2.95634	0.00311318	0.0316139
ENSG00000172005	MAL	7.97306	4.75972	1.61061	2.95522	0.00312445	0.0317101
ENSG00000172086	KRCC1	644.225	0.582405	0.197103	2.95483	0.00312844	0.0317323
ENSG00000111728	ST8SIA1	2989.18	-0.552092	0.186951	-2.95315	0.00314553	0.031869
ENSG00000185340	GAS2L1	376.711	0.699594	0.236889	2.95326	0.00314442	0.031869
ENSG00000116539	ASH1L	2630.27	-0.615705	0.208641	-2.95102	0.00316724	0.0320705
ENSG00000198700	IPO9	2573.39	-0.483569	0.163893	-2.95052	0.00317243	0.0320951
ENSG00000242265	PEG10	4567.15	-2.57082	0.871337	-2.95043	0.0031733	0.0320951
ENSG00000171823	FBXL14	253.796	-0.829478	0.281319	-2.94853	0.00319285	0.0322743
ENSG00000171793	CTPS1	1273.87	-0.579545	0.196646	-2.94715	0.00320718	0.0324006
ENSG00000065060	UHRF1BP1	276.519	-0.80041	0.271777	-2.94509	0.00322856	0.0325968
ENSG00000127481	UBR4	2023.99	-0.63714	0.216352	-2.94493	0.0032303	0.0325968
ENSG00000101199	ARFGAP1	721.249	0.559531	0.190125	2.94297	0.00325083	0.0327841
ENSG00000105372	RPS19	7429.61	0.470983	0.160054	2.94266	0.0032541	0.0327841
ENSG00000197299	BLM	206.464	-0.891968	0.303138	-2.94245	0.00325629	0.0327841
ENSG00000260244	RP11-588K22.2	4237.5	0.594339	0.20198	2.94257	0.00325501	0.0327841
ENSG00000111640	GAPDH	39767.1	-0.477567	0.162314	-2.94225	0.00325838	0.0327864
ENSG00000117984	CTSD	2101.06	-0.505661	0.171881	-2.94192	0.00326183	0.0327865
ENSG00000155380	SLC16A1	862.137	-0.615259	0.209137	-2.94189	0.00326211	0.0327865
ENSG00000158122	AAED1	173.904	-0.889139	0.302271	-2.94153	0.00326598	0.0328067
ENSG00000175274	TP53I11	360.388	-1.00973	0.343379	-2.94056	0.00327617	0.0328904
ENSG00000143512	HHIPL2	113.945	1.86171	0.63322	2.94007	0.00328134	0.0329235
ENSG00000124588	NQO2	796.974	0.629334	0.214154	2.93871	0.00329586	0.0330504
ENSG00000152137	HSPB8	1444.48	0.519895	0.176934	2.93835	0.00329966	0.0330697
ENSG00000165678	GHITM	1371.15	-0.60424	0.205667	-2.93795	0.00330387	0.0330718
ENSG00000183798	EMILIN3	344.126	1.0118	0.344394	2.9379	0.00330446	0.0330718
ENSG00000246263	UBR5-AS1	168.997	0.936073	0.318631	2.9378	0.00330549	0.0330718
ENSG00000090857	PDPR	1105.31	-0.535037	0.182135	-2.93759	0.00330773	0.0330754
ENSG00000136381	IREB2	1524.28	-0.60633	0.206476	-2.93657	0.00331865	0.0331658
ENSG00000112984	KIF20A	557.148	-0.83654	0.284889	-2.93637	0.00332079	0.0331684
ENSG00000158109	TPRG1L	501.181	0.619815	0.211121	2.93582	0.00332663	0.0332079
ENSG00000095739	BAMBI	180.493	0.867806	0.295763	2.93413	0.00334489	0.0333525
ENSG00000099821	POLRMT	432.734	0.622842	0.21227	2.9342	0.00334405	0.0333525
ENSG00000007237	GAS7	44.9737	2.36256	0.805385	2.93346	0.00335212	0.0334057
ENSG00000136108	CKAP2	946.304	-0.728414	0.248347	-2.93305	0.00335651	0.0334305
ENSG00000173451	THAP2	188.888	0.964997	0.329052	2.93266	0.00336073	0.0334537
ENSG00000175065	DSG4	4.59131	6.47292	2.20748	2.93226	0.00336502	0.0334587
ENSG00000196782	MAML3	135.407	-0.983833	0.335507	-2.93238	0.00336375	0.0334587
ENSG00000178999	AURKB	371.891	-0.798584	0.272364	-2.93205	0.00336735	0.0334629
ENSG00000198554	WDHD1	228.508	-0.777054	0.26511	-2.93106	0.00337802	0.0335501
ENSG00000110719	TCIRG1	321.62	0.735327	0.250934	2.93036	0.0033857	0.0335962
ENSG00000113739	STC2	719.401	1.05154	0.358854	2.93029	0.00338647	0.0335962
ENSG00000197121	PGAP1	435.992	-0.739824	0.252514	-2.92984	0.0033914	0.0336261
ENSG00000182220	ATP6AP2	1067.84	0.560926	0.191481	2.9294	0.00339613	0.0336541
ENSG00000187140	FOXD3	20.5391	2.97466	1.01551	2.92921	0.0033982	0.0336558
ENSG00000136813	KIAA0368	2853.73	-0.455691	0.155629	-2.92807	0.00341074	0.0337287
ENSG00000163898	LIPH	42.3469	2.30479	0.787151	2.92802	0.0034113	0.0337287
ENSG00000167674	CTB-50L17.10	422.925	0.662761	0.226343	2.92813	0.00341004	0.0337287
ENSG00000142694	EVA1B	263.331	0.825264	0.282046	2.92599	0.00343364	0.0339305
ENSG00000204682	CASC10	339.586	-0.806457	0.275684	-2.92529	0.00344134	0.0339875
ENSG00000184634	MED12	751.178	-0.571682	0.195525	-2.92383	0.00345753	0.0341283
ENSG00000106692	FKTN	588.801	-0.606833	0.207638	-2.92255	0.00347181	0.0342502
ENSG00000152601	MBNL1	3402.47	-0.442501	0.15146	-2.92157	0.00348277	0.034339
ENSG00000077585	GPR137B	259.845	0.955864	0.327325	2.92023	0.0034977	0.034467
ENSG00000272391	POM121C	1729.58	-0.471464	0.161521	-2.9189	0.00351267	0.0345952
ENSG00000130382	MLLT1	1001.83	-0.599187	0.205302	-2.91856	0.00351651	0.0346136
ENSG00000146674	IGFBP3	7066.27	2.23315	0.765298	2.91801	0.00352272	0.0346555
ENSG00000230551	CTB-89H12.4	1026.3	0.710728	0.243733	2.91601	0.00354536	0.0348588
ENSG00000149016	TUT1	246.655	-0.771409	0.264619	-2.91517	0.00355498	0.0349148
ENSG00000265263	RP11-135L13.4	126.223	1.34553	0.461563	2.91516	0.00355502	0.0349148
ENSG00000013810	TACC3	594.206	-0.709081	0.243258	-2.91493	0.00355768	0.0349215
ENSG00000184716	SERINC4	14.9875	2.85199	0.978705	2.91405	0.00356776	0.035001
ENSG00000186871	ERCC6L	136.698	-1.01186	0.347429	-2.91243	0.00358633	0.0351636
ENSG00000152240	HAUS1	219.722	-0.841134	0.288827	-2.91224	0.00358846	0.0351649
ENSG00000267724	RP11-49K24.8	20.0233	2.74358	0.942388	2.9113	0.00359924	0.035251
ENSG00000136738	STAM	378.211	-0.700666	0.240907	-2.90846	0.00363219	0.0355539
ENSG00000133657	ATP13A3	1719.66	-0.556608	0.191447	-2.90737	0.00364488	0.0356583
ENSG00000165821	SALL2	121.252	-1.06217	0.365362	-2.90716	0.0036473	0.0356623
ENSG00000197702	PARVA	845.862	-0.595822	0.204992	-2.90656	0.00365423	0.0357103
ENSG00000100578	KIAA0586	165.197	-0.927789	0.319312	-2.90559	0.00366559	0.0358015
ENSG00000145414	NAF1	250.015	-0.760589	0.261787	-2.90538	0.00366812	0.0358063
ENSG00000155254	MARVELD1	73.1564	1.60694	0.553353	2.90401	0.0036842	0.0359433
ENSG00000110367	DDX6	4285	-0.388683	0.133907	-2.90264	0.00370035	0.0360212
ENSG00000175087	PDIK1L	347.68	-0.731517	0.251992	-2.90294	0.00369674	0.0360212
ENSG00000181555	SETD2	835.147	-0.624236	0.215038	-2.90291	0.00369718	0.0360212
ENSG00000213160	KLHL23	249.562	-0.766245	0.263976	-2.90271	0.00369951	0.0360212
ENSG00000183579	ZNRF3	116.557	-1.06669	0.367521	-2.9024	0.00370315	0.0360286
ENSG00000132879	FBXO44	145.148	1.05072	0.362065	2.90202	0.00370767	0.0360527
ENSG00000239857	GET4	440.939	-0.743404	0.256204	-2.90161	0.00371247	0.0360795
ENSG00000084774	CAD	1297.91	-0.491355	0.169349	-2.90143	0.0037146	0.0360803
ENSG00000128908	INO80	778.652	-0.512742	0.176761	-2.90076	0.00372258	0.0361379
ENSG00000034713	GABARAPL2	891.004	0.527256	0.181803	2.90015	0.00372987	0.0361888
ENSG00000141655	TNFRSF11A	173.933	-0.974144	0.336004	-2.89921	0.00374107	0.0362775
ENSG00000197019	SERTAD1	73.4088	1.30948	0.45186	2.89799	0.00375568	0.0363992
ENSG00000100234	TIMP3	776.075	1.97104	0.680231	2.8976	0.00376026	0.0364235
ENSG00000176018	LYSMD3	422.968	0.787352	0.271928	2.89544	0.00378628	0.0366554
ENSG00000121440	PDZRN3	213.079	1.02144	0.352811	2.89514	0.00378986	0.0366699
ENSG00000280693	SH3PXD2A-AS1	7.38592	4.90786	1.69671	2.89257	0.00382102	0.0369512
ENSG00000267702	RP11-53B2.2	29.4618	-2.32823	0.805223	-2.89141	0.00383518	0.0370678
ENSG00000108840	HDAC5	1188.88	0.49772	0.172186	2.89059	0.00384521	0.0371444
ENSG00000180773	SLC36A4	405.121	-0.670143	0.232003	-2.88851	0.00387068	0.0373699
ENSG00000226147	TUBBP10	4.00697	-7.76008	2.68732	-2.88766	0.00388113	0.0374504
ENSG00000139211	AMIGO2	15.0765	2.8677	0.993292	2.88707	0.00388846	0.0374995
ENSG00000171812	COL8A2	34.4596	1.97979	0.685793	2.88686	0.0038911	0.0374995
ENSG00000258830	RP11-123K3.4	19.1875	2.531	0.876769	2.88674	0.0038926	0.0374995
ENSG00000130338	TULP4	789.368	-0.653632	0.226453	-2.88639	0.00389689	0.0374999
ENSG00000158321	AUTS2	956.235	-0.632813	0.21924	-2.88639	0.00389689	0.0374999
ENSG00000130119	GNL3L	508.297	-0.596558	0.206778	-2.88501	0.00391398	0.0376438
ENSG00000008988	RPS20	30500.2	0.536037	0.185829	2.88458	0.00391939	0.0376752
ENSG00000166881	NEMP1	846.072	-0.51788	0.179552	-2.88429	0.00392304	0.0376898
ENSG00000012048	BRCA1	528.304	-0.63849	0.221411	-2.88373	0.00392995	0.0377152
ENSG00000118058	KMT2A	1696.77	-0.70612	0.24485	-2.88389	0.00392796	0.0377152
ENSG00000115816	CEBPZ	885.266	-0.545069	0.189053	-2.88315	0.00393723	0.0377645
ENSG00000248405	PRR5-ARHGAP8	35.8241	1.78811	0.620558	2.88145	0.00395849	0.0379477
ENSG00000271533	RP3-368A4.6	129.658	-1.49654	0.519745	-2.87938	0.0039846	0.0381772
ENSG00000111602	TIMELESS	1736.08	-0.457124	0.158792	-2.87877	0.00399235	0.0382307
ENSG00000138835	RGS3	353.803	0.665526	0.231242	2.87805	0.00400145	0.0382971
ENSG00000141736	ERBB2	2032.87	0.488739	0.169952	2.87575	0.00403063	0.0385345
ENSG00000143970	ASXL2	754.094	-0.621271	0.21605	-2.87559	0.00403275	0.0385345
ENSG00000186111	PIP5K1C	307.066	0.973306	0.338472	2.87558	0.00403281	0.0385345
ENSG00000089127	OAS1	27.8847	2.45902	0.855629	2.87393	0.004054	0.0387003
ENSG00000143369	ECM1	36.6035	1.77991	0.619339	2.87389	0.00405455	0.0387003
ENSG00000272772	CTD-2410N18.5	16.0018	3.07908	1.07154	2.87352	0.00405924	0.0387241
ENSG00000253953	PCDHGB4	22.8486	2.40645	0.83761	2.873	0.00406595	0.0387672
ENSG00000092853	CLSPN	444.209	-0.737423	0.256764	-2.87199	0.00407891	0.0387973
ENSG00000126883	NUP214	924.969	-0.527264	0.183561	-2.87242	0.00407339	0.0387973
ENSG00000136861	CDK5RAP2	867.749	-0.587293	0.204483	-2.87209	0.00407767	0.0387973
ENSG00000154122	ANKH	385.943	0.672478	0.234158	2.8719	0.00408011	0.0387973
ENSG00000197415	VEPH1	29.2451	2.12664	0.74048	2.87198	0.00407906	0.0387973
ENSG00000138346	DNA2	282.137	-0.854405	0.297525	-2.87171	0.00408263	0.0388004
ENSG00000128591	FLNC	88.8944	1.44185	0.502193	2.87111	0.00409034	0.0388528
ENSG00000164442	CITED2	343.621	0.743371	0.258949	2.87073	0.00409525	0.0388784
ENSG00000270168	LA16c-380H5.3	112.127	-1.2733	0.443589	-2.87046	0.00409874	0.0388906
ENSG00000197386	HTT	828.696	-0.527747	0.183909	-2.86961	0.00410975	0.0389742
ENSG00000105810	CDK6	13151.3	-0.604689	0.210801	-2.86853	0.00412382	0.0390764
ENSG00000139266	MARCH9	29.6968	2.00572	0.699237	2.86844	0.00412496	0.0390764
ENSG00000256013	RP11-27M24.1	18.5342	3.2681	1.13944	2.86816	0.00412872	0.039091
ENSG00000144057	ST6GAL2	33.3423	-2.56542	0.894874	-2.8668	0.00414647	0.039238
ENSG00000171858	RPS21	2843.42	0.458112	0.159814	2.86653	0.00414994	0.0392498
ENSG00000166073	GPR176	8.21204	4.8151	1.68008	2.866	0.00415692	0.0392947
ENSG00000162600	OMA1	139.992	1.07432	0.375022	2.86468	0.00417427	0.0394376
ENSG00000147604	RPL7	64824.5	0.459855	0.16058	2.86372	0.00418704	0.0395371
ENSG00000166123	GPT2	584.748	-0.786492	0.274662	-2.86349	0.00419004	0.0395442
ENSG00000148843	PDCD11	1313.17	-0.503217	0.175759	-2.86312	0.00419498	0.0395697
ENSG00000111348	ARHGDIB	509.014	0.717121	0.250523	2.8625	0.0042032	0.0396048
ENSG00000198793	MTOR	763.547	-0.51503	0.179914	-2.86265	0.00420115	0.0396048
ENSG00000265190	ANXA8	152.581	1.40815	0.491999	2.86211	0.00420836	0.0396322
ENSG00000255302	EID1	1878.63	0.586357	0.204908	2.86156	0.00421556	0.0396789
ENSG00000115486	GGCX	637.587	0.544642	0.19042	2.86022	0.00423352	0.0398267
ENSG00000159713	TPPP3	43.9597	1.84997	0.646926	2.85963	0.00424131	0.0398787
ENSG00000104824	HNRNPL	4107.19	-0.407089	0.142373	-2.85931	0.00424567	0.0398984
ENSG00000118473	SGIP1	84.2169	1.35787	0.474983	2.85878	0.00425277	0.0399439
ENSG00000269713	NBPF9	108.382	-1.16452	0.407421	-2.85828	0.00425946	0.0399855
ENSG00000235217	TSPY26P	107.252	1.14518	0.400691	2.85803	0.00426285	0.0399959
ENSG00000107485	GATA3	1541.99	-0.489334	0.171228	-2.8578	0.00426587	0.040003
ENSG00000255949	AP003419.16	5.0508	6.21077	2.17479	2.85581	0.00429276	0.0402338
ENSG00000108465	CDK5RAP3	959.664	0.66219	0.232122	2.85277	0.00433399	0.0405986
ENSG00000149308	NPAT	454.126	-0.660757	0.231726	-2.85146	0.00435194	0.0407451
ENSG00000021776	AQR	847.131	-0.509736	0.178789	-2.85105	0.00435753	0.0407759
ENSG00000271303	SRXN1	232.977	-0.986512	0.346044	-2.85083	0.00436058	0.0407827
ENSG00000187554	TLR5	124.58	0.998982	0.350664	2.84883	0.00438798	0.0410173
ENSG00000138180	CEP55	531.44	-0.71455	0.250867	-2.84832	0.00439507	0.0410618
ENSG00000073584	SMARCE1	2534.52	-0.400618	0.140662	-2.84809	0.00439819	0.0410692
ENSG00000264272	CTD-2514K5.4	9.46353	4.64715	1.63178	2.84791	0.00440072	0.0410711
ENSG00000167741	GGT6	29.8173	2.28008	0.800761	2.84738	0.00440801	0.041103
ENSG00000167748	KLK1	4.83652	5.86834	2.061	2.84733	0.00440881	0.041103
ENSG00000213553	RPLP0P6	142.727	1.05456	0.370436	2.84681	0.0044159	0.0411257
ENSG00000242588	RP11-274B21.14	67.4246	-1.38001	0.48473	-2.84696	0.00441395	0.0411257
ENSG00000152284	TCF7L1	824.072	-0.666582	0.234339	-2.84452	0.00444787	0.0413914
ENSG00000157368	IL34	66.9795	1.59742	0.561596	2.84443	0.00444912	0.0413914
ENSG00000136824	SMC2	1053.19	-0.603467	0.212174	-2.8442	0.00445227	0.0413988
ENSG00000213588	ZBTB9	142.261	-1.00919	0.354904	-2.84354	0.00446149	0.0414627
ENSG00000127838	PNKD	599.106	0.60094	0.211401	2.84266	0.00447386	0.0415558
ENSG00000162775	RBM15	125.013	-1.05244	0.370417	-2.84123	0.00449401	0.041721
ENSG00000101447	FAM83D	359.897	-0.850132	0.299339	-2.84003	0.00451087	0.0418555
ENSG00000088247	KHSRP	2448.56	-0.432204	0.152215	-2.83943	0.00451936	0.0418819
ENSG00000104043	ATP8B4	5.35462	5.84909	2.0602	2.83909	0.00452423	0.0418819
ENSG00000135374	ELF5	224.425	-1.45282	0.511672	-2.83935	0.00452054	0.0418819
ENSG00000178163	ZNF518B	422.535	-0.645281	0.227271	-2.83926	0.00452189	0.0418819
ENSG00000259040	BLOC1S5-TXNDC5	239.165	4.10221	1.44495	2.83899	0.00452559	0.0418819
ENSG00000162402	USP24	789.779	-0.609498	0.214761	-2.83803	0.00453936	0.0419873
ENSG00000137818	RPLP1	11881.2	0.404388	0.14251	2.8376	0.00454537	0.0420208
ENSG00000166483	WEE1	1388.49	-0.482826	0.170213	-2.8366	0.00455971	0.0421313
ENSG00000080573	COL5A3	35.3161	2.44942	0.864027	2.83488	0.00458427	0.042336
ENSG00000105738	SIPA1L3	365.508	-0.687294	0.242569	-2.83339	0.00460566	0.0425114
ENSG00000088387	DOCK9	377.977	0.68864	0.243095	2.8328	0.00461416	0.0425676
ENSG00000172232	AZU1	5.01312	5.82653	2.05737	2.83203	0.00462542	0.0426491
ENSG00000123353	ORMDL2	364.726	0.77426	0.273466	2.83129	0.00463606	0.0427249
ENSG00000262152	LA16c-380H5.1	85.6615	-1.40619	0.49698	-2.82947	0.00466252	0.0429463
ENSG00000259605	AC074212.5	95.7931	1.67963	0.59374	2.8289	0.00467077	0.0429999
ENSG00000006062	MAP3K14	269.492	-0.726168	0.256874	-2.82695	0.0046994	0.0432408
ENSG00000221886	ZBED8	97.5505	1.21491	0.430026	2.82519	0.00472527	0.0434562
ENSG00000010244	ZNF207	3209.85	-0.425186	0.150552	-2.82419	0.00474009	0.0435698
ENSG00000050165	DKK3	28.117	1.92529	0.681799	2.82384	0.00474527	0.0435746
ENSG00000169375	SIN3A	1572.77	-0.567746	0.201056	-2.82382	0.00474556	0.0435746
ENSG00000258461	RP11-164J13.1	14.6615	2.98467	1.05714	2.82333	0.00475275	0.043618
ENSG00000267136	RP11-53B2.3	15.9868	-3.36196	1.19108	-2.82261	0.00476346	0.0436935
ENSG00000163399	ATP1A1	2819.22	0.475458	0.168466	2.82228	0.00476836	0.0437157
ENSG00000164032	H2AFZ	2644.73	-0.580247	0.205701	-2.82083	0.00479001	0.0438774
ENSG00000205208	C4orf46	369.08	-0.743624	0.263625	-2.82076	0.00479097	0.0438774
ENSG00000149328	GLB1L2	617.218	-0.817343	0.289827	-2.82011	0.00480076	0.0439442
ENSG00000126934	MAP2K2	1079.68	0.561074	0.199037	2.81895	0.00481816	0.0440807
ENSG00000146243	IRAK1BP1	139.875	-1.03106	0.36583	-2.81842	0.00482603	0.0441298
ENSG00000064607	SUGP2	948.229	-0.537737	0.190832	-2.81786	0.00483447	0.0441592
ENSG00000135829	DHX9	4147.56	-0.379499	0.134699	-2.81738	0.00484176	0.0441592
ENSG00000157227	MMP14	3137.15	0.500259	0.177541	2.81771	0.00483676	0.0441592
ENSG00000246273	SBF2-AS1	163.738	-0.915414	0.324909	-2.81744	0.00484077	0.0441592
ENSG00000278713	CTD-2574D22.7	5.37298	5.97272	2.1195	2.81798	0.00483262	0.0441592
ENSG00000119899	SLC17A5	146.289	1.47952	0.525403	2.81598	0.00486292	0.0442834
ENSG00000134779	TPGS2	680.137	-0.633874	0.225092	-2.81607	0.00486152	0.0442834
ENSG00000184292	TACSTD2	455.119	0.956862	0.339793	2.81601	0.00486236	0.0442834
ENSG00000149289	ZC3H12C	155.109	-1.14256	0.405773	-2.81575	0.0048663	0.0442913
ENSG00000258315	C17orf49	336.257	-0.663406	0.235625	-2.81552	0.00486991	0.0443013
ENSG00000066468	FGFR2	511.383	-0.738965	0.262535	-2.81473	0.00488189	0.0443874
ENSG00000168137	SETD5	2868.28	-0.535392	0.190245	-2.81422	0.00488954	0.0444341
ENSG00000123240	OPTN	448.157	0.758731	0.269645	2.81381	0.00489584	0.0444677
ENSG00000137962	ARHGAP29	412.733	0.921534	0.327561	2.81332	0.00490329	0.0444677
ENSG00000141338	ABCA8	11.6019	-6.66641	2.36957	-2.81335	0.00490289	0.0444677
ENSG00000182899	RPL35A	7547.45	0.365315	0.129859	2.81316	0.00490578	0.0444677
ENSG00000263244	RP11-473I1.9	207.168	7.25569	2.5792	2.81315	0.00490584	0.0444677
ENSG00000257225	RP11-328C8.4	5.76437	5.89877	2.09719	2.81271	0.0049126	0.0445061
ENSG00000102743	SLC25A15	158.568	-0.89574	0.318491	-2.81245	0.0049166	0.0445195
ENSG00000106462	EZH2	835.892	-0.749025	0.266512	-2.81048	0.00494684	0.0447313
ENSG00000137449	CPEB2	67.3038	1.28657	0.457783	2.81043	0.0049476	0.0447313
ENSG00000182054	IDH2	3429.96	-0.456044	0.16225	-2.81075	0.00494268	0.0447313
ENSG00000242419	PCDHGC4	32.3842	2.33204	0.829881	2.8101	0.00495267	0.0447542
ENSG00000121743	GJA3	6.33966	4.84937	1.72718	2.80768	0.00498996	0.045068
ENSG00000073849	ST6GAL1	240.749	-0.770019	0.274329	-2.80692	0.00500176	0.0451515
ENSG00000103460	TOX3	314.925	-1.18184	0.421086	-2.80664	0.00500605	0.0451671
ENSG00000164749	HNF4G	138.918	-1.05318	0.375301	-2.80624	0.00501241	0.0452004
ENSG00000262943	ALOX12P2	103.942	-1.15577	0.411881	-2.80608	0.00501486	0.0452004
ENSG00000178445	GLDC	19.2232	4.48193	1.59749	2.80561	0.00502214	0.0452428
ENSG00000228843	RP11-112J3.15	5.69138	5.77841	2.06002	2.80503	0.00503122	0.0453015
ENSG00000100629	CEP128	78.5492	-1.35317	0.482609	-2.80387	0.00504936	0.0454417
ENSG00000148730	EIF4EBP2	5014.06	-0.458909	0.163684	-2.80363	0.00505306	0.0454517
ENSG00000115170	ACVR1	589.367	0.780818	0.278557	2.80308	0.00506175	0.0455068
ENSG00000180747	SMG1P3	70.7366	-1.43347	0.51154	-2.80226	0.00507462	0.0455992
ENSG00000140937	CDH11	9.56287	3.58378	1.27962	2.80066	0.00509988	0.0458028
ENSG00000131242	RAB11FIP4	351.424	-0.713577	0.254824	-2.80027	0.00510593	0.0458338
ENSG00000157212	PAXIP1	619.995	-0.543387	0.194094	-2.7996	0.00511657	0.045906
ENSG00000187372	PCDHB13	43.88	-1.71726	0.613805	-2.79773	0.00514637	0.0461318
ENSG00000204316	MRPL38	365.787	-0.660975	0.236257	-2.79769	0.00514697	0.0461318
ENSG00000067596	DHX8	776.134	-0.521164	0.186322	-2.79711	0.00515614	0.0461905
ENSG00000254829	RP11-7I15.3	4.78753	6.12006	2.18828	2.79674	0.00516205	0.0461965
ENSG00000272734	ADIRF-AS1	66.025	1.56695	0.560259	2.79683	0.00516072	0.0461965
ENSG00000099810	MTAP	653.249	0.759429	0.271703	2.79507	0.00518885	0.0464128
ENSG00000156650	KAT6B	572.177	-0.569167	0.203733	-2.79369	0.0052111	0.0465882
ENSG00000155026	RSPH10B	14.9149	2.7434	0.98215	2.79326	0.00521802	0.0466265
ENSG00000115339	GALNT3	412.255	1.2305	0.440571	2.79297	0.00522265	0.0466442
ENSG00000111907	TPD52L1	461.66	0.629842	0.225543	2.79256	0.00522932	0.0466801
ENSG00000008382	MPND	24.8827	2.12681	0.761862	2.7916	0.00524481	0.0467947
ENSG00000128283	CDC42EP1	747.478	-0.605801	0.217062	-2.79092	0.00525591	0.0468701
ENSG00000163629	PTPN13	889.943	-0.74917	0.26845	-2.79073	0.005259	0.046874
ENSG00000002933	TMEM176A	7.42238	4.40184	1.57824	2.78908	0.00528588	0.0470897
ENSG00000221968	FADS3	88.9314	1.2166	0.436229	2.7889	0.00528882	0.0470921
ENSG00000103995	CEP152	208.032	-0.984899	0.353561	-2.78565	0.005342	0.0475417
ENSG00000181827	RFX7	557.572	-0.669296	0.240397	-2.78413	0.00536711	0.0477411
ENSG00000137857	DUOX1	66.2552	1.40104	0.503252	2.78397	0.00536986	0.0477414
ENSG00000100647	SUSD6	467.997	0.926968	0.333144	2.78248	0.00539445	0.0479358
ENSG00000178878	APOLD1	190.034	0.967669	0.347865	2.78174	0.00540683	0.0480217
ENSG00000160218	TRAPPC10	301.125	-0.829483	0.298217	-2.78148	0.00541118	0.0480361
ENSG00000135269	TES	2827.65	0.610055	0.219368	2.78097	0.00541974	0.048088
ENSG00000143153	ATP1B1	554.109	-1.05975	0.381153	-2.78038	0.00542959	0.0481269
ENSG00000197111	PCBP2	11061.9	-0.361937	0.130169	-2.78052	0.00542722	0.0481269
ENSG00000160145	KALRN	328.232	-0.93653	0.336982	-2.77917	0.00544976	0.0482714
ENSG00000260170	RP11-96O20.4	5.55407	5.74889	2.06863	2.77908	0.00545137	0.0482714
ENSG00000241484	ARHGAP8	252.418	-0.846011	0.304484	-2.7785	0.00546102	0.0483224
ENSG00000250424	RP5-877J2.1	9.09786	4.61634	1.66151	2.77841	0.00546261	0.0483224
ENSG00000011132	APBA3	81.5627	1.18953	0.428258	2.7776	0.00547628	0.0484191
ENSG00000120549	KIAA1217	608.689	-0.607606	0.218928	-2.77537	0.00551394	0.0487033
ENSG00000197822	OCLN	12.8916	3.18435	1.14731	2.7755	0.00551165	0.0487033
ENSG00000215146	RP11-313J2.1	125.146	-0.947124	0.341356	-2.77459	0.00552711	0.0487951
ENSG00000151240	DIP2C	630.38	-0.68349	0.246427	-2.7736	0.00554396	0.048895
[truncated: 27,754 more rows]

## Sheet: WHIM2 MGT vs LungMet
Gene ID	Gene Symbol	baseMean	log2FoldChange	lfcSE	stat	pvalue	padj
ENSG00000270800	RPS10-NUDT3	47.9826	-4.95145	0.625724	-7.91316	2.50935e-15	3.29378e-11
ENSG00000228253	MT-ATP8	8744.54	-2.89124	0.394322	-7.33217	2.2645e-13	1.48619e-09
ENSG00000198695	MT-ND6	12148.6	-2.5275	0.399617	-6.32482	2.53526e-10	1.10926e-06
ENSG00000072274	TFRC	380.796	1.79235	0.288567	6.21122	5.25741e-10	1.72522e-06
ENSG00000229833	PET100	101.001	-1.64952	0.269364	-6.12374	9.14045e-10	2.39955e-06
ENSG00000212907	MT-ND4L	6814.64	-2.07249	0.344413	-6.01746	1.7717e-09	3.87589e-06
ENSG00000092758	COL9A3	304.485	-1.81651	0.307383	-5.90962	3.42901e-09	5.62615e-06
ENSG00000162069	BICDL2	187.756	-1.54596	0.261249	-5.91756	3.26756e-09	5.62615e-06
ENSG00000196739	COL27A1	429.703	-1.37368	0.233846	-5.87429	4.24667e-09	6.19353e-06
ENSG00000202198	7SK	540.958	-3.15669	0.545116	-5.79085	7.00298e-09	9.19211e-06
ENSG00000133048	CHI3L1	164.621	1.32724	0.230254	5.76424	8.20252e-09	9.78785e-06
ENSG00000242294	STAG3L5P	63.5983	-1.92247	0.341829	-5.62407	1.86508e-08	2.04008e-05
ENSG00000026508	CD44	901.51	1.03223	0.189527	5.44636	5.141e-08	5.19083e-05
ENSG00000113140	SPARC	2575.88	1.17158	0.215763	5.42995	5.63688e-08	5.28498e-05
ENSG00000117528	ABCD3	144.511	1.15355	0.213402	5.4055	6.4627e-08	5.6553e-05
ENSG00000198753	PLXNB3	178.308	-1.66806	0.31134	-5.35769	8.42918e-08	6.91509e-05
ENSG00000267059	AC005943.2	31.5009	-9.47365	1.77962	-5.32341	1.01839e-07	7.86318e-05
ENSG00000225855	RUSC1-AS1	79.8097	-1.41298	0.266636	-5.2993	1.16249e-07	8.24906e-05
ENSG00000225972	MTND1P23	1760.18	-2.47907	0.468243	-5.2944	1.19406e-07	8.24906e-05
ENSG00000258017	RP11-386G11.10	138.119	-8.47266	1.61442	-5.2481	1.53674e-07	0.000100856
ENSG00000211459	MT-RNR1	15084	-1.29548	0.250677	-5.16792	2.36712e-07	0.000147956
ENSG00000101213	PTK6	23.3289	-2.47635	0.48236	-5.13383	2.8391e-07	0.000162026
ENSG00000136240	KDELR2	1534.04	0.587641	0.114457	5.13418	2.83371e-07	0.000162026
ENSG00000205890	RP11-473M20.5	56.9569	-3.18516	0.623484	-5.10865	3.24475e-07	0.000177461
ENSG00000089280	FUS	1396.83	-0.850806	0.167296	-5.08564	3.66384e-07	0.000192366
ENSG00000182621	PLCB1	39.6352	1.97969	0.396015	4.99904	5.76178e-07	0.000290881
ENSG00000267314	AC104532.2	28.6501	-9.23183	1.85551	-4.97537	6.5123e-07	0.000316594
ENSG00000159200	RCAN1	147.525	1.27678	0.258352	4.94203	7.73152e-07	0.000362443
ENSG00000168036	CTNNB1	661.467	0.65017	0.131965	4.92683	8.35724e-07	0.000378266
ENSG00000247627	MTND4P12	40.9298	-2.35371	0.483287	-4.87021	1.11481e-06	0.000487768
ENSG00000104899	AMH	42.1454	-1.59001	0.328653	-4.83797	1.31172e-06	0.000532083
ENSG00000135862	LAMC1	500.257	0.840346	0.173838	4.83407	1.33771e-06	0.000532083
ENSG00000167123	CERCAM	94.2233	-1.62893	0.336157	-4.84575	1.26136e-06	0.000532083
ENSG00000185499	MUC1	710.307	-1.05306	0.219315	-4.8016	1.57405e-06	0.000607676
ENSG00000138834	MAPK8IP3	142.837	-1.22604	0.255695	-4.79493	1.62729e-06	0.000610279
ENSG00000168056	LTBP3	137.666	-1.33921	0.282279	-4.74426	2.09273e-06	0.000763032
ENSG00000205923	CEMP1	6.93972	8.29123	1.75574	4.72237	2.33116e-06	0.000826994
ENSG00000176884	GRIN1	61.5891	-2.2881	0.485748	-4.71046	2.47163e-06	0.000853751
ENSG00000265185	SNORD3B-1	17.0488	2.64591	0.565227	4.68114	2.85277e-06	0.000960141
ENSG00000137767	SQRDL	142.717	1.20079	0.257232	4.6681	3.03997e-06	0.000997565
ENSG00000146247	PHIP	313.737	0.815124	0.176025	4.63073	3.64371e-06	0.00116652
ENSG00000122515	ZMIZ2	442.956	-0.895272	0.193771	-4.62026	3.83252e-06	0.00119775
ENSG00000160949	TONSL	202.91	-0.807933	0.176457	-4.57863	4.68022e-06	0.00140483
ENSG00000164167	LSM6	352.159	-0.718857	0.157208	-4.57264	4.81619e-06	0.00140483
ENSG00000237973	MTCO1P12	9996.57	-1.48109	0.323705	-4.57544	4.75227e-06	0.00140483
ENSG00000164111	ANXA5	822.247	0.634302	0.139849	4.53561	5.7436e-06	0.00155611
ENSG00000164916	FOXK1	549.427	-0.772653	0.170253	-4.53827	5.67184e-06	0.00155611
ENSG00000248527	MTATP6P1	6280.81	-1.78488	0.393301	-4.53821	5.67343e-06	0.00155611
ENSG00000267322	SNHG22	23.3604	-2.91379	0.642763	-4.53322	5.80903e-06	0.00155611
ENSG00000118777	ABCG2	86.6373	-1.45344	0.321585	-4.51962	6.19513e-06	0.00160298
ENSG00000127586	CHTF18	177.71	-1.27626	0.282453	-4.51849	6.22826e-06	0.00160298
ENSG00000162591	MEGF6	66.8364	-1.45866	0.327278	-4.45695	8.31324e-06	0.00209845
ENSG00000167880	EVPL	158.296	-1.24156	0.280314	-4.42917	9.4597e-06	0.00229941
ENSG00000196562	SULF2	416.676	-1.5691	0.354244	-4.42943	9.44812e-06	0.00229941
ENSG00000064687	ABCA7	75.9948	-1.62759	0.369446	-4.4055	1.05538e-05	0.00251872
ENSG00000117868	ESYT2	496.915	0.783048	0.177948	4.40044	1.08032e-05	0.00253219
ENSG00000136944	LMX1B	85.464	-1.44853	0.330678	-4.38047	1.18422e-05	0.00272702
ENSG00000124357	NAGK	225.437	-0.872058	0.199687	-4.36713	1.25891e-05	0.00284904
ENSG00000230937	MIR205HG	71.4998	-1.35468	0.310802	-4.35866	1.30861e-05	0.00291131
ENSG00000105357	MYH14	246.786	-0.928197	0.213409	-4.34938	1.36521e-05	0.00298663
ENSG00000198786	MT-ND5	23565	-1.21078	0.278918	-4.34098	1.4185e-05	0.00305232
ENSG00000129250	KIF1C	758.456	-0.598663	0.138296	-4.32886	1.49881e-05	0.00309847
ENSG00000151882	CCL28	397.227	-1.6047	0.370847	-4.32711	1.51076e-05	0.00309847
ENSG00000243960	RP11-552M11.4	8.97422	-9.4137	2.17532	-4.32751	1.50804e-05	0.00309847
ENSG00000147862	NFIB	1314.62	0.635708	0.148596	4.27809	1.88505e-05	0.00380664
ENSG00000131584	ACAP3	152.118	-0.974278	0.228228	-4.26887	1.96466e-05	0.00390729
ENSG00000174125	TLR1	22.9982	2.26059	0.530121	4.26429	2.00535e-05	0.00392869
ENSG00000115825	PRKD3	70.9495	1.19621	0.280875	4.25886	2.05471e-05	0.00396619
ENSG00000152234	ATP5A1	1268.48	0.518046	0.122728	4.22109	2.43124e-05	0.00460474
ENSG00000184481	FOXO4	147.085	-1.31935	0.312728	-4.21884	2.45567e-05	0.00460474
ENSG00000008441	NFIX	634.618	-1.05134	0.251187	-4.1855	2.8454e-05	0.00526039
ENSG00000058668	ATP2B4	362.466	0.943666	0.225958	4.1763	2.9629e-05	0.00534133
ENSG00000150593	PDCD4	715.9	-0.610772	0.146268	-4.17571	2.97057e-05	0.00534133
ENSG00000270647	TAF15	719.101	-1.08507	0.260067	-4.17229	3.01553e-05	0.0053489
ENSG00000241468	ATP5J2	459.776	-0.660425	0.159213	-4.14807	3.35294e-05	0.00581796
ENSG00000262152	LA16c-380H5.1	22.7227	-2.2555	0.544119	-4.14522	3.39481e-05	0.00581796
ENSG00000281383	CH507-513H4.5	33.4799	-7.71962	1.86284	-4.144	3.41294e-05	0.00581796
ENSG00000167553	TUBA1C	604.527	0.632715	0.153	4.13538	3.54365e-05	0.00595693
ENSG00000279010	MIR6820	187.841	-1.02566	0.248181	-4.1327	3.58523e-05	0.00595693
ENSG00000088888	MAVS	666.918	-1.00429	0.244334	-4.11031	3.95134e-05	0.00648316
ENSG00000177508	IRX3	616.089	-1.03329	0.252034	-4.09981	4.13487e-05	0.00668
ENSG00000204572	KRTAP5-10	29.811	-2.25819	0.551091	-4.09768	4.17309e-05	0.00668
ENSG00000186812	ZNF397	129.848	-1.05099	0.25721	-4.08614	4.38607e-05	0.00693633
ENSG00000160685	ZBTB7B	411.227	-0.760034	0.187059	-4.06307	4.8432e-05	0.00747903
ENSG00000183291	SELENOF	233.691	0.650374	0.160022	4.06428	4.81816e-05	0.00747903
ENSG00000056558	TRAF1	56.8839	-1.49326	0.368757	-4.04943	5.13422e-05	0.00773527
ENSG00000146374	RSPO3	18.4852	2.4396	0.602044	4.05219	5.07404e-05	0.00773527
ENSG00000205903	ZNF316	380.619	-1.09823	0.271363	-4.04709	5.18592e-05	0.00773527
ENSG00000181291	TMEM132E	44.7223	-2.42042	0.600082	-4.03349	5.49552e-05	0.00810497
ENSG00000203499	FAM83H-AS1	205.122	-0.720435	0.179054	-4.02355	5.73274e-05	0.00836089
ENSG00000095066	HOOK2	127.454	-1.15717	0.288348	-4.01311	5.99235e-05	0.00864347
ENSG00000205560	CPT1B	52.0907	-1.32936	0.331587	-4.00909	6.09543e-05	0.00869658
ENSG00000170549	IRX1	178.777	-1.14392	0.286012	-3.99954	6.34656e-05	0.00895752
ENSG00000149115	TNKS1BP1	464.909	-0.917038	0.22954	-3.9951	6.46662e-05	0.00902988
ENSG00000261505	LA16c-358B7.3	34.9026	-1.43683	0.360597	-3.98459	6.75981e-05	0.00933993
ENSG00000112769	LAMA4	30.9971	2.04606	0.515507	3.96903	7.21646e-05	0.00986701
ENSG00000148175	STOM	201.088	0.788424	0.199023	3.96148	7.44875e-05	0.0100796
ENSG00000076201	PTPN23	116.797	-0.835306	0.211223	-3.95462	7.66554e-05	0.0102671
ENSG00000272869	CTC-487M23.8	15.4139	-2.41024	0.610554	-3.94764	7.89268e-05	0.0104646
ENSG00000196123	KIAA0895L	86.2597	-1.02708	0.260552	-3.94195	8.08225e-05	0.0105506
ENSG00000278133	RP11-196G11.5	20.2459	-2.01055	0.510179	-3.94088	8.11829e-05	0.0105506
ENSG00000169020	ATP5I	100.073	-1.11312	0.282703	-3.93741	8.23664e-05	0.0105994
ENSG00000159842	ABR	61.4074	-1.26988	0.322901	-3.93274	8.39822e-05	0.0107024
ENSG00000135837	CEP350	309.092	0.923562	0.235148	3.92758	8.58035e-05	0.0107401
ENSG00000196700	ZNF512B	270.889	-0.891551	0.227015	-3.92727	8.59144e-05	0.0107401
ENSG00000259049	RP11-589M4.1	13.3779	-3.16686	0.80881	-3.91545	9.02348e-05	0.0111738
ENSG00000260807	RP11-161M6.2	90.7742	-1.25215	0.320254	-3.90987	9.23451e-05	0.0113282
ENSG00000141385	AFG3L2	323.695	0.661707	0.169337	3.90762	9.32084e-05	0.0113283
ENSG00000181085	MAPK15	94.8405	-1.88474	0.483144	-3.901	9.5795e-05	0.0115358
ENSG00000178773	CPNE7	57.484	-1.19153	0.30663	-3.88589	0.000101956	0.0121661
ENSG00000162512	SDC3	85.3594	-1.50069	0.387467	-3.87309	0.000107463	0.0125942
ENSG00000235027	AC068580.6	22.1596	-3.11705	0.804672	-3.87369	0.000107198	0.0125942
ENSG00000099814	CEP170B	252.791	-0.890928	0.230287	-3.86878	0.000109383	0.0127058
ENSG00000167393	PPP2R3B	116.937	-0.874827	0.227198	-3.85051	0.000117874	0.013454
ENSG00000251201	TMED7-TICAM2	7.49572	6.81571	1.76937	3.85205	0.000117131	0.013454
ENSG00000265590	AP000275.65	23.5607	-4.21243	1.10017	-3.82889	0.000128722	0.0145655
ENSG00000008083	JARID2	269.296	-0.763171	0.199651	-3.82254	0.000132086	0.0148185
ENSG00000138758	SEPT11	331.335	0.693272	0.181511	3.81946	0.000133745	0.0148774
ENSG00000071073	MGAT4A	87.727	1.095	0.287542	3.80814	0.000140015	0.015444
ENSG00000124102	PI3	852.15	1.34531	0.353621	3.80439	0.000142156	0.0155495
ENSG00000185324	CDK10	133.904	-1.03573	0.272463	-3.80136	0.000143906	0.0156108
ENSG00000004534	RBM6	273.053	-0.856514	0.225907	-3.79145	0.000149768	0.0158537
ENSG00000011347	SYT7	339.721	-0.673522	0.1776	-3.79236	0.000149223	0.0158537
ENSG00000146830	GIGYF1	244.15	-1.17339	0.309208	-3.79483	0.000147743	0.0158537
ENSG00000096746	HNRNPH3	389.291	-0.695469	0.183579	-3.7884	0.00015162	0.0158968
ENSG00000182979	MTA1	232.518	-0.657632	0.173664	-3.7868	0.000152598	0.0158968
ENSG00000005206	SPPL2B	103.145	-1.01184	0.268088	-3.77428	0.000160468	0.016328
ENSG00000197045	GMFB	177.702	0.720133	0.190788	3.77452	0.000160313	0.016328
ENSG00000275023	MLLT6	272.196	-0.849414	0.22489	-3.77703	0.00015871	0.016328
ENSG00000168077	SCARA3	68.8695	-1.32908	0.352383	-3.7717	0.00016214	0.0163711
ENSG00000103335	PIEZO1	551.998	-0.859275	0.227986	-3.76898	0.000163919	0.0164245
ENSG00000269897	COMMD3-BMI1	41.9631	-1.45482	0.386301	-3.76602	0.000165873	0.0164943
ENSG00000165125	TRPV6	379.274	-0.812454	0.216168	-3.75844	0.000170978	0.0168344
ENSG00000270168	LA16c-380H5.3	17.7171	-2.55761	0.68073	-3.75715	0.000171858	0.0168344
ENSG00000264364	DYNLL2	509.224	-0.67231	0.179046	-3.75496	0.000173367	0.0168564
ENSG00000173698	ADGRG2	79.8465	1.01237	0.269977	3.74984	0.000176947	0.0170779
ENSG00000176248	ANAPC2	125.792	-0.811303	0.216676	-3.74432	0.000180883	0.0172049
ENSG00000233493	TMEM238	8.55676	-3.22309	0.860413	-3.74599	0.000179687	0.0172049
ENSG00000188747	NOXA1	27.7205	-1.66916	0.446457	-3.73869	0.000184985	0.0174684
ENSG00000109107	ALDOC	65.3282	1.35891	0.363945	3.73383	0.000188589	0.0176816
ENSG00000264522	OTUD7B	238.93	-0.653881	0.175302	-3.73002	0.000191462	0.0176981
ENSG00000272512	RP11-54O7.17	19.6335	-2.92454	0.784035	-3.73011	0.000191393	0.0176981
ENSG00000146083	RNF44	104.382	-0.870131	0.233469	-3.72697	0.000193797	0.0177887
ENSG00000250506	CDK3	10.2708	-8.04211	2.16754	-3.71026	0.00020705	0.0188732
ENSG00000143409	FAM63A	99.5561	-1.04653	0.282209	-3.70835	0.000208618	0.018885
ENSG00000123416	TUBA1B	1385.84	0.659056	0.177991	3.70276	0.000213271	0.0191739
ENSG00000164855	TMEM184A	242.705	-0.651614	0.176105	-3.70014	0.000215481	0.0192408
ENSG00000258947	TUBB3	36.4045	-1.54671	0.418306	-3.69756	0.000217681	0.0193059
ENSG00000100941	PNN	463.816	-0.68328	0.185106	-3.69128	0.000223128	0.01954
ENSG00000105974	CAV1	27.8597	1.76897	0.480342	3.68274	0.00023074	0.01954
ENSG00000122566	HNRNPA2B1	4598.67	-0.527867	0.143157	-3.68733	0.000226624	0.01954
ENSG00000149657	LSM14B	193.493	-0.644753	0.174838	-3.68771	0.000226278	0.01954
ENSG00000198840	MT-ND3	8907.74	-1.48643	0.403558	-3.68332	0.000230213	0.01954
ENSG00000204304	PBX2	488.583	-0.862487	0.234019	-3.68554	0.000228222	0.01954
ENSG00000276168	RN7SL1	204.42	-1.9281	0.523284	-3.68463	0.000229038	0.01954
ENSG00000139613	SMARCC2	174.175	-0.819947	0.224472	-3.65278	0.000259416	0.0218276
ENSG00000099364	FBXL19	308.499	-0.775612	0.212578	-3.6486	0.000263677	0.0220448
ENSG00000124181	PLCG1	273.145	-0.803722	0.22116	-3.63412	0.000278928	0.0231722
ENSG00000077454	LRCH4	111.132	-0.863819	0.238064	-3.62852	0.000285046	0.023427
ENSG00000198089	SFI1	37.0123	-1.25784	0.346697	-3.62805	0.000285565	0.023427
ENSG00000227372	TP73-AS1	73.0426	-1.09406	0.302227	-3.62001	0.000294596	0.0240178
ENSG00000104859	CLASRP	118.172	-1.04189	0.287997	-3.6177	0.000297229	0.0240518
ENSG00000251562	MALAT1	7638.4	-1.24972	0.345567	-3.61644	0.000298678	0.0240518
ENSG00000100345	MYH9	669.522	-0.571647	0.158508	-3.60643	0.000310439	0.0248464
ENSG00000197558	SSPO	62.2587	-1.19568	0.331906	-3.60247	0.000315211	0.0250755
ENSG00000130589	HELZ2	67.1371	-1.16763	0.32505	-3.59216	0.000327946	0.0259314
ENSG00000138778	CENPE	210.741	0.938673	0.261872	3.58447	0.000337757	0.0263893
ENSG00000225630	MTND2P28	3565.79	-1.59976	0.446302	-3.58448	0.000337757	0.0263893
ENSG00000046604	DSG2	718.782	0.488341	0.136429	3.57945	0.000344316	0.0267426
ENSG00000173209	AHSA2	164.605	-0.950641	0.265934	-3.57473	0.00035059	0.0270697
ENSG00000129083	COPB1	352.83	0.538226	0.150795	3.56926	0.000357995	0.0272887
ENSG00000160766	GBAP1	50.5051	-1.42089	0.398395	-3.56653	0.000361742	0.0272887
ENSG00000279759	CTC-425O23.5	14.2889	-2.149	0.60236	-3.56764	0.000360209	0.0272887
ENSG00000279789	CTD-2574D22.3	19.1209	-1.80946	0.507187	-3.56763	0.000360218	0.0272887
ENSG00000142676	RPL11	2159.54	-0.758871	0.212882	-3.56475	0.00036421	0.0273178
ENSG00000184208	C22orf46	78.4615	-1.17288	0.329219	-3.56262	0.000367168	0.0273832
ENSG00000259522	RP11-468E2.2	14.6587	-8.8019	2.4787	-3.55101	0.000383751	0.0284583
ENSG00000067704	IARS2	531.146	0.591645	0.166978	3.54326	0.000395208	0.0289804
ENSG00000274012	RN7SL2	359.796	-2.00701	0.566338	-3.54383	0.000394354	0.0289804
ENSG00000103187	COTL1	554.434	0.885505	0.250215	3.53898	0.00040167	0.0290355
ENSG00000115112	TFCP2L1	834.341	-1.64318	0.464768	-3.53549	0.000407019	0.0290355
ENSG00000171163	ZNF692	143.649	-1.0094	0.285335	-3.53761	0.00040377	0.0290355
ENSG00000182796	TMEM198B	35.0033	-1.30739	0.369673	-3.53661	0.0004053	0.0290355
ENSG00000236017	ASMTL-AS1	12.0504	-2.72043	0.768234	-3.54115	0.000398388	0.0290355
ENSG00000151012	SLC7A11	36.9019	1.46432	0.414962	3.5288	0.000417446	0.0296184
ENSG00000269821	KCNQ1OT1	436.189	0.955222	0.270903	3.52607	0.000421783	0.0297652
ENSG00000256500	RP11-73M18.2	12.437	-6.9543	1.97471	-3.52168	0.000428823	0.0301002
ENSG00000102189	EEA1	61.1723	1.17193	0.334269	3.50596	0.00045496	0.0317649
ENSG00000150938	CRIM1	177.583	0.718026	0.204884	3.50455	0.000457388	0.0317654
ENSG00000104894	CD37	23.9112	-1.61726	0.461959	-3.50087	0.000463744	0.0318696
ENSG00000109332	UBE2D3	849.162	0.392002	0.111958	3.50134	0.000462929	0.0318696
ENSG00000104852	SNRNP70	521.456	-0.710449	0.203139	-3.49736	0.000469893	0.032124
ENSG00000267165	RP11-78A19.3	16.9852	-2.65664	0.760492	-3.49332	0.000477056	0.0324448
ENSG00000006047	YBX2	30.1861	-1.6684	0.478072	-3.48985	0.000483292	0.0326706
ENSG00000156860	FBRS	233.849	-0.631549	0.181026	-3.48871	0.000485355	0.0326706
ENSG00000165629	ATP5C1	965.613	0.497132	0.142927	3.47822	0.000504761	0.0338036
ENSG00000012223	LTF	386.077	1.0829	0.311472	3.4767	0.000507618	0.0338223
ENSG00000198886	MT-ND4	56809.3	-1.08485	0.312759	-3.46865	0.000523084	0.0346768
ENSG00000245532	NEAT1	1367.96	-1.55231	0.448286	-3.46276	0.000534659	0.035266
ENSG00000125844	RRBP1	1929.86	-0.737458	0.213152	-3.45977	0.000540633	0.0354818
ENSG00000153989	NUS1	173.971	0.735705	0.212781	3.45757	0.000545064	0.0355946
ENSG00000110955	ATP5B	959.065	0.542507	0.157272	3.44948	0.000561667	0.0363175
ENSG00000244879	GABPB1-AS1	80.6625	-1.12937	0.327397	-3.44953	0.00056156	0.0363175
ENSG00000006652	IFRD1	234.409	0.642477	0.186372	3.44729	0.00056625	0.0364343
ENSG00000149084	HSD17B12	630.901	0.449627	0.130935	3.43397	0.000594816	0.0380856
ENSG00000097033	SH3GLB1	234.908	0.617325	0.179956	3.43041	0.000602665	0.0384009
ENSG00000198837	DENND4B	275.686	-0.561528	0.163813	-3.42786	0.000608363	0.0385766
ENSG00000067167	TRAM1	456.317	0.563113	0.164895	3.41497	0.000637886	0.0395595
ENSG00000145494	NDUFS6	199.008	-0.616402	0.180411	-3.41666	0.000633953	0.0395595
ENSG00000160752	FDPS	691.85	-0.42438	0.124272	-3.41494	0.000637961	0.0395595
ENSG00000205664	RP11-706O15.1	40.379	-1.16115	0.340061	-3.41453	0.000638931	0.0395595
ENSG00000225614	ZNF469	219.722	-0.866758	0.253706	-3.41639	0.000634568	0.0395595
ENSG00000100241	SBF1	295.898	-0.723304	0.212291	-3.40713	0.000656502	0.0404566
ENSG00000076928	ARHGEF1	209.918	-0.65046	0.19121	-3.40181	0.00066941	0.0410593
ENSG00000084731	KIF3C	107.583	-1.01439	0.298776	-3.39514	0.000685928	0.0411303
ENSG00000160298	C21orf58	75.323	-0.983507	0.289797	-3.39377	0.000689369	0.0411303
ENSG00000162738	VANGL2	574.663	-0.605874	0.178399	-3.39617	0.000683369	0.0411303
ENSG00000198910	L1CAM	159.458	-1.23929	0.364754	-3.3976	0.0006798	0.0411303
ENSG00000204832	ST8SIA6-AS1	67.4493	-1.03761	0.305303	-3.39865	0.000677205	0.0411303
ENSG00000214753	HNRNPUL2	379.952	-0.662169	0.195098	-3.39404	0.000688701	0.0411303
ENSG00000008710	PKD1	192.822	-0.682453	0.201664	-3.3841	0.000714111	0.0424137
ENSG00000108106	UBE2S	171.036	0.813012	0.240436	3.3814	0.000721164	0.0426396
ENSG00000103197	TSC2	235.367	-0.566977	0.168007	-3.37473	0.000738892	0.0434919
ENSG00000100726	TELO2	188.026	-0.622643	0.184854	-3.36829	0.000756359	0.0437355
ENSG00000180921	FAM83H	463.501	-0.578166	0.171601	-3.36924	0.00075376	0.0437355
ENSG00000198642	KLHL9	149.895	0.662003	0.196389	3.37087	0.000749309	0.0437355
ENSG00000231864	RP11-229P13.23	6.98564	-9.02119	2.67741	-3.36938	0.000753383	0.0437355
ENSG00000068400	GRIPAP1	76.9857	-0.923357	0.274446	-3.36444	0.000766993	0.0440167
ENSG00000143382	ADAMTSL4	41.8957	-1.53712	0.456944	-3.36391	0.000768468	0.0440167
ENSG00000257671	RP3-416H24.1	50.8672	-1.52495	0.453463	-3.3629	0.000771281	0.0440167
ENSG00000168374	ARF4	389.932	0.481117	0.143148	3.36098	0.000776665	0.0441321
ENSG00000182240	BACE2	142.41	0.979533	0.291666	3.35841	0.000783921	0.0443524
ENSG00000101856	PGRMC1	556.88	0.5157	0.154002	3.34866	0.000812034	0.0456916
ENSG00000185453	C19orf68	31.2557	-1.86868	0.558181	-3.3478	0.000814554	0.0456916
ENSG00000044574	HSPA5	1206.88	0.432145	0.129719	3.3314	0.000864094	0.047073
ENSG00000064932	SBNO2	221.539	-0.80339	0.241215	-3.3306	0.000866595	0.047073
ENSG00000070404	FSTL3	51.5433	-1.34798	0.404516	-3.33233	0.000861226	0.047073
ENSG00000077782	FGFR1	127.893	0.67752	0.202954	3.33829	0.000842951	0.047073
ENSG00000083312	TNPO1	292.852	0.789137	0.236568	3.33577	0.000850642	0.047073
ENSG00000166987	MBD6	104.496	-0.832021	0.249814	-3.33056	0.000866714	0.047073
ENSG00000198517	MAFK	314.299	-0.712157	0.213849	-3.33019	0.00086787	0.047073
ENSG00000205744	DENND1C	48.2803	-1.74775	0.524137	-3.33454	0.000854415	0.047073
ENSG00000175727	MLXIP	240.42	-0.691383	0.207749	-3.32797	0.000874816	0.0472545
ENSG00000270181	BIVM-ERCC5	25.5082	-6.03584	1.81619	-3.32335	0.000889433	0.0478471
ENSG00000111640	GAPDH	3863.96	0.514962	0.155036	3.32157	0.000895138	0.0478692
ENSG00000112787	FBRSL1	254.839	-0.573325	0.172639	-3.32094	0.000897137	0.0478692
ENSG00000145293	ENOPH1	224.637	0.606362	0.182799	3.31709	0.000909605	0.048338
ENSG00000197119	SLC25A29	152.645	-1.11297	0.335901	-3.3134	0.000921694	0.0487829
ENSG00000109534	GAR1	392.291	-0.73066	0.220677	-3.311	0.000929644	0.049006
ENSG00000158863	FAM160B2	208.246	-0.767965	0.232209	-3.30721	0.000942317	0.0494754
ENSG00000176953	NFATC2IP	224.017	-0.564317	0.170823	-3.30352	0.000954788	0.0497511
ENSG00000177169	ULK1	190.11	-0.953108	0.288522	-3.30342	0.000955148	0.0497511
ENSG00000142102	PGGHG	79.7804	-1.61232	0.488277	-3.30205	0.000959793	0.0497801
ENSG00000234616	JRK	105.08	-0.722064	0.218739	-3.30103	0.00096329	0.0497801
ENSG00000214193	SH3D21	33.2656	-2.16733	0.657051	-3.29858	0.000971751	0.0500204
ENSG00000082512	TRAF5	85.9482	-0.943859	0.286359	-3.29607	0.000980479	0.0502725
ENSG00000105397	TYK2	99.0878	-0.807707	0.245245	-3.29346	0.000989608	0.0505432
ENSG00000200087	SNORA73B	9.03927	-6.91506	2.1017	-3.29023	0.00100106	0.0509301
ENSG00000079819	EPB41L2	129.386	0.847677	0.257998	3.28559	0.00101768	0.0515656
ENSG00000275857	AC009133.21	8.11009	-2.79604	0.851267	-3.28456	0.00102141	0.0515656
ENSG00000039523	FAM65A	33.6864	-1.42012	0.432613	-3.28265	0.00102836	0.0517172
ENSG00000178209	PLEC	1117.93	-1.14526	0.349062	-3.28097	0.0010345	0.0518275
ENSG00000105443	CYTH2	249.585	-1.07254	0.327053	-3.27941	0.00104026	0.0519179
ENSG00000172037	LAMB2	142.636	-1.14253	0.348625	-3.27726	0.00104819	0.0521159
ENSG00000196235	SUPT5H	245.26	-0.607312	0.185394	-3.27579	0.00105369	0.0521913
ENSG00000070047	PHRF1	235.475	-0.598047	0.182805	-3.27149	0.00106981	0.0525928
ENSG00000177685	CRACR2B	517.478	-0.850328	0.259848	-3.2724	0.00106638	0.0525928
ENSG00000103175	WFDC1	13.3166	1.91884	0.586797	3.27002	0.00107541	0.0526708
ENSG00000173442	EHBP1L1	183.695	-1.14007	0.349261	-3.26423	0.00109763	0.0535595
ENSG00000215440	NPEPL1	140.05	-0.695583	0.213306	-3.26096	0.00111037	0.0539806
ENSG00000163395	IGFN1	4.70995	-3.90647	1.19917	-3.25765	0.00112339	0.0542117
ENSG00000177614	PGBD5	242.276	-1.79863	0.551948	-3.25869	0.00111929	0.0542117
ENSG00000072195	SPEG	136.214	-1.14997	0.354703	-3.24207	0.00118664	0.0565766
ENSG00000114120	SLC25A36	154.562	0.683952	0.2109	3.24302	0.00118269	0.0565766
ENSG00000138095	LRPPRC	1063.85	0.692691	0.213704	3.24135	0.00118964	0.0565766
ENSG00000161091	MFSD12	205.74	-0.579667	0.178699	-3.24382	0.00117939	0.0565766
ENSG00000174171	RP11-23P13.6	40.2968	-1.18367	0.365506	-3.23843	0.0012019	0.0569535
ENSG00000073350	LLGL2	159.91	-0.743865	0.230399	-3.22859	0.00124401	0.0577845
ENSG00000149930	TAOK2	195.341	-0.830251	0.257018	-3.23032	0.00123651	0.0577845
ENSG00000167280	ENGASE	53.279	-1.0468	0.324097	-3.22989	0.00123838	0.0577845
ENSG00000198643	FAM3D	77.411	-1.0181	0.315176	-3.23026	0.00123679	0.0577845
ENSG00000198899	MT-ATP6	19099.3	-1.20101	0.371672	-3.23137	0.00123199	0.0577845
ENSG00000241484	ARHGAP8	113.388	-0.74499	0.230778	-3.22817	0.00124585	0.0577845
ENSG00000102901	CENPT	207.301	-0.733787	0.227924	-3.21944	0.00128442	0.0582694
ENSG00000114062	UBE3A	199.091	0.56619	0.1758	3.22065	0.00127898	0.0582694
ENSG00000114735	HEMK1	49.1665	-1.15345	0.358436	-3.21801	0.00129085	0.0582694
ENSG00000132967	HMGB1P5	11.0074	2.77964	0.863835	3.21779	0.00129182	0.0582694
ENSG00000140263	SORD	152.885	0.706271	0.219299	3.22058	0.00127932	0.0582694
ENSG00000185650	ZFP36L1	517.647	-0.644258	0.19996	-3.22193	0.00127329	0.0582694
ENSG00000197976	AKAP17A	275.2	-0.802717	0.249103	-3.22243	0.00127107	0.0582694
ENSG00000234664	HMGN2P5	16.7761	-1.93616	0.601069	-3.22119	0.00127662	0.0582694
ENSG00000134318	ROCK2	161.611	0.649376	0.202401	3.20836	0.00133495	0.0596006
ENSG00000135596	MICAL1	34.5038	-1.41347	0.440474	-3.20896	0.00133216	0.0596006
ENSG00000150991	UBC	1059.62	0.497223	0.154969	3.20853	0.00133417	0.0596006
ENSG00000277027	RMRP	43.6717	-3.35903	1.0493	-3.20122	0.00136847	0.06089
ENSG00000267519	MIR24-2	19.4754	-2.26863	0.709131	-3.19917	0.00137826	0.0611182
ENSG00000074695	LMAN1	218.904	0.543164	0.170107	3.19307	0.00140771	0.0620052
ENSG00000074855	ANO8	176.845	-1.1009	0.344709	-3.19371	0.00140456	0.0620052
ENSG00000184564	SLITRK6	20.8264	-3.18335	0.998184	-3.18914	0.00142697	0.0626436
ENSG00000090621	PABPC4	1041.84	-0.425563	0.133629	-3.18466	0.00144923	0.0631979
ENSG00000269968	RP5-940J5.9	11.7034	2.02757	0.636551	3.18525	0.0014463	0.0631979
ENSG00000134294	SLC38A2	252.793	0.844951	0.265421	3.18343	0.00145539	0.0632565
ENSG00000167615	LENG8	394.838	-1.36473	0.429292	-3.17904	0.00147766	0.0640124
ENSG00000094975	SUCO	368.292	0.707107	0.222523	3.17767	0.00148461	0.064102
ENSG00000176444	CLK2	257.041	-0.616939	0.194268	-3.17571	0.00149471	0.0641432
ENSG00000215193	PEX26	155.66	-0.677454	0.213332	-3.17559	0.00149534	0.0641432
ENSG00000085117	CD82	611.775	-0.831825	0.262485	-3.16904	0.00152944	0.0647594
ENSG00000104388	RAB2A	395.864	0.485048	0.152987	3.17052	0.00152168	0.0647594
ENSG00000146909	NOM1	171.797	-0.640248	0.20188	-3.17143	0.0015169	0.0647594
ENSG00000198876	DCAF12	155.893	0.68796	0.217062	3.16942	0.00152742	0.0647594
ENSG00000099889	ARVCF	76.7453	-0.77419	0.244558	-3.16568	0.00154722	0.0650259
ENSG00000175309	PHYKPL	36.8042	-1.15169	0.363878	-3.16504	0.00155059	0.0650259
ENSG00000244560	RP4-800G7.2	17.0996	-2.0296	0.640905	-3.16678	0.00154139	0.0650259
ENSG00000101445	PPP1R16B	61.4155	2.17908	0.689234	3.16159	0.00156908	0.0650782
ENSG00000113384	GOLPH3	283.424	0.663445	0.209704	3.16373	0.00155762	0.0650782
ENSG00000160285	LSS	333.985	-0.519704	0.164453	-3.1602	0.00157663	0.0650782
ENSG00000163902	RPN1	536.476	0.416272	0.131671	3.16144	0.00156989	0.0650782
ENSG00000234857	HNRNPUL2-BSCL2	89.0238	-0.945993	0.299262	-3.16109	0.00157183	0.0650782
ENSG00000105971	CAV2	49.3754	1.14024	0.362505	3.14544	0.00165838	0.0682377
ENSG00000173230	GOLGB1	252.823	0.634152	0.202423	3.13281	0.00173143	0.0710212
ENSG00000103326	CAPN15	239.817	-0.565924	0.180869	-3.12891	0.00175458	0.0710822
ENSG00000164877	MICALL2	100.52	-0.796733	0.254632	-3.12895	0.0017543	0.0710822
ENSG00000166337	TAF10	120.575	-0.807549	0.258001	-3.13002	0.00174792	0.0710822
ENSG00000198771	RCSD1	974.187	-0.618865	0.197618	-3.13162	0.00173845	0.0710822
ENSG00000093144	ECHDC1	26.1697	1.95386	0.624757	3.12739	0.00176365	0.0712296
ENSG00000175274	TP53I11	394.321	-0.902409	0.288851	-3.12413	0.00178333	0.0718038
ENSG00000160072	ATAD3B	170.408	-0.849188	0.271941	-3.12268	0.00179209	0.0719359
ENSG00000088836	SLC4A11	150.486	-0.649644	0.208139	-3.1212	0.00180114	0.0720786
ENSG00000142765	SYTL1	65.0378	-1.05116	0.337065	-3.11856	0.00181739	0.0725079
ENSG00000125637	PSD4	170.979	-0.567776	0.182183	-3.11652	0.00183002	0.0727905
ENSG00000152558	TMEM123	853.446	0.472749	0.151856	3.11313	0.00185113	0.0734076
ENSG00000113594	LIFR	42.0771	1.39442	0.448456	3.10938	0.00187479	0.0734581
ENSG00000179364	PACS2	152.6	-0.692752	0.222662	-3.11124	0.00186306	0.0734581
ENSG00000182095	TNRC18	475.106	-0.74784	0.24049	-3.10965	0.00187312	0.0734581
ENSG00000187741	FANCA	86.8559	-0.869091	0.279383	-3.11075	0.00186612	0.0734581
ENSG00000059573	ALDH18A1	197.581	0.802563	0.258534	3.10428	0.00190742	0.0745144
ENSG00000080845	DLGAP4	318.225	-0.490914	0.15839	-3.0994	0.00193913	0.0746424
ENSG00000116604	MEF2D	181.04	-0.748256	0.241392	-3.09975	0.00193685	0.0746424
ENSG00000143742	SRP9	863.675	0.491568	0.158593	3.09955	0.00193814	0.0746424
ENSG00000168010	ATG16L2	35.7723	-1.18968	0.383411	-3.10289	0.00191639	0.0746424
ENSG00000240583	AQP1	78.9913	1.78802	0.576724	3.10031	0.00193321	0.0746424
ENSG00000180257	ZNF816	12.5539	-5.22424	1.68693	-3.09689	0.00195565	0.0750582
ENSG00000245694	CRNDE	106.529	-0.731933	0.236466	-3.0953	0.00196612	0.0752398
ENSG00000118058	KMT2A	143.554	0.72715	0.235032	3.09383	0.00197588	0.0753854
ENSG00000152767	FARP1	362.125	-0.461931	0.149389	-3.09215	0.00198715	0.0753854
ENSG00000237441	RGL2	349.187	-0.646221	0.208954	-3.09265	0.0019838	0.0753854
ENSG00000104897	SF3A2	146.081	-0.850428	0.275321	-3.08886	0.00200925	0.0760041
ENSG00000265690	RP11-5A19.5	6.45495	-3.59381	1.1638	-3.08799	0.00201515	0.0760084
ENSG00000109452	INPP4B	20.3785	2.14305	0.694269	3.08677	0.00202341	0.0761013
ENSG00000071575	TRIB2	121.939	0.905359	0.293654	3.08308	0.00204873	0.0768332
ENSG00000134086	VHL	175.466	-0.694816	0.225746	-3.07786	0.0020849	0.0777453
ENSG00000177225	PDDC1	234.982	-0.780888	0.253705	-3.07793	0.00208442	0.0777453
ENSG00000158545	ZC3H18	220.256	-0.683706	0.222259	-3.07616	0.00209682	0.0779685
ENSG00000115365	LANCL1	127.769	0.847162	0.275644	3.07339	0.0021164	0.0780456
ENSG00000135821	GLUL	603.98	-0.524293	0.170586	-3.07347	0.00211582	0.0780456
ENSG00000225697	SLC26A6	67.5058	-0.805417	0.262065	-3.07335	0.00211673	0.0780456
ENSG00000134970	TMED7	108.182	0.842497	0.2746	3.06808	0.00215437	0.0789895
ENSG00000213190	MLLT11	47.2571	-0.954051	0.310892	-3.06875	0.00214954	0.0789895
ENSG00000039650	PNKP	66.034	-0.906387	0.295543	-3.06686	0.00216323	0.0790937
ENSG00000164687	FABP5	10.285	2.77819	0.906682	3.06413	0.00218301	0.0795951
ENSG00000169756	LIMS1	151.737	0.591296	0.193351	3.05816	0.00222704	0.0809755
ENSG00000153310	FAM49B	164.734	0.630766	0.206482	3.05482	0.00225192	0.0816539
ENSG00000100083	GGA1	128.037	-0.736597	0.241784	-3.0465	0.00231519	0.0837169
ENSG00000183778	B3GALT5	12.2671	-1.9264	0.6329	-3.04378	0.0023363	0.0841376
ENSG00000185896	LAMP1	1847.31	-0.552812	0.181646	-3.04334	0.00233965	0.0841376
ENSG00000184007	PTP4A2	181.664	0.860386	0.283269	3.03734	0.00238673	0.0855962
ENSG00000184867	ARMCX2	183.009	0.671923	0.221384	3.0351	0.00240458	0.0860014
ENSG00000089220	PEBP1	842.205	0.392962	0.129525	3.03387	0.0024144	0.0861181
ENSG00000164889	SLC4A2	383.471	-0.532337	0.175586	-3.03178	0.0024312	0.0864822
ENSG00000136378	ADAMTS7	11.1726	-2.62865	0.867494	-3.03016	0.00244423	0.0867108
ENSG00000130598	TNNI2	37.7605	-2.19888	0.726052	-3.02854	0.00245737	0.0868203
ENSG00000138688	KIAA1109	186.094	0.788813	0.260563	3.02734	0.00246716	0.0868203
ENSG00000145012	LPP	84.1213	0.779871	0.257582	3.02766	0.00246457	0.0868203
ENSG00000165997	ARL5B	220.536	0.766366	0.253221	3.02646	0.00247433	0.0868396
ENSG00000198712	MT-CO2	49708.6	-0.949468	0.313912	-3.02463	0.0024894	0.0870132
ENSG00000276710	CSPG4P10	28.7767	-1.47531	0.487827	-3.02425	0.00249253	0.0870132
ENSG00000213420	GPC2	13.7485	-1.89067	0.625409	-3.0231	0.00250201	0.0871125
ENSG00000167702	KIFC2	133.175	-1.28418	0.425023	-3.02145	0.00251569	0.0871352
ENSG00000171466	ZNF562	177.415	-0.633376	0.209684	-3.02062	0.00252258	0.0871352
ENSG00000260121	RP5-1142A6.9	26.2632	-1.40634	0.465576	-3.02066	0.00252228	0.0871352
ENSG00000143952	VPS54	188.142	0.567132	0.18796	3.0173	0.00255036	0.0876335
ENSG00000262877	RP11-1055B8.4	11.8543	-2.05928	0.682401	-3.01769	0.00254707	0.0876335
ENSG00000139372	TDG	128.327	0.611637	0.203079	3.01181	0.00259693	0.0890009
ENSG00000137221	TJAP1	81.4671	-0.760096	0.253252	-3.00134	0.00268796	0.0918807
ENSG00000169231	THBS3	408.869	-0.710782	0.236933	-2.99993	0.00270041	0.0920665
ENSG00000073756	PTGS2	232.729	0.859534	0.286637	2.99868	0.00271151	0.0922055
ENSG00000111328	CDK2AP1	865.764	0.517299	0.172691	2.99552	0.00273978	0.0929261
ENSG00000130749	ZC3H4	162.535	-0.697135	0.232942	-2.99274	0.00276488	0.0935357
ENSG00000151414	NEK7	181.572	0.588936	0.196993	2.98963	0.00279317	0.0942499
ENSG00000079432	CIC	127.284	-0.782342	0.261921	-2.98694	0.00281787	0.0943189
ENSG00000100403	ZC3H7B	248.501	-0.717304	0.240093	-2.98761	0.00281166	0.0943189
ENSG00000174669	SLC29A2	99.2847	-0.688084	0.230415	-2.98628	0.00282396	0.0943189
ENSG00000267795	SMIM22	33.4797	-1.36774	0.457852	-2.98731	0.00281448	0.0943189
ENSG00000115419	GLS	214.663	0.855612	0.286725	2.98408	0.00284431	0.0947574
ENSG00000119616	FCF1	134.557	-0.751226	0.251866	-2.98264	0.00285775	0.0949624
ENSG00000125503	PPP1R12C	120.008	-0.723205	0.242534	-2.98187	0.00286493	0.0949624
ENSG00000158008	EXTL1	41.7719	1.31249	0.440387	2.98031	0.00287959	0.0952079
ENSG00000125166	GOT2	393.605	0.510395	0.171536	2.97543	0.00292576	0.0964912
ENSG00000118985	ELL2	62.3219	1.02252	0.343926	2.9731	0.00294813	0.0969853
ENSG00000115541	HSPE1	614.649	-0.458455	0.154364	-2.96996	0.00297842	0.0976733
ENSG00000270820	RP11-355B11.2	9.26853	-2.1568	0.726344	-2.96939	0.00298392	0.0976733
ENSG00000125730	C3	408.296	1.74236	0.587156	2.96746	0.00300271	0.0980437
ENSG00000259075	POC1B-GALNT4	13.7076	-6.65518	2.24426	-2.96542	0.00302271	0.0984517
ENSG00000100813	ACIN1	362.202	-0.524464	0.177055	-2.96215	0.00305496	0.0988931
ENSG00000145632	PLK2	257.607	0.637261	0.21506	2.96318	0.00304475	0.0988931
ENSG00000182986	ZNF320	91.685	-0.752184	0.253965	-2.96176	0.00305886	0.0988931
ENSG00000159377	PSMB4	1216.23	0.416695	0.141049	2.95425	0.00313427	0.101082
ENSG00000087266	SH3BP2	79.9882	-0.7904	0.267931	-2.95001	0.00317763	0.102229
ENSG00000032444	PNPLA6	99.5777	-0.702384	0.238228	-2.94837	0.00319458	0.102499
ENSG00000060491	OGFR	276.628	-0.718644	0.2438	-2.94769	0.00320162	0.102499
ENSG00000134954	ETS1	52.1673	1.09688	0.372765	2.94255	0.00325522	0.103718
ENSG00000141098	GFOD2	168.05	-0.622279	0.211478	-2.94252	0.00325552	0.103718
ENSG00000180900	SCRIB	709.477	-0.574471	0.195328	-2.94106	0.00327095	0.103958
ENSG00000266472	MRPS21	477.746	-0.631616	0.215077	-2.9367	0.00331725	0.105175
ENSG00000145555	MYO10	399.372	-0.556604	0.189827	-2.93216	0.00336608	0.106466
ENSG00000169714	CNBP	514.303	0.409843	0.139823	2.93117	0.00337692	0.106552
ENSG00000116747	TROVE2	320.319	0.507075	0.173382	2.92461	0.00344892	0.108303
ENSG00000173726	TOMM20	1041.53	0.372498	0.127336	2.92532	0.00344105	0.108303
ENSG00000110274	CEP164	79.5095	-0.720721	0.246653	-2.92201	0.00347785	0.108951
ENSG00000198795	ZNF521	39.6795	2.44923	0.839302	2.91818	0.00352081	0.109841
ENSG00000277669	AC009133.22	5.45106	-7.00885	2.40195	-2.91799	0.00352301	0.109841
ENSG00000160957	RECQL4	135.539	-0.691298	0.237181	-2.91465	0.00356093	0.11076
ENSG00000198743	SLC5A3	67.5441	0.979379	0.336231	2.91281	0.00358187	0.111148
ENSG00000070961	ATP2B1	60.7944	1.15007	0.394934	2.91207	0.00359044	0.111151
ENSG00000137841	PLCB2	37.5029	-1.20567	0.414261	-2.91041	0.00360958	0.111481
ENSG00000147853	AK3	182.365	0.631058	0.217028	2.90772	0.00364073	0.112176
ENSG00000196642	RABL6	352.383	-0.446791	0.153695	-2.907	0.00364919	0.112176
ENSG00000118181	RPS25	1525.51	-0.591293	0.203598	-2.90422	0.00368174	0.112387
ENSG00000132970	WASF3	3.97703	3.07292	1.05791	2.90471	0.00367594	0.112387
ENSG00000167978	SRRM2	2118.09	-0.955241	0.328787	-2.90535	0.00366841	0.112387
ENSG00000184922	FMNL1	27.2558	-1.25465	0.432648	-2.89994	0.0037323	0.113666
ENSG00000182307	C8orf33	226.904	0.578272	0.199505	2.89853	0.00374916	0.113915
ENSG00000206432	TMEM200C	16.3835	-1.85414	0.640114	-2.89658	0.00377254	0.114361
ENSG00000124313	IQSEC2	43.2128	-1.0589	0.365753	-2.89513	0.00378996	0.114625
ENSG00000182272	B4GALNT4	247.835	-1.06623	0.368484	-2.89356	0.00380904	0.114937
ENSG00000071894	CPSF1	418.555	-0.56464	0.195386	-2.88987	0.00385401	0.115762
ENSG00000156508	EEF1A1	18167.5	0.331164	0.114579	2.89027	0.00384906	0.115762
ENSG00000173898	SPTBN2	177.067	-0.591912	0.204878	-2.88909	0.00386358	0.115784
ENSG00000100068	LRP5L	38.1974	-1.12096	0.388216	-2.88748	0.00388345	0.11585
ENSG00000100288	CHKB	69.1772	-1.0346	0.3583	-2.88754	0.00388267	0.11585
ENSG00000180155	LYNX1	101.644	-1.03509	0.358884	-2.88418	0.00392431	0.116804
ENSG00000169926	KLF13	190.148	-0.838463	0.29098	-2.88151	0.00395774	0.117532
ENSG00000102471	NDFIP2	120.744	0.616588	0.214122	2.87961	0.00398169	0.117612
ENSG00000104904	OAZ1	761.066	0.335354	0.116504	2.87846	0.00399616	0.117612
ENSG00000114923	SLC4A3	74.095	-0.842045	0.292566	-2.87814	0.00400031	0.117612
ENSG00000115221	ITGB6	86.3528	1.34961	0.469006	2.87761	0.00400705	0.117612
ENSG00000120137	PANK3	267.411	0.657753	0.228585	2.87749	0.0040085	0.117612
ENSG00000140400	MAN2C1	103.217	-0.804168	0.27958	-2.87634	0.00402314	0.117612
ENSG00000146701	MDH2	842.518	0.3672	0.127649	2.87664	0.00401934	0.117612
ENSG00000257270	RP11-521B24.5	9.83551	-6.75033	2.34808	-2.87483	0.00404244	0.117914
ENSG00000101443	WFDC2	160.366	0.881605	0.306891	2.8727	0.00406982	0.118449
ENSG00000131067	GGT7	47.524	-0.932103	0.324706	-2.8706	0.00409689	0.118973
ENSG00000115760	BIRC6	232.652	0.865036	0.301445	2.86964	0.00410945	0.119074
ENSG00000198363	ASPH	210.611	0.750009	0.261454	2.86861	0.00412282	0.119198
ENSG00000136274	NACAD	25.3791	-1.18815	0.41516	-2.86191	0.00421098	0.121116
ENSG00000198727	MT-CYB	34023.8	-0.94921	0.33166	-2.862	0.00420978	0.121116
ENSG00000273270	RP11-212P7.2	71.8304	-1.11834	0.390828	-2.86147	0.00421681	0.121116
ENSG00000197912	SPG7	171.821	-0.5704	0.199502	-2.85912	0.00424815	0.121585
ENSG00000269825	CTD-3099C6.9	17.9618	-1.71833	0.601056	-2.85886	0.00425168	0.121585
ENSG00000272333	KMT2B	212.923	-0.755581	0.264494	-2.8567	0.0042807	0.122149
ENSG00000118246	FASTKD2	78.6589	0.698024	0.244647	2.85318	0.00432837	0.123241
ENSG00000266074	BAHCC1	106.33	-0.871493	0.305566	-2.85206	0.00434366	0.123409
ENSG00000011405	PIK3C2A	162.586	0.684878	0.240332	2.84972	0.0043758	0.124053
ENSG00000121716	PILRB	102.461	-1.00958	0.354608	-2.84704	0.00441281	0.124572
ENSG00000167460	TPM4	1326.94	-0.590216	0.20731	-2.84702	0.00441306	0.124572
ENSG00000198466	ZNF587	90.7604	-0.920804	0.323561	-2.84585	0.00442932	0.124762
ENSG00000064886	CHI3L2	132.354	1.0329	0.363452	2.84193	0.00448414	0.124869
ENSG00000091039	OSBPL8	138.961	0.849482	0.298819	2.84279	0.00447201	0.124869
ENSG00000130827	PLXNA3	260.086	-0.814993	0.286818	-2.8415	0.00449017	0.124869
ENSG00000141577	CEP131	44.5582	-0.97428	0.342726	-2.84274	0.00447282	0.124869
ENSG00000260276	RP11-77H9.2	5.04394	-4.69382	1.6504	-2.84404	0.00445449	0.124869
ENSG00000260465	RP11-63M22.2	13.8673	-2.4942	0.877217	-2.84331	0.00446481	0.124869
ENSG00000151365	THRSP	25.0953	1.69719	0.59746	2.84067	0.00450191	0.12493
ENSG00000122218	COPA	1171.02	0.362829	0.127886	2.83713	0.00455214	0.125852
ENSG00000132510	KDM6B	137.413	-0.814525	0.28711	-2.83698	0.00455429	0.125852
ENSG00000115468	EFHD1	231.125	-0.995587	0.351032	-2.83617	0.00456581	0.125879
ENSG00000144867	SRPRB	134.163	0.600476	0.211766	2.83557	0.00457445	0.125879
ENSG00000007392	LUC7L	177.334	-0.673408	0.237554	-2.83476	0.00458607	0.125935
ENSG00000267216	AC010642.1	16.9948	-1.92715	0.680016	-2.83397	0.0045973	0.125979
ENSG00000165684	SNAPC4	83.1121	-0.976296	0.344744	-2.83195	0.00462653	0.126516
ENSG00000198938	MT-CO3	54890.7	-0.851107	0.300986	-2.82773	0.00468799	0.12793
ENSG00000266714	MYO15B	22.7464	-1.82667	0.646724	-2.8245	0.00473541	0.128956
ENSG00000157227	MMP14	220.257	-1.15599	0.409742	-2.82127	0.00478337	0.129713
ENSG00000163354	DCST2	7.46706	-2.65876	0.942438	-2.82115	0.00478521	0.129713
ENSG00000171219	CDC42BPG	200.781	-0.858411	0.304332	-2.82064	0.00479285	0.129713
ENSG00000141503	MINK1	169.764	-0.888026	0.315408	-2.81548	0.0048704	0.131271
ENSG00000262533	RP11-667K14.4	5.23998	-6.20171	2.20224	-2.81609	0.00486114	0.131271
ENSG00000141367	CLTC	648.812	0.70325	0.250306	2.80956	0.00496088	0.133163
ENSG00000204351	SKIV2L	106.355	-0.756213	0.269108	-2.81007	0.00495305	0.133163
ENSG00000226145	KRT16P6	15.3731	-2.76448	0.984601	-2.80771	0.00498946	0.133656
ENSG00000143412	ANXA9	6.7343	-2.44715	0.872068	-2.80614	0.00501386	0.134036
ENSG00000169871	TRIM56	174.802	-0.918075	0.327333	-2.80472	0.00503609	0.134357
ENSG00000021300	PLEKHB1	197.62	-0.524146	0.187057	-2.80206	0.00507769	0.134919
ENSG00000087087	SRRT	363.149	-0.428871	0.153044	-2.80228	0.00507431	0.134919
ENSG00000132470	ITGB4	80.7135	-1.87512	0.669447	-2.801	0.0050944	0.135089
ENSG00000107036	RIC1	84.0562	0.755893	0.269942	2.80021	0.00510697	0.135149
ENSG00000110422	HIPK3	190.874	0.843558	0.301592	2.79701	0.00515773	0.135944
ENSG00000197122	SRC	51.5337	-1.04791	0.374602	-2.79741	0.00515139	0.135944
ENSG00000100664	EIF5	367.812	0.499465	0.178746	2.79427	0.0052017	0.136555
ENSG00000153201	RANBP2	442.654	0.715446	0.256008	2.79462	0.00519606	0.136555
ENSG00000111530	CAND1	332.273	0.653089	0.233809	2.79325	0.00521811	0.136712
ENSG00000136295	TTYH3	786.15	-0.571015	0.20449	-2.79238	0.00523212	0.136806
ENSG00000012822	CALCOCO1	74.8722	-1.06055	0.380259	-2.78902	0.00528683	0.137962
ENSG00000100429	HDAC10	37.0199	-1.26242	0.452961	-2.78705	0.00531908	0.138528
ENSG00000203814	HIST2H2BF	4.03819	-3.24578	1.16543	-2.78504	0.00535206	0.139111
ENSG00000134852	CLOCK	172.148	0.726559	0.261088	2.78281	0.00538903	0.139795
ENSG00000101104	PABPC1L	84.9842	-1.24167	0.446344	-2.78186	0.00540478	0.139927
ENSG00000173334	TRIB1	105.004	0.823861	0.296275	2.78073	0.00542368	0.140055
ENSG00000260852	FBXL19-AS1	41.3407	-1.19628	0.430272	-2.78029	0.00543107	0.140055
ENSG00000124143	ARHGAP40	31.7523	-1.08901	0.392232	-2.77645	0.00549563	0.14089
ENSG00000161010	MRNIP	86.9585	-1.12304	0.404343	-2.77746	0.00547863	0.14089
ENSG00000204681	GABBR1	238.526	-1.07021	0.385431	-2.77666	0.00549209	0.14089
ENSG00000110911	SLC11A2	338.354	0.488642	0.176236	2.77266	0.00555997	0.141059
ENSG00000124145	SDC4	586.86	0.42859	0.154549	2.77316	0.00555142	0.141059
ENSG00000163428	LRRC58	123.124	0.618946	0.223227	2.77273	0.00555887	0.141059
ENSG00000165905	LARGE2	210.062	-0.541036	0.19516	-2.77227	0.0055667	0.141059
ENSG00000167608	TMC4	47.8869	-1.38231	0.498453	-2.7732	0.00555077	0.141059
ENSG00000186350	RXRA	202.768	-0.527488	0.190149	-2.77408	0.00553586	0.141059
ENSG00000006016	CRLF1	199.109	-1.39911	0.505429	-2.76817	0.0056372	0.1422
ENSG00000102309	PIN4	99.1097	-0.842032	0.3041	-2.76894	0.00562397	0.1422
ENSG00000130723	PRRC2B	355.853	-0.413035	0.149231	-2.76776	0.00564425	0.1422
ENSG00000115758	ODC1	555.313	0.484974	0.175456	2.76407	0.00570853	0.142997
ENSG00000138771	SHROOM3	280.978	0.600283	0.217126	2.76468	0.00569781	0.142997
ENSG00000167183	PRR15L	76.4133	-0.85391	0.308898	-2.76438	0.00570314	0.142997
ENSG00000182325	FBXL6	186.696	-0.55788	0.201928	-2.76277	0.00573137	0.143295
ENSG00000143842	SOX13	307.747	-0.691524	0.250375	-2.76196	0.00574562	0.143331
ENSG00000167395	ZNF646	75.7145	-0.863992	0.312877	-2.76144	0.00575462	0.143331
ENSG00000204371	EHMT2	294.245	-0.725391	0.262747	-2.7608	0.00576601	0.143342
ENSG00000196715	VKORC1L1	410.039	0.511563	0.185455	2.75842	0.00580812	0.144116
ENSG00000127616	SMARCA4	537.036	-0.375731	0.136276	-2.75713	0.00583112	0.144414
ENSG00000082153	BZW1	333.074	0.646502	0.234593	2.75584	0.00585417	0.144712
ENSG00000106305	AIMP2	103.279	0.837743	0.304195	2.75397	0.00588774	0.144995
ENSG00000139289	PHLDA1	25.8451	-1.72194	0.625181	-2.7543	0.00588177	0.144995
ENSG00000124767	GLO1	378.786	0.508264	0.184607	2.75322	0.00590128	0.145057
ENSG00000136536	MARCH7	221.823	0.606112	0.220301	2.75128	0.00593622	0.145643
ENSG00000197182	MIRLET7BHG	12.5023	-1.70673	0.620596	-2.75015	0.00595685	0.145876
ENSG00000116062	MSH6	378.674	0.511662	0.186227	2.74752	0.00600487	0.146727
ENSG00000182774	RPS17	1857.67	-0.814351	0.296449	-2.74702	0.00601394	0.146727
ENSG00000138138	ATAD1	121.157	0.589281	0.21462	2.74569	0.0060384	0.14705
ENSG00000163960	UBXN7	180.669	-0.504179	0.183667	-2.74507	0.00604984	0.147056
ENSG00000177374	HIC1	63.5361	-0.996135	0.363078	-2.74358	0.00607729	0.14745
ENSG00000144426	NBEAL1	16.3623	1.44829	0.528113	2.74239	0.00609941	0.147475
ENSG00000183248	PRR36	59.7148	-0.98346	0.358678	-2.7419	0.00610841	0.147475
ENSG00000229153	EPHA1-AS1	4.70178	-2.86271	1.04413	-2.74171	0.00611201	0.147475
ENSG00000108509	CAMTA2	74.7024	-0.778778	0.28419	-2.74035	0.00613747	0.147817
ENSG00000162704	ARPC5	978.401	0.322367	0.117672	2.73953	0.00615275	0.147914
ENSG00000134352	IL6ST	64.1644	0.953727	0.348472	2.73689	0.00620239	0.148835
ENSG00000122779	TRIM24	139.197	0.68825	0.251696	2.73444	0.00624856	0.149669
ENSG00000196187	TMEM63A	679.888	-0.706106	0.258369	-2.73293	0.00627731	0.150084
ENSG00000122674	CCZ1	145.204	0.521119	0.190881	2.73007	0.00633215	0.150845
ENSG00000254815	RP11-496I9.1	34.8393	-1.98542	0.727108	-2.73058	0.00632237	0.150845
ENSG00000118705	RPN2	951.577	0.426713	0.156416	2.72806	0.00637071	0.151215
ENSG00000187961	KLHL17	33.9091	-1.05916	0.388229	-2.72818	0.00636846	0.151215
ENSG00000106266	SNX8	168.619	-0.725426	0.26631	-2.72399	0.00644987	0.152818
ENSG00000146802	TMEM168	127.582	0.732986	0.26915	2.72334	0.00646253	0.152842
ENSG00000013573	DDX11	112.044	-0.60065	0.220939	-2.71863	0.00655533	0.154686
ENSG00000173540	GMPPB	108.303	-0.613141	0.22557	-2.71819	0.00656408	0.154686
ENSG00000163346	PBXIP1	260.244	-0.801771	0.295107	-2.71688	0.00658995	0.155017
ENSG00000213983	AP1G2	116.069	-0.593108	0.218441	-2.71519	0.00662384	0.155536
ENSG00000198589	LRBA	509.652	0.671982	0.247623	2.71373	0.00665301	0.155942
ENSG00000167995	BEST1	16.0001	1.60216	0.590672	2.71244	0.00667901	0.156272
ENSG00000139697	SBNO1	221.565	0.47128	0.173803	2.71157	0.00669646	0.156402
ENSG00000272993	RP11-196G18.24	16.393	-1.73908	0.641557	-2.71071	0.00671388	0.15653
ENSG00000104635	SLC39A14	241.882	0.812397	0.299924	2.70868	0.00675517	0.156658
ENSG00000197948	FCHSD1	24.7331	-1.29117	0.476615	-2.70904	0.00674781	0.156658
ENSG00000198961	PJA2	107.826	0.586657	0.216573	2.70882	0.00675234	0.156658
ENSG00000065613	SLK	170.674	0.550489	0.203431	2.70603	0.00680927	0.156804
ENSG00000104365	IKBKB	95.1161	-0.683758	0.25266	-2.70624	0.006805	0.156804
ENSG00000130707	ASS1	737.992	0.489033	0.180704	2.70626	0.00680459	0.156804
ENSG00000175467	SART1	106.343	-0.757076	0.279707	-2.70667	0.00679612	0.156804
ENSG00000233913	RPL10P9	21.8132	-1.34112	0.49596	-2.70409	0.00684919	0.157447
ENSG00000122034	GTF3A	237.361	0.603309	0.223196	2.70304	0.00687086	0.157513
ENSG00000184209	SNRNP35	46.7931	-1.0217	0.378016	-2.70279	0.00687604	0.157513
ENSG00000198728	LDB1	158.911	-0.871176	0.322621	-2.70031	0.00692751	0.158416
ENSG00000101199	ARFGAP1	421.117	-0.792127	0.293651	-2.69751	0.00698604	0.159037
ENSG00000170348	TMED10	696.695	0.359621	0.133276	2.69831	0.00696924	0.159037
ENSG00000174607	UGT8	251.82	0.648023	0.240251	2.69727	0.00699102	0.159037
ENSG00000163605	PPP4R2	147.907	0.602223	0.223357	2.69624	0.00701282	0.159256
ENSG00000106460	TMEM106B	283.895	0.533235	0.197833	2.69538	0.00703086	0.15939
ENSG00000100030	MAPK1	189.454	0.622168	0.231003	2.69334	0.00707407	0.160094
ENSG00000158859	ADAMTS4	32.9269	1.25203	0.465114	2.69187	0.00710519	0.160521
ENSG00000152104	PTPN14	792.183	-0.659405	0.24503	-2.69112	0.00712119	0.160606
ENSG00000006118	TMEM132A	325.091	-0.68464	0.254585	-2.68924	0.00716141	0.16096
ENSG00000188883	KLRG2	82.4676	-1.03675	0.385455	-2.68967	0.00715221	0.16096
ENSG00000105298	CACTIN	74.4538	-0.768037	0.285852	-2.68683	0.00721332	0.161024
ENSG00000130758	MAP3K10	51.4308	-1.07214	0.398996	-2.6871	0.00720758	0.161024
ENSG00000166888	STAT6	166.86	-1.11207	0.413695	-2.68813	0.00718533	0.161024
ENSG00000174469	CNTNAP2	138.566	-1.24506	0.463332	-2.68719	0.00720565	0.161024
ENSG00000079739	PGM1	66.9356	0.712328	0.265415	2.68383	0.0072784	0.162201
ENSG00000109586	GALNT7	176.892	0.539288	0.201219	2.6801	0.00736003	0.163189
ENSG00000125356	NDUFA1	269.134	-0.573969	0.214095	-2.68091	0.00734229	0.163189
ENSG00000125827	TMX4	1084.67	0.523696	0.195363	2.68063	0.00734847	0.163189
ENSG00000234899	SOX9-AS1	52.3405	-1.06146	0.396424	-2.67759	0.00741542	0.16414
ENSG00000101558	VAPA	269.166	0.544035	0.203231	2.67693	0.00742991	0.164184
ENSG00000143226	FCGR2A	4.75037	-2.9918	1.11961	-2.67218	0.00753606	0.16597
ENSG00000162576	MXRA8	10.4437	-2.27097	0.849715	-2.67262	0.00752609	0.16597
ENSG00000115687	PASK	71.273	-0.995375	0.373105	-2.66782	0.00763457	0.167858
ENSG00000010256	UQCRC1	282.848	0.48781	0.183078	2.66449	0.00771049	0.167886
ENSG00000112245	PTP4A1	382.594	0.457979	0.171804	2.6657	0.00768279	0.167886
ENSG00000134419	RPS15A	1763.8	-0.544998	0.204551	-2.66436	0.00771352	0.167886
ENSG00000141959	PFKL	460.001	-0.581175	0.218172	-2.66384	0.00772535	0.167886
ENSG00000167291	TBC1D16	346.947	-0.590899	0.221738	-2.66486	0.00770209	0.167886
ENSG00000186298	PPP1CC	518.082	0.464726	0.174372	2.66513	0.00769579	0.167886
ENSG00000260231	JHDM1D-AS1	17.6268	-1.51074	0.56673	-2.66571	0.00768253	0.167886
ENSG00000081320	STK17B	31.8387	0.993363	0.373281	2.66117	0.00778707	0.168334
ENSG00000204366	ZBTB12	22.2652	-1.21047	0.454924	-2.66082	0.00779498	0.168334
ENSG00000223705	NSUN5P1	104.214	-0.832997	0.313071	-2.66072	0.00779726	0.168334
ENSG00000266036	RP11-452I5.2	14.8477	-1.69024	0.63523	-2.66084	0.00779469	0.168334
ENSG00000163468	CCT3	1858.07	0.329798	0.124003	2.65959	0.00782349	0.168623
ENSG00000198933	TBKBP1	122.731	-0.702586	0.264247	-2.65883	0.00784131	0.16873
ENSG00000123575	FAM199X	171.502	0.584361	0.220004	2.65614	0.00790411	0.169309
ENSG00000177954	RPS27	4720.43	-0.84831	0.319391	-2.65602	0.00790694	0.169309
ENSG00000231064	MIR92B	7.19221	-2.35698	0.887285	-2.6564	0.00789807	0.169309
ENSG00000139132	FGD4	32.679	1.03065	0.388473	2.65307	0.00797622	0.170514
ENSG00000122378	FAM213A	339.619	0.426849	0.160939	2.65225	0.00799579	0.170655
ENSG00000125868	DSTN	1526.4	0.26835	0.101245	2.6505	0.00803725	0.170984
ENSG00000206560	ANKRD28	30.5177	1.43464	0.541256	2.65059	0.00803525	0.170984
ENSG00000100644	HIF1A	167.194	0.63201	0.238559	2.64928	0.00806644	0.17105
ENSG00000125746	EML2	43.7712	-1.20272	0.453929	-2.64957	0.00805942	0.17105
ENSG00000122741	DCAF10	125.127	0.602365	0.22759	2.64672	0.00812777	0.171243
ENSG00000137414	FAM8A1	154.42	0.521146	0.196808	2.648	0.00809704	0.171243
ENSG00000169992	NLGN2	96.7863	-0.988752	0.373685	-2.64595	0.00814617	0.171243
ENSG00000184949	FAM227A	22.6941	-1.37611	0.520004	-2.64634	0.00813672	0.171243
ENSG00000197226	TBC1D9B	403.63	-0.407615	0.153967	-2.64741	0.00811105	0.171243
ENSG00000260114	CTD-2574D22.4	16.6272	-1.36768	0.516959	-2.64563	0.00815379	0.171243
ENSG00000188112	C6orf132	162.106	-0.885456	0.335006	-2.64311	0.00821492	0.172031
ENSG00000189060	H1F0	455.624	-0.842039	0.318592	-2.643	0.00821754	0.172031
ENSG00000143217	NECTIN4	1024.24	-0.326741	0.123724	-2.64088	0.00826906	0.172834
ENSG00000102316	MAGED2	501.932	0.548053	0.207656	2.63924	0.00830931	0.172849
ENSG00000102753	KPNA3	75.4773	0.896081	0.339441	2.63987	0.00829367	0.172849
ENSG00000138801	PAPSS1	812.321	0.493096	0.186832	2.63925	0.00830903	0.172849
ENSG00000271503	CCL5	12.6182	3.72792	1.41374	2.63692	0.00836636	0.173761
ENSG00000167967	E4F1	151.615	-0.528729	0.20064	-2.63521	0.00840845	0.174359
ENSG00000264577	AC010761.8	11.6278	-1.65785	0.629873	-2.63203	0.00848755	0.175722
ENSG00000275713	HIST1H2BH	4.69833	-3.26108	1.23967	-2.6306	0.00852349	0.176188
ENSG00000165280	VCP	691.034	0.357844	0.136071	2.62984	0.00854259	0.176305
ENSG00000139146	FAM60A	219.752	0.486376	0.185011	2.6289	0.00856623	0.176515
ENSG00000137393	RNF144B	118.68	0.700899	0.266714	2.6279	0.00859125	0.176754
ENSG00000154640	BTG3	80.9018	1.03504	0.394299	2.62502	0.00866433	0.177978
ENSG00000173660	UQCRH	423.301	-0.496465	0.189203	-2.62397	0.00869107	0.178248
ENSG00000184640	SEPT9	493.891	-0.564641	0.21526	-2.62307	0.00871426	0.178445
ENSG00000154832	CXXC1	108.955	-0.699129	0.26682	-2.62022	0.0087872	0.178947
ENSG00000168916	ZNF608	91.5288	-0.62297	0.237776	-2.61999	0.00879328	0.178947
ENSG00000174943	KCTD13	77.15	-0.788714	0.300953	-2.62072	0.0087743	0.178947
ENSG00000215458	AATBC	5.8357	-2.70123	1.03093	-2.62019	0.00878813	0.178947
ENSG00000196405	EVL	141.636	-0.743443	0.284007	-2.61769	0.0088526	0.179875
ENSG00000131370	SH3BP5	62.7351	0.807033	0.308534	2.6157	0.00890445	0.180649
ENSG00000165288	BRWD3	54.2767	-0.787682	0.301397	-2.61344	0.00896371	0.18157
ENSG00000130962	PRRG1	59.1671	0.721275	0.276099	2.61238	0.00899141	0.181571
ENSG00000196295	AC005154.6	64.9093	-0.815261	0.31206	-2.61251	0.0089879	0.181571
ENSG00000106080	FKBP14	146.184	0.54842	0.209981	2.61175	0.00900788	0.181624
ENSG00000114331	ACAP2	73.9479	0.870889	0.333589	2.61066	0.00903667	0.181925
ENSG00000005001	PRSS22	18.947	-1.55043	0.59411	-2.60967	0.00906293	0.181938
ENSG00000007545	CRAMP1	151.343	-0.544288	0.208572	-2.60959	0.00906501	0.181938
ENSG00000067836	ROGDI	83.6884	-0.775309	0.2977	-2.60433	0.00920549	0.182102
ENSG00000080345	RIF1	257.979	0.860427	0.330314	2.60488	0.00919072	0.182102
ENSG00000100142	POLR2F	143.076	-0.567317	0.217899	-2.60357	0.0092258	0.182102
ENSG00000104866	PPP1R37	100.806	-0.93032	0.35728	-2.60389	0.00921714	0.182102
ENSG00000111371	SLC38A1	376.976	0.751219	0.28825	2.60614	0.0091569	0.182102
ENSG00000130402	ACTN4	953.026	-0.530271	0.203601	-2.60446	0.00920199	0.182102
ENSG00000134851	TMEM165	328.934	0.535783	0.205556	2.60651	0.00914709	0.182102
ENSG00000163602	RYBP	122.664	0.5363	0.205901	2.60465	0.00919675	0.182102
ENSG00000177106	EPS8L2	394.203	-1.15985	0.445033	-2.60622	0.00915475	0.182102
ENSG00000214029	ZNF891	38.4332	-1.05742	0.405997	-2.6045	0.00920074	0.182102
ENSG00000278129	ZNF8	55.8469	-0.76303	0.293046	-2.60379	0.00922001	0.182102
ENSG00000259362	RP11-307C19.1	31.4775	-1.38109	0.531133	-2.60027	0.00931503	0.183587
ENSG00000088247	KHSRP	411.584	-0.411863	0.158452	-2.59929	0.00934169	0.183697
ENSG00000196547	MAN2A2	109.117	-0.595602	0.229163	-2.59904	0.00934861	0.183697
ENSG00000008382	MPND	31.2162	-1.04353	0.401666	-2.59799	0.00937699	0.183705
ENSG00000132613	MTSS1L	504.824	-0.663447	0.255344	-2.59824	0.00937022	0.183705
ENSG00000113108	APBB3	12.5669	-1.60445	0.617973	-2.5963	0.0094233	0.183829
ENSG00000114115	RBP1	95.4321	-0.674758	0.259899	-2.59623	0.00942534	0.183829
ENSG00000173542	MOB1B	277.482	0.77448	0.298226	2.59695	0.00940549	0.183829
ENSG00000111799	COL12A1	11.6082	2.07033	0.79788	2.59479	0.00946488	0.184251
ENSG00000148400	NOTCH1	430.454	-0.435433	0.167867	-2.59391	0.0094891	0.184251
ENSG00000164919	COX6C	333.108	-0.420279	0.161998	-2.59435	0.00947713	0.184251
ENSG00000130787	HIP1R	315.656	-0.731088	0.282015	-2.59237	0.00953163	0.18426
ENSG00000144791	LIMD1	94.4628	0.79408	0.3063	2.5925	0.00952826	0.18426
ENSG00000259780	RP11-304L19.12	4.97082	-2.94503	1.13588	-2.59273	0.00952174	0.18426
ENSG00000065559	MAP2K4	81.8013	0.644546	0.248775	2.59088	0.00957319	0.18471
ENSG00000072778	ACADVL	465.204	-0.710921	0.274436	-2.59048	0.00958423	0.18471
ENSG00000116539	ASH1L	328.854	0.508395	0.19629	2.59002	0.00959713	0.18471
ENSG00000185753	CXorf38	61.87	0.791556	0.305804	2.58845	0.00964101	0.185282
ENSG00000134884	ARGLU1	328.551	-0.606456	0.234409	-2.58717	0.00967681	0.185427
ENSG00000177380	PPFIA3	61.8764	-0.762616	0.294764	-2.58721	0.00967571	0.185427
ENSG00000089057	SLC23A2	159.308	0.613022	0.237063	2.5859	0.00971246	0.185753
ENSG00000092929	UNC13D	90.114	-0.867236	0.335417	-2.58555	0.00972252	0.185753
ENSG00000117525	F3	46.0359	-2.02453	0.783318	-2.58456	0.00975043	0.185753
ENSG00000146063	TRIM41	92.7209	-0.898242	0.347484	-2.58499	0.00973822	0.185753
ENSG00000132434	LANCL2	112.923	0.606567	0.234942	2.58177	0.00982941	0.186987
ENSG00000101825	MXRA5	31.382	1.15492	0.447835	2.57889	0.00991185	0.187739
ENSG00000154153	FAM134B	69.6755	0.887632	0.34418	2.57898	0.00990926	0.187739
ENSG00000164163	ABCE1	1990.87	0.548403	0.212634	2.57909	0.00990611	0.187739
ENSG00000164078	MST1R	35.9708	-0.970174	0.376551	-2.57647	0.00998135	0.188783
ENSG00000183853	KIRREL	230.246	0.494256	0.191888	2.57575	0.0100023	0.188906
ENSG00000090776	EFNB1	79.6237	0.702185	0.272701	2.57493	0.010026	0.188969
ENSG00000102038	SMARCA1	49.6303	1.00932	0.392154	2.57379	0.010059	0.188969
ENSG00000143621	ILF2	1751.46	0.301014	0.11696	2.57365	0.0100632	0.188969
ENSG00000166557	TMED3	232.608	0.585546	0.227462	2.57426	0.0100456	0.188969
ENSG00000172809	RPL38	853.421	-0.783997	0.304774	-2.57239	0.0100999	0.189387
ENSG00000269955	C7orf55-LUC7L2	38.171	-9.9632	3.87419	-2.57169	0.0101204	0.189501
ENSG00000187017	ESPN	40.1757	-1.00998	0.393071	-2.56946	0.0101856	0.190197
ENSG00000261150	EPPK1	188.297	-0.702037	0.273227	-2.56943	0.0101865	0.190197
ENSG00000171621	SPSB1	66.7666	-1.10055	0.428414	-2.56889	0.0102026	0.190227
ENSG00000095209	TMEM38B	18.5752	1.23888	0.482387	2.56823	0.0102219	0.19025
ENSG00000117505	DR1	283.041	0.466525	0.181708	2.56744	0.0102453	0.19025
ENSG00000131238	PPT1	280.211	0.431457	0.168174	2.56554	0.0103017	0.19025
ENSG00000148225	WDR31	22.4743	-1.29203	0.503464	-2.56629	0.0102794	0.19025
ENSG00000160741	CRTC2	207.596	-0.65325	0.254496	-2.56684	0.010263	0.19025
ENSG00000186815	TPCN1	76.7245	-0.713703	0.278044	-2.56687	0.0102622	0.19025
ENSG00000187867	PALM3	6.36675	-2.27765	0.88783	-2.56541	0.0103053	0.19025
ENSG00000160796	NBEAL2	240.188	-0.578819	0.225868	-2.56264	0.0103879	0.191105
ENSG00000236824	BCYRN1	6.96964	-2.16982	0.846678	-2.56274	0.0103848	0.191105
ENSG00000240053	LY6G5B	33.131	-1.0252	0.400169	-2.56191	0.0104099	0.191105
ENSG00000244411	KRTAP5-7	4.24129	-3.16593	1.23567	-2.56212	0.0104036	0.191105
ENSG00000099999	RNF215	38.5777	-1.00405	0.392114	-2.56061	0.0104488	0.191551
ENSG00000163625	WDFY3	95.9414	0.779743	0.304614	2.55977	0.0104741	0.191747
ENSG00000169129	AFAP1L2	32.5364	1.5074	0.589145	2.55863	0.0105087	0.191845
ENSG00000183401	CCDC159	10.9249	-1.74673	0.682676	-2.55865	0.010508	0.191845
ENSG00000099949	LZTR1	164.274	-0.762585	0.298647	-2.55346	0.0106658	0.192836
ENSG00000100528	CNIH1	189.275	0.55545	0.217364	2.55539	0.0106069	0.192836
ENSG00000162490	DRAXIN	27.33	-1.14261	0.447196	-2.55506	0.0106168	0.192836
ENSG00000164970	FAM219A	111.636	-0.73412	0.287277	-2.55544	0.0106054	0.192836
ENSG00000178031	ADAMTSL1	12.5928	-2.18653	0.856189	-2.55379	0.0106558	0.192836
ENSG00000205213	LGR4	253.321	0.7925	0.31024	2.55447	0.0106349	0.192836
ENSG00000255529	POLR2M	62.9618	0.705252	0.276183	2.55357	0.0106625	0.192836
ENSG00000067992	PDK3	129.813	-0.79032	0.309639	-2.55239	0.0106986	0.192916
ENSG00000128595	CALU	1098.27	0.388109	0.152088	2.55188	0.0107143	0.192916
ENSG00000170037	CNTROB	77.709	-0.688402	0.269749	-2.55201	0.0107104	0.192916
ENSG00000120705	ETF1	347.136	0.514925	0.201831	2.55127	0.0107332	0.192991
ENSG00000111788	RP11-22B23.1	18.7402	-1.69935	0.666389	-2.55009	0.0107695	0.193115
ENSG00000213928	IRF9	11.3185	-1.79001	0.701879	-2.55032	0.0107625	0.193115
ENSG00000125967	NECAB3	175.23	-0.636783	0.249894	-2.54821	0.0108276	0.193629
ENSG00000189120	SP6	202.703	-0.650648	0.255323	-2.54834	0.0108238	0.193629
ENSG00000172461	FUT9	10.7931	1.65727	0.650561	2.54744	0.0108516	0.193793
ENSG00000206077	ZDHHC11B	17.0195	-1.7478	0.686902	-2.54447	0.0109442	0.194957
ENSG00000262814	MRPL12	155.651	0.565234	0.222148	2.5444	0.0109465	0.194957
ENSG00000168488	ATXN2L	333.346	-0.658044	0.258678	-2.54387	0.0109632	0.19499
ENSG00000142733	MAP3K6	95.7	-0.692893	0.272505	-2.54268	0.0110006	0.195126
ENSG00000279382	RP11-449J21.3	11.2291	-1.58328	0.622676	-2.54271	0.0109997	0.195126
ENSG00000250722	SELENOP	478.968	0.666283	0.262361	2.53957	0.011099	0.196606
ENSG00000142303	ADAMTS10	66.7206	-1.3369	0.526674	-2.53839	0.0111363	0.197002
ENSG00000188157	AGRN	696.367	-0.422567	0.166571	-2.53685	0.0111854	0.197604
ENSG00000117461	PIK3R3	200.835	0.870849	0.343488	2.53532	0.0112346	0.198206
ENSG00000122068	FYTTD1	85.1086	0.714728	0.282019	2.53432	0.0112664	0.198501
ENSG00000130592	LSP1	1396.2	-1.07564	0.424612	-2.53322	0.0113018	0.198858
ENSG00000033011	ALG1	116.793	0.592078	0.233877	2.53158	0.0113551	0.199527
ENSG00000180902	D2HGDH	35.4418	-1.14587	0.452751	-2.53091	0.0113767	0.199641
ENSG00000142784	WDTC1	104.144	-0.65166	0.257574	-2.52999	0.0114066	0.199897
ENSG00000162670	BRINP3	132.311	0.720092	0.284901	2.52751	0.0114873	0.200889
ENSG00000174502	SLC26A9	27.3916	-2.31605	0.916407	-2.52732	0.0114938	0.200889
ENSG00000174780	SRP72	862.883	0.288239	0.114128	2.52557	0.0115512	0.201623
ENSG00000165832	TRUB1	45.8531	0.854922	0.338636	2.52461	0.0115828	0.201848
ENSG00000173915	USMG5	178.78	-0.65237	0.258442	-2.52424	0.0115948	0.201848
ENSG00000237588	RP11-66D17.3	4.20071	-4.88705	1.93642	-2.52376	0.0116107	0.201856
ENSG00000160678	S100A1	2188.58	0.290985	0.115357	2.52247	0.0116535	0.202333
ENSG00000143337	TOR1AIP1	132.054	0.646846	0.256576	2.52107	0.0116999	0.20287
ENSG00000132003	ZSWIM4	48.2704	-1.38562	0.550009	-2.51927	0.0117598	0.203371
ENSG00000184702	SEPT5	62.8788	-0.962321	0.381921	-2.51969	0.0117459	0.203371
ENSG00000127957	PMS2P3	22.9835	-1.25602	0.498718	-2.5185	0.0117856	0.20355
ENSG00000052723	SIKE1	138.15	0.6052	0.24071	2.51423	0.0119291	0.204552
ENSG00000059122	FLYWCH1	117.151	-0.531015	0.211083	-2.51567	0.0118807	0.204552
ENSG00000104447	TRPS1	528.967	0.51839	0.206217	2.51381	0.0119434	0.204552
ENSG00000123505	AMD1	589.554	0.633789	0.252123	2.51381	0.0119435	0.204552
ENSG00000130940	CASZ1	231.622	-0.60623	0.240927	-2.51624	0.0118614	0.204552
ENSG00000245910	SNHG6	278.258	-0.466932	0.185728	-2.51407	0.0119346	0.204552
ENSG00000249592	RP11-440L14.1	5.45249	-3.28726	1.30782	-2.51354	0.0119527	0.204552
ENSG00000108515	ENO3	13.5022	-1.51424	0.602879	-2.51169	0.0120156	0.20536
ENSG00000010322	NISCH	140.264	-0.655275	0.26136	-2.50717	0.0121701	0.206526
ENSG00000100731	PCNX1	71.7842	0.677536	0.270412	2.50557	0.0122254	0.206526
ENSG00000122678	POLM	68.3206	-0.789672	0.314813	-2.50838	0.0121286	0.206526
ENSG00000128607	KLHDC10	208.717	0.491554	0.196003	2.50789	0.0121455	0.206526
ENSG00000143761	ARF1	2280.07	0.419745	0.167416	2.5072	0.0121693	0.206526
ENSG00000198888	MT-ND1	20146.4	-0.826485	0.329715	-2.50666	0.0121877	0.206526
ENSG00000241860	RP11-34P13.13	4.60136	-2.57522	1.02764	-2.50596	0.0122118	0.206526
ENSG00000243147	MRPL33	111.208	-0.763571	0.304486	-2.50774	0.0121507	0.206526
ENSG00000261796	ISY1-RAB43	29.9576	-1.80027	0.718305	-2.50627	0.0122012	0.206526
ENSG00000169592	INO80E	149.59	-0.733741	0.292953	-2.50464	0.0122576	0.206539
ENSG00000179832	MROH1	107.064	-0.878424	0.350693	-2.50482	0.0122514	0.206539
ENSG00000249115	HAUS5	46.3632	-0.782318	0.312519	-2.50327	0.0123053	0.207076
ENSG00000198585	NUDT16	41.6875	-0.830845	0.332016	-2.50243	0.0123345	0.207302
ENSG00000161791	FMNL3	8.37324	-1.86192	0.744863	-2.49969	0.0124304	0.208646
ENSG00000116918	TSNAX	202.618	0.462286	0.185005	2.49877	0.0124624	0.208775
ENSG00000140548	ZNF710	81.3367	-0.671779	0.2689	-2.49824	0.0124811	0.208775
ENSG00000165238	WNK2	126.529	-0.598401	0.239541	-2.49811	0.0124858	0.208775
ENSG00000251322	SHANK3	20.1362	-1.58593	0.634981	-2.4976	0.0125038	0.208811
ENSG00000132535	DLG4	37.8577	-0.911526	0.365074	-2.49682	0.0125312	0.209002
ENSG00000023902	PLEKHO1	20.5081	-1.36452	0.546708	-2.49589	0.0125643	0.209023
ENSG00000159335	PTMS	704.593	-0.807021	0.323283	-2.49633	0.0125487	0.209023
ENSG00000061273	HDAC7	186.246	-0.85545	0.343024	-2.49385	0.0126366	0.20996
ENSG00000143543	JTB	725.028	0.439649	0.176447	2.49168	0.0127141	0.210492
ENSG00000185818	NAT8L	65.1707	-0.881334	0.353664	-2.49201	0.0127022	0.210492
ENSG00000204536	CCHCR1	85.0555	-0.826545	0.331732	-2.4916	0.0127168	0.210492
ENSG00000100151	PICK1	103.864	-0.566675	0.22821	-2.48313	0.0130235	0.21182
ENSG00000101888	NXT2	79.9614	0.737449	0.296452	2.48758	0.0128614	0.21182
ENSG00000112851	ERBIN	133.079	0.651443	0.262439	2.48226	0.0130552	0.21182
ENSG00000112977	DAP	336.578	0.524695	0.211133	2.48514	0.01295	0.21182
ENSG00000123091	RNF11	124.31	0.526491	0.212079	2.48253	0.0130454	0.21182
ENSG00000136868	SLC31A1	201.773	0.495526	0.199337	2.48587	0.0129234	0.21182
ENSG00000145391	SETD7	409.979	0.61821	0.248954	2.48323	0.0130197	0.21182
ENSG00000164754	RAD21	777.479	0.51662	0.208018	2.48354	0.0130085	0.21182
ENSG00000179912	R3HDM2	82.4996	-0.594802	0.239328	-2.4853	0.0129443	0.21182
ENSG00000182372	CLN8	86.0357	-0.68927	0.277146	-2.48703	0.0128815	0.21182
ENSG00000196455	PIK3R4	62.2721	0.79318	0.31919	2.48498	0.0129559	0.21182
ENSG00000197162	ZNF785	13.7727	-1.50879	0.606617	-2.48722	0.0128747	0.21182
ENSG00000198918	RPL39	1666.93	-0.744704	0.300007	-2.48229	0.0130542	0.21182
ENSG00000203668	CHML	67.7965	0.665454	0.26782	2.48471	0.0129659	0.21182
ENSG00000232434	C9orf172	19.0217	-1.46882	0.590525	-2.48731	0.0128715	0.21182
ENSG00000260853	RP11-264B17.2	3.93024	-2.92958	1.17875	-2.48532	0.0129433	0.21182
ENSG00000130175	PRKCSH	611.004	-0.52827	0.212907	-2.48122	0.0130933	0.212176
ENSG00000160551	TAOK1	140.598	0.770448	0.310826	2.47871	0.0131858	0.213411
ENSG00000160256	FAM207A	98.7737	-0.613947	0.24778	-2.4778	0.0132196	0.213696
ENSG00000149929	HIRIP3	66.8836	-0.804135	0.324646	-2.47696	0.0132508	0.213849
ENSG00000165678	GHITM	313.613	0.399097	0.161171	2.47622	0.013278	0.213849
ENSG00000245849	RAD51-AS1	5.97165	-2.13021	0.860228	-2.47633	0.013274	0.213849
ENSG00000171617	ENC1	247.434	-0.732698	0.295999	-2.47534	0.0133109	0.214117
ENSG00000188229	TUBB4B	804.232	0.389336	0.157321	2.47478	0.0133318	0.214189
ENSG00000189079	ARID2	80.7667	0.806686	0.326124	2.47356	0.0133776	0.214663
ENSG00000167595	PROSER3	26.3884	-1.03399	0.418178	-2.47262	0.0134127	0.214964
ENSG00000125089	SH3TC1	22.9461	-1.60776	0.651288	-2.46858	0.0135649	0.217138
ENSG00000070367	EXOC5	171.336	0.567335	0.230236	2.46415	0.013734	0.218068
ENSG00000106144	CASP2	204.406	-0.493321	0.200246	-2.46358	0.0137559	0.218068
ENSG00000113739	STC2	110.534	-0.921202	0.373712	-2.46501	0.0137011	0.218068
ENSG00000128272	ATF4	700.34	0.400475	0.162527	2.46405	0.0137378	0.218068
ENSG00000139437	TCHP	70.8219	-0.66052	0.268044	-2.46423	0.0137309	0.218068
ENSG00000183018	SPNS2	69.4819	-1.47776	0.599808	-2.46372	0.0137505	0.218068
ENSG00000198791	CNOT7	322.277	0.497915	0.201997	2.46497	0.0137026	0.218068
ENSG00000203618	GP1BB	5.6522	-2.32975	0.944732	-2.46605	0.0136614	0.218068
ENSG00000014641	MDH1	318.632	0.404109	0.164218	2.46081	0.0138625	0.219486
ENSG00000215788	TNFRSF25	14.8772	-1.29927	0.528076	-2.46038	0.0138788	0.219486
ENSG00000169045	HNRNPH1	963.714	-0.519453	0.211176	-2.45981	0.0139011	0.219574
ENSG00000090565	RAB11FIP3	179.318	-0.915057	0.372203	-2.45849	0.0139523	0.219742
ENSG00000164209	SLC25A46	44.1764	0.873165	0.355083	2.45905	0.0139307	0.219742
ENSG00000274266	SNORA73A	5.03488	-6.54189	2.66121	-2.45824	0.013962	0.219742
ENSG00000157306	RP11-66N24.4	10.088	-1.97386	0.803672	-2.45606	0.0140471	0.220553
ENSG00000196227	FAM217B	97.0307	0.783676	0.319074	2.4561	0.0140455	0.220553
ENSG00000164663	USP49	4.3411	-3.28686	1.33897	-2.45477	0.0140973	0.221077
ENSG00000110075	PPP6R3	133.19	0.649368	0.264668	2.45352	0.0141466	0.221321
ENSG00000182841	RRP7BP	37.4397	-1.17833	0.480206	-2.45381	0.0141353	0.221321
ENSG00000138674	SEC31A	556.951	0.297974	0.121479	2.45287	0.014172	0.221454
ENSG00000140829	DHX38	234.742	-0.531327	0.216831	-2.45042	0.0142691	0.222442
ENSG00000161960	EIF4A1	1403.87	0.24962	0.101861	2.45059	0.0142623	0.222442
ENSG00000173674	EIF1AX	723.558	0.383008	0.156367	2.44942	0.0143088	0.222796
ENSG00000070444	MNT	72.1022	-0.728721	0.297761	-2.44734	0.0143917	0.223785
ENSG00000141279	NPEPPS	197.343	0.435957	0.178162	2.44697	0.0144064	0.223785
ENSG00000261971	MMP25-AS1	39.0962	-1.06625	0.435829	-2.4465	0.0144252	0.223813
ENSG00000084623	EIF3I	370.581	0.353527	0.144606	2.44476	0.0144947	0.224626
ENSG00000143847	PPFIA4	30.8734	-2.03265	0.831743	-2.44384	0.0145319	0.224937
ENSG00000173744	AGFG1	205.316	0.690671	0.282769	2.44252	0.014585	0.225492
ENSG00000139793	MBNL2	161.755	0.53144	0.217808	2.43995	0.0146892	0.226676
ENSG00000272933	RP11-47A8.5	16.4246	-2.17354	0.890875	-2.43978	0.0146961	0.226676
ENSG00000153207	AHCTF1	389.591	0.747728	0.306579	2.43895	0.0147302	0.226794
ENSG00000163945	UVSSA	21.5662	-1.09506	0.449025	-2.43875	0.0147383	0.226794
ENSG00000072135	PTPN18	236.61	-0.521324	0.21395	-2.43666	0.0148237	0.226833
ENSG00000110344	UBE4A	84.9861	0.717495	0.294359	2.43749	0.0147897	0.226833
ENSG00000163110	PDLIM5	485.143	0.51283	0.210472	2.43657	0.0148273	0.226833
ENSG00000186063	AIDA	125.739	0.521586	0.214028	2.43699	0.01481	0.226833
ENSG00000188629	ZNF177	4.7596	-5.72472	2.34881	-2.43729	0.0147978	0.226833
ENSG00000117013	KCNQ4	108.284	-0.610936	0.250875	-2.43522	0.0148826	0.22715
ENSG00000176715	ACSF3	55.8207	-0.846561	0.347631	-2.43523	0.0148823	0.22715
ENSG00000106665	CLIP2	32.3761	-1.40582	0.577779	-2.43314	0.0149683	0.227664
ENSG00000110844	PRPF40B	39.0743	-0.929719	0.382093	-2.43323	0.0149649	0.227664
ENSG00000153214	TMEM87B	118.788	0.582485	0.239315	2.43396	0.0149346	0.227664
ENSG00000197608	ZNF841	19.6579	-1.14224	0.469751	-2.43159	0.0150326	0.228377
ENSG00000079308	TNS1	101.402	-0.56832	0.233889	-2.42987	0.0151043	0.229201
ENSG00000134108	ARL8B	91.7383	0.68333	0.281389	2.42842	0.0151647	0.229295
ENSG00000134186	PRPF38B	336.87	-0.495945	0.204214	-2.42855	0.0151592	0.229295
ENSG00000164933	SLC25A32	96.9583	0.611178	0.251716	2.42805	0.0151803	0.229295
ENSG00000267469	AC005944.2	12.8784	-5.47973	2.25636	-2.42857	0.0151586	0.229295
ENSG00000101084	C20orf24	389.811	0.426804	0.175848	2.42712	0.0152194	0.229357
ENSG00000164548	TRA2A	309.314	-0.638576	0.263082	-2.42729	0.0152121	0.229357
ENSG00000278249	SCARNA2	6.40174	-2.64043	1.08823	-2.42635	0.0152515	0.229576
ENSG00000172890	NADSYN1	68.8286	-0.655385	0.270308	-2.42459	0.0153257	0.23043
ENSG00000196743	GM2A	84.6745	-0.577671	0.238321	-2.42392	0.0153539	0.23059
ENSG00000186847	KRT14	595.728	-1.30994	0.540778	-2.42231	0.015422	0.231347
ENSG00000163703	CRELD1	36.3278	-0.958287	0.3957	-2.42175	0.015446	0.231442
ENSG00000188549	C15orf52	245.802	-0.641438	0.264933	-2.42114	0.0154721	0.23157
ENSG00000006468	ETV1	23.3436	1.13587	0.469613	2.41873	0.0155748	0.232434
ENSG00000129038	LOXL1	7.96998	1.83836	0.759909	2.41918	0.0155554	0.232434
ENSG00000185219	ZNF445	60.3067	-0.896366	0.370623	-2.41854	0.0155829	0.232434
ENSG00000124839	RAB17	13.7934	-1.39441	0.577091	-2.41627	0.0156805	0.233358
ENSG00000255182	CTD-2517M22.14	32.4484	-1.31077	0.542446	-2.41642	0.0156741	0.233358
ENSG00000103496	STX4	101.753	-0.793711	0.328908	-2.41317	0.0158144	0.235085
ENSG00000157734	SNX22	220.925	-0.686801	0.284736	-2.41207	0.0158623	0.235264
ENSG00000269981	RP11-34P13.16	5.24793	-2.53355	1.05024	-2.41235	0.01585	0.235264
ENSG00000152332	UHMK1	318.874	0.634507	0.263335	2.4095	0.0159743	0.236268
ENSG00000162241	SLC25A45	18.4527	-1.26376	0.524574	-2.40911	0.0159916	0.236268
ENSG00000172380	GNG12	7.67403	2.08197	0.863994	2.4097	0.0159654	0.236268
ENSG00000198162	MAN1A2	180.091	0.483501	0.200717	2.40887	0.016002	0.236268
ENSG00000114547	ROPN1B	77.2018	-0.695733	0.289522	-2.40304	0.0162595	0.239531
ENSG00000162735	PEX19	267.244	0.476952	0.198475	2.40309	0.0162573	0.239531
ENSG00000197601	FAR1	180.935	0.644158	0.268137	2.40235	0.0162902	0.239715
ENSG00000119912	IDE	109.63	0.725396	0.302053	2.40155	0.0163258	0.23992
ENSG00000213937	CLDN9	29.4467	-1.3499	0.562175	-2.40121	0.0163407	0.23992
ENSG00000005513	SOX8	159.529	-0.540053	0.224961	-2.40065	0.0163661	0.240024
ENSG00000183798	EMILIN3	46.307	-0.98874	0.412139	-2.39904	0.0164379	0.240457
ENSG00000185432	METTL7A	342.779	-0.681932	0.284285	-2.39876	0.0164506	0.240457
ENSG00000230699	RP11-54O7.1	12.7978	-1.47001	0.612676	-2.39933	0.016425	0.240457
ENSG00000267228	RP11-49K24.6	6.09142	-6.14431	2.5639	-2.39647	0.0165538	0.241697
ENSG00000165283	STOML2	191.333	0.429264	0.179382	2.39301	0.0167106	0.243715
ENSG00000131899	LLGL1	133.547	-0.641314	0.268479	-2.38869	0.0169084	0.246326
ENSG00000221838	AP4M1	106.842	-0.559561	0.234363	-2.38758	0.0169595	0.246797
ENSG00000137200	CMTR1	91.8467	-0.587507	0.246133	-2.38695	0.0169887	0.246948
ENSG00000106261	ZKSCAN1	379.068	-0.443029	0.185682	-2.38596	0.0170347	0.247343
ENSG00000004897	CDC27	160.55	0.617715	0.259486	2.38054	0.0172875	0.247491
ENSG00000007062	PROM1	216.066	0.584104	0.245288	2.3813	0.0172518	0.247491
ENSG00000069667	RORA	56.1446	-1.11671	0.468691	-2.38262	0.0171898	0.247491
ENSG00000102580	DNAJC3	209.987	0.678279	0.285082	2.37924	0.0173483	0.247491
ENSG00000104885	DOT1L	90.0637	-0.68965	0.289243	-2.38432	0.0171106	0.247491
ENSG00000106244	PDAP1	480.965	-0.556858	0.233859	-2.38117	0.0172578	0.247491
ENSG00000107816	LZTS2	317.096	-0.418134	0.17579	-2.3786	0.0173787	0.247491
ENSG00000113658	SMAD5	162.854	0.649849	0.273042	2.38003	0.0173113	0.247491
ENSG00000129951	PLPPR3	4.59164	-3.56057	1.49738	-2.37787	0.017413	0.247491
ENSG00000143149	ALDH9A1	243.8	0.575923	0.242147	2.3784	0.0173877	0.247491
ENSG00000143375	CGN	306.263	-0.703609	0.295689	-2.37956	0.0173334	0.247491
ENSG00000160058	BSDC1	131.874	-0.531133	0.222869	-2.38316	0.0171649	0.247491
ENSG00000165650	PDZD8	92.8667	0.774576	0.324871	2.38426	0.0171137	0.247491
ENSG00000166016	ABTB2	83.7528	-0.66997	0.281691	-2.37839	0.0173884	0.247491
ENSG00000168092	PAFAH1B2	195.491	0.434469	0.182232	2.38415	0.0171184	0.247491
ENSG00000170144	HNRNPA3	1108	-0.41335	0.173846	-2.37768	0.017422	0.247491
ENSG00000170185	USP38	369.211	0.552281	0.232251	2.37795	0.0174092	0.247491
ENSG00000178814	OPLAH	87.7396	-0.864135	0.36259	-2.38323	0.0171614	0.247491
ENSG00000184381	PLA2G6	20.1846	-1.44289	0.606406	-2.37942	0.0173399	0.247491
ENSG00000225138	CTD-2228K2.7	33.8391	-1.02627	0.431522	-2.37827	0.0173943	0.247491
ENSG00000124783	SSR1	703.807	0.468824	0.197312	2.37605	0.017499	0.248271
ENSG00000126217	MCF2L	144.513	-0.523107	0.220189	-2.37572	0.0175148	0.248271
ENSG00000176720	BOK	108.432	-0.61374	0.25847	-2.37451	0.017572	0.248814
ENSG00000100353	EIF3D	393.076	0.317769	0.133879	2.37355	0.0176181	0.248888
ENSG00000145592	RPL37	2123.41	-0.666132	0.280688	-2.37321	0.0176342	0.248888
ENSG00000239388	ASB14	6.93439	-2.49511	1.05134	-2.37327	0.0176316	0.248888
ENSG00000134057	CCNB1	261.467	0.625124	0.263496	2.37242	0.0176718	0.249152
ENSG00000177410	ZFAS1	399.855	-0.524103	0.220954	-2.37199	0.0176924	0.249174
ENSG00000084073	ZMPSTE24	413.663	0.456145	0.19246	2.37007	0.0177847	0.249998
ENSG00000137497	NUMA1	369.472	-0.674478	0.284592	-2.36998	0.017789	0.249998
ENSG00000008516	MMP25	12.7745	-1.49187	0.630332	-2.3668	0.0179425	0.250067
ENSG00000100359	SGSM3	152.568	-0.554725	0.234459	-2.36597	0.0179828	0.250067
ENSG00000121644	DESI2	398.69	0.463655	0.196003	2.36555	0.0180034	0.250067
ENSG00000122644	ARL4A	440.596	-0.698467	0.294787	-2.3694	0.0178172	0.250067
ENSG00000137845	ADAM10	144.593	0.539719	0.228065	2.36651	0.0179568	0.250067
ENSG00000151239	TWF1	162.4	0.62253	0.262942	2.36756	0.0179058	0.250067
ENSG00000163701	IL17RE	27.0206	-2.45532	1.03721	-2.36723	0.017922	0.250067
ENSG00000166833	NAV2	52.5576	0.789378	0.333543	2.36664	0.0179502	0.250067
ENSG00000186814	ZSCAN30	43.5723	-0.802914	0.339283	-2.3665	0.0179571	0.250067
ENSG00000206527	HACD2	144.802	0.609556	0.257674	2.36561	0.0180004	0.250067
ENSG00000266967	AARSD1	71.7935	-0.71251	0.301077	-2.36653	0.0179555	0.250067
ENSG00000075790	BCAP29	46.589	0.9899	0.418952	2.3628	0.0181375	0.250659
ENSG00000110321	EIF4G2	2016.39	0.432876	0.183211	2.36272	0.0181415	0.250659
ENSG00000121774	KHDRBS1	450.402	0.388874	0.164583	2.36278	0.0181382	0.250659
ENSG00000158406	HIST1H4H	5.28426	-2.80463	1.18627	-2.36425	0.0180667	0.250659
ENSG00000172115	CYCS	1167.72	0.360002	0.152335	2.36323	0.0181164	0.250659
ENSG00000214182	PTMAP5	11.2665	-1.45147	0.614426	-2.36232	0.0181611	0.250665
ENSG00000164638	SLC29A4	102.951	-0.809867	0.34309	-2.36051	0.0182499	0.25162
ENSG00000205189	ZBTB10	96.7404	0.544417	0.230673	2.36013	0.0182686	0.25162
ENSG00000153107	ANAPC1	118.822	0.77073	0.326671	2.35935	0.018307	0.251884
ENSG00000061676	NCKAP1	377.122	0.709182	0.301044	2.35574	0.0184859	0.253139
ENSG00000134825	TMEM258	133.136	-0.656328	0.278629	-2.35556	0.0184946	0.253139
ENSG00000178028	DMAP1	75.3504	-0.701604	0.297823	-2.35577	0.0184842	0.253139
ENSG00000181222	POLR2A	92.3597	-1.25952	0.534503	-2.35644	0.0184511	0.253139
ENSG00000203667	COX20	139.247	-0.705556	0.299382	-2.35671	0.0184376	0.253139
ENSG00000068078	FGFR3	26.4589	-1.33696	0.568079	-2.35347	0.018599	0.254303
ENSG00000122692	SMU1	148.311	0.493983	0.209962	2.35273	0.0186361	0.254543
ENSG00000204104	TRAF3IP1	110.813	-0.501013	0.212984	-2.35235	0.0186554	0.254543
ENSG00000004142	POLDIP2	221.63	0.401842	0.170881	2.35159	0.0186934	0.254797
ENSG00000250021	C15orf38-AP3S2	50.7208	-0.787621	0.335116	-2.35029	0.0187588	0.255423
ENSG00000164099	PRSS12	17.5712	1.3507	0.575001	2.34904	0.0188218	0.256016
ENSG00000145734	BDP1	83.8904	0.718485	0.305964	2.34826	0.0188611	0.256177
ENSG00000177889	UBE2N	285.638	0.458881	0.195432	2.34804	0.0188727	0.256177
ENSG00000183648	NDUFB1	67.7573	-0.682954	0.290935	-2.34745	0.0189026	0.256318
ENSG00000274292	RP11-347I19.7	6.87218	-2.55481	1.08862	-2.34683	0.0189338	0.256476
ENSG00000158125	XDH	33.8366	-1.32158	0.563473	-2.34543	0.0190052	0.256925
ENSG00000170454	KRT75	11.6583	-4.86405	2.07386	-2.34541	0.0190061	0.256925
ENSG00000163141	BNIPL	21.3041	-1.926	0.821314	-2.34502	0.0190262	0.256932
ENSG00000167004	PDIA3	1451.82	0.279463	0.119247	2.34357	0.0191003	0.257489
ENSG00000198763	MT-ND2	22504.3	-0.847829	0.361831	-2.34316	0.019121	0.257489
ENSG00000198830	HMGN2	345.082	0.449193	0.191712	2.34306	0.0191263	0.257489
ENSG00000106290	TAF6	161.66	-0.514477	0.219612	-2.34266	0.0191467	0.257499
ENSG00000101986	ABCD1	321.876	-0.659938	0.282045	-2.33983	0.0192925	0.259194
ENSG00000123728	RAP2C	152.448	0.541853	0.231689	2.33871	0.0193505	0.259708
ENSG00000167302	TEPSIN	32.6037	-0.915736	0.391764	-2.33747	0.0194148	0.260305
ENSG00000010626	LRRC23	12.846	-1.55756	0.666576	-2.33666	0.0194568	0.260603
ENSG00000231367	AC016995.3	7.52229	-2.62227	1.12347	-2.33409	0.0195911	0.262133
ENSG00000079246	XRCC5	600.099	0.380579	0.163104	2.33335	0.0196297	0.262244
ENSG00000114026	OGG1	26.0692	-0.929348	0.39832	-2.33317	0.0196393	0.262244
ENSG00000177595	PIDD1	69.6345	-0.998276	0.428025	-2.33228	0.0196857	0.262596
ENSG00000085365	SCAMP1	139.524	0.541822	0.232405	2.33137	0.0197338	0.262971
ENSG00000058804	NDC1	228.125	0.568132	0.243852	2.32983	0.0198154	0.263041
ENSG00000078699	CBFA2T2	198.649	-0.455186	0.195375	-2.3298	0.0198166	0.263041
ENSG00000099194	SCD	882.961	-0.474665	0.203772	-2.32939	0.0198382	0.263041
ENSG00000196498	NCOR2	371.44	-0.689918	0.296182	-2.32937	0.0198393	0.263041
ENSG00000232940	HCG25	9.64405	-1.5949	0.684442	-2.33022	0.0197944	0.263041
ENSG00000136111	TBC1D4	261.071	0.632742	0.271857	2.32748	0.0199399	0.264108
ENSG00000018408	WWTR1	71.1736	0.624386	0.268361	2.32666	0.0199832	0.264415
ENSG00000271303	SRXN1	137.474	0.577522	0.248327	2.32565	0.0200373	0.264863
ENSG00000108175	ZMIZ1	170.908	-0.425875	0.183169	-2.32504	0.02007	0.264915
ENSG00000119953	SMNDC1	96.3155	0.539845	0.232254	2.32437	0.0201057	0.264915
ENSG00000165675	ENOX2	98.9323	0.633291	0.272492	2.32407	0.0201219	0.264915
ENSG00000179348	GATA2	4.47227	-3.35275	1.44258	-2.32414	0.020118	0.264915
ENSG00000184602	SNN	115.349	-0.632715	0.27229	-2.32368	0.0201424	0.264919
ENSG00000061938	TNK2	80.413	-0.797861	0.34393	-2.31983	0.0203499	0.266014
ENSG00000074219	TEAD2	112.066	-0.522792	0.225462	-2.31876	0.0204081	0.266014
ENSG00000112697	TMEM30A	255.717	0.430915	0.185642	2.32121	0.0202753	0.266014
ENSG00000112739	PRPF4B	507.657	-0.325058	0.140174	-2.31896	0.0203974	0.266014
ENSG00000124766	SOX4	919.692	-1.09534	0.471981	-2.32073	0.0203012	0.266014
ENSG00000158985	CDC42SE2	101.629	0.617476	0.266264	2.31904	0.0203929	0.266014
ENSG00000167531	LALBA	782.321	1.01404	0.437023	2.32035	0.0203221	0.266014
ENSG00000180773	SLC36A4	23.8759	1.07757	0.464133	2.32169	0.0202495	0.266014
ENSG00000197771	MCMBP	163.993	0.525136	0.226427	2.31923	0.0203826	0.266014
ENSG00000155506	LARP1	671.03	-0.306148	0.132076	-2.31797	0.020451	0.266309
ENSG00000164134	NAA15	1714.38	0.38752	0.16722	2.31743	0.0204804	0.266428
ENSG00000141934	PLPP2	274.343	0.413778	0.178622	2.31651	0.0205306	0.266817
ENSG00000160014	CALM3	363.505	-0.398956	0.172269	-2.3159	0.0205639	0.266985
ENSG00000167535	CACNB3	145.736	-0.656733	0.283697	-2.31491	0.0206178	0.26742
ENSG00000114978	MOB1A	312.94	0.555218	0.239955	2.31384	0.0206763	0.267915
ENSG00000130702	LAMA5	828.349	-0.65604	0.283757	-2.31198	0.020779	0.268186
ENSG00000137558	PI15	4.26214	2.56117	1.10763	2.31228	0.0207621	0.268186
ENSG00000188483	IER5L	100.384	-0.913959	0.395201	-2.31265	0.0207422	0.268186
ENSG00000228639	AC005152.3	11.7151	-1.83476	0.793503	-2.31223	0.0207653	0.268186
ENSG00000104529	EEF1D	749.492	-0.462037	0.199959	-2.31066	0.0208519	0.268259
ENSG00000115257	PCSK4	12.1849	-1.51855	0.657222	-2.31056	0.0208572	0.268259
ENSG00000139718	SETD1B	126.671	-0.754197	0.326293	-2.31141	0.0208101	0.268259
ENSG00000197070	ARRDC1	167.029	-0.577182	0.24982	-2.31039	0.0208664	0.268259
ENSG00000273729	RP11-7F17.8	4.06135	-2.55677	1.10688	-2.30989	0.0208944	0.268356
ENSG00000117724	CENPF	833.827	0.659709	0.285759	2.30862	0.0209646	0.268914
ENSG00000122965	RBM19	80.1847	-0.630652	0.273203	-2.30837	0.0209788	0.268914
ENSG00000117174	ZNHIT6	121.216	-0.530994	0.230225	-2.30642	0.0210874	0.269779
ENSG00000244026	FAM86DP	22.2391	-1.07238	0.464895	-2.30671	0.0210712	0.269779
ENSG00000124486	USP9X	455.279	0.567415	0.246059	2.30602	0.0211097	0.269802
ENSG00000006210	CX3CL1	291.543	-1.44031	0.624825	-2.30515	0.0211584	0.269898
ENSG00000178188	SH2B1	160.914	-0.679719	0.294846	-2.30534	0.0211476	0.269898
ENSG00000111364	DDX55	75.5345	-0.585542	0.254095	-2.30443	0.0211987	0.27015
ENSG00000178038	ALS2CL	30.1397	-1.32362	0.574535	-2.30381	0.0212332	0.270326
ENSG00000136271	DDX56	314.572	0.33349	0.144826	2.30269	0.0212961	0.270341
ENSG00000146731	CCT6A	1415.83	0.309644	0.134456	2.30294	0.0212823	0.270341
ENSG00000257337	RP11-983P16.4	52.0425	-0.721577	0.313351	-2.30277	0.0212916	0.270341
ENSG00000127922	SHFM1	362.558	-0.742692	0.322601	-2.3022	0.0213238	0.270431
ENSG00000163848	ZNF148	87.324	0.585637	0.254442	2.30165	0.0213548	0.270563
ENSG00000174996	KLC2	85.5525	-0.596568	0.259389	-2.2999	0.0214541	0.271559
ENSG00000118579	MED28	73.3999	-0.581456	0.252881	-2.29933	0.0214862	0.271703
ENSG00000115875	SRSF7	389.632	-0.430127	0.187193	-2.29777	0.0215748	0.272562
ENSG00000134369	NAV1	218.402	0.682735	0.297283	2.29658	0.0216425	0.273109
ENSG00000161714	PLCD3	35.431	0.916966	0.39939	2.29592	0.0216806	0.273109
ENSG00000234745	HLA-B	4.97933	3.81191	1.66007	2.29624	0.0216624	0.273109
ENSG00000085185	BCORL1	55.0554	-0.682741	0.297773	-2.29282	0.0218583	0.274499
ENSG00000187764	SEMA4D	58.0416	-0.641263	0.279721	-2.29251	0.0218762	0.274499
ENSG00000189043	NDUFA4	1180.67	-0.307646	0.134216	-2.29218	0.0218955	0.274499
ENSG00000196476	C20orf96	41.0627	-0.929267	0.40527	-2.29296	0.0218505	0.274499
ENSG00000257271	KIRREL3-AS1	4.74901	-2.70924	1.18167	-2.29273	0.0218636	0.274499
ENSG00000133056	PIK3C2B	184.562	-0.444502	0.193957	-2.29176	0.0219196	0.274539
ENSG00000120742	SERP1	404.297	0.333057	0.145398	2.29066	0.0219832	0.275073
ENSG00000133067	LGR6	47.7411	-1.30413	0.569545	-2.28977	0.0220344	0.275451
ENSG00000164880	INTS1	684.899	-0.54586	0.238462	-2.28909	0.0220743	0.275688
ENSG00000088930	XRN2	362.222	0.335427	0.146587	2.28824	0.0221235	0.275777
ENSG00000164031	DNAJB14	81.052	0.653821	0.285717	2.28835	0.0221171	0.275777
ENSG00000125826	RBCK1	184.608	-0.46756	0.204438	-2.28705	0.0221931	0.275891
ENSG00000137343	ATAT1	80.9886	-0.583129	0.255025	-2.28656	0.0222217	0.275891
ENSG00000141569	TRIM65	147.963	-0.532565	0.23298	-2.28588	0.0222612	0.275891
ENSG00000151748	SAV1	132.442	0.519944	0.227475	2.28571	0.022271	0.275891
ENSG00000161996	WDR90	137.977	-1.01939	0.446051	-2.28536	0.0222917	0.275891
ENSG00000162004	CCDC78	25.9497	-1.08353	0.474149	-2.28521	0.0223008	0.275891
ENSG00000170540	ARL6IP1	784.249	0.351839	0.153835	2.28712	0.0221887	0.275891
ENSG00000179918	SEPHS2	198.708	0.413596	0.180901	2.28631	0.0222359	0.275891
ENSG00000177700	POLR2L	235.67	-0.398944	0.174676	-2.28391	0.0223771	0.276574
ENSG00000065518	NDUFB4	240.802	-0.53466	0.234306	-2.28189	0.0224956	0.277687
ENSG00000075618	FSCN1	1112.16	-0.712613	0.312322	-2.28166	0.0225094	0.277687
ENSG00000187713	TMEM203	123.813	0.518973	0.227594	2.28025	0.0225927	0.278453
ENSG00000115464	USP34	324.542	0.744934	0.326821	2.27933	0.0226475	0.278645
ENSG00000130810	PPAN	150.067	-0.452582	0.198564	-2.27927	0.0226508	0.278645
ENSG00000140632	GLYR1	382.009	-0.319228	0.140132	-2.27805	0.0227237	0.278891
ENSG00000167193	CRK	225.283	0.446349	0.195933	2.27807	0.0227223	0.278891
ENSG00000213015	ZNF580	48.3609	-0.993834	0.4363	-2.27787	0.0227345	0.278891
ENSG00000054148	PHPT1	29.3959	-0.89631	0.393848	-2.27577	0.0228596	0.279333
ENSG00000113712	CSNK1A1	324.208	0.413765	0.181828	2.27558	0.0228711	0.279333
ENSG00000255639	RP11-234B24.6	6.15934	-5.20086	2.28553	-2.27556	0.0228723	0.279333
ENSG00000259132	RP11-298I3.5	7.09696	-6.19607	2.72166	-2.27658	0.0228113	0.279333
ENSG00000267508	ZNF285	14.2096	-1.26203	0.55462	-2.27548	0.0228769	0.279333
ENSG00000185189	NRBP2	403.175	-0.799895	0.351586	-2.27511	0.0228996	0.279349
ENSG00000104331	IMPAD1	270.365	0.610412	0.268589	2.27266	0.0230465	0.279898
ENSG00000106105	GARS	691.154	0.34969	0.153873	2.27259	0.0230512	0.279898
ENSG00000120314	WDR55	120.292	-0.486582	0.21409	-2.27279	0.0230385	0.279898
ENSG00000182872	RBM10	174.154	-0.40591	0.178585	-2.27292	0.0230311	0.279898
ENSG00000184575	XPOT	361.243	0.403681	0.177615	2.27278	0.0230394	0.279898
ENSG00000128159	TUBGCP6	95.9101	-0.821279	0.361524	-2.27171	0.0231037	0.280277
[truncated: 24,390 more rows]
