# Supplementary material for: Separation of breast cancer and organ microenvironment transcriptomes in metastases
Source: Breast Cancer Res. 2019 Mar 6;21:36. doi: 10.1186/s13058-019-1123-2 (PMC6404325; doi:10.1186/s13058-019-1123-2)
Supplement: Supplementary file 11 — Excel file of DESeq2 results of the mouse RNA dataset comparing normal lung vs lung metastases. (XLSX 2299 kb) [file 13058_2019_1123_MOESM11_ESM.xlsx]

## Sheet: MouseNormalLung vs Lung Mets
Gene ID	Symbol	HCI01.FC	HCI01.padj	HCI02.FC	HCI02.padj	WHIM2.FC	WHIM2.padj
ENSMUSG00000092511	Gm20547	5.15705	0.856967	12.7311	5.4121e-23	7.75613	NA
ENSMUSG00000104559	Gm43118	6.92662	0.00014918	10.5085	9.95172e-12	7.54926	NA
ENSMUSG00000023078	Cxcl13	3.55163	0.000180891	10.6463	9.12857e-34	2.86119	0.343055
ENSMUSG00000097224	Gm26716	8.03814	4.46455e-05	7.86417	1.11285e-05	2.22994	NA
ENSMUSG00000092232	Gm20521	4.77685	NA	8.81937	9.33078e-08	3.36989	NA
ENSMUSG00000111840	RP24-216P6.3	4.54807	0.529931	8.66043	NA	2.43626	NA
ENSMUSG00000058470	Gm8369	4.07608	NA	8.6605	0.00445635	4.95914	NA
ENSMUSG00000105204	Gm43738	3.43066	NA	8.7442	2.77189e-06	2.3326	NA
ENSMUSG00000030046	Bmp10	3.71587	NA	8.52486	0.004406	29.9411	1.60236e-09
ENSMUSG00000102206	Pcdha11	2.38989	NA	8.77257	NA	3.49081	NA
ENSMUSG00000086216	Gm13610	5.91001	0.00564716	6.92097	4.75655e-05	3.28603	0.454694
ENSMUSG00000074373	Gm10680	4.92216	NA	7.09742	0.000207275	2.67564	NA
ENSMUSG00000097590	Gm26675	4.21478	0.432308	7.29159	0.0018609	2.76952	NA
ENSMUSG00000109510	Gm42417	3.47514	NA	6.97117	0.0163552	5.14248	NA
ENSMUSG00000071553	Cpa2	3.71132	NA	6.79112	NA	2.73679	NA
ENSMUSG00000103741	Gm38241	4.16229	NA	6.44275	NA	2.51146	NA
ENSMUSG00000085022	Gm5860	2.27124	NA	7.34436	NA	3.80698	NA
ENSMUSG00000096630	Vmn2r26	4.80415	NA	5.94164	NA	2.73679	NA
ENSMUSG00000108830	Gm44661	3.25275	NA	6.46391	NA	3.71304	NA
ENSMUSG00000107379	Gm43126	5.65872	0.700688	5.24565	0.0176213	3.30029	NA
ENSMUSG00000102713	Gm29994	3.71132	NA	6.20419	NA	2.75398	NA
ENSMUSG00000054594	Oscar	5.08603	NA	5.29559	NA	2.83769	NA
ENSMUSG00000064330	Pde6h	2.42789	NA	6.44275	NA	4.1173	NA
ENSMUSG00000020333	Acsl6	3.6789	NA	5.7966	NA	5.04664	NA
ENSMUSG00000103693	Gm37529	4.027	NA	5.55231	0.205718	3.85901	NA
ENSMUSG00000108112	Gm45193	4.43835	NA	5.25655	0.0404271	2.75398	NA
ENSMUSG00000110411	Gm45457	3.37618	NA	5.74256	NA	3.12106	NA
ENSMUSG00000079357	Gm11100	3.28078	NA	5.77539	0.0277228	2.10717	NA
ENSMUSG00000000125	Wnt3	4.05344	0.242447	5.27854	NA	3.20517	NA
ENSMUSG00000041737	Tmem45b	5.05143	0.335732	4.74486	NA	3.1738	NA
ENSMUSG00000018907	Alox12e	3.33794	NA	5.48181	NA	2.55677	NA
ENSMUSG00000105008	Gm43652	3.00593	NA	5.52042	NA	3.46972	NA
ENSMUSG00000107456	Gm10400	4.21049	NA	4.82344	0.22168	3.5551	NA
ENSMUSG00000101026	D730001G18Rik	3.25275	NA	5.29559	NA	4.1073	NA
ENSMUSG00000111712	RP23-100M12.7	3.24259	NA	5.29736	NA	3.23661	NA
ENSMUSG00000091154	Proscos	2.34883	NA	5.72176	NA	2.69578	NA
ENSMUSG00000102312	Pcdha3	3.43066	NA	4.87344	0.1072	3.84562	NA
ENSMUSG00000108455	Gm44745	4.5573	NA	4.15792	NA	3.70185	NA
ENSMUSG00000076612	Ighg2c	3.40465	NA	4.58134	NA	4.51623	NA
ENSMUSG00000107286	Gm43788	3.59719	NA	4.33801	0.275972	3.39646	NA
ENSMUSG00000087055	Gm11948	2.05859	NA	5.10692	NA	2.06988	NA
ENSMUSG00000102415	A430110C17Rik	2.19771	NA	4.99768	NA	2.39914	NA
ENSMUSG00000074529	Zfp972	3.37618	NA	4.38499	NA	2.22231	NA
ENSMUSG00000086179	Gm14317	3.37618	NA	4.38499	NA	2.22231	NA
ENSMUSG00000091313	Fth-ps2	2.8122	NA	4.62793	NA	2.373	NA
ENSMUSG00000103364	Gm38157	4.43615	0.306846	3.77906	0.298668	3.46141	NA
ENSMUSG00000105842	Gm43329	3.79835	NA	4.05939	NA	2.52822	NA
ENSMUSG00000106976	Gm42963	2.01231	NA	4.95091	NA	2.75398	NA
ENSMUSG00000073208	Speer4c	4.84851	0.0582181	3.50864	NA	7.82428	0.000128501
ENSMUSG00000053173	Rpl18-ps2	2.62601	NA	4.61599	NA	2.09549	NA
ENSMUSG00000087489	Gm15656	2.38989	NA	4.58134	NA	2.60172	NA
ENSMUSG00000107801	Gm44086	2.76231	NA	4.38499	NA	2.373	NA
ENSMUSG00000030235	Slco1c1	3.14871	NA	4.15792	NA	3.42788	NA
ENSMUSG00000099762	Gm21149	2.04859	0.310106	4.69191	0.233395	4.29606	NA
ENSMUSG00000024134	Six2	3.97037	NA	3.68031	NA	2.23238	NA
ENSMUSG00000093465	Gm20682	2.01231	NA	4.65173	NA	2.76731	NA
ENSMUSG00000102664	Gm38380	2.18918	NA	4.53992	NA	2.30106	NA
ENSMUSG00000083261	Gm7816	2.47492	NA	4.35953	NA	2.61575	NA
ENSMUSG00000035551	Igfbpl1	4.23827	NA	3.42359	NA	2.71484	NA
ENSMUSG00000066487	Gm5786	2.36228	NA	4.33365	NA	2.46796	NA
ENSMUSG00000061531	Tmem236	2.34883	NA	4.30685	NA	3.23661	NA
ENSMUSG00000051455	Meioc	2.15288	NA	4.39171	NA	2.27715	NA
ENSMUSG00000057605	Gm6807	3.51162	NA	3.67582	NA	2.91726	NA
ENSMUSG00000033825	Tpsb2	3.40241	NA	3.66281	NA	2.94201	NA
ENSMUSG00000090957	Gm7535	2.05996	NA	4.30685	NA	2.09436	NA
ENSMUSG00000085129	5031425F14Rik	4.85129	NA	2.82821	NA	2.83389	NA
ENSMUSG00000086150	Bach2os	2.44434	NA	4.01728	NA	2.97495	NA
ENSMUSG00000109957	Gm45353	3.85526	NA	3.24132	NA	2.92081	NA
ENSMUSG00000107012	4930528J11Rik	2.294	NA	3.8956	0.316075	2.78392	NA
ENSMUSG00000102676	Gm37435	3.24259	NA	3.40168	NA	2.51146	NA
ENSMUSG00000109168	Gm44709	2.98198	0.856177	3.50437	0.608689	2.0691	NA
ENSMUSG00000020698	Cct6b	3.11231	NA	3.27631	NA	3.14152	NA
ENSMUSG00000107163	Gm43496	2.18682	NA	3.62045	NA	2.16414	NA
ENSMUSG00000082078	Gm12098	2.72283	0.670156	3.28172	0.410141	3.30911	NA
ENSMUSG00000078521	Aunip	2.46344	NA	3.28929	NA	2.3803	NA
ENSMUSG00000053268	Dspp	2.17277	NA	3.40168	NA	2.51146	NA
ENSMUSG00000058934	Igf1os	3.24259	NA	2.82821	NA	2.69578	NA
ENSMUSG00000111318	RP23-440F7.5	3.24259	NA	2.82821	NA	2.09436	NA
ENSMUSG00000024842	Cabp4	2.26941	NA	3.23408	NA	3.39628	NA
ENSMUSG00000070111	Gm10286	2.27198	NA	3.20686	NA	2.09426	NA
ENSMUSG00000040838	Gm11639	2.11201	NA	3.27631	NA	2.39974	NA
ENSMUSG00000045731	Pnoc	3.09064	NA	2.77236	NA	2.20645	NA
ENSMUSG00000033213	AA467197	2.54832	0.317009	3.04046	0.157944	2.71297	NA
ENSMUSG00000059060	Rad51b	2.59503	NA	2.88604	NA	2.16425	NA
ENSMUSG00000103303	Gm37802	2.61544	NA	2.84538	NA	2.40436	NA
ENSMUSG00000111103	RP23-164P21.3	2.7525	NA	2.77378	NA	2.3678	NA
ENSMUSG00000035576	L3mbtl1	2.51515	NA	2.82821	NA	4.40395	NA
ENSMUSG00000021359	Tfap2a	3.79961	0.45102	2.15552	NA	3.23636	NA
ENSMUSG00000086228	Ubap1l	2.39388	NA	2.82821	NA	2.09436	NA
ENSMUSG00000108366	Gm5586	2.38989	NA	2.82821	NA	2.2348	NA
ENSMUSG00000074650	Gm10735	2.54272	NA	2.74185	NA	2.22292	NA
ENSMUSG00000109703	Gm45299	2.34883	NA	2.82821	NA	4.171	NA
ENSMUSG00000104272	Gm38297	2.61544	NA	2.56625	NA	2.45768	NA
ENSMUSG00000107529	Gm44291	3.12242	NA	2.27824	NA	3.21265	NA
ENSMUSG00000105136	8030487O14Rik	3.27474	0.46025	2.07	0.562387	2.44661	NA
ENSMUSG00000050612	Txndc2	2.21585	NA	2.56625	NA	4.40121	NA
ENSMUSG00000096976	Gm26882	2.64524	0.516983	2.34837	NA	2.01444	NA
ENSMUSG00000086806	Gm13054	2.51515	NA	2.18588	NA	21.5243	NA
ENSMUSG00000085731	Gm16229	2.03246	NA	2.15527	0.501995	2.80788	NA
ENSMUSG00000006014	Prg4	3.2298	0.0533373	7.98271	2.12444e-22	1.42994	0.0101843
ENSMUSG00000015854	Cd5l	2.80215	0.000609816	7.67794	4.12378e-16	0.363418	0.867263
ENSMUSG00000021194	Chga	3.26567	0.862563	7.14151	NA	0.292472	NA
ENSMUSG00000018924	Alox15	3.42753	0.403674	6.64818	4.54712e-07	1.97792	0.645106
ENSMUSG00000027559	Car3	2.34362	0.679678	6.95361	8.5743e-05	1.24045	0.805374
ENSMUSG00000026475	Rgs16	2.55626	0.0393383	6.715	1.21037e-14	1.08968	0.550372
ENSMUSG00000105033	Gm43423	2.49314	NA	6.73679	NA	1.61731	NA
ENSMUSG00000082806	Rpl13-ps1	3.04727	NA	6.44275	NA	0.632075	NA
ENSMUSG00000110696	Gm45706	3.53828	0.581988	6.00622	NA	0.799817	NA
ENSMUSG00000062345	Serpinb2	2.98752	0.20526	6.19149	0.00282147	1.02114	0.712602
ENSMUSG00000086949	Gm13066	3.45834	NA	5.88241	0.0221363	-0.495086	NA
ENSMUSG00000026938	Fcna	2.34569	0.0798976	6.43279	1.46817e-06	0.732205	0.75221
ENSMUSG00000020793	Galr2	2.9704	NA	5.89192	NA	-0.619294	NA
ENSMUSG00000103558	Gm38220	3.43066	NA	5.5278	NA	1.26018	NA
ENSMUSG00000106915	Gm42655	2.59318	NA	5.94164	NA	0.905027	NA
ENSMUSG00000087017	4930417H01Rik	2.4109	NA	5.94164	NA	0.632075	NA
ENSMUSG00000034493	4930556J24Rik	2.76231	NA	5.58037	NA	1.59745	NA
ENSMUSG00000111481	RP23-356D13.9	5.8311	NA	3.93534	NA	1.91639	NA
ENSMUSG00000049612	Omg	3.04727	NA	5.31098	NA	1.26018	NA
ENSMUSG00000041165	Spem1	3.5474	NA	5.03814	NA	0.957693	NA
ENSMUSG00000058064	Gm10036	2.74025	NA	5.35947	NA	-2.07245	NA
ENSMUSG00000106082	4930404A12Rik	4.99004	0.433514	4.21678	0.302817	1.00624	NA
ENSMUSG00000060438	Rps10-ps1	2.27198	NA	5.43495	NA	0.635649	NA
ENSMUSG00000098573	Gm27232	3.14708	NA	4.97463	0.181379	-1.19394	NA
ENSMUSG00000052613	Pcdh15	5.4658	NA	3.74077	NA	1.27445	NA
ENSMUSG00000020059	Sycp3	3.19152	NA	4.81091	NA	0.068447	NA
ENSMUSG00000103291	Gm38235	4.49512	NA	4.13005	NA	1.54651	NA
ENSMUSG00000062393	Dgkk	2.54752	NA	4.9798	NA	0.298366	NA
ENSMUSG00000110758	RP23-88C11.3	3.71587	NA	4.38499	NA	0.632075	NA
ENSMUSG00000102556	Gm37569	4.16229	NA	4.15792	NA	0.957693	NA
ENSMUSG00000062456	Rpl9-ps6	2.72151	0.246294	4.84284	0.00742419	1.76724	NA
ENSMUSG00000109697	Gm45357	2.58122	NA	4.82331	NA	1.68447	NA
ENSMUSG00000105259	Gm42874	3.37618	NA	4.38499	NA	1.59745	NA
ENSMUSG00000110426	Gm45757	3.37618	NA	4.38499	NA	0.905027	NA
ENSMUSG00000003665	Has1	2.3104	0.00706984	4.90465	1.39981e-08	0.473024	0.890724
ENSMUSG00000090608	Gm17200	3.26704	NA	4.40835	NA	-0.00411125	NA
ENSMUSG00000106247	Gm43720	4.73188	NA	3.67592	NA	1.76156	NA
ENSMUSG00000107690	Gm44044	3.17163	NA	4.41927	NA	1.79915	NA
ENSMUSG00000095180	Rhox5	3.16774	NA	4.38499	NA	0.632075	NA
ENSMUSG00000104273	A530064N14Rik	3.23531	NA	4.30924	NA	1.26018	NA
ENSMUSG00000070419	Cyp3a57	3.00593	NA	4.38499	NA	0.632075	NA
ENSMUSG00000084384	Gm12251	2.27378	NA	4.74434	NA	-0.329642	NA
ENSMUSG00000108227	4933412L11Rik	2.70664	NA	4.38499	NA	1.59745	NA
ENSMUSG00000108557	Gm44835	2.70411	NA	4.30924	NA	1.91639	NA
ENSMUSG00000109073	Gm44975	2.51515	NA	4.38499	NA	0.957693	NA
ENSMUSG00000081730	Gm13785	3.56322	NA	3.86029	NA	-0.00402495	NA
ENSMUSG00000102627	Snurf	2.79862	0.715063	4.24191	NA	1.56561	NA
ENSMUSG00000045569	Mc2r	2.38989	NA	4.38499	NA	-0.495086	NA
ENSMUSG00000106093	Gm42722	3.62711	NA	3.71331	NA	1.80051	NA
ENSMUSG00000082120	Gm15720	2.38989	NA	4.30685	NA	0.905027	NA
ENSMUSG00000087644	Gm14703	2.14268	NA	4.39919	0.144635	1.97462	NA
ENSMUSG00000097864	Gm26856	2.27378	NA	4.32456	NA	-1.19391	NA
ENSMUSG00000085846	Gm15597	4.41717	NA	3.24132	NA	1.59745	NA
ENSMUSG00000111692	RP23-186O3.13	2.04898	NA	4.42255	NA	0.799817	NA
ENSMUSG00000080917	Gm15925	3.088	NA	3.87149	NA	1.76288	NA
ENSMUSG00000102672	Gm37105	2.74777	NA	4.04118	NA	-1.00216	NA
ENSMUSG00000041536	Serpina3a	2.05996	NA	4.38499	NA	-0.495086	NA
ENSMUSG00000075268	Gm10819	2.38047	NA	4.16318	NA	1.06244	NA
ENSMUSG00000044957	Pp2d1	2.2628	NA	4.19351	NA	0.520466	NA
ENSMUSG00000100786	Gm28940	2.76231	NA	3.93534	NA	0.905027	NA
ENSMUSG00000108035	Gm44021	2.46893	NA	4.0374	NA	1.51035	NA
ENSMUSG00000106239	Gm9260	4.05445	NA	3.23408	NA	1.26051	NA
ENSMUSG00000092171	4833427F10Rik	2.44434	NA	4.00632	NA	0.954639	NA
ENSMUSG00000070425	Xntrpc	2.90762	0.569499	3.73444	0.25345	1.97114	NA
ENSMUSG00000030670	Cyp2r1	2.46148	NA	3.9496	0.22541	0.970577	NA
ENSMUSG00000082884	Gm13339	2.52347	NA	3.86257	NA	1.13264	NA
ENSMUSG00000092201	A530058N18Rik	2.25986	0.511596	3.84986	0.351079	1.75668	0.431602
ENSMUSG00000052426	Gm9877	2.28922	NA	3.82349	0.175816	1.86877	NA
ENSMUSG00000078249	Hmga1-rs1	2.22033	NA	3.82967	NA	1.13671	NA
ENSMUSG00000046748	Tmem45a2	2.38989	NA	3.74077	NA	0.632075	NA
ENSMUSG00000110545	Gm7730	2.19771	NA	3.8323	NA	1.54595	NA
ENSMUSG00000068246	Apol9b	3.03668	8.28237e-07	3.40705	7.49122e-05	0.896552	0.702269
ENSMUSG00000022683	Pla2g10	2.43001	NA	3.67974	NA	1.44256	NA
ENSMUSG00000085826	Gm15638	2.51181	NA	3.62045	NA	-1.194	NA
ENSMUSG00000104140	Gm37140	2.89161	NA	3.42305	NA	-0.0567766	NA
ENSMUSG00000106212	Gm43112	2.36468	NA	3.68031	NA	-0.0040573	NA
ENSMUSG00000057346	Apol9a	2.79955	0.000995468	3.46096	0.0018921	-0.0793617	NA
ENSMUSG00000060183	Cxcl11	2.50201	NA	3.60134	NA	0.405586	NA
ENSMUSG00000052912	Smarca5-ps	2.75214	NA	3.42339	NA	-0.0040573	NA
ENSMUSG00000046699	Slitrk4	2.73473	0.335732	3.42141	0.219445	-0.440857	NA
ENSMUSG00000083679	Gm12892	2.4298	0.28384	3.52118	0.143394	-1.11393	NA
ENSMUSG00000102779	Gm38164	2.75214	NA	3.35931	NA	1.79955	NA
ENSMUSG00000044647	Csrnp3	2.06843	NA	3.69563	NA	-2.97007	NA
ENSMUSG00000102448	Gm37101	3.05393	NA	3.19859	NA	0.29843	NA
ENSMUSG00000103751	Gm37283	2.71941	NA	3.3192	NA	0.903156	NA
ENSMUSG00000051067	Lingo3	2.50846	NA	3.42359	NA	-0.329642	NA
ENSMUSG00000108076	9530086O07Rik	2.27266	NA	3.50485	NA	0.954639	NA
ENSMUSG00000104631	Gm43774	3.25046	NA	3.01265	NA	1.91639	NA
ENSMUSG00000108219	Gm44101	2.60264	NA	3.3144	NA	-0.161476	NA
ENSMUSG00000106892	Gm42791	3.15431	NA	3.0328	NA	-0.503707	NA
ENSMUSG00000106332	Gm43506	2.11619	NA	3.5478	NA	1.22911	NA
ENSMUSG00000095186	Gm10718	2.36228	NA	3.42305	NA	-0.0567766	NA
ENSMUSG00000089837	Npcd	2.73536	NA	3.20557	0.316751	-1.28187	NA
ENSMUSG00000042816	Gpr151	2.27198	NA	3.42305	NA	-0.00411125	NA
ENSMUSG00000021250	Fos	2.63305	0.00722373	3.22539	3.20024e-07	1.57559	1.74903e-06
ENSMUSG00000023995	Tspo2	3.37618	NA	2.82821	NA	0.957693	NA
ENSMUSG00000105179	Gm42866	3.37618	NA	2.82821	NA	0.715844	NA
ENSMUSG00000024340	Btnl2	2.95075	NA	3.02499	NA	0.957693	NA
ENSMUSG00000083650	Gm13357	2.2756	NA	3.36186	NA	-0.986651	NA
ENSMUSG00000097372	Gm26876	2.14791	NA	3.42359	NA	1.54651	NA
ENSMUSG00000024502	Jakmip2	3.24259	NA	2.82821	NA	1.59745	NA
ENSMUSG00000079606	Gm595	3.24259	NA	2.82821	NA	0.957693	NA
ENSMUSG00000102478	BC085271	3.24259	NA	2.82821	NA	0.632075	NA
ENSMUSG00000082001	Gm15607	2.05996	NA	3.40168	NA	1.59745	NA
ENSMUSG00000050243	Gm5446	2.07997	NA	3.35931	NA	-0.329675	NA
ENSMUSG00000029417	Cxcl9	4.30631	0.000146747	2.20388	0.328763	0.987172	0.832044
ENSMUSG00000075296	Aldh3b2	4.06666	NA	2.18588	NA	1.59745	NA
ENSMUSG00000030472	Ceacam18	2.45221	NA	2.97461	NA	1.44263	NA
ENSMUSG00000105719	Gm42872	3.62544	NA	2.35589	NA	1.84576	NA
ENSMUSG00000103492	Gm37412	2.58629	NA	2.85027	NA	0.673329	NA
ENSMUSG00000091418	Gm3164	2.61544	NA	2.82821	NA	0.905027	NA
ENSMUSG00000035183	Slc24a5	2.67189	0.683846	2.78566	0.650595	1.24689	NA
ENSMUSG00000105282	Gm42981	4.12606	0.0752165	2.05783	0.474417	1.74769	NA
ENSMUSG00000062083	Rpl13a-ps1	2.51515	NA	2.82821	NA	0.957693	NA
ENSMUSG00000066180	Gm10155	2.51515	NA	2.82821	NA	1.91639	NA
ENSMUSG00000079580	Tmem217	2.51515	NA	2.82821	NA	0.905027	NA
ENSMUSG00000097639	Platr4	2.51515	NA	2.82821	NA	0.957693	NA
ENSMUSG00000108142	Gm7498	2.51515	NA	2.82821	NA	0.632075	NA
ENSMUSG00000111229	RP23-181A8.7	2.51515	NA	2.82821	NA	0.715844	NA
ENSMUSG00000059751	Rps3a3	2.69108	NA	2.73344	NA	0.749608	NA
ENSMUSG00000109576	Gm44704	2.9704	NA	2.58851	NA	1.86976	NA
ENSMUSG00000046993	Gm5637	2.94144	NA	2.56625	NA	0.905027	NA
ENSMUSG00000029377	Ereg	2.35869	0.404714	2.85688	0.271808	0.793459	0.893188
ENSMUSG00000001622	Csn3	2.4109	NA	2.82821	NA	0.632075	NA
ENSMUSG00000082307	Gm13418	2.4109	NA	2.82821	NA	0.632075	NA
ENSMUSG00000103965	Gm30173	2.4109	NA	2.82821	NA	1.78288	NA
ENSMUSG00000105824	Gm43466	2.4109	NA	2.82821	NA	1.96008	NA
ENSMUSG00000105910	Gm43539	2.11171	NA	2.97448	NA	-1.19394	NA
ENSMUSG00000086430	4930551O13Rik	2.38989	NA	2.82821	NA	0.957693	NA
ENSMUSG00000111227	RP23-225H6.1	2.38989	NA	2.82821	NA	0.632075	NA
ENSMUSG00000027168	Pax6	2.43157	NA	2.79726	NA	0.954673	NA
ENSMUSG00000103588	Gm18445	3.11237	NA	2.44875	NA	1.13261	NA
ENSMUSG00000109006	B230209E15Rik	2.95075	NA	2.52366	NA	0.957693	NA
ENSMUSG00000085229	Gm11672	2.2111	0.804701	2.84929	NA	0.656034	NA
ENSMUSG00000062284	Gm6030	3.00004	NA	2.44812	NA	1.95967	NA
ENSMUSG00000102260	D330025C20Rik	2.2298	NA	2.77954	NA	1.9712	NA
ENSMUSG00000106491	Gm42446	3.37618	NA	2.18588	NA	1.91639	NA
ENSMUSG00000009108	Gnat2	2.83904	NA	2.44812	NA	-0.00402495	NA
ENSMUSG00000028341	Nr4a3	2.36194	1.93004e-09	2.67716	3.33493e-05	1.93583	0.00119109
ENSMUSG00000107061	Gm19590	2.11201	NA	2.77378	NA	1.54651	NA
ENSMUSG00000104420	E230020A03Rik	3.30026	NA	2.15843	NA	1.91639	NA
ENSMUSG00000087202	Gm15813	3.24259	NA	2.18588	NA	1.59745	NA
ENSMUSG00000086404	Gm6787	2.05067	NA	2.77378	NA	-0.0566903	NA
ENSMUSG00000109358	Gm44716	2.10079	NA	2.71247	NA	1.54651	NA
ENSMUSG00000075394	Hoxc4	2.47195	NA	2.52328	0.510486	-0.00898108	NA
ENSMUSG00000083953	Gm14049	3.01159	NA	2.18588	NA	0.957693	NA
ENSMUSG00000106797	Gm42936	3.09794	0.492558	2.11645	0.440509	-2.74668	NA
ENSMUSG00000058809	Hspd1-ps3	2.03744	0.801834	2.63977	NA	-1.35383	NA
ENSMUSG00000102133	Gm37106	2.75214	NA	2.27073	NA	-0.0040573	NA
ENSMUSG00000104781	Gm43303	2.89418	NA	2.18588	NA	0.905027	NA
ENSMUSG00000091373	Gm8810	2.61073	0.507073	2.28505	0.513866	-1.24769	NA
ENSMUSG00000061911	Myt1l	2.37697	NA	2.39276	NA	1.74828	NA
ENSMUSG00000102750	Gm37058	2.54399	NA	2.27073	NA	1.54613	NA
ENSMUSG00000105892	Gm35013	2.51515	NA	2.18588	NA	0.957693	NA
ENSMUSG00000106822	Gm43533	2.51515	NA	2.18588	NA	0.905027	NA
ENSMUSG00000026830	Ermn	2.49848	NA	2.18588	NA	0.632075	NA
ENSMUSG00000033520	Idi2	2.45097	NA	2.19235	NA	0.337047	NA
ENSMUSG00000038418	Egr1	2.29089	0.0212469	2.27045	3.35828e-06	0.749136	0.0706677
ENSMUSG00000100009	Gm7967	2.01689	0.791739	2.38946	NA	-0.518563	NA
ENSMUSG00000108195	Gm44415	2.65914	NA	2.06384	NA	-1.19394	NA
ENSMUSG00000044055	Otos	2.34883	NA	2.18588	NA	0.632075	NA
ENSMUSG00000050900	Gm7327	2.34883	NA	2.18588	NA	-0.495086	NA
ENSMUSG00000104735	C130075A20Rik	2.03629	0.855373	2.32173	NA	1.43132	NA
ENSMUSG00000103432	6720464F23Rik	2.20174	0.784994	2.20644	NA	1.99343	NA
ENSMUSG00000108431	Gm44963	2.05996	NA	2.18588	NA	0.632075	NA
ENSMUSG00000106528	Gm42841	2.00793	NA	2.09573	0.579677	1.81743	NA
ENSMUSG00000070811	Sult2a2	-1.64597	NA	12.8907	3.15515e-08	3.09959	NA
ENSMUSG00000050423	Ppp1r3g	1.64959	NA	9.78215	0.000113542	2.15168	NA
ENSMUSG00000105053	Gm43064	-1.75164	NA	10.3906	4.79644e-07	5.36768	NA
ENSMUSG00000091867	Cyp2a22	-2.55676	NA	10.5526	3.91241e-07	2.46125	NA
ENSMUSG00000092360	Gm20441	1.9419	NA	7.92339	0.0353752	3.15985	NA
ENSMUSG00000020872	Tac4	1.63778	NA	7.79876	NA	2.34891	NA
ENSMUSG00000079594	BC117090	-1.95028	NA	9.32344	NA	2.0388	NA
ENSMUSG00000070690	5830473C10Rik	-1.64597	NA	9.02793	0.00148259	2.4613	NA
ENSMUSG00000026645	Olah	0.746601	NA	7.7628	NA	2.51146	NA
ENSMUSG00000019935	Slc17a8	1.14039	0.934702	7.38709	0.000368075	2.30583	NA
ENSMUSG00000028240	Cyp7a1	-4.15808	NA	9.86478	0.0122239	2.47563	NA
ENSMUSG00000096972	Gm26883	1.3206	NA	7.08166	7.88932e-07	2.39226	NA
ENSMUSG00000058925	1700011I03Rik	1.76223	NA	6.85218	NA	4.16947	NA
ENSMUSG00000093753	Gm28577	1.44622	NA	6.9994	NA	2.40436	NA
ENSMUSG00000079033	Mef2b	1.82386	NA	6.77798	NA	2.83389	NA
ENSMUSG00000033774	Npbwr1	0.817895	NA	7.19834	NA	2.40436	NA
ENSMUSG00000092220	Gm20528	1.01442	0.886544	6.9291	2.77682e-11	2.11835	NA
ENSMUSG00000022651	Retnlg	-1.0584	0.459913	7.91567	1.22831e-25	2.31584	0.00100233
ENSMUSG00000108354	4931431B13Rik	0.944508	NA	6.85218	NA	3.30295	NA
ENSMUSG00000071561	BC100530	-3.10699	0.651983	8.78529	2.35735e-07	2.17686	NA
ENSMUSG00000090207	4930524O07Rik	1.45451	NA	6.31412	NA	4.25577	NA
ENSMUSG00000047965	Rpl9-ps7	0.944508	NA	6.51179	NA	2.83389	NA
ENSMUSG00000058579	Cela2a	-1.59447	NA	7.75999	NA	2.3326	NA
ENSMUSG00000087367	Gm15491	1.84291	NA	5.99959	0.000648636	2.17339	NA
ENSMUSG00000102147	Gm38055	1.9419	NA	5.94164	NA	3.30295	NA
ENSMUSG00000103772	Gm36933	1.5375	NA	6.06864	NA	2.22231	NA
ENSMUSG00000110391	Gm7269	1.25012	NA	5.94164	NA	3.46972	NA
ENSMUSG00000046607	Hrk	-0.541316	0.977212	6.70087	NA	2.95553	NA
ENSMUSG00000056643	Chst13	1.76223	NA	5.49204	NA	3.12869	NA
ENSMUSG00000087002	Gm16277	-0.945302	NA	6.76829	0.0870278	3.24641	NA
ENSMUSG00000047517	Dmbt1	1.84949	0.762283	5.28202	NA	9.63951	0.0577652
ENSMUSG00000108767	Gm29763	1.76223	NA	5.29559	NA	2.09436	NA
ENSMUSG00000108391	Gm9768	0.944508	NA	5.58143	NA	3.4029	NA
ENSMUSG00000103967	Gm38214	1.49857	NA	5.29559	NA	2.70737	NA
ENSMUSG00000097877	Gm26703	0.732816	0.966659	5.61466	0.108932	2.16597	NA
ENSMUSG00000087050	Dhrs13os	0.586303	0.975051	5.63244	0.00194778	2.79854	NA
ENSMUSG00000107647	Gm44445	0.944508	NA	5.45246	NA	2.09436	NA
ENSMUSG00000039364	Sectm1b	1.17845	0.902904	5.26552	0.133823	4.36156	NA
ENSMUSG00000103445	Gm36948	0.299969	NA	5.64311	NA	2.07579	NA
ENSMUSG00000030324	Rho	1.77605	NA	4.89473	NA	3.06434	NA
ENSMUSG00000055312	Them7	-0.150977	NA	5.85806	0.119576	2.3114	NA
ENSMUSG00000081805	Gm14335	-1.32657	NA	6.44275	NA	2.373	NA
ENSMUSG00000102095	C730036E19Rik	-1.32657	NA	6.44275	NA	3.04598	NA
ENSMUSG00000047230	Cldn2	-0.614736	0.929376	6.04494	4.57259e-07	3.10915	0.0204527
ENSMUSG00000090038	Gm16573	-1.59447	NA	6.52997	NA	2.09436	NA
ENSMUSG00000109693	Gm45483	1.82386	NA	4.80762	NA	2.83389	NA
ENSMUSG00000039717	Ralyl	1.4494	NA	4.98008	NA	2.30101	NA
ENSMUSG00000021091	Serpina3n	0.415685	0.484828	5.48896	2.39017e-31	2.47214	0.00150739
ENSMUSG00000110278	Gm5608	0.746601	NA	5.29559	NA	2.40436	NA
ENSMUSG00000106329	Gm10652	1.01313	NA	5.0633	NA	2.28901	NA
ENSMUSG00000109093	Gm19950	0.757926	0.941516	5.15398	0.0207243	2.32677	NA
ENSMUSG00000102875	Gm37139	1.24399	NA	4.86975	NA	2.08776	NA
ENSMUSG00000042638	Gucy2c	-1.32657	NA	6.06864	NA	2.76731	NA
ENSMUSG00000086839	Gm11973	0.79944	NA	5.00037	NA	3.30017	NA
ENSMUSG00000111030	RP24-282C4.10	1.30791	NA	4.74433	NA	2.76042	NA
ENSMUSG00000097560	Gm26904	0.944508	NA	4.90952	NA	2.373	NA
ENSMUSG00000061540	Orm2	-0.200684	0.981192	5.45555	0.000137791	2.57699	0.166205
ENSMUSG00000110353	Gm45531	-0.312404	0.986019	5.49822	0.0652183	2.0134	NA
ENSMUSG00000074591	Ankub1	0.592786	0.966659	5.04173	NA	3.28425	NA
ENSMUSG00000108211	Gm44130	-0.10783	NA	5.29559	NA	3.04598	NA
ENSMUSG00000039720	Got1l1	1.39996	0.70905	4.46197	0.058451	2.34581	NA
ENSMUSG00000085389	1700003M07Rik	1.49857	NA	4.38499	NA	2.83389	NA
ENSMUSG00000031932	Gpr83	0.638338	NA	4.80762	NA	2.75398	NA
ENSMUSG00000055872	Gm9985	1.44622	NA	4.38499	NA	2.22231	NA
ENSMUSG00000018486	Wnt9b	-0.340005	0.98981	5.24127	0.0959505	3.19678	NA
ENSMUSG00000105734	4930558C23Rik	1.35205	NA	4.38499	NA	2.09436	NA
ENSMUSG00000023484	Prph	1.86947	0.801829	4.12413	0.271075	3.40587	NA
ENSMUSG00000049758	Olfr1318	-2.30916	NA	6.14501	NA	4.91751	NA
ENSMUSG00000102927	Gm37152	0.545392	NA	4.65173	NA	3.44099	NA
ENSMUSG00000091997	Gm6611	1.10876	NA	4.32322	NA	2.60131	NA
ENSMUSG00000100291	2310069B03Rik	0.944508	NA	4.38499	NA	3.53219	NA
ENSMUSG00000085272	Sbk3	0.571141	0.970486	4.56947	0.0665785	2.10421	0.702047
ENSMUSG00000030792	Dkkl1	1.6949	0.338061	3.97634	0.0490065	2.63434	NA
ENSMUSG00000029360	Gm9754	0.331392	NA	4.5607	0.00591792	2.25878	NA
ENSMUSG00000086138	4930471C06Rik	1.43397	0.73517	3.95206	0.061348	2.04271	NA
ENSMUSG00000090192	Gm16556	0.592379	NA	4.3658	NA	2.09326	NA
ENSMUSG00000083230	Gm14158	0.625049	NA	4.33398	NA	2.08422	NA
ENSMUSG00000089728	Clec2f	1.76223	NA	3.74077	NA	3.4947	NA
ENSMUSG00000060187	Lrrc10	1.22578	0.779591	3.98457	0.13219	2.67731	0.0275908
ENSMUSG00000065701	Rny1	0.484724	NA	4.33418	NA	2.16445	NA
ENSMUSG00000102139	Gm37109	-1.59447	NA	5.36383	NA	3.53219	NA
ENSMUSG00000087064	Sap30bpos	-0.605354	0.966863	4.84194	NA	2.4606	NA
ENSMUSG00000102009	4933400F21Rik	1.49857	NA	3.74077	NA	2.51146	NA
ENSMUSG00000084904	Gm14827	1.44622	NA	3.74077	NA	2.09436	NA
ENSMUSG00000050711	Scg2	0.201022	NA	4.33398	NA	2.10337	NA
ENSMUSG00000089827	1700023H06Rik	1.51533	0.818593	3.65222	0.134366	2.12429	NA
ENSMUSG00000084304	Gm6142	1.10684	NA	3.85472	NA	2.22994	NA
ENSMUSG00000087270	Gm12983	0.0953972	NA	4.33418	NA	2.93526	NA
ENSMUSG00000066687	Zbtb16	-1.56193	0.700213	5.05943	0.0107394	2.17268	0.12711
ENSMUSG00000037469	Acp7	-0.219098	NA	4.38499	NA	3.04973	NA
ENSMUSG00000078238	Gm12854	0.890375	NA	3.69554	NA	2.05539	NA
ENSMUSG00000043460	Elfn2	-0.416035	NA	4.33418	NA	2.15244	NA
ENSMUSG00000024526	Cidea	0.72318	0.835662	3.76303	0.0917868	2.05438	0.18474
ENSMUSG00000110822	RP23-346G14.2	0.870095	NA	3.67974	NA	2.60809	NA
ENSMUSG00000103443	Gm37132	1.79356	NA	3.18713	NA	2.01946	NA
ENSMUSG00000110408	Gm45881	0.545392	NA	3.74077	NA	2.59737	NA
ENSMUSG00000029620	1700018F24Rik	-0.391849	NA	4.18835	NA	2.56949	NA
ENSMUSG00000091580	Gm6467	1.76223	NA	3.09243	NA	2.51146	NA
ENSMUSG00000050150	Slc9b1	1.44622	NA	3.24132	NA	2.84634	NA
ENSMUSG00000107158	Gm42728	1.44622	NA	3.24132	NA	2.51146	NA
ENSMUSG00000103646	Gm37706	1.54434	NA	3.1162	NA	2.69161	NA
ENSMUSG00000093485	Gm20708	0.0593675	0.998757	3.82935	0.621835	2.14633	NA
ENSMUSG00000092534	Pagr1b	-1.75164	NA	4.73335	0.217565	2.75398	NA
ENSMUSG00000052180	Serpinb6c	-1.32992	NA	4.49085	NA	2.86277	NA
ENSMUSG00000100121	1700025N23Rik	0.799758	NA	3.42339	NA	2.00601	NA
ENSMUSG00000104828	Gm42898	-0.239173	NA	3.94243	NA	2.15168	NA
ENSMUSG00000092622	Khdc3	1.65699	NA	2.97423	NA	2.40773	NA
ENSMUSG00000005547	Cyp2a5	-0.748481	0.921277	4.17454	0.00693867	2.35572	0.357431
ENSMUSG00000032739	Pram1	-0.399725	0.975051	3.98803	0.0213321	2.08521	NA
ENSMUSG00000057132	Rpgrip1	-0.665576	0.96364	4.1178	0.00423033	2.37826	NA
ENSMUSG00000030650	Tmc5	0.369333	0.967933	3.56717	0.222449	4.75538	4.15127e-05
ENSMUSG00000049796	Crh	0.751587	0.975285	3.35863	NA	4.01038	NA
ENSMUSG00000039059	Hrh3	-2.28801	NA	4.87817	NA	2.37901	NA
ENSMUSG00000106054	Gm43623	1.30791	NA	3.06346	NA	2.76137	NA
ENSMUSG00000027868	Tbx15	1.82707	NA	2.79991	NA	2.3326	NA
ENSMUSG00000096924	Gm26824	1.76223	NA	2.82821	NA	2.09436	NA
ENSMUSG00000063447	Ube2d2b	0.0541381	NA	3.68114	NA	4.0374	NA
ENSMUSG00000110917	RP23-35O24.3	1.46048	NA	2.97487	NA	2.87796	NA
ENSMUSG00000073795	6430531B16Rik	0.82649	0.619304	3.28251	0.00714598	2.31759	0.0321035
ENSMUSG00000106751	Gm42467	1.43431	NA	2.96042	0.486366	2.3233	NA
ENSMUSG00000058773	Hist1h1b	0.484297	NA	3.42305	NA	2.46125	NA
ENSMUSG00000072945	Ripply1	-1.32657	NA	4.3226	NA	2.59737	NA
ENSMUSG00000105970	Gm43360	1.87937	NA	2.70405	NA	2.04116	NA
ENSMUSG00000053338	Tarm1	-2.1798	NA	4.73307	NA	3.4512	NA
ENSMUSG00000104585	4921511C10Rik	1.44622	NA	2.91	NA	2.3326	NA
ENSMUSG00000091523	AU040972	0.364975	0.965436	3.44067	0.000222271	3.46004	0.0160075
ENSMUSG00000110816	RP24-344D19.3	-2.71539	NA	4.98024	NA	2.60851	NA
ENSMUSG00000008438	Adam21	1.65704	NA	2.77378	NA	2.00585	NA
ENSMUSG00000085368	Gm16188	0.480803	NA	3.36186	NA	2.33185	NA
ENSMUSG00000021416	Eci3	0.79944	NA	3.18424	NA	3.15884	NA
ENSMUSG00000092397	C130080G10Rik	1.00585	0.783656	3.06983	0.169429	2.17182	0.559395
ENSMUSG00000044726	Erich5	-1.40137	NA	4.26425	NA	2.68678	NA
ENSMUSG00000086889	Phf2os1	0.386868	NA	3.35931	NA	2.54635	NA
ENSMUSG00000006143	Upk3bl	1.44622	NA	2.82821	NA	2.22994	NA
ENSMUSG00000022780	Meltf	1.44622	NA	2.82821	NA	2.69578	NA
ENSMUSG00000066626	Gm5121	1.44622	NA	2.82821	NA	2.59737	NA
ENSMUSG00000086405	9330198N18Rik	1.44622	NA	2.82821	NA	2.22231	NA
ENSMUSG00000089767	4930556I23Rik	1.44622	NA	2.82821	NA	2.9667	NA
ENSMUSG00000097850	4631405K08Rik	1.44622	NA	2.82821	NA	2.40436	NA
ENSMUSG00000107796	Gm44068	1.44622	NA	2.82821	NA	2.09436	NA
ENSMUSG00000039209	Rpl39l	1.54158	NA	2.77294	NA	2.99046	NA
ENSMUSG00000042045	Sln	1.51681	0.754067	2.78357	0.0713165	2.57688	0.458909
ENSMUSG00000049897	Stkld1	0.298718	NA	3.36186	NA	2.8353	NA
ENSMUSG00000034437	Gm9761	-0.235734	NA	3.6208	NA	2.16445	NA
ENSMUSG00000030142	Clec4e	0.731214	0.817804	3.10868	0.00832256	2.38817	0.00147715
ENSMUSG00000092381	Gm20512	0.799758	NA	3.05583	NA	2.58596	NA
ENSMUSG00000111809	RP23-203D1.5	-0.0155606	NA	3.42305	NA	2.19532	NA
ENSMUSG00000110088	Gm45343	0.484724	NA	3.16164	NA	2.67564	NA
ENSMUSG00000093979	Gm2237	-0.712221	NA	3.74077	NA	3.33595	NA
ENSMUSG00000029618	Ocm	-0.145899	NA	3.42992	NA	4.12839	NA
ENSMUSG00000093672	Gm20655	1.49217	NA	2.60422	NA	2.27848	NA
ENSMUSG00000101089	2610016A17Rik	1.79099	NA	2.42945	NA	2.45681	NA
ENSMUSG00000049946	BC030500	1.45514	0.928177	2.58269	NA	2.05938	NA
ENSMUSG00000100053	Gm28154	0.944508	NA	2.82821	NA	2.09436	NA
ENSMUSG00000028778	Hcrtr1	-0.415737	NA	3.40168	NA	3.95511	NA
ENSMUSG00000092482	Gm20531	-1.75137	NA	4.05977	NA	2.60851	NA
ENSMUSG00000020591	Ntsr2	1.18103	0.953116	2.58269	NA	2.78322	NA
ENSMUSG00000107178	Gm42531	0.79944	NA	2.77236	NA	2.30108	NA
ENSMUSG00000084094	Gm13961	0.638338	NA	2.82821	NA	2.22231	NA
ENSMUSG00000097428	AW047730	0.638338	NA	2.82821	NA	2.40436	NA
ENSMUSG00000025916	Ppp1r42	0.441481	0.956414	2.91102	0.163904	2.01416	NA
ENSMUSG00000105283	Gm33370	0.545392	NA	2.84538	NA	2.51146	NA
ENSMUSG00000050108	Bpifc	-0.657326	NA	3.44206	NA	3.63688	NA
ENSMUSG00000028435	Aqp3	-0.525735	NA	3.36805	NA	3.35837	NA
ENSMUSG00000028766	Alpl	0.77694	0.295779	2.71403	0.00418744	2.746	6.68967e-05
ENSMUSG00000074647	Fam83c	0.545392	NA	2.82821	NA	2.51146	NA
ENSMUSG00000082520	Gm13349	0.545392	NA	2.82821	NA	2.09436	NA
ENSMUSG00000097076	Platr7	0.545392	NA	2.82821	NA	2.40436	NA
ENSMUSG00000075420	Smim6	0.65162	0.900139	2.72604	0.13592	2.74497	0.0356639
ENSMUSG00000026824	Kcnj3	1.60723	0.641319	2.226	0.148613	2.03386	0.617217
ENSMUSG00000053461	Hhipl2	0.504406	NA	2.75633	NA	3.88494	NA
ENSMUSG00000028427	Aqp7	-2.71606	NA	4.3596	NA	2.00136	NA
ENSMUSG00000107955	Gm44027	-1.3601	NA	3.68031	NA	2.08422	NA
ENSMUSG00000002459	Rgs20	-0.0287383	0.998757	3.0097	0.414834	2.39032	NA
ENSMUSG00000030043	Tacr1	1.18386	0.818593	2.33263	0.47471	2.77293	0.0158182
ENSMUSG00000053783	1700016K19Rik	1.03988	0.0469271	2.40042	0.00437158	2.24017	0.00143335
ENSMUSG00000060188	Cxcl17	0.0572269	0.987544	2.88984	9.66197e-08	2.19414	0.0473882
ENSMUSG00000030317	Timp4	-0.134815	0.9802	2.97661	0.0325314	2.41511	0.01407
ENSMUSG00000049653	Spatc1	-0.152779	NA	2.97423	NA	2.04191	NA
ENSMUSG00000044860	Gm1123	-1.06216	NA	3.42359	NA	2.56207	NA
ENSMUSG00000022768	Ccdc116	0.931688	0.966659	2.39609	NA	3.0064	NA
ENSMUSG00000101389	Ms4a4a	1.28719	0.186394	2.19105	0.0230589	2.4537	7.12375e-09
ENSMUSG00000052212	Cd177	1.54363	0.00114881	2.05011	0.00693249	2.23971	1.99376e-07
ENSMUSG00000079243	Xirp1	0.859543	0.645004	2.33392	0.176357	2.50677	0.353112
ENSMUSG00000027004	Frzb	1.33583	0.6208	2.07745	0.334136	2.40549	0.00654525
ENSMUSG00000082633	Gm15779	0.944508	NA	2.18588	NA	2.69578	NA
ENSMUSG00000105389	BB187690	0.657263	0.966961	2.32672	NA	3.39211	NA
ENSMUSG00000083805	Gm14848	-1.64597	NA	3.42339	NA	2.36728	NA
ENSMUSG00000111212	CAAA01194877.2	0.632208	0.962567	2.26233	0.411017	2.06689	NA
ENSMUSG00000073530	Pappa2	0.519087	0.896216	2.30448	0.100739	3.0232	0.30519
ENSMUSG00000096764	Gm21985	-1.86057	0.922723	3.4929	0.22873	3.0309	NA
ENSMUSG00000045259	Klhdc9	-0.228706	0.977212	2.67367	0.116032	2.10146	0.174762
ENSMUSG00000107358	Gm43168	-1.59447	NA	3.24132	NA	2.373	NA
ENSMUSG00000025141	Myadml2	-0.246886	NA	2.56691	NA	2.04819	NA
ENSMUSG00000072962	Gm16401	0.425703	NA	2.20533	NA	2.00622	NA
ENSMUSG00000034227	Foxj1	-0.127689	0.957596	2.44784	7.82272e-06	2.0699	0.0863512
ENSMUSG00000110332	Gm45396	0.443977	0.742506	2.14407	0.0041359	2.23614	0.0836638
ENSMUSG00000102278	Gm37145	-1.32657	NA	3.02499	NA	2.40436	NA
ENSMUSG00000085609	1700016P03Rik	-3.17358	NA	3.91739	0.190178	2.63033	NA
ENSMUSG00000004988	Fxyd4	-0.0378822	0.998757	2.34543	0.522816	2.2005	NA
ENSMUSG00000032105	Pdzd3	0.237781	NA	2.14592	NA	2.20475	NA
ENSMUSG00000028139	Riiad1	0.445391	0.784994	2.0098	0.0228427	2.04391	0.0206076
ENSMUSG00000108526	Gm45828	-0.0154609	NA	2.22304	NA	2.39933	NA
ENSMUSG00000028610	Dmrtb1	-1.32657	NA	2.82821	NA	2.83389	NA
ENSMUSG00000098439	Hm629797	-1.32657	NA	2.82821	NA	3.04973	NA
ENSMUSG00000085633	Bloc1s6os	-2.55591	NA	3.42359	NA	3.09983	NA
ENSMUSG00000026247	Ecel1	-0.10783	NA	2.18588	NA	2.71144	NA
ENSMUSG00000075581	Gm16409	-0.10783	NA	2.18588	NA	2.09436	NA
ENSMUSG00000104686	Gm42815	-0.952556	NA	2.58846	NA	2.4381	NA
ENSMUSG00000030954	Gp2	-2.66303	0.340754	3.35373	NA	5.55574	0.000214996
ENSMUSG00000031098	Syt8	-0.346133	0.988969	2.13994	NA	2.8293	NA
ENSMUSG00000110577	1700112L15Rik	-1.64597	NA	2.77294	NA	2.08422	NA
ENSMUSG00000069733	Ube2u	-0.171817	0.992483	2.01239	0.540656	2.64236	NA
ENSMUSG00000092131	BC050972	-1.71108	NA	2.6121	NA	2.22078	NA
ENSMUSG00000095576	Fmo6	-3.76775	0.459632	3.41068	NA	2.66969	NA
ENSMUSG00000097580	Gm5432	-1.32657	NA	2.18588	NA	2.09436	NA
ENSMUSG00000037428	Vgf	-2.55676	NA	2.77236	NA	2.81314	NA
ENSMUSG00000086032	Gm15929	-3.77891	NA	3.32354	NA	2.13918	NA
ENSMUSG00000109294	Gm44808	-1.59447	NA	2.18588	NA	2.51146	NA
ENSMUSG00000030732	Chrdl2	-4.79088	NA	2.78657	NA	3.49825	NA
ENSMUSG00000111865	RP23-88C11.2	3.89738	NA	1.85155	NA	3.06626	NA
ENSMUSG00000091002	Tcerg1l	3.2095	0.646493	1.9737	NA	2.27808	NA
ENSMUSG00000103722	2700078F05Rik	3.14369	NA	1.86627	NA	2.36705	NA
ENSMUSG00000097134	1110002J07Rik	3.11237	NA	1.86662	NA	2.04174	NA
ENSMUSG00000111377	RP23-402F24.3	2.99394	NA	1.86662	NA	2.7447	NA
ENSMUSG00000043122	A530016L24Rik	3.33644	NA	1.69257	NA	2.13616	NA
ENSMUSG00000106696	Gm42729	2.43252	NA	1.94338	NA	2.84193	NA
ENSMUSG00000046440	Gm5564	2.4109	NA	1.85155	NA	2.09436	NA
ENSMUSG00000078307	AI593442	3.21567	NA	1.33325	NA	2.2504	NA
ENSMUSG00000091311	Spata31d1b	2.51181	NA	1.67787	NA	2.09519	NA
ENSMUSG00000101166	Gm28496	3.11231	NA	1.22279	NA	3.43492	NA
ENSMUSG00000091172	Gm17120	2.01231	NA	1.67318	NA	2.75398	NA
ENSMUSG00000108095	Gm44067	2.34883	NA	1.46895	NA	2.84634	NA
ENSMUSG00000101587	Gm29036	2.95075	NA	1.08326	NA	2.83389	NA
ENSMUSG00000091968	Gm17115	2.05996	NA	1.46895	NA	2.69578	NA
ENSMUSG00000102764	Gm37183	2.15418	0.778508	1.41306	0.726051	2.09463	NA
ENSMUSG00000022878	Adipoq	5.11613	0.846301	-0.143081	0.976707	3.63157	0.800744
ENSMUSG00000062319	Gm10115	2.54916	0.45102	1.10908	0.730683	2.35587	NA
ENSMUSG00000106735	A330058E17Rik	2.70411	NA	0.912932	NA	2.40436	NA
ENSMUSG00000092014	Gm4468	2.4109	NA	0.912932	NA	2.45768	NA
ENSMUSG00000104476	Gm38211	2.92542	0.196706	0.549558	0.878243	2.24749	NA
ENSMUSG00000067455	Hist1h4j	2.07997	NA	0.709012	NA	2.94136	NA
ENSMUSG00000034773	BC030867	2.91893	0.572799	0.220012	NA	2.93705	NA
ENSMUSG00000012705	Retn	4.27736	0.33225	-0.484359	0.931172	2.63434	NA
ENSMUSG00000054006	D630008O14Rik	2.4109	NA	0.43697	NA	2.09436	NA
ENSMUSG00000020891	Alox8	2.45251	0.752434	0.40882	NA	3.06024	NA
ENSMUSG00000044678	Ly6k	4.05293	0.0770608	-0.447222	0.926735	2.79702	NA
ENSMUSG00000109428	Gm45698	2.11287	NA	0.495009	NA	2.24716	NA
ENSMUSG00000103354	Gm38083	2.04611	NA	0.246225	NA	2.15244	NA
ENSMUSG00000097107	Platr6	2.73136	NA	-0.188595	NA	2.19532	NA
ENSMUSG00000085109	Gm15356	2.72868	NA	-0.306639	NA	3.1132	NA
ENSMUSG00000027401	Tgm3	2.86357	0.689579	-0.710301	NA	2.3991	NA
ENSMUSG00000025746	Il6	4.52614	0.00828556	-1.58368	0.636675	3.51116	0.0545714
ENSMUSG00000101711	Gm28306	2.55387	NA	-0.607457	NA	2.42826	NA
ENSMUSG00000027338	Prnd	5.89928	0.00143135	-2.40954	0.0322445	3.54437	0.0628731
ENSMUSG00000103630	Gm37242	4.04811	NA	-1.61174	NA	3.4029	NA
ENSMUSG00000101958	Gm19085	2.7536	NA	-1.21814	NA	2.06827	NA
ENSMUSG00000064308	2410137M14Rik	3.24259	NA	-1.61174	NA	2.09436	NA
ENSMUSG00000106319	Gm42601	3.24259	NA	-1.61174	NA	2.09436	NA
ENSMUSG00000062148	Ear6	3.16774	NA	-1.93473	NA	3.55499	NA
ENSMUSG00000061100	Retnla	2.5624	0.4751	-1.63399	0.0029242	7.20067	4.47366e-05
ENSMUSG00000108670	Gm44815	2.51515	NA	-1.61174	NA	2.92081	NA
ENSMUSG00000086098	Gm14291	4.37416	NA	-2.6031	NA	2.84915	NA
ENSMUSG00000061780	Cfd	3.49432	0.751945	-2.1649	0.703412	2.43447	0.844424
ENSMUSG00000070999	Ccin	2.34883	NA	-1.61174	NA	2.09436	NA
ENSMUSG00000101028	Gm28723	3.24259	NA	-2.16405	NA	2.09436	NA
ENSMUSG00000074228	Gm10645	4.0414	NA	-2.57331	NA	2.07247	NA
ENSMUSG00000028255	Clca1	2.05996	NA	-1.61174	NA	2.22231	NA
ENSMUSG00000107853	Gm18584	3.37618	NA	-2.33095	NA	3.15985	NA
ENSMUSG00000055026	Gabrg3	2.51097	NA	-1.9348	NA	2.86344	NA
ENSMUSG00000060780	Lrrtm1	2.50846	NA	-1.93457	NA	3.14474	NA
ENSMUSG00000030077	Chl1	2.2937	0.00261728	-1.88607	0.240251	2.87361	0.00104794
ENSMUSG00000010529	Gm266	2.38989	NA	-1.93473	NA	2.09436	NA
ENSMUSG00000059334	Zfp36l3	2.38989	NA	-1.93473	NA	2.22231	NA
ENSMUSG00000069996	Gm7125	2.38989	NA	-1.93473	NA	2.09436	NA
ENSMUSG00000103800	Pcdha8	4.24113	NA	-2.91737	NA	2.3326	NA
ENSMUSG00000089916	Gm16160	2.21798	NA	-1.93518	NA	3.98293	NA
ENSMUSG00000059956	Serpinb12	2.79368	NA	-2.33095	NA	4.13152	NA
ENSMUSG00000101904	Gm29427	4.26069	NA	-3.10335	NA	3.49727	NA
ENSMUSG00000093726	Gm20667	3.68957	NA	-2.89668	NA	2.2324	NA
ENSMUSG00000026834	Acvr1c	4.1104	NA	-3.12562	NA	2.81478	NA
ENSMUSG00000078949	R3hdml	3.43066	NA	-2.81204	NA	2.09436	NA
ENSMUSG00000111844	RP24-94A19.4	4.05642	NA	-3.12562	NA	2.6756	NA
ENSMUSG00000069862	Rps12-ps9	3.30026	NA	-2.81204	NA	2.44841	NA
ENSMUSG00000030546	Plin1	3.53791	0.252302	-2.93842	0.455851	2.67943	0.162711
ENSMUSG00000111254	RP23-408K7.1	3.00593	NA	-2.80707	NA	2.0388	NA
ENSMUSG00000082420	Gm6517	2.01231	NA	-2.33095	NA	2.91726	NA
ENSMUSG00000054162	Spock3	2.16581	NA	-2.66756	NA	2.68154	NA
ENSMUSG00000091694	Apol11b	3.5142	0.0474229	-3.40709	0.3148	2.87613	NA
ENSMUSG00000047161	Chst9	3.86082	NA	-3.59787	NA	2.69578	NA
ENSMUSG00000086482	1700012C08Rik	2.08362	NA	-2.81532	NA	4.22394	NA
ENSMUSG00000103931	Gm36962	2.76275	NA	-3.21755	NA	2.73679	NA
ENSMUSG00000026166	Ccl20	2.46305	0.741249	-3.48925	NA	2.66532	NA
ENSMUSG00000022658	Tagln3	3.3803	NA	-3.98967	NA	2.90703	NA
ENSMUSG00000103685	Gm37074	2.54399	NA	-3.77799	NA	2.23244	NA
ENSMUSG00000023987	Pgc	2.35574	NA	-3.79399	NA	2.43764	NA
ENSMUSG00000103451	Gm33973	2.23096	NA	-4.41269	NA	2.02837	NA
ENSMUSG00000075269	Bex6	2.38047	NA	-5.06787	NA	2.44986	NA
ENSMUSG00000029866	Kel	3.17791	0.673805	-6.02408	NA	2.40519	NA
ENSMUSG00000022902	Stfa2	-1.3899	0.96202	13.2361	0.20535	1.26018	NA
ENSMUSG00000085314	Gm14866	1.6049	NA	11.0545	3.55259e-09	1.79222	NA
ENSMUSG00000026073	Il1r2	-0.997143	0.842397	11.7215	2.46671e-55	1.68168	NA
ENSMUSG00000059602	Syn3	1.03447	0.593842	9.7209	7.15631e-158	1.1254	0.704105
ENSMUSG00000111403	RP23-433B2.9	-0.141129	NA	9.62194	5.07674e-12	-3.53126	NA
ENSMUSG00000056978	Hamp2	-2.48181	0.814242	10.6655	5.22523e-10	0.31116	NA
ENSMUSG00000020429	Igfbp1	-3.07179	0.494452	10.7446	6.15559e-06	0.521942	NA
ENSMUSG00000104554	Gm42835	-4.31591	0.42536	11.0045	1.52603e-15	1.54266	NA
ENSMUSG00000110104	Gm45717	-1.64597	NA	9.66868	8.47676e-12	-0.0567226	NA
ENSMUSG00000037583	Nr0b2	-0.511665	0.975576	9.08043	6.74932e-06	0.975193	NA
ENSMUSG00000070810	Sult2a6	-1.64597	NA	9.60014	0.00055975	-1.19394	NA
ENSMUSG00000111748	RP23-356D13.10	1.87431	NA	7.75056	NA	1.91639	NA
ENSMUSG00000110899	RP23-284E19.10	0.527217	NA	8.40069	2.85677e-10	1.95275	NA
ENSMUSG00000044254	Pcsk9	-2.76106	NA	9.98083	0.000206515	1.01346	NA
ENSMUSG00000084990	Gm14549	-1.59447	NA	9.32344	NA	0.632075	NA
ENSMUSG00000075044	Slc22a29	1.44876	NA	7.66451	NA	1.13256	NA
ENSMUSG00000044206	Vsig4	1.9572	0.633325	7.24137	1.49159e-06	1.18615	0.626599
ENSMUSG00000089989	Gm45713	1.69971	NA	7.34611	0.130697	-3.90129	NA
ENSMUSG00000029556	Hnf1a	-0.892182	NA	8.55815	0.0322445	0.246889	NA
ENSMUSG00000039809	Gabbr2	-0.0905111	NA	8.12356	0.00028967	1.31268	NA
ENSMUSG00000042248	Cyp2c37	-4.20916	0.300397	10.1351	1.48829e-05	1.36606	NA
ENSMUSG00000019232	Etnppl	-1.44151	NA	8.74953	2.13464e-05	-1.1534	NA
ENSMUSG00000028972	Car6	1.54158	NA	7.25571	NA	1.40845	NA
ENSMUSG00000074385	Gm10684	0.820175	NA	7.57176	NA	-0.495086	NA
ENSMUSG00000003053	Cyp2c29	-3.20524	0.00810448	9.57614	2.66231e-07	0.0339434	0.997236
ENSMUSG00000023122	Sult1c2	0.41762	NA	7.76433	NA	-0.986651	NA
ENSMUSG00000060807	Serpina6	-2.88502	0.578994	9.41507	1.61166e-23	0.614696	NA
ENSMUSG00000095276	Gfy	1.03742	0.938834	7.45309	0.000102318	1.44262	NA
ENSMUSG00000079597	Gm5483	-1.04879	0.919557	8.45303	3.44475e-05	1.86507	NA
ENSMUSG00000054905	Stfa3	-1.32657	NA	8.59054	NA	0.957693	NA
ENSMUSG00000084983	Gm11789	-1.64631	NA	8.73843	0.028836	1.86877	NA
ENSMUSG00000104574	Gm42836	-0.0155606	NA	7.88303	NA	-0.329729	NA
ENSMUSG00000078799	Sult2a5	-3.57611	NA	9.64443	5.51822e-05	-1.09799	NA
ENSMUSG00000100211	1700064M15Rik	1.4494	NA	7.04117	NA	-0.0567226	NA
ENSMUSG00000101514	Gm5524	-2.37916	NA	8.94783	0.0073256	-0.731095	NA
ENSMUSG00000027513	Pck1	-1.11855	0.882199	8.24758	1.08267e-07	0.401756	0.827085
ENSMUSG00000024131	Slc3a1	-0.46031	0.977212	7.86934	1.96831e-09	1.11771	NA
ENSMUSG00000090698	Apold1	0.979103	0.299609	7.07211	4.02644e-25	0.220596	0.936937
ENSMUSG00000093598	A730085K08Rik	1.82952	NA	6.5317	5.30743e-05	-0.72062	NA
ENSMUSG00000094985	Topaz1	-0.449633	0.982834	7.64279	0.00450071	1.02723	NA
ENSMUSG00000103098	Gm37559	0.870095	NA	6.93885	NA	1.5015	NA
ENSMUSG00000097203	4732419C18Rik	-0.415737	NA	7.55676	NA	1.78288	NA
ENSMUSG00000029269	Sult1b1	-3.69078	NA	9.19128	0.00127275	1.13115	NA
ENSMUSG00000027762	Sucnr1	-0.53158	NA	7.55524	0.051091	-2.21297	NA
ENSMUSG00000029273	Sult1d1	-0.155857	0.993408	7.25458	8.43629e-06	1.9675	0.658692
ENSMUSG00000006216	Clcnkb	0.110054	NA	7.10417	NA	-1.02312	NA
ENSMUSG00000038656	Cyp3a16	-3.80314	NA	9.0471	0.000295866	1.08781	NA
ENSMUSG00000040026	Saa3	-0.240282	0.95775	7.24918	5.49131e-26	1.03227	0.778872
ENSMUSG00000107559	Gm44193	0.545392	NA	6.84666	NA	-0.495086	NA
ENSMUSG00000085743	8430419K02Rik	0.786964	NA	6.63497	NA	0.805772	NA
ENSMUSG00000024827	Gldc	-2.45558	0.707751	8.24288	0.0149856	0.724764	NA
ENSMUSG00000046687	Gm5424	0.281439	NA	6.86832	0.000110363	0.892818	NA
ENSMUSG00000093619	4930535L15Rik	0.869437	NA	6.53909	NA	-0.00402495	NA
ENSMUSG00000025075	Habp2	-1.39024	0.910698	7.66769	0.0366561	1.72953	NA
ENSMUSG00000085779	Atcayos	0.585562	0.953116	6.67449	2.41144e-05	1.18446	0.625127
ENSMUSG00000030069	Prok2	-1.59447	NA	7.7628	NA	0.957693	NA
ENSMUSG00000064032	Gm10143	0.771865	NA	6.54458	2.48035e-05	1.24485	NA
ENSMUSG00000039878	Slc39a5	-1.64576	NA	7.74619	NA	0.298468	NA
ENSMUSG00000040127	Sdr9c7	-3.29216	0.648719	8.56322	0.0271164	0.527464	NA
ENSMUSG00000038768	9130409I23Rik	1.44622	NA	6.18688	NA	0.905027	NA
ENSMUSG00000078798	Sult2a1	0.389536	0.983426	6.66649	0.000360554	0.0790376	NA
ENSMUSG00000027073	Prg2	1.44979	NA	6.1353	NA	0.298468	NA
ENSMUSG00000057228	Aadat	-2.99143	NA	8.33214	8.61319e-05	0.58131	NA
ENSMUSG00000087059	Gm12339	1.76223	NA	5.94164	NA	0.905027	NA
ENSMUSG00000049560	Defb20	0.484564	NA	6.53901	NA	-0.0040573	NA
ENSMUSG00000109157	Gm44829	1.07363	0.861911	6.21225	3.12817e-06	1.52731	NA
ENSMUSG00000028553	Angptl3	-2.25804	0.130366	7.84363	2.25924e-19	0.0272084	0.998806
ENSMUSG00000097111	Peak1os	1.82386	NA	5.7966	NA	0.196597	NA
ENSMUSG00000051452	Gm11437	-1.59447	NA	7.4982	NA	0.632075	NA
ENSMUSG00000014542	Clec4f	-1.06257	0.926335	7.23218	1.44825e-07	1.54237	NA
ENSMUSG00000000673	Haao	-0.779767	0.878302	7.08278	8.17621e-19	0.354138	NA
ENSMUSG00000099875	Gm15453	1.44622	NA	5.95004	NA	0.632075	NA
ENSMUSG00000067813	Xkr9	-2.37916	NA	7.86205	0.0583681	-1.17426	NA
ENSMUSG00000061742	Slc22a12	0.103709	0.996203	6.60642	0.0669741	1.8115	NA
ENSMUSG00000043789	Vwce	0.777199	NA	6.25972	0.0961938	1.56737	NA
ENSMUSG00000020848	Doc2b	-0.727919	0.711011	7.00877	4.89504e-21	1.1425	0.374943
ENSMUSG00000035448	Ccr3	1.38793	0.919685	5.91129	0.117412	1.24265	NA
ENSMUSG00000040660	Cyp2b9	-4.06935	0.191628	8.61915	2.3008e-05	1.03215	NA
ENSMUSG00000101397	Mug-ps1	-4.93765	NA	9.01387	0.000669348	0.531214	NA
ENSMUSG00000050440	Hamp	0.263224	0.945847	6.408	1.40472e-06	0.669545	0.694878
ENSMUSG00000087166	L1td1	1.8166	0.796687	5.62003	0.0424167	0.264122	NA
ENSMUSG00000029195	Klb	0.127827	0.994801	6.46097	0.00257028	0.561746	NA
ENSMUSG00000061292	Cyp3a59	-3.62784	NA	8.33484	0.000402148	-0.601539	NA
ENSMUSG00000102796	Gm37711	-0.656177	NA	6.84757	0.0111237	0.433029	NA
ENSMUSG00000021509	Slc25a48	-0.340792	0.983483	6.67857	0.000302672	1.57273	NA
ENSMUSG00000093662	Gm20649	-1.64631	NA	7.32113	NA	-1.194	NA
ENSMUSG00000080972	Gm16061	-0.376575	NA	6.68168	NA	1.55507	NA
ENSMUSG00000110231	Gm6329	-0.0781261	NA	6.51991	NA	0.391517	NA
ENSMUSG00000067656	Slc22a27	-3.90977	NA	8.43427	0.000303672	-0.961467	NA
ENSMUSG00000087684	1200007C13Rik	0.611518	0.867266	6.17258	1.15627e-12	0.414895	0.930862
ENSMUSG00000109764	Klkb1	-0.694145	0.867009	6.80967	1.46061e-08	0.468742	0.938571
ENSMUSG00000095464	Gm21987	-2.58684	NA	7.73521	3.76176e-06	-2.13939	NA
ENSMUSG00000109083	Gm44992	-1.64597	NA	7.25571	NA	-1.19394	NA
ENSMUSG00000030972	Acsm5	-0.600439	0.959034	6.71963	3.62287e-08	0.810054	NA
ENSMUSG00000084289	Gm6977	1.64359	NA	5.57319	NA	1.79915	NA
ENSMUSG00000021259	Cyp46a1	-0.198426	0.989094	6.49005	6.00005e-08	-0.465463	NA
ENSMUSG00000095061	E030018B13Rik	-1.3613	NA	7.04125	NA	-0.00402495	NA
ENSMUSG00000072573	Gm10369	1.34833	NA	5.67693	0.0827975	1.38694	NA
ENSMUSG00000110790	RP23-110E20.5	-0.242048	NA	6.47131	9.46988e-16	0.0358168	NA
ENSMUSG00000032207	Lipc	-0.731231	0.939591	6.71529	3.47224e-08	0.598492	NA
ENSMUSG00000089712	Gm15889	-0.376224	0.945847	6.51395	5.3667e-22	1.73756	0.0523795
ENSMUSG00000001670	Tat	-5.12003	1.68354e-05	8.88575	1.47336e-52	0.949676	0.690482
ENSMUSG00000097691	9030616G12Rik	-2.28853	NA	7.45134	NA	-1.194	NA
ENSMUSG00000100480	Gm29156	0.799997	NA	5.89192	NA	0.821143	NA
ENSMUSG00000085425	Gm15648	-1.64597	NA	7.10015	5.55821e-06	-1.19394	NA
ENSMUSG00000031640	Gm45753	-1.24978	0.94385	6.89917	1.10893e-07	1.28741	NA
ENSMUSG00000022548	Apod	1.74261	3.86154e-05	5.39709	3.44406e-05	1.14452	0.0822015
ENSMUSG00000039196	Orm1	-0.445911	0.817804	6.49056	1.23323e-42	1.69169	0.0408793
ENSMUSG00000078653	Cntd1	1.60209	NA	5.45799	2.14081e-05	1.86667	NA
ENSMUSG00000002769	Gnmt	-2.37136	0.00407094	7.44325	6.48567e-35	0.677831	0.718007
ENSMUSG00000019987	Arg1	-2.60919	0.0593291	7.56192	2.51484e-28	0.0670198	0.996466
ENSMUSG00000049427	Gm9837	1.54158	NA	5.48181	NA	-0.329675	NA
ENSMUSG00000032572	Col6a4	1.82562	0.816956	5.33674	NA	1.35187	NA
ENSMUSG00000104597	B230334C09Rik	1.4494	NA	5.52284	NA	-1.19394	NA
ENSMUSG00000041237	Pklr	-1.02971	0.780572	6.75361	3.71503e-07	1.10693	0.675744
ENSMUSG00000023433	Cela3b	1.15458	NA	5.65515	NA	-1.19391	NA
ENSMUSG00000089675	Ugt1a8	0.123164	NA	6.16937	2.39114e-05	-0.438499	NA
ENSMUSG00000027048	Abcb11	-3.54972	0.150071	8.00097	0.000233069	0.64584	0.911649
ENSMUSG00000029138	4930548H24Rik	0.545392	NA	5.94164	NA	0.905027	NA
ENSMUSG00000030669	Calca	-1.82964	0.561332	7.12647	3.89525e-05	-0.0760299	0.992263
ENSMUSG00000109873	Gm45407	0.687253	NA	5.86288	NA	1.76156	NA
ENSMUSG00000045027	Prss22	0.204867	0.989094	6.08814	0.00128731	1.67639	NA
ENSMUSG00000086628	Gm16157	-0.389101	NA	6.37619	NA	-0.882573	NA
ENSMUSG00000045591	Olig3	1.94395	0.816956	5.20473	NA	1.09049	NA
ENSMUSG00000010601	Apol7a	0.239844	0.979605	6.02743	9.86445e-09	-0.0287177	NA
ENSMUSG00000058952	Cfi	0.149806	0.967302	6.06964	7.40085e-27	1.0117	0.506803
ENSMUSG00000032310	Cyp1a2	-4.49598	0.230046	8.38288	8.06359e-14	0.221304	NA
ENSMUSG00000015890	Amdhd1	-2.23758	0.548482	7.23904	8.61579e-07	0.0129466	NA
ENSMUSG00000031173	Otc	-2.23855	0.216321	7.23939	0.000218819	0.0349527	0.997236
ENSMUSG00000056296	Synpr	0.297204	NA	5.94771	NA	-0.774984	NA
ENSMUSG00000072707	Olfr31	0.545392	NA	5.7966	NA	0.957693	NA
ENSMUSG00000049152	Ugt3a2	-3.10631	0.358615	7.60779	1.76983e-13	0.725078	NA
ENSMUSG00000057037	Cfhr1	-4.73967	0.243385	8.42292	3.93565e-11	-0.498572	NA
ENSMUSG00000031326	Cdx4	-1.59447	NA	6.84666	NA	0.632075	NA
ENSMUSG00000040752	Myh6	1.42141	0.588325	5.30946	0.00104514	1.61697	0.519318
ENSMUSG00000078519	2310026L22Rik	0.615381	NA	5.69286	NA	0.695922	NA
ENSMUSG00000035472	Slc25a21	-0.0432345	NA	6.01273	0.0466818	-0.459702	NA
ENSMUSG00000101033	Gm18776	-1.64597	NA	6.80405	NA	-0.0567226	NA
ENSMUSG00000109482	Gm4756	-5.25978	NA	8.60863	1.92977e-07	0.310458	NA
ENSMUSG00000033794	Lpcat2b	0.431599	0.975051	5.76159	0.0838622	-0.387534	NA
ENSMUSG00000059657	Stfa2l1	-2.09542	0.38734	7.01474	3.79885e-10	1.86185	NA
ENSMUSG00000025991	Cps1	-4.45946	1.99739e-06	8.187	3.55404e-07	0.64723	0.937168
ENSMUSG00000103000	Gm37900	1.43335	NA	5.22984	NA	-1.19394	NA
ENSMUSG00000038298	Pdzk1	-0.779703	0.94385	6.33427	3.30728e-07	-0.0814713	NA
ENSMUSG00000104528	Gm43314	1.27063	NA	5.30277	0.0824801	0.0252304	NA
ENSMUSG00000044359	P2ry4	-3.15912	NA	7.51324	NA	-0.689558	NA
ENSMUSG00000025479	Cyp2e1	-1.79249	0.00679894	6.81668	5.60852e-05	0.521795	0.907468
ENSMUSG00000032484	Ngp	-0.150717	0.988346	5.99089	1.17557e-06	-0.631405	0.911548
ENSMUSG00000082100	Glns-ps1	-1.8633	NA	6.84666	NA	0.905027	NA
ENSMUSG00000030237	Slco1a4	-2.73742	0.558989	7.26879	1.32011e-12	0.35709	NA
ENSMUSG00000030762	Aqp8	-4.06997	0.409118	7.92931	3.80121e-09	-0.613863	NA
ENSMUSG00000005268	Prlr	-0.212446	0.967302	5.99344	4.58852e-15	-0.751634	0.675893
ENSMUSG00000019906	Lin7a	-1.18652	0.938031	6.4659	0.000276617	-0.619866	NA
ENSMUSG00000107534	Gm43920	1.5375	NA	5.10278	NA	-0.495086	NA
ENSMUSG00000031444	F10	-0.0273792	0.996203	5.86869	1.42415e-22	1.05285	0.132246
ENSMUSG00000033676	Gabrb3	1.18994	NA	5.24633	NA	0.250237	NA
ENSMUSG00000068587	Mgam	-1.28308	0.852237	6.4811	1.3682e-10	0.280708	NA
ENSMUSG00000085162	Gm12295	0.620803	0.939591	5.52109	0.000686563	0.68611	0.893544
ENSMUSG00000108806	Gm44729	-0.822394	NA	6.23756	0.00413545	0.402375	NA
ENSMUSG00000027870	Hao2	-6.42805	0.345566	9.03925	0.00996989	0.142882	NA
ENSMUSG00000083849	Gm13477	1.40831	NA	5.11868	NA	-0.0356538	NA
ENSMUSG00000049892	Rasd1	-0.401832	0.932195	6.01919	1.03184e-10	0.742609	0.68766
ENSMUSG00000024039	Cbs	-0.734685	0.479821	6.18526	1.13538e-17	0.639708	0.702047
ENSMUSG00000020867	Spata20	1.98189	NA	4.82255	NA	0.799817	NA
ENSMUSG00000103288	Gm37273	1.65704	NA	4.98024	NA	-0.329642	NA
ENSMUSG00000078964	Ces1b	-3.22538	0.00847443	7.42139	2.26325e-05	0.580345	0.917509
ENSMUSG00000035836	Ugt2b1	-4.8516	0.216883	8.21774	0.00440178	0.399928	NA
ENSMUSG00000019577	Pdk4	0.363597	0.957596	5.60851	4.5643e-80	1.14277	0.060577
ENSMUSG00000042622	Maff	0.623198	0.392077	5.4753	5.09399e-35	1.23936	0.01407
ENSMUSG00000081152	Gm12430	-1.32657	NA	6.44275	NA	0.905027	NA
ENSMUSG00000045991	Onecut2	-1.90292	0.736403	6.72331	0.000114005	0.283074	NA
ENSMUSG00000049685	Cyp2g1	-1.53491	NA	6.53909	NA	-1.19391	NA
ENSMUSG00000109638	Gm45630	-0.952556	NA	6.23859	NA	1.88192	NA
ENSMUSG00000024694	Keg1	-4.56282	NA	8.03494	0.000215503	-4.11123	NA
ENSMUSG00000074256	Gm10655	1.54158	NA	4.98008	NA	-0.0567226	NA
ENSMUSG00000106030	Gm43611	1.54158	NA	4.98008	NA	-1.19394	NA
ENSMUSG00000040340	1700019B03Rik	1.5402	NA	4.9798	NA	-0.329729	NA
ENSMUSG00000105985	Gm42993	1.97667	NA	4.7442	NA	1.90778	NA
ENSMUSG00000025002	Cyp2c55	0.484724	NA	5.48187	NA	-1.19391	NA
ENSMUSG00000021313	Ryr2	1.25609	0.665502	5.08331	0.000324399	1.12979	0.766112
ENSMUSG00000062480	Acat3	-1.14863	0.781779	6.27557	9.34077e-20	0.209376	NA
ENSMUSG00000024222	Fkbp5	-1.00145	0.675781	6.20091	4.74113e-62	1.25649	0.00374469
ENSMUSG00000103505	Gm38374	1.54434	NA	4.9195	NA	1.95967	NA
ENSMUSG00000108815	RP23-325D10.3	1.21052	0.962581	5.07802	0.350842	-1.75876	0.720419
ENSMUSG00000022347	A1bg	-7.35777	0.106354	9.35953	6.26545e-09	0.394303	NA
ENSMUSG00000085411	Gm14319	0.697675	NA	5.33017	NA	1.2165	NA
ENSMUSG00000026579	F5	0.803278	0.197707	5.27023	3.82882e-14	0.748957	0.243416
ENSMUSG00000038932	Tcfl5	1.38054	NA	4.98008	NA	1.63555	NA
ENSMUSG00000070368	Prok1	-1.3792	NA	6.35708	0.0486523	-2.22566	NA
ENSMUSG00000066760	Psg16	-2.28853	NA	6.8038	NA	-1.194	NA
ENSMUSG00000086741	Gm15816	0.14897	NA	5.57881	NA	1.33916	NA
ENSMUSG00000080186	Gm14448	-0.0154609	NA	5.65442	NA	-1.19394	NA
ENSMUSG00000085244	Spag17os	1.44876	NA	4.92043	NA	-1.194	NA
ENSMUSG00000037254	Itih2	-2.10256	8.45915e-07	6.6937	2.88603e-05	0.747282	0.656423
ENSMUSG00000035875	AI182371	-1.49414	0.535707	6.3892	1.05497e-10	-0.450753	NA
ENSMUSG00000105039	Gm42637	1.9971	NA	4.63867	NA	-2.03327	NA
ENSMUSG00000038745	Nlrp6	-1.97098	0.593842	6.62091	0.00024741	0.0589491	NA
ENSMUSG00000022464	Slc38a4	-0.822812	0.294185	6.0443	8.97448e-85	0.142882	0.951361
ENSMUSG00000021335	Slc17a1	-2.28853	NA	6.77541	NA	-1.194	NA
ENSMUSG00000039716	Dock3	0.638338	NA	5.31098	NA	1.59745	NA
ENSMUSG00000108626	Gm45018	1.76412	NA	4.74348	NA	1.03175	NA
ENSMUSG00000054827	Cyp2c50	-4.39752	0.0922366	7.82054	0.00188712	0.464269	0.964156
ENSMUSG00000105909	Gm43189	-2.7693	NA	7.00046	0.0128961	-0.806445	NA
ENSMUSG00000027952	Pmvk	-0.132196	0.964412	5.6818	5.24239e-79	0.687277	0.176715
ENSMUSG00000107667	C530044C16Rik	-0.580279	NA	5.90276	NA	1.06521	NA
ENSMUSG00000078650	G6pc	-8.74564	0.00837028	9.98517	0.00181158	-0.19311	NA
ENSMUSG00000071419	Rps15-ps2	-0.152139	NA	5.67988	NA	-0.329675	NA
ENSMUSG00000025243	Slc6a20b	-0.115926	NA	5.65542	5.66702e-09	-2.51377	NA
ENSMUSG00000112129	Pbld1	-1.48695	0.708153	6.33576	3.31754e-08	-0.00231542	NA
ENSMUSG00000083623	Gm7224	1.09446	0.945847	5.03071	NA	1.1863	NA
ENSMUSG00000047641	Krt87	0.249311	0.991505	5.44872	0.0272853	1.26431	NA
ENSMUSG00000107015	2900076G11Rik	0.545392	NA	5.29559	NA	-0.495086	NA
ENSMUSG00000110345	Gm45572	0.545392	NA	5.29559	NA	0.957693	NA
ENSMUSG00000024254	Abcg8	-2.38741	0.783656	6.74531	2.90682e-05	0.814462	NA
ENSMUSG00000032591	Mst1	-0.239485	0.975051	5.66554	5.66702e-09	0.965968	NA
ENSMUSG00000049649	Gpr3	-0.582964	NA	5.83317	NA	1.30853	NA
ENSMUSG00000017453	Pipox	-1.64046	0.394497	6.35629	1.73494e-18	0.178468	NA
ENSMUSG00000023067	Cdkn1a	0.50626	0.368797	5.27192	4.62696e-75	1.14997	7.44823e-07
ENSMUSG00000071178	Serpina1b	-0.863035	0.33225	5.94777	2.83852e-21	0.385409	0.852138
ENSMUSG00000009646	Pla2g12b	-0.829684	0.951852	5.92704	0.00058529	0.561846	NA
ENSMUSG00000028011	Tdo2	-1.69307	0.124811	6.35629	3.89124e-18	0.139443	0.983691
ENSMUSG00000042476	Abcb4	0.22401	0.975285	5.3971	3.6808e-07	0.796967	0.722992
ENSMUSG00000097848	Gm807	-0.712221	NA	5.86288	NA	0.632075	NA
ENSMUSG00000002847	Pla1a	0.389917	0.929376	5.30974	3.18303e-13	0.415332	0.859277
ENSMUSG00000020017	Hal	0.744485	0.915895	5.12078	0.0278334	0.224095	0.970718
ENSMUSG00000104206	Gm32250	0.32104	NA	5.33211	0.104092	-1.91326	NA
ENSMUSG00000037798	Mat1a	-1.74515	0.000692544	6.36143	7.6494e-35	0.747666	0.534816
ENSMUSG00000052595	A1cf	-6.01914	NA	8.48344	8.75371e-07	0.660398	NA
ENSMUSG00000037780	Mbl1	-1.65918	0.720999	6.29739	5.35083e-08	0.254474	NA
ENSMUSG00000087579	1500017E21Rik	1.09983	0.824892	4.9047	0.00264565	1.04677	0.781629
ENSMUSG00000105868	Gm43766	0.584342	NA	5.15889	0.000989162	1.32625	NA
ENSMUSG00000023070	Rgn	-4.51504	2.45247e-05	7.70064	8.11474e-06	0.591827	0.87487
ENSMUSG00000030359	Pzp	-3.70229	1.32102e-09	7.2766	0.000382765	0.849926	0.847798
ENSMUSG00000085192	Gm12195	0.662036	NA	5.07462	NA	-2.21297	NA
ENSMUSG00000031138	F9	-2.86883	0.283493	6.83888	1.70845e-06	1.15242	NA
ENSMUSG00000042102	Dmgdh	-4.22712	0.0587998	7.50738	0.00053713	-0.0441101	NA
ENSMUSG00000101517	4732465J04Rik	0.412358	NA	5.18684	0.0375543	0.876225	NA
ENSMUSG00000097239	Gm27029	1.42863	0.768798	4.67761	0.233192	0.361779	NA
ENSMUSG00000072849	Serpina1e	-0.771688	0.953558	5.7777	0.00121812	0.211103	NA
ENSMUSG00000006529	Itih1	-2.88749	0.00371116	6.83088	0.000268587	0.628544	0.85228
ENSMUSG00000053303	Slc22a26	-6.08697	0.0820499	8.42503	0.00521308	0.685195	NA
ENSMUSG00000106994	Gm10829	0.79944	NA	4.9798	NA	1.86877	NA
ENSMUSG00000063971	Krt88	1.44622	NA	4.65173	NA	1.59745	NA
ENSMUSG00000010122	Slc47a1	0.428156	0.953558	5.15923	1.51882e-05	1.20625	0.519254
ENSMUSG00000057400	Ces1c	-5.66256	4.50081e-09	8.20373	0.000105247	0.346168	0.97398
ENSMUSG00000031766	Slc12a3	-4.10639	NA	7.4231	0.0198828	1.14411	NA
ENSMUSG00000024987	Cyp26a1	1.65704	NA	4.53992	NA	1.07708	NA
ENSMUSG00000040554	Aipl1	1.52423	NA	4.60286	NA	-0.935238	NA
ENSMUSG00000110588	Gm45774	1.20627	0.795948	4.75996	0.0239418	1.37622	0.675721
ENSMUSG00000106798	Gm43275	-1.0608	NA	5.89157	NA	-1.194	NA
ENSMUSG00000022766	Serpind1	-1.84486	0.111954	6.27949	2.80216e-14	0.379116	0.95068
ENSMUSG00000029630	Cyp3a25	-4.84028	0.0973903	7.77119	0.00187747	0.0272616	NA
ENSMUSG00000089991	Gm16332	-0.778692	0.927444	5.73047	5.84019e-05	-0.177482	NA
ENSMUSG00000103220	Gm37728	1.50694	0.906685	4.58571	0.177023	1.40579	NA
ENSMUSG00000024292	Cyp4f14	-3.47148	0.241733	7.07478	8.7676e-09	0.71161	NA
ENSMUSG00000092545	Gm20319	-2.4049	NA	6.53738	0.00107312	-0.509805	NA
ENSMUSG00000037797	Adh4	-2.21589	0.758349	6.44259	2.61566e-05	0.00740178	NA
ENSMUSG00000005681	Apoa2	-5.39707	0.000139269	8.02944	0.000327349	0.124535	0.991286
ENSMUSG00000005705	Agrp	1.94014	0.725204	4.35917	0.199181	1.16009	NA
ENSMUSG00000072664	Ugt3a1	-4.86973	NA	7.76152	0.160747	0.810753	NA
ENSMUSG00000031898	Dpep3	-4.46625	NA	7.55167	0.0412386	0.142779	NA
ENSMUSG00000040963	Asgr2	-1.99776	0.470169	6.30495	1.57193e-06	0.682788	NA
ENSMUSG00000005677	Nr1i3	-0.836636	0.936354	5.72352	3.96164e-09	0.520229	NA
ENSMUSG00000044505	Lingo4	0.505717	NA	5.04764	NA	-2.03327	NA
ENSMUSG00000027359	Slc27a2	-2.04672	0.0434592	6.32286	6.18916e-05	0.923166	0.632394
ENSMUSG00000092544	Gm20422	-0.873772	NA	5.73624	0.582766	-3.46505	NA
ENSMUSG00000082315	Gm16523	1.10876	NA	4.74433	NA	-1.194	NA
ENSMUSG00000031765	Mt1	-0.501518	0.308741	5.54826	5.47289e-77	1.16744	0.000130772
ENSMUSG00000085754	Gm15886	-3.15912	NA	6.86797	2.64205e-05	-1.84285	NA
ENSMUSG00000027612	Mmp24	0.977022	NA	4.79534	0.0103639	-0.292606	NA
ENSMUSG00000005800	Mmp8	-0.445028	0.856753	5.50344	2.21652e-19	1.6961	0.00098962
ENSMUSG00000097159	Gm26517	-0.758679	NA	5.6598	NA	0.755677	NA
ENSMUSG00000085298	F730035M05Rik	-1.32657	NA	5.94164	NA	0.957693	NA
ENSMUSG00000032204	Aqp9	-1.48859	0.444596	6.02216	3.57923e-11	0.604884	0.859277
ENSMUSG00000026621	Marc1	-2.66284	0.150071	6.60768	3.49292e-07	0.701819	0.90367
ENSMUSG00000028862	Map3k6	-0.542161	0.781892	5.54602	7.38854e-27	1.49275	0.0272703
ENSMUSG00000109879	Gm10997	0.901969	NA	4.82346	0.165505	0.79963	NA
ENSMUSG00000086771	1700080G11Rik	1.87907	NA	4.33418	NA	-0.00402495	NA
ENSMUSG00000074264	Amy1	-1.48334	0.308727	6.01195	2.18899e-12	0.542605	0.818497
ENSMUSG00000021228	Acot3	-3.2531	NA	6.89669	0.436755	0.258367	NA
ENSMUSG00000052371	Hoxd3os1	-0.0550257	NA	5.29559	NA	1.26018	NA
ENSMUSG00000085862	Gm13483	1.76223	NA	4.38499	NA	0.632075	NA
ENSMUSG00000098306	Gm28040	-2.55676	NA	6.53875	NA	1.54595	NA
ENSMUSG00000039114	Nrn1	0.280938	0.926621	5.10945	1.20644e-17	1.04432	0.177716
ENSMUSG00000102070	Gm28661	0.01964	NA	5.23823	0.0264464	1.58872	NA
ENSMUSG00000022026	Olfm4	-1.19521	0.913012	5.84118	0.00474617	0.159855	NA
ENSMUSG00000100104	Gm5644	-0.10783	NA	5.29559	NA	1.26018	NA
ENSMUSG00000105228	Gm43340	-0.10783	NA	5.29559	NA	0.905027	NA
ENSMUSG00000060613	Cyp2c70	-5.47722	0.000217191	7.98028	0.00139039	0.676721	0.893544
ENSMUSG00000023829	Slc22a1	-0.367541	0.953116	5.42459	9.39053e-06	1.0204	0.462811
ENSMUSG00000027690	Slc2a2	-3.48998	0.140117	6.98091	7.59072e-09	0.638084	NA
ENSMUSG00000010064	Slc38a3	-2.42761	0.00278923	6.44876	9.95693e-05	1.06507	0.462096
ENSMUSG00000038276	Asic3	1.80032	NA	4.33398	NA	0.32495	NA
ENSMUSG00000076441	Ass1	0.0503104	0.988346	5.20604	1.38559e-38	0.541722	0.289995
ENSMUSG00000087113	Gm11714	0.62244	NA	4.9195	NA	1.07708	NA
ENSMUSG00000031844	Hsd17b2	-3.57055	0.513196	7.01513	0.00015838	0.749308	NA
ENSMUSG00000037053	Azgp1	-3.7262	0.00750874	7.08622	0.000457351	0.883998	0.836014
ENSMUSG00000097317	Gm17281	1.13167	NA	4.65361	0.150124	1.20343	NA
ENSMUSG00000021903	Galnt15	0.163259	0.945847	5.13734	1.49787e-34	0.342921	0.84166
ENSMUSG00000030088	Aldh1l1	-0.180287	0.9455	5.30865	2.89612e-39	0.192905	0.945084
ENSMUSG00000024749	Tmc1	0.466478	NA	4.97803	NA	-0.239234	NA
ENSMUSG00000006522	Itih3	-1.7224	0.0107941	6.07194	1.88089e-05	1.18801	0.255244
ENSMUSG00000027219	Slc28a2	1.29254	0.648705	4.56319	0.00200155	1.44398	0.352453
ENSMUSG00000070985	Acnat1	-2.13367	0.806064	6.26792	1.58137e-05	1.01858	NA
ENSMUSG00000038009	Dnajc22	-1.07742	0.836207	5.73272	0.000113637	1.55604	NA
ENSMUSG00000099662	Ppp1r2-ps2	1.76223	NA	4.30685	NA	1.59745	NA
ENSMUSG00000078787	Cyp2t4	0.386868	NA	4.98008	NA	1.54613	NA
ENSMUSG00000037982	Gm9725	-0.0154609	NA	5.1805	NA	0.821122	NA
ENSMUSG00000090693	Trim43a	1.65714	NA	4.33398	NA	0.821122	NA
ENSMUSG00000097731	2700016F22Rik	1.11975	0.917772	4.60148	3.74028e-08	-0.607831	NA
ENSMUSG00000028356	Ambp	-4.23375	7.73372e-07	7.27346	0.00114408	0.130046	0.987079
ENSMUSG00000067235	H2-Q10	-3.06495	0.000325891	6.6886	2.65168e-05	-0.149797	0.980599
ENSMUSG00000102523	Gm37783	-1.59447	NA	5.94164	NA	0.957693	NA
ENSMUSG00000083397	Gm5466	0.452352	NA	4.91326	NA	0.119003	NA
ENSMUSG00000042165	Gm9774	1.34317	NA	4.46632	0.173757	0.198336	NA
ENSMUSG00000086837	Gm16618	0.595599	0.975285	4.83772	0.141416	-0.12993	NA
ENSMUSG00000089949	Gm16137	1.49857	NA	4.38499	NA	0.905027	NA
ENSMUSG00000036083	Slc17a3	-3.8642	NA	7.06589	0.0270864	0.570604	NA
ENSMUSG00000033898	Cfhr2	-5.05112	0.329594	7.65782	3.81582e-07	0.660936	NA
ENSMUSG00000027520	Zdbf2	0.0967356	0.994481	5.08233	0.0353007	-0.822712	0.881101
ENSMUSG00000105326	6030400A10Rik	1.54434	NA	4.35136	NA	1.37087	NA
ENSMUSG00000041660	Bbox1	0.642822	0.777882	4.79576	3.32109e-07	1.23716	0.347396
ENSMUSG00000033615	Cplx1	0.634003	NA	4.79296	NA	1.81589	NA
ENSMUSG00000109216	Gm44907	-1.4024	NA	5.81018	NA	-0.091348	NA
ENSMUSG00000105264	Gm42716	-0.24384	NA	5.23056	NA	-0.0566903	NA
ENSMUSG00000003436	Dll3	1.44622	NA	4.38499	NA	1.78288	NA
ENSMUSG00000051956	Rnf133	1.44622	NA	4.38499	NA	0.632075	NA
ENSMUSG00000053194	Cib4	1.44622	NA	4.38499	NA	0.957693	NA
ENSMUSG00000084061	Gm4996	1.44622	NA	4.38499	NA	1.78288	NA
ENSMUSG00000095438	Mir133a-1hg	1.44622	NA	4.38499	NA	0.632075	NA
ENSMUSG00000025014	Dntt	1.00941	NA	4.59488	NA	-0.833825	NA
ENSMUSG00000090171	Ugt1a2	-3.67082	NA	6.9339	2.10837e-05	-3.22098	NA
ENSMUSG00000070337	Gpr179	-0.88586	0.680753	5.53618	1.07915e-12	-0.0280073	0.997236
ENSMUSG00000097479	Gm26582	-0.404667	0.967048	5.29384	5.4121e-23	-0.821124	NA
ENSMUSG00000055730	Ces2a	-6.97208	0.227747	8.57665	0.00808815	-0.000842012	NA
ENSMUSG00000028179	Cth	-0.0934359	0.984102	5.13688	1.76983e-13	0.049461	0.992263
ENSMUSG00000061843	Vmn1r-ps32	-0.415737	NA	5.29559	NA	0.905027	NA
ENSMUSG00000091238	Gm17103	0.545392	NA	4.80762	NA	0.957693	NA
ENSMUSG00000026414	Tnnt2	1.14836	0.737279	4.50375	0.0133334	1.23855	0.539399
ENSMUSG00000030623	Prss23os	-1.23728	NA	5.69627	1.13979e-08	0.185244	NA
ENSMUSG00000025194	Abcc2	-4.94897	0.165931	7.54861	3.82966e-10	0.935391	NA
ENSMUSG00000024225	Clps	-1.25906	NA	5.70037	0.170838	-0.843363	NA
ENSMUSG00000070594	Gm4788	-1.64597	NA	5.89184	NA	-1.19394	NA
ENSMUSG00000030131	Mug2	-3.12367	0.666241	6.63063	0.000104167	0.305569	NA
ENSMUSG00000074639	Rdh16f2	-5.70342	0.0535854	7.90751	8.30871e-16	0.198831	NA
ENSMUSG00000107197	Gm43312	1.42836	NA	4.33418	NA	-1.19391	NA
ENSMUSG00000037542	Aldh8a1	-6.88498	0.0527136	8.48691	8.68598e-17	0.0294861	NA
ENSMUSG00000028186	Uox	-4.40376	0.000232365	7.24254	0.000373741	0.174056	0.981103
ENSMUSG00000027843	Ptpn22	0.51299	0.905765	4.7793	3.17595e-08	0.962879	0.548469
ENSMUSG00000038135	Crygn	0.425495	NA	4.82065	0.169554	-0.120757	NA
ENSMUSG00000030236	Slco1b2	-5.28446	0.000672325	7.67432	0.000308803	0.817654	0.836
ENSMUSG00000060459	Kng2	-3.21115	0.0863322	6.62891	6.67651e-08	0.974299	0.808829
ENSMUSG00000020609	Apob	-4.36486	0.000430729	7.20566	0.000125127	0.587681	0.934073
ENSMUSG00000033688	1300017J02Rik	-3.20475	0.0209528	6.62476	0.000919026	0.218131	0.976318
ENSMUSG00000021999	Cpb2	-3.94135	0.05459	6.99042	2.08248e-10	0.761099	NA
ENSMUSG00000027801	Tm4sf4	-3.79488	0.333137	6.91531	1.16684e-07	1.49107	NA
ENSMUSG00000030382	Slc27a5	-4.29329	0.00183264	7.16341	1.48321e-22	0.383549	0.951361
ENSMUSG00000004885	Crabp2	1.70057	NA	4.15792	NA	0.905027	NA
ENSMUSG00000067085	Gm10197	1.07222	NA	4.46892	NA	0.641691	NA
ENSMUSG00000087373	Gm15892	-0.590805	NA	5.29736	NA	0.957693	NA
ENSMUSG00000039545	Ppp1r3fos	1.60098	0.88954	4.20118	0.206045	0.0134071	NA
ENSMUSG00000023176	Cpn2	-1.85778	0.171963	5.92671	5.39047e-08	0.216399	0.973173
ENSMUSG00000023073	Slc10a2	-4.97305	NA	7.48233	0.00530064	0.51301	NA
ENSMUSG00000043102	Qrfp	1.30418	NA	4.3359	NA	0.796484	NA
ENSMUSG00000079012	Serpina3m	-2.42842	0.0430894	6.20162	0.000224127	1.22575	0.434005
ENSMUSG00000085139	A730046J19Rik	1.25515	0.626597	4.35375	0.00111683	-0.676407	0.885437
ENSMUSG00000080966	Gm6263	-0.0155606	NA	4.9798	NA	-0.0567766	NA
ENSMUSG00000035811	Ugt2b35	-5.043	0.42447	7.4835	0.047048	0.548281	NA
ENSMUSG00000097381	A230087F16Rik	-3.17358	NA	6.54823	1.58861e-06	-2.72637	NA
ENSMUSG00000102540	Gm38134	0.704164	NA	4.60465	NA	-1.03931	NA
ENSMUSG00000029369	Afm	-4.83434	0.0142388	7.37359	2.93496e-11	0.0213758	NA
ENSMUSG00000097399	Gm26555	0.463242	NA	4.72373	NA	-0.647009	NA
ENSMUSG00000056749	Nfil3	1.43177	0.00373874	4.23623	8.2201e-09	0.442409	0.769996
ENSMUSG00000004038	Gstm3	-0.851063	0.915668	5.37679	0.000283145	0.467277	NA
ENSMUSG00000098747	Gm27216	-3.17048	NA	6.52313	NA	1.12978	NA
ENSMUSG00000056035	Cyp3a11	-6.39274	1.61176e-09	8.13311	0.00015446	0.44767	0.967727
ENSMUSG00000030350	Prmt8	-1.60799	0.408799	5.73992	2.4782e-08	1.73329	0.109687
ENSMUSG00000105818	Gm43256	0.903723	NA	4.48199	NA	0.0797654	NA
ENSMUSG00000086961	Gm12946	-1.35682	NA	5.60255	NA	0.186569	NA
ENSMUSG00000106069	Gm6135	-2.66301	NA	6.25319	NA	-2.21297	NA
ENSMUSG00000103966	Gm37120	0.524268	0.975051	4.65751	0.0267673	0.234856	NA
ENSMUSG00000084992	Gm13842	1.69692	NA	4.06367	NA	-2.97007	NA
ENSMUSG00000074336	Apoc4	-3.91999	0.0197754	6.86916	0.000269601	0.175112	0.982767
ENSMUSG00000049926	Olfr921	1.76424	NA	4.02416	NA	1.95969	NA
ENSMUSG00000097836	Gm26903	0.709646	0.951467	4.54815	8.65623e-06	-0.383928	NA
ENSMUSG00000040536	Necab1	-0.892053	0.952068	5.34411	0.000882933	0.388304	NA
ENSMUSG00000026715	Serpinc1	-2.36554	0.000120321	6.07806	0.000279	0.251576	0.954763
ENSMUSG00000017868	Sgk2	-1.90604	NA	5.84705	0.0304242	1.63633	NA
ENSMUSG00000028185	Dnase2b	-0.389101	NA	5.08715	NA	-0.882573	NA
ENSMUSG00000031725	Ces1f	0.266319	0.951278	4.75837	1.5767e-15	0.199448	0.957802
ENSMUSG00000062410	Hsd3b3	-4.13326	0.359904	6.95741	1.30345e-05	-0.13786	NA
ENSMUSG00000030108	Slc6a13	-2.58748	0.452781	6.17433	7.02184e-05	-0.559558	NA
ENSMUSG00000034456	Uroc1	-6.15128	0.0402348	7.95506	0.00656064	0.0740814	NA
ENSMUSG00000105691	Gm42876	1.20131	NA	4.27527	NA	1.20497	NA
ENSMUSG00000058441	Panx2	1.15413	0.896216	4.29815	0.0958667	1.08604	NA
ENSMUSG00000111065	RP23-106F10.2	0.806691	NA	4.46989	NA	0.405586	NA
ENSMUSG00000105852	Gm42890	-0.030039	NA	4.8777	0.0258678	0.308719	NA
ENSMUSG00000070866	Zfp804a	0.944508	NA	4.38499	NA	0.957693	NA
ENSMUSG00000084572	Gm23657	0.944508	NA	4.38499	NA	0.905027	NA
ENSMUSG00000086446	Prkag2os1	0.944508	NA	4.38499	NA	0.905027	NA
ENSMUSG00000087131	Gm16152	0.944508	NA	4.38499	NA	0.632075	NA
ENSMUSG00000079941	Gm11273	1.99272	NA	3.86029	NA	1.77075	NA
ENSMUSG00000047728	BC025446	-3.08665	0.338047	6.39957	9.46218e-06	-0.142059	NA
ENSMUSG00000022809	Nr1i2	-0.231914	0.975285	4.96795	3.85413e-05	1.0173	NA
ENSMUSG00000102352	Gm38346	-1.05038	NA	5.37116	NA	1.32882	NA
ENSMUSG00000030935	Acsm3	0.31337	0.977212	4.68889	0.00129804	0.193653	NA
ENSMUSG00000039438	Ttc36	-1.31527	0.137851	5.49883	2.14099e-21	0.509006	0.868437
ENSMUSG00000111639	RP24-233B16.1	1.19796	NA	4.23929	NA	0.326498	NA
ENSMUSG00000032079	Apoa5	-4.66472	0.000168616	7.16423	8.96383e-05	0.656503	0.871367
ENSMUSG00000031762	Mt2	-0.425456	0.62951	5.04345	8.97094e-49	1.72304	5.63391e-09
ENSMUSG00000025497	Cdhr5	-1.49265	0.816956	5.57547	0.00189005	0.140489	NA
ENSMUSG00000023467	Tulp2	0.845028	NA	4.39706	NA	-2.21297	NA
ENSMUSG00000027249	F2	-4.27269	1.09502e-06	6.95553	0.00134301	0.37367	0.939364
ENSMUSG00000020096	Tbata	1.56969	0.333477	4.03354	0.0207471	1.24981	0.650536
ENSMUSG00000026368	F13b	-5.96653	0.109079	7.79099	0.000412039	0.583294	NA
ENSMUSG00000099913	Gm28551	0.872032	0.9494	4.37	0.00164039	-0.747992	NA
ENSMUSG00000026417	Pigr	-0.154986	0.957732	4.88078	6.61005e-21	1.44565	0.00435038
ENSMUSG00000105374	Gm42551	1.35205	NA	4.12581	NA	0.632075	NA
ENSMUSG00000062327	T	0.820175	NA	4.38499	NA	0.957693	NA
ENSMUSG00000026614	Slc30a10	-5.47895	NA	7.53233	0.000218841	0.584737	NA
ENSMUSG00000033427	Upb1	-1.95811	0.301304	5.77142	5.02969e-10	0.383962	0.942517
ENSMUSG00000051716	Apon	-3.31628	0.0477858	6.44792	0.00140402	-0.0126326	0.999041
ENSMUSG00000094365	Gm21982	-1.15295	0.957306	5.35635	0.13563	0.544342	NA
ENSMUSG00000109864	Eid3	0.862555	0.944281	4.34497	0.0645345	0.599472	NA
ENSMUSG00000104525	Gm37334	1.94484	NA	3.80382	NA	-2.17652	NA
ENSMUSG00000000049	Apoh	-5.19154	1.61176e-09	7.3717	1.19601e-05	0.566885	0.870787
ENSMUSG00000104078	Gm37023	-0.416035	NA	4.98024	NA	-1.19391	NA
ENSMUSG00000025909	Sntg1	1.33141	NA	4.10058	NA	-2.80318	NA
ENSMUSG00000111421	RP23-356D13.11	0.320146	NA	4.60465	NA	-1.03931	NA
ENSMUSG00000028370	Pappa	0.593745	0.867778	4.45888	7.53654e-05	1.32817	0.194928
ENSMUSG00000037708	Spag6	1.32647	NA	4.08972	NA	1.54379	NA
ENSMUSG00000092310	Gm20509	-1.64631	NA	5.57351	NA	-1.194	NA
ENSMUSG00000047797	Gjb1	-1.70152	0.0463966	5.60107	8.68637e-14	0.270386	0.964116
ENSMUSG00000027261	Hao1	-3.4645	0.293454	6.47528	7.63535e-08	-0.21943	NA
ENSMUSG00000035226	Rims4	1.36537	0.915668	4.06017	NA	0.748684	NA
ENSMUSG00000040583	Cyp2b13	-7.09452	0.0936976	8.28579	3.15821e-17	0.202182	NA
ENSMUSG00000102744	5830444F18Rik	0.799758	NA	4.33398	NA	-1.19394	NA
ENSMUSG00000061947	Serpina10	-1.87148	0.295879	5.66339	7.06605e-10	0.835337	0.867298
ENSMUSG00000044005	Gls2	-3.63571	0.0798976	6.54399	1.42684e-06	-0.0914453	NA
ENSMUSG00000092541	Gm20537	1.42112	NA	4.01229	0.263324	-2.49783	NA
ENSMUSG00000100220	Gm29331	1.91724	0.461884	3.75633	0.0204805	1.82043	NA
ENSMUSG00000027761	Aadac	-5.66957	0.144966	7.54564	1.62269e-09	0.716105	NA
ENSMUSG00000022887	Masp1	0.659365	0.838156	4.37198	3.64956e-07	0.701136	0.687901
ENSMUSG00000090298	Sult3a2	-7.75341	0.0393383	8.57806	8.28546e-15	0.66648	NA
ENSMUSG00000087612	A230005M16Rik	-1.64576	NA	5.52186	0.0726627	-1.19391	NA
ENSMUSG00000054757	Akr1c20	-5.54169	0.394497	7.45977	1.72036e-09	-0.350952	NA
ENSMUSG00000029102	Hgfac	-1.13761	0.763348	5.25729	2.59889e-07	0.496649	NA
ENSMUSG00000073753	Gm10571	-0.0533998	NA	4.70911	NA	0.0943783	NA
ENSMUSG00000069805	Fbp1	-1.85446	0.123093	5.60892	2.68678e-13	0.56171	0.854786
ENSMUSG00000047638	Nr1h4	-0.205081	0.980543	4.78109	6.09602e-07	-0.259289	0.970718
ENSMUSG00000025396	Hsd17b6	-4.22342	0.105036	6.78614	8.10836e-07	-0.0679749	NA
ENSMUSG00000026839	Upp2	-0.0069252	0.998757	4.67696	5.98977e-11	0.660514	0.787373
ENSMUSG00000031461	Myom2	1.67898	0.516454	3.82973	0.051123	1.79203	0.381269
ENSMUSG00000038641	Akr1d1	-7.34481	0.0870055	8.33932	8.30541e-14	0.0526094	NA
ENSMUSG00000024155	Meiob	1.54927	0.880691	3.88747	0.207801	0.49737	NA
ENSMUSG00000024386	Proc	-3.94227	0.0112366	6.6318	0.00674191	0.130001	0.989601
ENSMUSG00000085867	Gm5834	-0.682802	0.957732	5.00126	0.012333	-1.47518	NA
ENSMUSG00000044574	5031434C07Rik	-1.64576	NA	5.48187	NA	0.635721	NA
ENSMUSG00000082969	Gm12630	-1.64631	NA	5.48154	NA	-1.194	NA
ENSMUSG00000089993	Gm5822	1.35131	NA	3.9826	NA	0.990451	NA
ENSMUSG00000081370	Gm9105	0.545392	NA	4.38499	NA	0.905027	NA
ENSMUSG00000108280	Gm8703	0.545392	NA	4.38499	NA	0.905027	NA
ENSMUSG00000111593	RP23-11B13.1	0.545392	NA	4.38499	NA	0.632075	NA
ENSMUSG00000104467	Gm37660	0.231275	0.977212	4.53928	6.26856e-05	0.222779	NA
ENSMUSG00000069456	Rdh16	-4.72846	0.401282	7.01516	2.74115e-05	0.430246	NA
ENSMUSG00000108766	Gm44760	-0.658803	NA	4.98008	NA	0.635694	NA
ENSMUSG00000073988	Ttpa	-1.29869	0.0752165	5.29595	2.20733e-17	0.0934219	0.984427
ENSMUSG00000069867	Pabpn1l	0.62244	NA	4.33418	NA	-0.0566903	NA
ENSMUSG00000034936	Arl4d	0.124647	0.951783	4.57261	1.55273e-45	0.640797	0.227086
ENSMUSG00000107265	Gm15469	-1.32657	NA	5.29736	NA	1.91639	NA
ENSMUSG00000083325	Gm14121	-1.32657	NA	5.29559	NA	0.632075	NA
ENSMUSG00000093452	Zfhx2os	1.07222	NA	4.09269	NA	-2.49783	NA
ENSMUSG00000033831	Fgb	-4.24057	0.00217666	6.74743	0.000509291	0.801759	0.893161
ENSMUSG00000041044	Lrit1	-3.13279	NA	6.19325	NA	-2.03327	NA
ENSMUSG00000083992	Gm11478	1.05061	0.869989	4.10117	0.0100908	-0.576096	NA
ENSMUSG00000060093	Hist1h4a	0.520374	NA	4.3658	NA	-0.843363	NA
ENSMUSG00000029597	Sds	-1.09683	0.884082	5.16943	0.000609162	1.43155	NA
ENSMUSG00000086487	Gm11638	1.46873	NA	3.88655	NA	1.39137	NA
ENSMUSG00000033508	Asprv1	-1.21217	0.681013	5.22549	3.5172e-05	0.449424	NA
ENSMUSG00000033634	Nat8f2	-4.02386	0.0232129	6.62276	0.000411131	0.884202	0.787373
ENSMUSG00000032808	Cyp2c38	-6.84115	0.133272	8.02898	5.07605e-11	0.687525	NA
ENSMUSG00000007594	Hapln4	-0.764191	NA	4.98807	0.0948257	-0.80322	NA
ENSMUSG00000022304	Dpys	-5.16327	0.113035	7.18431	0.00312749	0.69483	NA
ENSMUSG00000048022	Tmem229a	1.05334	NA	4.07272	NA	0.635649	NA
ENSMUSG00000047343	Mettl21c	0.535972	NA	4.32376	NA	1.26622	NA
ENSMUSG00000085532	B430319H21Rik	0.689895	NA	4.24498	NA	0.71559	NA
ENSMUSG00000097417	Gm26669	1.89524	0.000246799	3.64162	2.90612e-10	-0.546881	0.776658
ENSMUSG00000102503	Gm37370	0.562799	NA	4.30524	0.106041	-0.101288	NA
ENSMUSG00000031445	Proz	-1.8195	0.118246	5.49229	2.38974e-16	0.295466	0.951361
ENSMUSG00000035237	Lcat	-2.43542	0.0820499	5.79858	5.72745e-07	0.456739	0.930862
ENSMUSG00000109090	Gm45088	0.484724	NA	4.33418	NA	-1.19391	NA
ENSMUSG00000041138	Nme8	0.484564	NA	4.33398	NA	1.50131	NA
ENSMUSG00000022871	Fetub	-0.263758	0.935656	4.70408	3.78979e-16	1.17934	0.342794
ENSMUSG00000062077	Trim54	0.792761	0.85869	4.17403	0.0111592	1.68568	0.176715
ENSMUSG00000078566	Bnip3	-0.316926	0.795763	4.72885	6.3153e-31	0.3014	0.586384
ENSMUSG00000085995	Gm2788	-0.385944	NA	4.76128	0.0604234	0.286901	NA
ENSMUSG00000063885	Gm6498	0.484564	NA	4.32376	NA	-0.0040573	NA
ENSMUSG00000108152	Gm44152	-1.65708	NA	5.39125	NA	0.821143	NA
ENSMUSG00000026227	2810459M11Rik	0.294192	0.97675	4.41184	0.000666413	0.601664	NA
ENSMUSG00000025197	Cyp2c44	0.627922	0.935334	4.244	0.00254137	-0.317885	NA
ENSMUSG00000002565	Scin	0.41046	0.974295	4.35047	0.016314	0.0573252	NA
ENSMUSG00000033308	Dpyd	-0.196251	0.94385	4.65298	6.07078e-24	0.157657	0.9626
ENSMUSG00000068877	Selenbp2	-0.495499	0.752224	4.79774	3.32032e-31	0.666134	0.364579
ENSMUSG00000079045	Prox1os	-1.3601	NA	5.22984	NA	-0.329675	NA
ENSMUSG00000087361	0610043K17Rik	0.712394	NA	4.19057	NA	-0.27409	NA
ENSMUSG00000031645	F11	-2.22188	0.446332	5.65604	7.8202e-06	0.13542	NA
ENSMUSG00000032033	Barx2	1.0904	0.243603	3.99798	6.16271e-07	1.17726	0.368557
ENSMUSG00000021403	Serpinb9b	-1.4307	0.672421	5.25832	5.51822e-05	-0.351836	NA
ENSMUSG00000104728	Gm42462	-0.189712	0.993408	4.63176	0.0515355	0.128294	NA
ENSMUSG00000029272	Sult1e1	-2.28801	NA	5.67996	NA	-1.19391	NA
ENSMUSG00000071177	Serpina1d	-1.82911	0.257922	5.44973	9.1229e-10	0.533157	0.90367
ENSMUSG00000099556	Gm28857	-0.293725	NA	4.68019	NA	-0.564725	NA
ENSMUSG00000085360	Arhgap27os2	0.591471	NA	4.23696	0.435337	1.59913	NA
ENSMUSG00000047676	Rpsa-ps10	1.20432	0.868632	3.92878	0.0198603	0.934157	NA
ENSMUSG00000028979	Masp2	-1.24705	0.736403	5.15432	7.53788e-07	-0.336585	NA
ENSMUSG00000078719	Msmp	1.81919	0.819913	3.61857	NA	-2.21297	NA
ENSMUSG00000104406	Gm38014	-0.113693	NA	4.58396	NA	0.423522	NA
ENSMUSG00000020884	Asgr1	-0.440191	0.927444	4.74048	5.02969e-10	0.101246	0.982753
ENSMUSG00000100094	1810008I18Rik	-0.897247	0.727286	4.96666	3.07972e-07	0.728013	0.859277
ENSMUSG00000107009	6720475M21Rik	1.75419	NA	3.63507	NA	1.22911	NA
ENSMUSG00000030144	Clec4d	-0.0927143	0.986699	4.55693	3.18191e-09	0.902791	0.201639
ENSMUSG00000105062	Gm43113	0.870116	NA	4.07326	NA	-0.0566903	NA
ENSMUSG00000036216	Leap2	-5.03391	NA	7.01911	0.0121178	0.575638	NA
ENSMUSG00000076433	Cep295nl	1.68082	0.828403	3.66027	0.271882	0.773864	NA
ENSMUSG00000103696	Gm37531	1.8987	NA	3.55015	NA	1.1844	NA
ENSMUSG00000034450	Gulo	-3.41587	0.114101	6.20733	8.79725e-07	0.640359	0.920514
ENSMUSG00000029368	Alb	-5.13924	1.15276e-05	7.06435	0.000145943	0.532821	0.944521
ENSMUSG00000048489	8430408G22Rik	0.0975203	0.979346	4.44447	3.6733e-12	0.106337	0.970718
ENSMUSG00000090639	Gm20425	-1.31499	0.0752165	5.14538	1.32706e-46	-0.645954	0.607181
ENSMUSG00000059481	Plg	-5.90561	1.68921e-12	7.43894	4.12324e-05	0.596444	0.94152
ENSMUSG00000086432	B430119L08Rik	-4.05142	NA	6.5115	0.00440897	-0.656744	NA
ENSMUSG00000103867	9630010A21Rik	1.7257	0.745406	3.61647	0.11935	0.719603	NA
ENSMUSG00000040564	Apoc1	-0.933761	0.152538	4.94448	7.50473e-23	0.379969	0.852674
ENSMUSG00000054191	Klf1	0.829742	NA	4.05665	NA	-0.837551	NA
ENSMUSG00000050164	Mchr1	-1.96493	0.669566	5.45104	0.000463081	0.00896338	NA
ENSMUSG00000015365	Mov10l1	1.39485	0.715461	3.76673	0.124629	1.70891	0.454497
ENSMUSG00000072768	Gm10418	1.44622	NA	3.74077	NA	1.91639	NA
ENSMUSG00000103270	Gm37915	1.56531	0.917682	3.67939	0.183932	0.736737	NA
ENSMUSG00000100789	Gm29508	0.432948	NA	4.24498	NA	1.62777	NA
ENSMUSG00000006642	Tcf23	-1.57032	0.243603	5.24632	1.80703e-13	0.216132	0.967727
ENSMUSG00000086863	Gm15543	0.744302	0.962581	4.08211	0.408915	1.78478	NA
ENSMUSG00000024990	Rbp4	-0.546838	0.54789	4.72656	3.36332e-05	0.465397	0.770029
ENSMUSG00000106458	Gm42633	1.5402	NA	3.67974	NA	-1.194	NA
ENSMUSG00000098111	Gm4654	-1.0608	NA	4.9798	NA	-0.00411125	NA
ENSMUSG00000026348	Acmsd	-0.756492	0.952068	4.82658	0.0096386	1.06193	NA
ENSMUSG00000096968	Gm26620	-1.64597	NA	5.26989	NA	-1.19394	NA
ENSMUSG00000100862	Gm10925	0.773806	NA	4.05544	0.170537	1.37754	NA
ENSMUSG00000052374	Actn2	1.19731	0.764969	3.84215	0.0601986	1.381	0.644431
ENSMUSG00000106603	Gm43509	1.47002	NA	3.70215	NA	1.80605	NA
ENSMUSG00000066154	Mup3	-6.00082	0.00523701	7.43672	0.00162284	-1.04186	0.77804
ENSMUSG00000079462	Gm15737	-0.159761	NA	4.51415	NA	-0.161476	NA
ENSMUSG00000048164	Gm7204	1.35205	NA	3.75189	NA	0.632075	NA
ENSMUSG00000041798	Gck	-0.737655	0.792483	4.79538	2.9335e-05	1.63581	0.191596
ENSMUSG00000041911	Dlx1	0.362802	NA	4.24498	NA	0.0940805	NA
ENSMUSG00000087233	Gm43213	1.49857	NA	3.67582	NA	0.715844	NA
ENSMUSG00000112920	Spata22	-0.895173	NA	4.86975	NA	-0.561593	NA
ENSMUSG00000106757	Gm43482	1.39675	NA	3.72331	NA	0.947099	NA
ENSMUSG00000019359	Gdpd2	-1.17686	0.0151621	5.00769	2.33992e-17	0.30993	0.878551
ENSMUSG00000020396	Nefh	0.4841	0.975051	4.17603	0.075846	0.19603	NA
ENSMUSG00000109644	0610005C13Rik	-1.97741	0.680753	5.40371	0.00829933	0.502024	NA
ENSMUSG00000099707	Gm8883	-4.60762	NA	6.71446	0.033709	-1.88218	NA
ENSMUSG00000052520	Cyp2j5	-6.57006	0.00359209	7.69157	0.0044775	0.59065	0.92955
ENSMUSG00000108601	Gm44645	0.139078	0.992674	4.33692	0.00405912	0.200264	NA
ENSMUSG00000103824	Gm38177	1.4494	NA	3.68031	NA	0.954639	NA
ENSMUSG00000082264	Gm12799	1.44876	NA	3.67974	NA	-0.329729	NA
ENSMUSG00000057246	BC051142	1.16781	0.788519	3.82012	0.0644132	1.76777	NA
ENSMUSG00000011751	Sptbn4	0.0956721	0.995435	4.35526	0.224969	0.206718	NA
ENSMUSG00000109401	Cpeb1os1	0.835601	NA	3.98139	NA	1.03122	NA
ENSMUSG00000102651	Gm37080	0.545392	NA	4.12581	NA	0.957693	NA
ENSMUSG00000078161	Erich3	-0.0416506	0.993616	4.41652	3.09251e-10	1.4603	0.0159863
ENSMUSG00000000301	Pemt	-1.15002	0.529145	4.96752	1.0177e-07	-0.234966	0.967727
ENSMUSG00000091449	Gm10269	-0.235734	NA	4.50822	NA	0.635721	NA
ENSMUSG00000037705	Tecta	1.05334	NA	3.85977	NA	0.954582	NA
ENSMUSG00000085105	Gm12758	0.745345	0.647205	4.0066	4.42418e-19	0.675814	0.829535
ENSMUSG00000045776	Lrtm1	1.34537	0.940458	3.70483	0.381583	0.279346	0.973173
ENSMUSG00000109357	Gm45236	-0.649049	0.983483	4.70192	NA	-0.495086	NA
ENSMUSG00000025127	Gcgr	-2.4295	0.36799	5.59087	4.44958e-06	-0.18782	NA
ENSMUSG00000029683	Lmod2	0.973768	0.541654	3.88588	0.000101589	1.67539	0.533423
ENSMUSG00000050896	Rtn4rl2	1.27776	0.597232	3.73163	0.0264476	1.76189	0.232712
ENSMUSG00000022838	Eaf2	1.45044	NA	3.64192	NA	1.06384	NA
ENSMUSG00000090628	Gm17083	-1.29685	NA	5.01281	NA	0.755677	NA
ENSMUSG00000105879	Gm6204	0.323813	0.982359	4.19485	0.0202126	0.60099	NA
ENSMUSG00000027965	Olfm3	-1.64576	NA	5.1783	NA	-0.0566903	NA
ENSMUSG00000063683	Glyat	-4.42463	0.165537	6.56563	5.55821e-06	-0.0421595	NA
ENSMUSG00000050747	Trim15	0.498459	0.971405	4.10299	0.133357	-1.19568	NA
ENSMUSG00000095762	Gm16378	0.577218	NA	4.05982	NA	0.776468	NA
ENSMUSG00000056133	Gm9992	-0.015667	NA	4.35136	NA	0.821143	NA
ENSMUSG00000045967	Gpr158	1.01418	NA	3.83629	NA	0.809483	NA
ENSMUSG00000029819	Npy	0.672785	0.721618	4.004	2.46526e-09	0.523191	0.866945
ENSMUSG00000022445	Cyp2d26	-4.53774	0.00145852	6.60295	0.000160496	0.694649	0.893188
ENSMUSG00000020690	Efcab3	-0.10783	NA	4.38499	NA	1.59745	NA
ENSMUSG00000056380	Gpr50	-0.10783	NA	4.38499	NA	0.957693	NA
ENSMUSG00000083394	Gm11703	-0.10783	NA	4.38499	NA	1.91639	NA
ENSMUSG00000087226	Gm14015	-0.10783	NA	4.38499	NA	0.905027	NA
ENSMUSG00000028001	Fga	-4.99674	1.81172e-08	6.82814	0.00010944	0.749987	0.907827
ENSMUSG00000070644	Etnk2	-0.594201	0.910494	4.62641	5.08766e-05	0.683417	NA
ENSMUSG00000109352	Gm18256	-0.0154609	NA	4.33398	NA	-0.0040573	NA
ENSMUSG00000032807	Alox12b	-0.0155606	NA	4.33365	NA	-1.194	NA
ENSMUSG00000040489	Sox30	1.80027	NA	3.42359	NA	-0.329642	NA
ENSMUSG00000070704	Ugt2b36	-6.65915	0.012276	7.65232	0.000340038	0.466331	0.962081
ENSMUSG00000021211	Akr1c12	-1.01351	0.86915	4.82935	4.66407e-05	0.607897	NA
ENSMUSG00000024331	Dsc2	0.654069	0.831555	3.99282	0.00642048	1.03229	0.503509
ENSMUSG00000098008	A930001A20Rik	1.24968	0.893807	3.6919	NA	1.06724	NA
ENSMUSG00000099519	Gm29253	-4.76018	NA	6.69655	0.237878	-0.249879	NA
ENSMUSG00000047631	Apof	-4.34134	0.000435399	6.48493	6.13474e-05	0.110356	0.990483
ENSMUSG00000097762	4732463B04Rik	-0.745007	NA	4.6864	NA	-2.09241	NA
ENSMUSG00000061878	Sphk1	-0.222692	0.923005	4.42409	1.08604e-36	0.655341	0.145316
ENSMUSG00000017950	Hnf4a	-5.13359	0.00418868	6.87938	0.000101475	0.471119	0.963315
ENSMUSG00000097903	Gm26679	1.38121	NA	3.6208	NA	0.635721	NA
ENSMUSG00000031549	Ido2	-3.1095	0.611097	5.8638	0.000578156	0.18983	NA
ENSMUSG00000097675	1700101I11Rik	0.888688	0.9494	3.86241	0.0859187	-0.141193	NA
ENSMUSG00000049414	Gm5417	1.76012	NA	3.42359	NA	1.44263	NA
ENSMUSG00000103763	Gm37860	-1.53387	NA	5.07043	NA	0.821122	NA
ENSMUSG00000026489	Coq8a	0.403627	0.873908	4.09604	5.55189e-09	0.697389	0.474951
ENSMUSG00000029445	Hpd	-6.56901	6.12098e-07	7.57944	1.89789e-06	0.25872	0.97087
ENSMUSG00000104315	Gm37906	-2.35513	NA	5.47197	NA	-0.196698	NA
ENSMUSG00000022875	Kng1	-5.05876	3.02214e-10	6.82304	0.000550629	0.806122	0.893188
ENSMUSG00000033860	Fgg	-4.78825	1.03942e-07	6.68577	0.000208654	0.559169	0.940833
ENSMUSG00000015083	C8g	-2.04605	0.523316	5.31259	9.59632e-05	0.134482	NA
ENSMUSG00000105517	Gm42436	-1.44365	NA	5.00633	NA	0.284513	NA
ENSMUSG00000020258	Glyctk	-1.75499	0.354795	5.1559	1.39732e-07	0.435918	0.930532
ENSMUSG00000097346	Gm26619	-0.244181	0.978745	4.39761	4.3704e-09	0.0697497	0.992638
ENSMUSG00000072898	Gm10434	-1.59447	NA	5.07147	NA	1.76156	NA
ENSMUSG00000006056	Calcoco2	0.580014	0.945847	3.98352	0.127496	1.21664	NA
ENSMUSG00000109392	Gm5737	1.55351	NA	3.49259	NA	-0.201674	NA
ENSMUSG00000029656	C8b	-6.67298	0.20876	7.60167	1.60079e-06	0.912273	NA
ENSMUSG00000035540	Gc	-5.12779	2.92324e-06	6.82861	0.00106002	0.331554	0.973173
ENSMUSG00000040017	Saa4	-5.53707	0.0855045	7.02374	8.28038e-12	0.890394	NA
ENSMUSG00000087115	Pcsk2os2	1.66151	NA	3.42359	NA	-1.19391	NA
ENSMUSG00000100037	Gm29103	1.33141	NA	3.58727	NA	-0.645886	NA
ENSMUSG00000093760	Gm20678	-0.10783	NA	4.30685	NA	0.905027	NA
ENSMUSG00000025347	Mettl7b	-4.33453	0.101327	6.41941	0.0538741	0.172868	NA
ENSMUSG00000086770	Gm15351	1.65704	NA	3.42359	NA	1.54651	NA
ENSMUSG00000102662	Gm38377	1.2617	NA	3.6208	NA	1.3175	NA
ENSMUSG00000109005	Gm45221	-0.504922	0.977212	4.5024	0.127189	-0.456426	NA
ENSMUSG00000082272	Gm11675	0.484297	NA	4.00639	NA	-1.194	NA
ENSMUSG00000031980	Agt	-2.02729	0.00340205	5.26164	2.10337e-08	0.4476	0.846179
ENSMUSG00000027577	Chrna4	-3.89167	NA	6.18773	NA	-1.03931	NA
ENSMUSG00000026272	Agxt	-6.37224	0.0115592	7.42681	8.65131e-15	-0.401088	0.969186
ENSMUSG00000097799	Gm26899	-0.0993863	0.995435	4.29012	0.271104	0.450191	NA
ENSMUSG00000035780	Ugt2a3	-7.37776	0.06803	7.92458	5.15633e-13	1.06967	NA
ENSMUSG00000032083	Apoa1	-5.02578	8.28237e-07	6.74778	0.000161735	0.291057	0.976621
ENSMUSG00000108214	Gm43982	1.48412	NA	3.49259	NA	0.791974	NA
ENSMUSG00000029716	Tfr2	-3.33106	0.0335648	5.89644	3.48411e-09	0.180225	0.981144
ENSMUSG00000051639	Gm5812	0.795802	NA	3.83155	0.170532	-0.973368	NA
ENSMUSG00000001155	Ftcd	-5.02651	0.0660058	6.74255	1.33e-09	0.700148	NA
ENSMUSG00000033533	Acsm1	-0.54682	0.793119	4.50041	3.3221e-07	1.42352	0.0980911
ENSMUSG00000025977	Boll	-0.349773	0.986699	4.39923	NA	-0.21749	NA
ENSMUSG00000109362	Gm44562	0.944508	NA	3.74077	NA	0.957693	NA
ENSMUSG00000090486	BC035947	1.16731	NA	3.62577	NA	0.0569153	NA
ENSMUSG00000079588	Tmem182	1.13893	0.550164	3.63913	0.00746972	1.56037	0.119861
ENSMUSG00000037660	Gdf7	1.43188	NA	3.49259	NA	0.0943783	NA
ENSMUSG00000096944	Gm26722	0.496936	NA	3.9598	0.0840036	1.2516	NA
ENSMUSG00000107813	Gm44434	-2.50355	NA	5.45885	NA	-0.462551	NA
ENSMUSG00000091957	Rps2-ps10	1.16648	0.908048	3.62347	0.155628	0.868453	NA
ENSMUSG00000079652	Fam71f2	-0.716642	0.9283	4.56296	0.000285495	0.205376	NA
ENSMUSG00000106211	Gm42842	1.54434	NA	3.42359	NA	-1.19391	NA
ENSMUSG00000061848	Gm5805	0.666996	NA	3.86212	NA	0.183258	NA
ENSMUSG00000107430	Gm31532	0.0953972	NA	4.14462	NA	1.40909	NA
ENSMUSG00000023045	Soat2	-2.00798	0.752224	5.19305	0.0051715	1.22835	NA
ENSMUSG00000049362	Olfr173	1.42224	NA	3.47739	NA	1.67402	NA
ENSMUSG00000078817	Nlrp12	-0.733649	0.902904	4.55515	0.000483719	1.01089	NA
ENSMUSG00000106832	Gm42632	-1.64973	NA	5.01281	NA	-0.0573981	NA
ENSMUSG00000084884	Gm12289	1.65699	NA	3.35834	NA	-0.329729	NA
ENSMUSG00000108286	Gm44224	1.50739	NA	3.42442	NA	1.57264	NA
ENSMUSG00000100347	Gm7895	0.221455	NA	4.06692	NA	-0.201301	NA
ENSMUSG00000109940	Gm45399	-0.415737	NA	4.38499	NA	0.905027	NA
ENSMUSG00000105519	E430021H15Rik	0.74998	0.973483	3.79883	0.245631	0.342463	NA
ENSMUSG00000085194	Platr32	0.983314	NA	3.68114	NA	-1.19391	NA
ENSMUSG00000070729	Gm12966	-0.701298	NA	4.5234	0.112325	-0.173023	NA
ENSMUSG00000064225	Paqr9	0.0288701	0.995435	4.15085	1.53274e-05	0.406011	0.859277
ENSMUSG00000025196	Cpn1	-0.00703333	0.998757	4.16496	1.96496e-18	0.793427	0.574406
ENSMUSG00000085211	B430219N15Rik	0.381842	NA	3.97045	NA	1.04589	NA
ENSMUSG00000022323	Rida	-0.00404921	0.998757	4.1608	4.65762e-29	0.118236	0.962455
ENSMUSG00000102370	Gm37973	-1.64597	NA	4.98008	NA	-1.19394	NA
ENSMUSG00000111368	RP23-288B18.2	-1.64631	NA	4.9798	NA	-0.00411125	NA
ENSMUSG00000021364	Elovl2	-4.45769	0.00102393	6.38322	0.00349847	0.369882	0.957802
ENSMUSG00000041794	Myrip	-0.734069	0.465487	4.51926	2.61664e-37	1.45586	0.013196
ENSMUSG00000091119	Ccdc152	-1.65608	NA	4.9798	NA	-1.194	NA
ENSMUSG00000040569	Slc26a7	0.820175	NA	3.74077	NA	0.957693	NA
ENSMUSG00000040706	Agmat	-5.04741	0.28615	6.67223	2.41074e-06	0.395825	NA
ENSMUSG00000109361	Gm44946	1.4494	NA	3.42339	NA	-1.19394	NA
ENSMUSG00000103522	9430087J23Rik	1.44876	NA	3.42305	NA	-0.329729	NA
ENSMUSG00000106320	Gm42992	0.68437	NA	3.80382	NA	0.879778	NA
ENSMUSG00000031842	Pde4c	-1.04886	0.790368	4.66906	0.000128395	0.737539	NA
ENSMUSG00000060371	Caln1	-2.28886	NA	5.28559	NA	-0.731095	NA
ENSMUSG00000021210	Akr1c6	-5.96607	0.000232365	7.12393	0.00417556	0.269849	0.970751
ENSMUSG00000052293	Taf9	-0.113172	0.989094	4.19296	3.36337e-10	0.938293	0.627629
ENSMUSG00000092373	Gm20535	1.88806	NA	3.18266	NA	-1.89709	NA
ENSMUSG00000085975	Gm13572	-0.416035	NA	4.33418	NA	-1.19391	NA
ENSMUSG00000087399	Gm11899	-0.416237	NA	4.33398	NA	1.26056	NA
ENSMUSG00000080773	Gm12955	1.44622	NA	3.40168	NA	-0.495086	NA
ENSMUSG00000084835	Gm12352	0.806497	0.966863	3.72041	NA	1.24235	NA
ENSMUSG00000032515	Csrnp1	0.0575247	0.986699	4.09275	1.25788e-24	1.19588	0.00597049
ENSMUSG00000024529	Lox	-0.639573	0.226412	4.43911	1.98665e-22	0.303055	0.796781
ENSMUSG00000010175	Prox1	0.172336	0.966659	4.03195	1.58204e-08	0.589057	0.780503
ENSMUSG00000101615	Gm8495	0.866598	NA	3.68316	NA	0.490306	NA
ENSMUSG00000029671	Wnt16	-0.416576	NA	4.32322	NA	0.954582	NA
ENSMUSG00000028051	Hcn3	-1.06012	0.953558	4.64327	0.145773	-0.833553	NA
ENSMUSG00000020401	Fam71b	1.38001	NA	3.42305	NA	0.821088	NA
ENSMUSG00000039653	Baat	-7.87437	0.0373563	8.04812	5.10876e-12	-0.47553	NA
ENSMUSG00000022821	Hgd	-4.87404	0.0307612	6.54708	6.54593e-08	0.327896	NA
ENSMUSG00000006462	A530013C23Rik	-1.02418	0.940391	4.62067	0.0593679	-1.42469	NA
ENSMUSG00000030109	Slc6a12	-4.52131	NA	6.36666	1.39912e-05	0.873383	NA
ENSMUSG00000050511	Oprd1	-0.745554	0.953116	4.47013	0.0769725	-0.406002	NA
ENSMUSG00000103651	Gm37206	-0.191011	0.993616	4.19247	0.0217288	1.89149	0.442512
ENSMUSG00000021640	Naip1	1.6133	0.806961	3.28835	0.243343	-0.334216	NA
ENSMUSG00000005373	Mlxipl	0.0605321	0.993616	4.05997	0.0041396	1.07053	0.468103
ENSMUSG00000034212	Ankmy1	-0.112365	0.989217	4.1458	0.000409994	0.755507	0.844424
ENSMUSG00000101268	2010310C07Rik	1.86167	NA	3.15797	NA	0.623919	NA
ENSMUSG00000084792	1700056N10Rik	0.729787	0.952864	3.72239	0.122542	0.230859	NA
ENSMUSG00000101939	Gm28438	1.52613	0.887445	3.32188	0.288991	1.2384	NA
ENSMUSG00000043013	Onecut1	-4.32476	NA	6.24719	0.0023762	0.614096	NA
ENSMUSG00000044716	Dok7	0.778167	0.881385	3.69161	0.0529339	1.69208	0.303766
ENSMUSG00000074254	Cyp2a4	-3.69188	0.102415	5.92138	1.17681e-05	0.248083	NA
ENSMUSG00000029260	Ugt2b34	-7.47899	0.0139847	7.81317	0.000959515	0.757505	0.854562
ENSMUSG00000021492	F12	-4.78726	0.0100625	6.46192	1.09751e-08	0.215153	0.984854
ENSMUSG00000025044	Msr1	1.25134	0.0293506	3.43582	4.1194e-07	1.26558	0.000398571
ENSMUSG00000097748	Gm26533	-3.36698	NA	5.74324	0.000214546	0.674825	NA
ENSMUSG00000048856	Slc25a47	-2.3898	0.152571	5.25137	1.36396e-08	-0.310192	0.965502
ENSMUSG00000099998	Gm6501	-0.907018	NA	4.50956	NA	0.643825	NA
ENSMUSG00000107050	C030017G13Rik	1.26186	NA	3.42305	NA	1.13256	NA
ENSMUSG00000028591	Pramef12	1.4063	0.909355	3.34871	NA	-0.1669	NA
ENSMUSG00000056025	Clca3a1	0.527364	0.824352	3.78593	4.4382e-06	1.17229	0.0544723
ENSMUSG00000023034	Nr4a1	1.47317	3.26816e-07	3.31157	5.251e-22	1.34768	0.0116587
ENSMUSG00000038092	Hsd3b5	-4.42217	NA	6.25528	0.0493161	-1.40211	NA
ENSMUSG00000097274	Gm26564	-1.27276	0.941516	4.67909	0.0493367	-1.14013	NA
ENSMUSG00000047446	Arl4a	0.173958	0.929376	3.95529	5.79437e-32	0.465761	0.352599
ENSMUSG00000090555	Gm8893	-6.89418	0.00033301	7.48858	0.00162708	0.725372	0.884129
ENSMUSG00000107148	Gm42888	1.41655	NA	3.33229	NA	-0.773999	NA
ENSMUSG00000103553	Gm38218	-0.0238321	NA	4.05243	NA	-0.974123	NA
ENSMUSG00000030747	Dgat2	0.304879	0.932792	3.88437	2.30134e-19	1.14518	0.060577
ENSMUSG00000096146	Kcnj11	1.1026	0.675973	3.48548	0.054126	1.44705	0.429113
ENSMUSG00000044361	BC024139	1.00332	0.943648	3.53077	0.206892	0.170044	NA
ENSMUSG00000107116	Gm43274	-0.156935	NA	4.105	NA	0.820476	NA
ENSMUSG00000103869	Gm37420	0.366779	0.984102	3.84204	0.197434	0.292437	NA
ENSMUSG00000022877	Hrg	-5.6989	0.000185209	6.87276	0.00302873	0.38385	0.963388
ENSMUSG00000107461	Gm44045	0.0231885	NA	4.01055	NA	-1.03931	NA
ENSMUSG00000028158	Mttp	-0.742707	0.589794	4.39346	1.50969e-08	0.325905	0.927777
ENSMUSG00000026866	Kynu	-0.122241	0.986814	4.08046	6.30361e-07	0.14909	0.980506
ENSMUSG00000040134	Rdh7	-5.57803	5.62406e-06	6.80545	0.00048535	0.00273647	0.999174
ENSMUSG00000034528	Hsd17b13	-4.69052	0.0314795	6.36093	0.00334097	-0.11223	NA
ENSMUSG00000104583	Gm42701	0.545392	NA	3.74077	NA	0.632075	NA
ENSMUSG00000069682	Gm10275	0.654835	0.923005	3.68358	0.0010911	0.252642	NA
ENSMUSG00000058427	Cxcl2	-0.17904	0.992674	4.10042	0.0454123	0.300889	NA
ENSMUSG00000029120	Ppp2r2c	1.39621	0.45161	3.31257	0.0400953	1.19445	NA
ENSMUSG00000048087	Gm4737	0.114205	0.977003	3.94835	2.94972e-14	0.0289388	0.995847
ENSMUSG00000018893	Mb	0.364434	0.974295	3.82183	0.0927944	1.11834	0.796781
ENSMUSG00000015812	Gnrh1	1.63811	NA	3.18479	NA	1.54613	NA
ENSMUSG00000097457	2310031A07Rik	0.664217	NA	3.67035	0.0449128	-0.87505	NA
ENSMUSG00000021908	Gm6768	0.300769	NA	3.84983	NA	-3.21539	NA
ENSMUSG00000108822	Gm44787	-2.02392	NA	5.01177	0.108802	-4.29071	NA
ENSMUSG00000107812	Gm43935	0.577101	NA	3.71113	NA	1.51895	NA
ENSMUSG00000046598	Bdh1	-0.724593	0.512363	4.36012	5.46374e-08	0.854006	0.447247
ENSMUSG00000040505	Abcg5	-2.5956	0.535707	5.29466	0.00156262	-1.23318	NA
ENSMUSG00000043613	Mmp3	1.24073	0.076632	3.37561	7.49122e-05	0.401789	0.810294
ENSMUSG00000020890	Gucy2e	1.63613	0.876779	3.17728	NA	0.789676	NA
ENSMUSG00000081400	Gm13680	1.29547	NA	3.34567	NA	1.78365	NA
ENSMUSG00000058252	Tcp11x2	-1.32657	NA	4.65173	NA	1.59745	NA
ENSMUSG00000085166	Gm15522	-1.32657	NA	4.65173	NA	0.957693	NA
ENSMUSG00000090226	Gm16110	-1.32657	NA	4.65173	NA	0.957693	NA
ENSMUSG00000097996	Gm5313	-1.32657	NA	4.65173	NA	0.957693	NA
ENSMUSG00000097074	4833428L15Rik	-0.0790459	NA	4.02486	NA	-1.46355	NA
ENSMUSG00000028128	F3	-0.120858	0.962163	4.04094	5.83836e-12	0.649507	0.220403
ENSMUSG00000033770	Clcnka	-0.24856	NA	4.09955	NA	0.353306	NA
ENSMUSG00000100975	Gm28875	1.05165	0.851655	3.44579	0.160551	0.847859	NA
ENSMUSG00000097737	Gm26530	0.266091	0.987754	3.83732	0.0652386	-0.0540419	NA
ENSMUSG00000029162	Khk	-0.225818	0.942984	4.08318	2.17033e-16	0.239712	0.925175
ENSMUSG00000038591	Colec10	-0.27669	0.97675	4.10327	0.00577597	-0.334924	NA
ENSMUSG00000050702	4930563M21Rik	1.44622	NA	3.24132	NA	0.632075	NA
ENSMUSG00000074768	Bhmt	-5.27712	2.98406e-12	6.6027	4.314e-06	0.429581	0.91955
ENSMUSG00000099146	0610031O16Rik	-1.39936	NA	4.66304	0.233816	-0.272041	NA
ENSMUSG00000032028	Nxpe2	-0.458191	0.974295	4.18987	0.0132065	1.10749	NA
ENSMUSG00000108420	Gm45141	-1.061	NA	4.49085	NA	1.79222	NA
ENSMUSG00000108308	Gm45218	-0.632672	0.975051	4.2756	0.163149	0.178016	NA
ENSMUSG00000028359	Orm3	0.191816	0.993616	3.86308	0.167923	1.44329	NA
ENSMUSG00000105855	Gm42681	1.54434	NA	3.18555	NA	-0.0566903	NA
ENSMUSG00000086296	D030055H07Rik	-1.413	NA	4.66202	0.0854859	-3.98905	NA
ENSMUSG00000054582	Pabpc1l	0.984085	0.952068	3.46185	NA	1.33737	NA
ENSMUSG00000041608	Entpd3	-0.634186	0.702651	4.2705	1.44352e-08	0.645146	0.685289
ENSMUSG00000102841	Gm38036	-2.76106	NA	5.33353	NA	-0.317099	NA
ENSMUSG00000046585	Cfap58	0.337479	0.908048	3.78138	7.95437e-06	1.12324	0.191447
ENSMUSG00000096546	Smlr1	-5.20393	NA	6.55165	0.0161162	0.232455	NA
ENSMUSG00000102960	Gm37943	-2.28801	NA	5.09176	NA	1.84546	NA
ENSMUSG00000020701	Tmem132e	-2.2882	NA	5.09099	NA	-1.19394	NA
ENSMUSG00000096995	2810029C07Rik	-0.32732	0.975051	4.10592	0.0311727	0.691214	NA
ENSMUSG00000104687	Gm42899	1.51583	NA	3.18424	NA	1.64479	NA
ENSMUSG00000099061	Gm28050	-0.282587	0.988969	4.08271	0.150468	1.03162	NA
ENSMUSG00000060317	Acnat2	-7.15372	0.0911405	7.51742	1.62564e-09	0.433437	NA
ENSMUSG00000089865	Gm44503	-7.07217	0.750367	7.47606	0.227051	1.84005	NA
ENSMUSG00000071192	Wfikkn1	0.255045	0.990272	3.81206	0.197651	0.0797082	NA
ENSMUSG00000040936	Ulk4	-0.0154522	0.996691	3.94089	7.11139e-22	1.13469	0.142071
ENSMUSG00000097930	C330002G04Rik	0.701543	NA	3.58218	NA	-0.0435266	NA
ENSMUSG00000075551	Cyp3a41a	-6.46287	0.22048	7.16378	6.31607e-06	0.798175	NA
ENSMUSG00000031845	Bco1	-0.934613	0.950175	4.39662	0.0344215	0.22768	NA
ENSMUSG00000082829	Gm15780	0.484564	NA	3.68031	NA	-1.19394	NA
ENSMUSG00000017344	Vtn	-1.23875	0.00211917	4.54139	1.43725e-11	-0.160294	0.961357
ENSMUSG00000041272	Tox	0.266988	0.975051	3.78745	0.00658315	-0.180364	NA
ENSMUSG00000048153	Olfr49	-0.962144	NA	4.40181	NA	-1.46355	NA
ENSMUSG00000030742	Lat	1.35631	0.793618	3.24005	0.148602	1.63761	NA
ENSMUSG00000104427	Gm38368	1.0265	NA	3.404	NA	1.33536	NA
ENSMUSG00000045440	Insm2	1.02206	NA	3.40434	NA	0.33219	NA
ENSMUSG00000042371	Slc5a10	0.983314	NA	3.42359	NA	-0.0566903	NA
ENSMUSG00000050445	Cyp8b1	-1.23847	0.572799	4.53043	1.1561e-06	0.762729	0.766112
ENSMUSG00000028834	Trim63	1.00244	0.770378	3.40629	0.0542444	0.951897	0.67066
ENSMUSG00000044749	Abca6	-0.903155	0.645004	4.35882	7.62132e-10	-0.296757	0.952308
ENSMUSG00000099492	Gm5525	1.76223	NA	3.02499	NA	0.957693	NA
ENSMUSG00000033731	3300002A11Rik	-0.767456	0.825687	4.28876	0.00287229	1.73072	0.34408
ENSMUSG00000029373	Pf4	0.56931	0.651091	3.6198	6.22195e-17	0.125346	0.963388
ENSMUSG00000042453	Reln	-0.548788	0.595853	4.17865	5.71567e-09	0.0975519	0.976621
ENSMUSG00000027077	Smtnl1	0.300921	0.983426	3.75079	0.141422	1.03581	NA
ENSMUSG00000048473	Sult6b2	-1.66592	NA	4.7319	NA	0.82653	NA
ENSMUSG00000106053	Gm20752	0.0894696	NA	3.85074	NA	0.0207045	NA
ENSMUSG00000044405	Adig	1.44381	0.849314	3.1732	0.410027	1.13042	NA
ENSMUSG00000028396	2310002L09Rik	1.35005	0.650676	3.21926	0.125302	1.8237	0.16933
ENSMUSG00000059434	Gckr	-5.37971	0.0794585	6.58268	1.21123e-05	-0.176682	NA
ENSMUSG00000109045	Gm45084	0.234913	NA	3.77376	NA	0.471198	NA
ENSMUSG00000051367	Six1	0.514944	0.826055	3.63275	0.000592236	0.681518	0.640184
ENSMUSG00000104547	Gm43022	1.29851	0.908276	3.23662	0.291073	1.68156	NA
ENSMUSG00000038224	Serpinf2	-4.79619	1.20101e-05	6.28236	0.00103774	0.792999	0.800431
ENSMUSG00000025003	Cyp2c39	-6.98837	0.00272175	7.37156	1.54675e-06	0.823091	0.837616
ENSMUSG00000072594	Gm16439	-0.322639	0.975285	4.0343	0.0217407	0.281876	NA
ENSMUSG00000108678	Gm44758	0.922538	NA	3.40499	NA	-0.092038	NA
ENSMUSG00000089960	Ugt1a1	-4.50801	0.00630744	6.12012	7.83727e-21	1.47312	0.564171
ENSMUSG00000084166	Gm6451	0.665173	0.946733	3.53139	0.0799881	0.348366	NA
ENSMUSG00000102670	Gm37436	0.45008	NA	3.63504	NA	0.596476	NA
ENSMUSG00000025876	Unc5a	1.78438	NA	2.96683	NA	1.5759	NA
ENSMUSG00000078630	Tomt	0.025295	0.998757	3.84629	0.239046	-1.03037	NA
ENSMUSG00000111341	RP24-93F20.12	-3.60386	NA	5.6598	NA	0.884499	NA
ENSMUSG00000022040	Ephx2	-0.222111	0.961827	3.9689	0.000230016	-0.114049	0.973173
ENSMUSG00000105447	Gm43653	1.76154	NA	2.97423	NA	1.13256	NA
ENSMUSG00000030244	Gys2	-6.15086	0.385479	6.92809	0.000317718	0.339353	NA
ENSMUSG00000104094	Gm37314	-0.658003	NA	4.18108	0.251722	-0.269045	NA
ENSMUSG00000049871	Nlrc3	-0.826901	0.858298	4.26518	0.000467371	0.00841305	0.999041
ENSMUSG00000035349	Mia2	-1.20018	0.82834	4.451	0.00154688	0.250002	NA
ENSMUSG00000102827	Gm8242	0.982531	NA	3.35936	NA	-0.329729	NA
ENSMUSG00000044976	Wdr72	-0.511816	0.942233	4.10621	0.0167884	1.81613	0.166072
ENSMUSG00000060019	Gm10073	1.43555	0.910494	3.13217	0.375593	1.41402	NA
ENSMUSG00000020098	Pcbd1	-0.0653151	0.990046	3.88058	8.77331e-12	0.989483	0.481986
ENSMUSG00000100131	Gm28439	0.122116	NA	3.78441	0.257982	0.509007	NA
ENSMUSG00000083907	Plk-ps1	0.899575	0.947214	3.39455	0.387019	0.376293	NA
ENSMUSG00000038193	Hand2	0.601527	0.953558	3.54197	0.125475	0.932854	0.754602
ENSMUSG00000030968	Pdilt	-2.28853	NA	4.9798	NA	-0.00411125	NA
ENSMUSG00000031271	Serpina7	-2.02609	0.557069	4.84273	0.0134491	-0.843805	NA
ENSMUSG00000073535	Gm5532	0.473239	0.946733	3.59216	0.0299917	1.37128	0.38709
ENSMUSG00000080848	Gm9385	0.480882	0.974578	3.58718	0.0936401	0.619168	NA
ENSMUSG00000071633	Gm4952	-4.30961	NA	5.98189	0.000549578	-0.729382	NA
ENSMUSG00000062181	Ces3b	-4.99121	0.304292	6.32229	2.56746e-05	-0.261588	NA
ENSMUSG00000085196	Gm14963	-0.371165	0.976368	4.01171	0.155714	0.757945	NA
ENSMUSG00000028525	Pde4b	1.00104	0.0613003	3.32435	1.58253e-09	0.739657	0.191447
ENSMUSG00000033007	Asic4	0.799758	NA	3.42339	NA	-0.0040573	NA
ENSMUSG00000100490	Gm28455	0.799758	NA	3.42339	NA	-1.19394	NA
ENSMUSG00000110405	Gm45534	0.799758	NA	3.42339	NA	-1.19394	NA
ENSMUSG00000066477	Gm16551	-2.52625	NA	5.08634	NA	-2.07245	NA
ENSMUSG00000029275	Gfi1	1.9971	NA	2.81993	NA	0.430865	NA
ENSMUSG00000098708	Gm27252	-3.19243	0.62779	5.40567	0.0514659	1.24434	NA
ENSMUSG00000079049	Serpinb1c	-2.48577	NA	5.04764	NA	1.01558	NA
ENSMUSG00000110377	Gm45363	-1.0608	NA	4.33448	NA	-0.201442	NA
ENSMUSG00000104592	Gm42721	-1.06216	NA	4.33418	NA	-1.19391	NA
ENSMUSG00000104292	Gm38042	1.86827	0.534866	2.86896	0.269405	0.920466	NA
ENSMUSG00000047228	A2ml1	-0.409593	0.957596	4.00474	0.0361366	1.57716	NA
ENSMUSG00000104966	Gm43273	0.728592	NA	3.43439	NA	-1.56247	NA
ENSMUSG00000022494	Shisa9	-0.0912599	0.993616	3.83888	0.00442206	0.722007	NA
ENSMUSG00000102300	Gm34106	0.816582	0.962567	3.38265	NA	1.90317	NA
ENSMUSG00000040413	Timd2	-5.39876	0.336712	6.49	1.53046e-05	0.0830754	NA
ENSMUSG00000061808	Ttr	-5.10241	5.34205e-05	6.33448	0.00477427	-0.0361019	0.999041
ENSMUSG00000083396	Gm15542	0.174257	0.990921	3.69312	0.0837871	0.178357	NA
ENSMUSG00000103217	Gm38287	1.70551	0.975051	2.92556	0.730317	-5.95209	NA
ENSMUSG00000109909	Gm45663	-0.324444	0.990272	3.93947	0.223494	0.743221	NA
ENSMUSG00000030895	Hpx	-3.2536	1.43978e-09	5.40202	0.00127811	0.424049	0.960888
ENSMUSG00000019892	Lrriq1	0.0298936	0.994321	3.75945	2.65118e-05	1.28819	0.109918
ENSMUSG00000039563	2210406O10Rik	-0.482252	NA	4.01055	NA	-1.31226	NA
ENSMUSG00000026390	Marco	0.412156	0.957732	3.56249	0.057291	-0.44735	0.930532
ENSMUSG00000053693	Mast1	-0.182521	0.993408	3.85689	0.120233	0.700796	NA
ENSMUSG00000073731	AI507597	-1.14939	NA	4.34018	NA	1.06244	NA
ENSMUSG00000071567	A830039N20Rik	1.41536	0.890357	3.05772	NA	-0.620817	NA
ENSMUSG00000039783	Kmo	0.156015	0.977212	3.68738	5.04767e-08	0.996045	0.416741
ENSMUSG00000038180	Spag4	-0.168368	0.993616	3.84946	NA	-0.657317	NA
ENSMUSG00000028121	Bcar3	-0.17609	0.946733	3.85331	2.14099e-21	0.0952207	0.969322
ENSMUSG00000022790	Igsf11	-0.352748	0.953116	3.9415	0.00142288	0.832355	NA
ENSMUSG00000015970	Chdh	-0.613745	0.88954	4.06829	6.47509e-06	0.582762	0.85045
ENSMUSG00000069972	Rps13-ps2	1.91448	NA	2.80348	NA	-0.181772	NA
ENSMUSG00000081603	Gm14681	0.927858	0.181271	3.29377	4.86337e-08	0.179046	0.967727
ENSMUSG00000051747	Ttn	1.66629	0.502716	2.9195	0.122176	1.23137	0.712602
ENSMUSG00000086680	Gm11592	0.167132	0.993616	3.66744	0.322566	1.27643	NA
ENSMUSG00000032010	Usp2	0.722214	0.453103	3.38918	6.16877e-09	0.789817	0.186472
ENSMUSG00000107909	Gm44143	0.841229	NA	3.32637	NA	-1.26149	NA
ENSMUSG00000059213	Ddn	1.54158	NA	2.97448	NA	-0.329675	NA
ENSMUSG00000111027	RP23-203P12.5	1.54158	NA	2.97448	NA	-0.0567226	NA
ENSMUSG00000108934	Gm44732	-4.06827	NA	5.77411	0.000179535	-1.03033	NA
ENSMUSG00000055137	Sugct	-0.133832	0.992871	3.80527	0.0171589	0.642147	NA
ENSMUSG00000020051	Pah	-7.68804	0.00106166	7.58137	0.00061098	0.817073	0.88208
ENSMUSG00000104503	Gm37738	-0.579519	NA	4.02626	NA	-0.0595096	NA
ENSMUSG00000020684	Rasl10b	-0.40072	0.919557	3.9365	4.13489e-07	1.80849	0.00219265
ENSMUSG00000108940	Gm45719	0.625049	NA	3.42339	NA	0.411654	NA
ENSMUSG00000089706	B230216N24Rik	0.838969	0.929614	3.31535	0.18418	0.880012	NA
ENSMUSG00000028148	Them5	-0.594456	0.975285	4.03022	NA	0.956087	NA
ENSMUSG00000024053	Emilin2	0.98407	0.0865367	3.24011	6.18645e-10	1.31389	7.59009e-05
ENSMUSG00000028967	Errfi1	-0.382652	0.94755	3.92269	2.93793e-14	0.352003	0.721121
ENSMUSG00000038522	Mfsd4b1	0.218813	0.975051	3.61822	0.0214908	0.901165	0.751855
ENSMUSG00000111497	RP23-186O3.11	0.656262	0.852566	3.39874	1.75556e-08	0.601599	0.893161
ENSMUSG00000080921	Rpl38-ps2	0.982531	NA	3.23408	NA	1.26051	NA
ENSMUSG00000039891	Txlnb	0.892775	0.856967	3.27534	0.00231606	1.285	0.711153
ENSMUSG00000067613	Krt83	-1.32657	NA	4.38499	NA	0.632075	NA
ENSMUSG00000081021	Gm11964	-1.32657	NA	4.38499	NA	0.905027	NA
ENSMUSG00000085043	Gm13184	-1.32657	NA	4.38499	NA	0.957693	NA
ENSMUSG00000089968	Nckap5los	-1.32657	NA	4.38499	NA	0.905027	NA
ENSMUSG00000090021	Gm6493	-1.32657	NA	4.38499	NA	0.957693	NA
ENSMUSG00000092305	Prps1l1	-1.32657	NA	4.38499	NA	0.905027	NA
ENSMUSG00000092536	Gm20501	-1.32657	NA	4.38499	NA	0.957693	NA
ENSMUSG00000095369	Gm21859	-1.32657	NA	4.38499	NA	1.91639	NA
ENSMUSG00000104493	Gm19552	-1.32657	NA	4.38499	NA	1.91639	NA
ENSMUSG00000107167	Gm34653	-1.32657	NA	4.38499	NA	0.957693	NA
ENSMUSG00000107198	Gm19619	-1.32657	NA	4.38499	NA	0.905027	NA
ENSMUSG00000035769	Xylb	0.203081	0.958442	3.6189	7.66985e-06	1.08359	0.352755
ENSMUSG00000072694	1500011B03Rik	0.432025	0.8067	3.4988	9.85416e-09	0.190175	0.951224
ENSMUSG00000061702	Tmem91	0.982066	0.945847	3.22326	0.225542	1.63352	NA
ENSMUSG00000040471	Ggt6	0.891771	0.824352	3.26766	0.141416	1.00196	NA
ENSMUSG00000107756	Gm44164	0.869089	0.939591	3.27695	0.257581	0.207144	NA
ENSMUSG00000086127	Gm11934	1.76223	NA	2.82821	NA	1.91639	NA
ENSMUSG00000020108	Ddit4	-1.84366	0.000193862	4.62864	1.21392e-41	0.807375	0.00360917
ENSMUSG00000097272	Gm26649	1.83322	0.117614	2.7893	0.00609664	1.75921	0.0591591
ENSMUSG00000024873	Cnih2	0.187065	0.993616	3.61225	0.262407	0.864681	NA
ENSMUSG00000100548	Gm29585	1.67837	NA	2.8664	0.440835	0.243433	NA
ENSMUSG00000094806	Cyp2d10	-6.46419	0.0115592	6.93543	0.00162841	0.372994	0.964156
ENSMUSG00000110626	Gm45805	-0.00129435	0.999268	3.70119	0.0262641	0.739451	NA
ENSMUSG00000081051	Gm15427	1.25107	0.715464	3.07237	0.037253	0.496194	NA
ENSMUSG00000105482	Gm42596	0.484724	NA	3.45141	NA	-0.00402495	NA
ENSMUSG00000025207	Sema4g	-1.45263	0.282452	4.41753	3.26216e-07	-0.72085	0.757377
ENSMUSG00000074398	Gm15441	0.00688425	0.998757	3.68684	0.00957228	-0.463282	NA
ENSMUSG00000078552	Dcdc2b	-0.611523	0.855373	3.99555	0.00120193	1.45568	0.327109
ENSMUSG00000004415	Col26a1	-0.227768	0.990921	3.80219	0.271369	1.93591	NA
ENSMUSG00000038239	Hrc	0.88094	0.873637	3.24756	0.0845693	1.43962	0.532771
ENSMUSG00000107362	Gm42724	1.74464	0.665891	2.81118	0.218782	0.992164	NA
ENSMUSG00000030909	Anks4b	-5.18642	0.367098	6.27659	0.00311838	0.195266	NA
ENSMUSG00000054422	Fabp1	-2.1239	0.0082647	4.74272	0.0277802	-0.080019	0.990311
ENSMUSG00000024681	Ms4a3	-2.28853	NA	4.82203	NA	-1.194	NA
ENSMUSG00000093668	Pou5f2	1.67577	NA	2.83835	NA	-0.157508	NA
ENSMUSG00000033854	Kcnk10	0.492067	NA	3.4301	NA	-2.07245	NA
ENSMUSG00000103502	9330121J05Rik	-0.102673	0.995435	3.72697	0.0416931	0.0601124	NA
ENSMUSG00000054417	Cyp3a44	-6.58795	0.212522	6.96801	0.00198951	0.273938	NA
ENSMUSG00000060989	Gm11847	-0.323573	NA	3.83304	NA	0.836245	NA
ENSMUSG00000030378	Sult2a8	-8.48759	0.00961014	7.91216	0.000543642	-0.526361	NA
ENSMUSG00000040675	Mthfd1l	0.621924	0.717558	3.35702	9.32822e-07	1.06682	0.281826
ENSMUSG00000047619	Ddi1	1.30702	NA	3.01436	NA	-2.21297	NA
ENSMUSG00000081712	Gm12096	0.484724	NA	3.42359	NA	-1.19391	NA
ENSMUSG00000050368	Hoxd10	0.484564	NA	3.42339	NA	-0.329675	NA
ENSMUSG00000086121	Gm16068	0.484564	NA	3.42339	NA	-1.19394	NA
ENSMUSG00000091370	5730435O14Rik	0.484564	NA	3.42339	NA	-1.19394	NA
ENSMUSG00000100931	Gm28085	0.484564	NA	3.42339	NA	1.63555	NA
ENSMUSG00000103783	Gm37522	0.484564	NA	3.42339	NA	-1.19394	NA
ENSMUSG00000090043	Gm16167	0.484297	NA	3.42305	NA	-0.0567766	NA
ENSMUSG00000097902	Gm26531	0.484297	NA	3.42305	NA	-1.194	NA
ENSMUSG00000108075	Gm45061	0.484297	NA	3.42305	NA	-0.0567766	NA
ENSMUSG00000097811	2810425M01Rik	0.925883	NA	3.19624	0.114951	-1.93621	NA
ENSMUSG00000072949	Acot1	-0.209799	0.950175	3.76363	1.59589e-12	-0.212345	0.920153
ENSMUSG00000025515	Muc2	-1.27479	NA	4.29471	NA	0.755677	NA
ENSMUSG00000056203	Tas2r135	-0.892182	NA	4.10121	NA	-1.20819	NA
ENSMUSG00000031637	Lrp2bp	-0.0225584	0.99844	3.66437	0.00619671	0.721638	NA
ENSMUSG00000026826	Nr4a2	0.652342	0.69884	3.32628	7.2869e-06	0.464333	0.83431
ENSMUSG00000038569	Rad9b	-0.0470659	0.99478	3.675	8.29019e-07	0.504706	0.920153
ENSMUSG00000051652	Lrrc3	-0.209645	0.974295	3.7543	3.41074e-05	0.036211	0.996827
ENSMUSG00000104030	5330406M23Rik	0.724281	0.94385	3.28693	0.113415	1.06703	NA
ENSMUSG00000085088	4931413K12Rik	-0.752832	0.957596	4.02381	0.0862859	-1.07498	NA
ENSMUSG00000025279	Dnase1l3	0.787401	0.824352	3.2528	0.000700986	0.223015	0.972803
ENSMUSG00000091363	Gm7701	-0.132175	NA	3.71007	NA	-0.689558	NA
ENSMUSG00000107066	Gm4482	-1.32657	NA	4.30685	NA	1.59745	NA
ENSMUSG00000031448	Adprhl1	1.54139	0.298778	2.87246	0.075563	1.61257	0.564171
ENSMUSG00000035458	Tnni3	0.960752	0.880654	3.16208	0.174669	1.4217	0.649421
ENSMUSG00000052658	5830454E08Rik	0.238639	0.988125	3.52205	0.160073	0.41088	NA
ENSMUSG00000038292	Ccdc155	0.667333	0.814242	3.3057	0.00657029	1.16429	0.56075
ENSMUSG00000034825	Nrip3	1.24126	0.833622	3.01865	0.20618	1.65855	NA
ENSMUSG00000108880	Gm44560	1.39146	NA	2.94307	0.339871	-0.516376	NA
ENSMUSG00000031594	Fgl1	-4.22388	1.55999e-07	5.74976	0.000352962	1.38343	0.398449
ENSMUSG00000032056	Btg4	-1.7776	0.835662	4.52638	NA	-0.310327	NA
ENSMUSG00000045709	Smkr-ps	-0.800071	0.784994	4.03655	0.000654981	0.836847	0.790057
ENSMUSG00000090779	Gm17110	1.57181	NA	2.85027	NA	1.83411	NA
ENSMUSG00000022218	Tgm1	0.691298	0.680753	3.29014	3.29869e-05	1.28874	0.166072
ENSMUSG00000019874	Fabp7	-0.954907	0.947214	4.11006	0.033384	-0.465894	NA
ENSMUSG00000043164	Tmem212	0.387282	0.790404	3.43553	1.50318e-05	1.54928	0.0172433
ENSMUSG00000043483	Gm6863	0.793845	0.940391	3.23105	0.134866	0.418537	NA
ENSMUSG00000106547	B230303O12Rik	-0.441606	0.971405	3.84866	0.0269804	-0.0653117	NA
ENSMUSG00000026575	Nme7	0.498707	0.686545	3.37848	1.3682e-10	0.739616	0.436574
ENSMUSG00000105341	Gm43817	-2.11981	NA	4.6874	NA	0.598969	NA
ENSMUSG00000031374	Zfp92	0.229028	0.990989	3.51165	NA	1.27901	NA
ENSMUSG00000111409	Rnf26	-0.225247	0.993616	3.73542	0.541743	-0.96772	NA
ENSMUSG00000029727	Cyp3a13	-1.61412	0.760924	4.42944	0.0108363	0.597303	NA
ENSMUSG00000108676	Gm44875	-2.71656	NA	4.9798	NA	1.44256	NA
ENSMUSG00000083477	Gm5555	1.66287	NA	2.78707	NA	1.55507	NA
ENSMUSG00000022868	Ahsg	-4.32493	5.11747e-05	5.78013	0.00300061	0.295142	0.973173
ENSMUSG00000104293	Gm38043	1.36255	0.895602	2.93608	0.335529	1.05952	NA
ENSMUSG00000109628	BC024386	-5.60864	0.201942	6.42135	0.000658374	-0.255846	NA
ENSMUSG00000021135	Slc10a1	-5.48517	0.012451	6.3569	6.7397e-10	0.103845	0.991286
ENSMUSG00000030087	Klf15	-0.413161	0.838857	3.81679	1.38088e-13	0.509165	0.522586
ENSMUSG00000075543	Urad	-4.05142	NA	5.63481	0.109505	-0.37204	NA
ENSMUSG00000038403	Hfe2	0.358252	0.963443	3.42934	0.0854991	1.02155	0.51271
ENSMUSG00000051397	Tacstd2	-0.514726	0.45102	3.86393	4.75411e-20	0.808785	0.181424
ENSMUSG00000062081	Gm6055	0.0842621	0.996203	3.56404	NA	0.883389	NA
ENSMUSG00000002100	Mybpc3	0.61152	0.871609	3.29768	0.00747821	1.50144	0.671434
ENSMUSG00000028137	Celf3	-0.542245	0.971405	3.87121	0.175948	-0.167955	NA
ENSMUSG00000046959	Slc26a1	-4.201	0.117942	5.70046	6.40693e-07	0.15529	NA
ENSMUSG00000052769	Gm9889	-1.47458	0.81876	4.33543	0.0150372	0.475404	NA
ENSMUSG00000052562	Slc22a30	-5.78622	0.309243	6.49123	0.000186109	-0.204192	NA
ENSMUSG00000023033	Scn8a	-0.848169	NA	4.02133	NA	1.20621	NA
ENSMUSG00000054901	Arhgef33	-0.556508	0.970393	3.8745	0.297065	0.147803	NA
ENSMUSG00000106205	C230096K16Rik	-0.263235	0.975285	3.72624	0.00832032	0.393989	NA
ENSMUSG00000104389	Gm37034	-0.351415	NA	3.76872	NA	-2.24599	NA
ENSMUSG00000109325	Krt8-ps	-0.0699586	NA	3.62775	NA	-0.477178	NA
ENSMUSG00000097155	Gm26511	-1.25906	NA	4.2218	NA	0.695922	NA
ENSMUSG00000057103	Nat8f1	-0.473412	0.933101	3.82837	0.000349921	0.144647	0.983601
ENSMUSG00000000202	Btbd17	0.318923	0.983048	3.43167	NA	1.70538	NA
ENSMUSG00000097206	Gm26699	-1.24433	0.932587	4.21189	0.00825196	-0.259517	NA
ENSMUSG00000090558	Gm17202	-1.59447	NA	4.38499	NA	0.905027	NA
ENSMUSG00000111877	RP24-389J11.1	0.538919	0.935334	3.31812	0.00980501	-0.102717	NA
ENSMUSG00000025934	Gsta3	-0.00196888	0.998757	3.58836	9.46067e-27	0.228259	0.853999
ENSMUSG00000104548	Gm43857	0.278838	0.974295	3.44631	1.53101e-05	0.921706	0.766112
ENSMUSG00000027636	Sla2	0.543392	0.945847	3.31217	5.88409e-05	-0.202032	NA
ENSMUSG00000111079	RP24-93F20.11	-0.658898	NA	3.91288	NA	-0.477178	NA
ENSMUSG00000042251	Pm20d1	-0.321893	0.9455	3.74349	7.04346e-07	0.350638	0.936152
ENSMUSG00000100301	6030407O03Rik	-0.193606	NA	3.67554	0.20197	-1.53439	NA
ENSMUSG00000083563	Gm13340	0.431228	0.974295	3.3625	0.114543	0.629537	NA
ENSMUSG00000061462	Obscn	1.3249	0.731408	2.91509	0.156173	1.09341	0.732802
ENSMUSG00000097497	Gm26652	1.49857	NA	2.82821	NA	0.632075	NA
ENSMUSG00000102419	Gm36940	0.521363	NA	3.31679	NA	0.634936	NA
ENSMUSG00000052435	Cebpe	0.107307	NA	3.5234	NA	1.21285	NA
ENSMUSG00000034416	Pkd1l2	1.00587	NA	3.07363	NA	1.39592	NA
ENSMUSG00000051243	Islr2	1.58278	NA	2.78316	NA	-2.18143	NA
ENSMUSG00000087022	9130024F11Rik	-1.25906	NA	4.20377	NA	-0.201674	NA
ENSMUSG00000097289	2010300F17Rik	-0.207019	NA	3.67774	NA	-0.585211	NA
ENSMUSG00000108542	Gm44834	-0.779696	NA	3.96384	NA	-1.70201	NA
ENSMUSG00000021884	Hacl1	-0.532279	0.628353	3.8371	3.64108e-12	-0.0216366	0.996827
ENSMUSG00000026189	Pecr	-0.310368	0.947214	3.72566	5.29842e-07	0.112973	0.983691
ENSMUSG00000101750	Olfr1392	-0.95119	NA	4.04118	NA	-2.13939	NA
ENSMUSG00000085890	Tnfsf13os	-0.267301	NA	3.69533	NA	-1.27891	NA
ENSMUSG00000089842	Pitpnm2os2	1.43833	NA	2.83654	NA	-1.41199	NA
ENSMUSG00000066952	Myo1h	-0.637752	0.720104	3.87261	1.37636e-17	0.800175	0.637041
ENSMUSG00000028354	Fmn2	0.391689	0.965436	3.35614	0.0942422	0.702753	NA
ENSMUSG00000025482	Odf3	1.44622	NA	2.82821	NA	0.957693	NA
ENSMUSG00000026011	Ctla4	1.44622	NA	2.82821	NA	0.957693	NA
ENSMUSG00000032191	Bcl2l10	1.44622	NA	2.82821	NA	-0.495086	NA
ENSMUSG00000070695	Cntnap5a	1.44622	NA	2.82821	NA	0.632075	NA
ENSMUSG00000073686	Gm10564	1.44622	NA	2.82821	NA	0.905027	NA
ENSMUSG00000078554	Fam229a	1.44622	NA	2.82821	NA	0.905027	NA
ENSMUSG00000082497	Gm40	1.44622	NA	2.82821	NA	0.632075	NA
ENSMUSG00000084783	Gm15419	1.44622	NA	2.82821	NA	1.59745	NA
ENSMUSG00000087387	Gm15420	1.44622	NA	2.82821	NA	0.905027	NA
ENSMUSG00000087505	Gm15241	1.44622	NA	2.82821	NA	0.632075	NA
ENSMUSG00000089901	Gm8113	1.44622	NA	2.82821	NA	0.905027	NA
ENSMUSG00000091730	Gm17230	1.44622	NA	2.82821	NA	0.957693	NA
ENSMUSG00000098026	Gm27014	1.44622	NA	2.82821	NA	0.957693	NA
ENSMUSG00000102565	Gm37036	1.44622	NA	2.82821	NA	0.632075	NA
ENSMUSG00000102722	Gm37935	1.44622	NA	2.82821	NA	0.632075	NA
ENSMUSG00000104764	Gm43066	1.44622	NA	2.82821	NA	0.957693	NA
ENSMUSG00000105445	Gm42972	1.44622	NA	2.82821	NA	0.957693	NA
ENSMUSG00000061068	Mcpt4	0.766572	0.96202	3.16722	NA	0.768825	NA
ENSMUSG00000089943	Ugt1a5	-3.44487	0.348306	5.27168	1.09973e-07	0.540462	NA
ENSMUSG00000074882	Cyp2c68	-7.48454	0.0752524	7.28868	0.108032	0.39523	NA
ENSMUSG00000085990	Gm16731	1.54434	NA	2.77378	NA	-0.0566903	NA
ENSMUSG00000027597	Ahcy	-0.446904	0.725895	3.76925	9.08381e-16	0.0518843	0.990072
ENSMUSG00000040740	Slc25a34	-2.23862	0.0652906	4.66422	8.75653e-09	-0.24073	0.951224
ENSMUSG00000056148	Rdh9	-2.24963	0.42536	4.66847	0.00202383	0.868015	NA
ENSMUSG00000094530	Gm21399	1.5402	NA	2.77236	NA	-0.329729	NA
ENSMUSG00000087041	Gm16295	1.41761	NA	2.83233	NA	-3.22098	NA
ENSMUSG00000047369	Dnah14	0.636766	0.953116	3.22145	0.0662883	0.888841	NA
ENSMUSG00000060787	Olfr464	1.70029	0.828403	2.68753	NA	1.61127	NA
ENSMUSG00000021071	Trim9	1.23922	NA	2.91654	NA	-0.272058	NA
ENSMUSG00000111340	RP24-298N7.10	0.919849	NA	3.07577	NA	-0.601539	NA
ENSMUSG00000074232	Gm10647	0.0349353	0.998757	3.51464	NA	0.91395	NA
ENSMUSG00000024863	Mbl2	-8.26314	0.00277691	7.66272	4.62799e-05	0.450058	0.956956
ENSMUSG00000022219	Cideb	-1.62952	0.554802	4.34526	6.98611e-05	0.0232077	NA
ENSMUSG00000014782	Plekhg4	-0.0237351	0.998757	3.53924	NA	0.210057	NA
ENSMUSG00000030834	Abcc6	-4.47821	0.142352	5.76549	4.02961e-05	-0.528898	NA
ENSMUSG00000102732	Gm37342	1.15022	0.94385	2.95052	NA	-0.042135	NA
ENSMUSG00000090559	Gm17137	-0.396812	NA	3.72331	NA	1.19111	NA
ENSMUSG00000027584	Oprl1	-2.71656	NA	4.87787	NA	-0.0567766	NA
ENSMUSG00000055629	B4galnt4	0.966831	0.94814	3.03554	NA	1.7086	NA
ENSMUSG00000085415	Gm12060	1.43341	NA	2.80214	NA	1.54651	NA
ENSMUSG00000106294	Gm8539	1.4561	NA	2.7888	NA	1.93888	NA
ENSMUSG00000097088	Gm26615	-0.434778	NA	3.73283	NA	0.398584	NA
ENSMUSG00000110344	Gm45716	0.181822	0.983483	3.42453	0.00507901	0.508385	0.920153
ENSMUSG00000031482	Slc25a15	-0.161511	0.948658	3.59511	3.28239e-18	-0.081317	0.976621
ENSMUSG00000028008	Asic5	-1.64576	NA	4.33418	NA	-1.19391	NA
ENSMUSG00000082766	1700064H15Rik	-1.64576	NA	4.33418	NA	-1.19391	NA
ENSMUSG00000084869	Gm13063	-1.64576	NA	4.33418	NA	-0.0566903	NA
ENSMUSG00000063328	Gm9396	-1.64597	NA	4.33398	NA	-1.19394	NA
ENSMUSG00000042345	Ubash3a	-1.64631	NA	4.33365	NA	-1.194	NA
ENSMUSG00000083237	Gm11698	-1.64631	NA	4.33365	NA	-0.0567766	NA
ENSMUSG00000084146	Gm12104	-1.64631	NA	4.33365	NA	0.821088	NA
ENSMUSG00000104064	Gm37956	-1.64631	NA	4.33365	NA	-1.194	NA
ENSMUSG00000029135	Fosl2	0.906919	1.40988e-06	3.05678	1.23903e-25	0.27985	0.600378
ENSMUSG00000078672	Mup20	-1.64631	NA	4.32825	0.417904	-1.194	NA
ENSMUSG00000033715	Akr1c14	-0.590771	0.816956	3.79958	3.74147e-13	0.381766	0.608201
ENSMUSG00000087624	9230111E07Rik	0.859954	0.940391	3.07197	0.238737	1.322	NA
ENSMUSG00000062818	Vmn1r51	-1.64576	NA	4.32456	NA	-1.45736	NA
ENSMUSG00000043439	Epop	-0.223716	0.968577	3.61233	0.00106446	1.10099	0.465462
ENSMUSG00000063919	Srrm4	0.638652	0.975051	3.18081	0.377648	0.721466	NA
ENSMUSG00000108269	Gm18422	-1.64631	NA	4.32322	NA	1.13256	NA
ENSMUSG00000105304	Gm43696	1.09668	0.935656	2.95027	0.268172	1.26959	NA
ENSMUSG00000057265	Bbof1	-0.16755	0.966659	3.58163	4.63153e-07	1.34892	0.0716844
ENSMUSG00000078127	Fam170b	0.944508	NA	3.02499	NA	1.26018	NA
ENSMUSG00000058022	Adtrp	-2.62675	0.150472	4.80957	2.52037e-07	0.466444	NA
ENSMUSG00000030270	Cpne9	0.268183	NA	3.36186	NA	-1.03931	NA
ENSMUSG00000079222	AC132444.1	1.95902	0.526112	2.5157	0.27018	1.42594	NA
ENSMUSG00000070306	Ccdc153	0.41182	0.731097	3.28772	5.85621e-06	1.90233	0.000789468
ENSMUSG00000031438	Rnf128	0.319075	0.892646	3.3318	4.01733e-07	1.43091	0.0224573
ENSMUSG00000035031	C8a	-4.41018	0.00065149	5.69574	0.00739829	0.731321	0.866838
ENSMUSG00000104252	Pcdha4	0.823863	0.957732	3.07872	0.335261	-1.10473	NA
ENSMUSG00000105590	Gm43364	-2.19195	NA	4.58496	NA	-0.0181901	NA
ENSMUSG00000104010	Gm37366	0.72698	NA	3.12434	NA	-2.21828	NA
ENSMUSG00000021539	Lect2	-5.6026	0.150098	6.28728	1.77224e-08	0.079327	NA
ENSMUSG00000058624	Gda	0.465845	0.557046	3.25253	2.10272e-14	0.982195	0.00150739
ENSMUSG00000106753	Gm43230	0.826377	NA	3.06981	NA	-0.181772	NA
ENSMUSG00000106962	Gm43633	-0.506222	NA	3.73586	NA	-0.756023	NA
ENSMUSG00000048217	Nags	-0.843566	0.912344	3.89947	0.0088851	1.38661	NA
ENSMUSG00000091553	Serpina3e-ps	0.587258	0.945847	3.18363	0.231315	1.55956	NA
ENSMUSG00000106364	Gm42994	-0.24856	NA	3.60134	NA	-1.92101	NA
ENSMUSG00000079071	Gm14085	0.0461201	0.997701	3.45241	0.0920415	1.95379	NA
ENSMUSG00000025190	Got1	0.406142	0.734292	3.26971	1.69417e-16	0.778653	0.118257
ENSMUSG00000028307	Aldob	-5.86303	2.65563e-11	6.40357	0.00256925	0.488701	0.957802
ENSMUSG00000031698	Mylk3	1.42314	0.660566	2.75568	0.0183959	1.68999	0.537323
ENSMUSG00000026405	C4bp	-6.10988	0.000661715	6.52013	0.000244575	0.411663	0.936152
ENSMUSG00000026819	Slc25a25	0.471861	0.322574	3.22878	3.32447e-22	0.438199	0.644165
ENSMUSG00000108812	C130083A15Rik	-1.5539	NA	4.23873	NA	0.787867	NA
ENSMUSG00000073492	Gm10521	0.838371	NA	3.04188	NA	-0.183817	NA
ENSMUSG00000111828	RP23-366E1.3	-0.197997	NA	3.55979	NA	1.35187	NA
ENSMUSG00000019851	Perp	0.216469	0.946733	3.35168	5.80243e-11	0.46732	0.596624
ENSMUSG00000028970	Abcb1b	0.214685	0.975051	3.35077	0.0168562	1.34663	0.57347
ENSMUSG00000093622	Gm20703	0.123717	NA	3.38655	NA	0.690954	NA
ENSMUSG00000103766	Gm38392	0.136569	0.995435	3.3788	0.480127	-0.328515	NA
ENSMUSG00000040010	Slc7a5	-0.348307	0.843819	3.62117	1.42919e-07	0.626141	0.394564
ENSMUSG00000071551	Akr1c19	0.0296526	0.996691	3.43101	0.000193361	-0.259414	NA
ENSMUSG00000103657	Gm37204	0.937519	NA	2.97686	0.353431	0.755668	NA
ENSMUSG00000062209	Erbb4	1.20945	0.756428	2.84081	0.247025	1.40027	0.610485
ENSMUSG00000069668	Sult3a1	-9.28016	0.000156018	8.08274	7.06994e-06	0.558558	0.919303
ENSMUSG00000106717	Gm42798	0.332484	0.983048	3.27422	0.22351	0.237227	NA
ENSMUSG00000032554	Trf	-0.438089	0.0314795	3.65807	2.82339e-14	0.83419	0.766112
ENSMUSG00000071658	Gng3	0.173972	NA	3.34952	NA	1.35329	NA
ENSMUSG00000054630	Ugt2b5	-6.49165	0.05459	6.6816	0.018058	0.247517	NA
ENSMUSG00000006403	Adamts4	1.80071	0.0172388	2.53453	0.00396104	1.87253	0.00372459
ENSMUSG00000025091	Pnliprp2	-2.37916	NA	4.62318	NA	-0.783763	NA
ENSMUSG00000064354	mt-Co2	-0.500235	NA	3.68275	0.22199	0.732162	NA
ENSMUSG00000025723	Nmb	-0.037457	0.996691	3.45049	0.0152109	0.981448	NA
ENSMUSG00000040213	Kyat3	-0.169161	0.967933	3.5148	3.43043e-07	0.268959	0.928331
ENSMUSG00000036892	Prodh2	-7.57207	0.0472458	7.21403	5.05108e-10	0.744271	NA
ENSMUSG00000037035	Inhbb	1.05685	0.00278923	2.89751	1.00106e-12	1.05446	0.01407
ENSMUSG00000003585	Sec14l2	-0.99137	0.06803	3.9196	4.10685e-19	0.933802	0.20128
ENSMUSG00000027556	Car1	0.581866	0.974295	3.13056	NA	-0.208714	NA
ENSMUSG00000002992	Apoc2	-0.0300328	0.99844	3.43637	0.0957508	1.67098	0.387107
ENSMUSG00000038132	Rbm24	0.671791	0.663589	3.08498	0.00194936	1.29442	0.0787848
ENSMUSG00000085151	1110018N20Rik	0.953677	0.871845	2.94378	0.136867	-0.317816	NA
ENSMUSG00000104940	Gm42908	1.33724	NA	2.74931	NA	-0.72062	NA
ENSMUSG00000082876	Gm11889	-0.015667	NA	3.42359	NA	-1.19391	NA
ENSMUSG00000083152	Apc-ps1	-0.015667	NA	3.42359	NA	1.50067	NA
ENSMUSG00000092515	C87198	-0.015667	NA	3.42359	NA	0.821143	NA
ENSMUSG00000106005	Gm29151	-0.015667	NA	3.42359	NA	-0.329642	NA
ENSMUSG00000108418	Gm44627	-0.015667	NA	3.42359	NA	-0.00402495	NA
ENSMUSG00000100750	Gm29084	-0.0154609	NA	3.42339	NA	0.821122	NA
ENSMUSG00000106321	Gm43674	-0.0154609	NA	3.42339	NA	-1.19394	NA
ENSMUSG00000110673	Gm45833	-0.0154609	NA	3.42339	NA	1.4426	NA
ENSMUSG00000029054	Gabrd	-0.0155606	NA	3.42305	NA	-1.194	NA
ENSMUSG00000083474	Gm15267	-0.0155606	NA	3.42305	NA	-1.194	NA
ENSMUSG00000084314	Rps15a-ps3	-0.0155606	NA	3.42305	NA	-1.194	NA
ENSMUSG00000106166	Gm43484	1.71142	0.792114	2.55794	0.379385	0.470547	NA
ENSMUSG00000042306	S100a14	-0.230618	0.94385	3.52876	6.99473e-14	0.198397	0.939435
ENSMUSG00000028150	Rorc	0.172213	0.96202	3.32565	3.34351e-08	0.0498436	0.991383
ENSMUSG00000054013	Tmem179	1.22822	NA	2.79748	NA	0.0969974	NA
ENSMUSG00000103970	Gm37678	1.42798	NA	2.69683	NA	1.54595	NA
ENSMUSG00000031344	Gabrq	-2.83072	NA	4.82255	NA	-1.19394	NA
ENSMUSG00000020805	Slc13a5	-2.83122	NA	4.82203	NA	-1.45746	NA
ENSMUSG00000107103	Gm43164	1.87431	NA	2.46891	NA	0.632075	NA
ENSMUSG00000051439	Cd14	0.422865	0.519898	3.19325	1.4955e-11	0.723516	0.0294317
ENSMUSG00000036655	Colec11	0.861169	0.873637	2.97398	0.0419218	-0.8339	0.825153
ENSMUSG00000037686	Aspg	-0.940634	0.535379	3.87367	0.000849546	0.770454	0.662899
ENSMUSG00000102759	Gm10463	-2.43087	NA	4.61864	0.100119	0.995486	NA
ENSMUSG00000102749	Gm37598	1.38054	NA	2.71223	NA	1.4426	NA
ENSMUSG00000086688	Gm11560	0.87474	0.953116	2.96342	0.354613	0.874591	NA
ENSMUSG00000002985	Apoe	0.413649	0.35347	3.19068	8.45407e-23	-0.193727	0.847659
ENSMUSG00000081988	Gm15746	-2.48577	NA	4.63867	NA	-2.03327	NA
ENSMUSG00000091845	Gm4604	1.55749	NA	2.61432	NA	1.77601	NA
ENSMUSG00000030786	Itgam	0.721962	0.0775746	3.02867	6.33047e-12	1.11294	0.000246209
ENSMUSG00000045968	Teddm2	-0.333941	0.977212	3.55272	0.102424	0.254315	NA
ENSMUSG00000039956	Mrap	0.403144	0.974295	3.18388	0.0858933	0.347547	0.957802
ENSMUSG00000053964	Lgals4	-0.825181	0.615909	3.79749	9.7289e-07	0.575105	0.781629
ENSMUSG00000105814	Mir703	0.37542	NA	3.19545	NA	0.677889	NA
ENSMUSG00000041046	Ramp3	0.00647948	0.998757	3.37912	0.00237528	1.18197	0.208428
ENSMUSG00000026180	Cxcr2	-1.30968	0.0870055	4.03639	6.46712e-05	0.893716	0.478242
ENSMUSG00000025089	Gfra1	-0.413282	0.762283	3.58776	5.33773e-12	0.396775	0.781629
ENSMUSG00000106636	Gm43813	0.947561	0.809759	2.9066	0.0545804	0.896404	0.734377
ENSMUSG00000000247	Lhx2	1.99092	NA	2.38184	NA	1.58695	NA
ENSMUSG00000022853	Ehhadh	-0.539617	0.640258	3.64415	1.52254e-05	0.0253358	0.994954
ENSMUSG00000063529	Stmnd1	0.679336	0.616991	3.03337	0.000633645	1.23375	0.156783
ENSMUSG00000098146	Gm26935	0.0684173	NA	3.33731	NA	0.12621	NA
ENSMUSG00000087141	Plcxd2	-0.105026	0.988969	3.42131	2.40341e-05	0.365215	0.938571
ENSMUSG00000086796	4932702P03Rik	-0.870495	NA	3.80363	NA	0.0211416	NA
ENSMUSG00000084793	Gm2568	1.1999	NA	2.76692	NA	-0.0110132	NA
ENSMUSG00000104576	F830115B05Rik	0.535972	NA	3.09497	NA	0.29843	NA
ENSMUSG00000079563	Pglyrp2	-4.17802	0.338061	5.45111	0.00175387	0.350579	NA
ENSMUSG00000104369	Gm38082	1.27086	NA	2.7256	NA	0.0671374	NA
ENSMUSG00000038704	Aspdh	-5.11372	0.417803	5.91652	0.0172959	0.218091	NA
ENSMUSG00000106443	Gm42702	0.383706	NA	3.16736	NA	-1.27744	NA
ENSMUSG00000031167	Rbm3	-0.351023	0.429088	3.5339	5.74196e-50	0.240729	0.690482
ENSMUSG00000105565	Gm43566	-1.14082	NA	3.92869	NA	1.63327	NA
ENSMUSG00000100555	Gm8173	0.289834	NA	3.21016	NA	0.695922	NA
ENSMUSG00000110540	Gm45743	-0.37615	NA	3.54243	0.36141	-0.354407	NA
ENSMUSG00000042213	Zfand4	0.434244	0.876779	3.13639	0.000307302	0.97535	0.52064
ENSMUSG00000065952	C330021F23Rik	-1.34146	NA	4.02125	NA	0.411565	NA
ENSMUSG00000037942	Crp	-7.14969	0.00881113	6.9239	0.0037599	0.288628	0.976621
ENSMUSG00000051748	Wfdc21	-1.38974	0.659436	4.04363	0.00104514	0.519585	0.903352
ENSMUSG00000068083	Cyp2d40	-6.04838	NA	6.36394	0.0010183	0.0414901	NA
ENSMUSG00000073758	Sh3d21	-1.06866	0.0446962	3.87153	7.91012e-21	-0.0404467	0.990483
ENSMUSG00000106251	Gm42658	1.98624	0.809873	2.34205	NA	1.80539	NA
ENSMUSG00000082154	Gm16464	0.356602	0.983398	3.15489	NA	0.621355	NA
ENSMUSG00000097474	Gm26584	-0.319088	NA	3.49259	NA	-0.445115	NA
ENSMUSG00000068011	Mkrn2os	-0.530517	0.974295	3.59799	0.114017	0.587521	NA
ENSMUSG00000064109	Hcst	0.211926	0.993616	3.2244	0.244929	1.52256	NA
ENSMUSG00000106815	Gm43658	-1.98944	NA	4.32426	NA	-0.477178	NA
ENSMUSG00000022485	Hoxc5	1.84785	NA	2.40539	NA	-1.02312	NA
ENSMUSG00000056366	Fabp3-ps1	-3.03226	NA	4.84415	NA	1.65872	NA
ENSMUSG00000042451	Mybph	-0.321268	0.986019	3.4879	0.162777	0.5274	NA
ENSMUSG00000026578	Ccdc181	0.281722	0.823041	3.18634	3.87605e-12	1.23419	0.0196872
ENSMUSG00000098915	Rpl15-ps2	1.10851	NA	2.77294	NA	-1.19394	NA
ENSMUSG00000052837	Junb	1.48807	2.32509e-05	2.58254	2.4482e-10	0.894207	0.0177462
ENSMUSG00000059908	Mug1	-4.89377	6.56569e-09	5.76861	0.00844462	0.604776	0.939465
ENSMUSG00000032561	Acpp	-0.594423	0.799494	3.61717	0.000624564	1.63025	0.0879606
ENSMUSG00000044724	Gpr152	-2.18623	NA	4.41228	NA	-0.656744	NA
ENSMUSG00000068874	Selenbp1	-0.76691	0.111534	3.7009	2.06702e-24	0.855137	0.017163
ENSMUSG00000021702	Thbs4	0.602059	0.961827	3.01378	0.0247721	0.760722	0.851382
ENSMUSG00000050299	Gm9843	0.964064	0.773418	2.83199	0.0113879	0.267609	NA
ENSMUSG00000046623	Gjb4	0.684815	0.9494	2.96802	0.236505	0.158751	NA
ENSMUSG00000035211	Xrra1	0.0528154	0.996646	3.28385	0.164682	1.31346	NA
ENSMUSG00000057880	Abat	-0.0043574	0.998757	3.31149	2.25487e-14	-0.52057	0.414383
ENSMUSG00000107451	Gm44421	-0.788271	0.919818	3.69917	0.0117458	0.688142	NA
ENSMUSG00000032023	Jhy	-0.233832	0.96574	3.4208	0.00200155	1.69128	0.150754
ENSMUSG00000111651	RP23-114N1.10	-0.239173	NA	3.42305	NA	0.298366	NA
ENSMUSG00000097385	Gm26814	1.10035	0.94385	2.75292	NA	-0.560029	NA
ENSMUSG00000103216	Gm37248	-0.183528	NA	3.39384	NA	0.139343	NA
ENSMUSG00000084837	1700108N11Rik	-0.24384	NA	3.42359	NA	-0.0566903	NA
ENSMUSG00000046794	Ppp1r3b	0.0228545	0.994481	3.28976	5.99178e-14	0.494709	0.644431
ENSMUSG00000046323	Dppa3	0.944508	NA	2.82821	NA	0.905027	NA
ENSMUSG00000072679	D6Ertd474e	0.944508	NA	2.82821	NA	1.78288	NA
ENSMUSG00000085851	4921518K17Rik	0.944508	NA	2.82821	NA	1.59745	NA
ENSMUSG00000103162	Gm38147	0.944508	NA	2.82821	NA	0.905027	NA
ENSMUSG00000107395	Gm44331	0.944508	NA	2.82821	NA	0.957693	NA
ENSMUSG00000110721	RP24-282C4.5	0.944508	NA	2.82821	NA	0.905027	NA
ENSMUSG00000107369	Gstm2-ps1	1.34625	NA	2.62693	NA	-0.00827656	NA
ENSMUSG00000037738	Nek5	0.309086	0.867778	3.14394	3.48651e-05	1.40394	0.0277052
ENSMUSG00000070424	Art5	0.94154	0.923005	2.82715	0.308209	1.70983	NA
ENSMUSG00000087263	Gm15726	0.545392	NA	3.02499	NA	1.78288	NA
ENSMUSG00000054453	Sytl5	-1.76853	0.818797	4.18163	0.142386	0.119747	NA
ENSMUSG00000108291	Gm44292	-0.12233	0.993616	3.35729	0.189105	1.39623	NA
ENSMUSG00000105846	Gm43258	1.7804	NA	2.40497	NA	-0.961467	NA
ENSMUSG00000026576	Atp1b1	-0.288745	0.82834	3.43598	2.40649e-14	0.557422	0.0531543
ENSMUSG00000112023	Lilr4b	0.367154	0.913556	3.10648	0.000184467	1.10999	0.199945
ENSMUSG00000054932	Afp	0.779493	0.933365	2.89916	0.165916	0.330008	NA
ENSMUSG00000107118	Gm42986	-0.905126	NA	3.73559	NA	0.113716	NA
ENSMUSG00000029223	Uchl1	0.572355	0.934734	2.99651	0.0660022	1.25533	0.622095
ENSMUSG00000097746	Gm6225	1.0928	NA	2.73626	NA	0.154372	NA
ENSMUSG00000085749	Gm12843	1.85578	NA	2.3542	NA	0.0569153	NA
ENSMUSG00000051998	Lax1	0.497085	0.979099	3.03339	0.464006	0.0571478	NA
ENSMUSG00000032257	Ankk1	1.61504	0.885101	2.47086	NA	1.35742	NA
ENSMUSG00000085403	Gm13068	1.38001	NA	2.58825	NA	-1.194	NA
ENSMUSG00000024391	Apom	-5.18645	0.0165658	5.87109	2.09415e-06	-0.0316522	NA
ENSMUSG00000048534	Jaml	0.551411	0.535707	3.00204	1.21538e-08	0.875827	0.0879606
ENSMUSG00000030674	Qprt	-4.61237	0.219692	5.58298	4.39754e-05	-1.55935	NA
ENSMUSG00000003032	Klf4	0.86921	0.00618138	2.84085	5.40263e-10	0.831327	0.0641155
ENSMUSG00000081406	Rps6-ps4	0.19113	0.980432	3.17941	0.00475577	-0.297689	0.963671
ENSMUSG00000083465	Gm11652	-0.301288	NA	3.42359	NA	0.954673	NA
ENSMUSG00000047222	Rnase2a	0.731636	NA	2.90686	NA	-3.023	NA
ENSMUSG00000023087	Noct	0.766352	0.19951	2.88762	4.22443e-07	1.00303	0.0671845
ENSMUSG00000032845	Alpk2	1.12543	0.730283	2.70798	0.123864	1.91697	0.0703309
ENSMUSG00000035394	Cfap53	0.532446	0.752224	3.0044	0.000663763	1.79068	0.0200643
ENSMUSG00000039488	Cntn5	1.82474	NA	2.35783	NA	-0.124716	NA
ENSMUSG00000095690	Rab11b-ps2	0.852693	NA	2.84378	NA	0.517347	NA
ENSMUSG00000016942	Tmprss6	-6.72976	0.00661324	6.63468	8.69932e-10	0.3557	0.964116
ENSMUSG00000103146	Gm37745	-0.159761	NA	3.34919	NA	0.657787	NA
ENSMUSG00000029603	Dtx1	0.9134	0.592159	2.81176	0.0207493	1.50745	0.176128
ENSMUSG00000074340	Ovgp1	-0.562288	0.9494	3.54895	0.0310637	-0.0661408	NA
ENSMUSG00000036598	Ccdc113	0.698064	0.216184	2.91699	0.000410908	1.63636	0.00742502
ENSMUSG00000027833	Shox2	0.692484	0.923005	2.91865	0.16957	1.31691	0.561545
ENSMUSG00000097614	Gm26508	-4.17091	NA	5.3478	0.0153966	0.206842	NA
ENSMUSG00000097185	Gm26596	-0.375369	0.981874	3.44958	0.00630117	-1.33473	NA
ENSMUSG00000023031	Cela1	0.0822014	0.994481	3.2201	0.0755649	-0.857239	0.843763
ENSMUSG00000086914	Gm16124	-0.428209	0.962567	3.47445	0.0263951	-0.0844234	NA
ENSMUSG00000089853	Gm15853	-0.389101	NA	3.45458	NA	0.755677	NA
ENSMUSG00000090381	Gm6158	-0.389101	NA	3.45458	NA	-0.882573	NA
ENSMUSG00000039632	Ccdc151	0.630356	0.73077	2.94473	0.0306812	1.96608	0.026141
ENSMUSG00000025128	Bhlhe22	1.229	0.0910275	2.64235	0.00237528	1.16056	0.30471
ENSMUSG00000029695	Aass	-0.103274	0.975051	3.30809	1.07495e-10	-0.149116	0.962551
ENSMUSG00000097857	Gm26603	1.08031	NA	2.7153	NA	0.195872	NA
ENSMUSG00000106631	Gm42669	0.775598	0.966659	2.86353	0.52582	-0.254016	NA
ENSMUSG00000049091	Sephs2	0.0127705	0.995435	3.24369	1.82132e-27	0.313679	0.674827
ENSMUSG00000097312	Gm26870	1.5377	0.896216	2.48018	0.496577	1.25105	NA
ENSMUSG00000005220	Corin	0.56392	0.873767	2.967	0.000734975	0.98631	0.532771
ENSMUSG00000103094	Gm37558	0.95002	0.934426	2.77364	0.313212	0.332172	NA
ENSMUSG00000027227	Sord	-0.296724	0.68774	3.395	5.78479e-25	0.674255	0.0758078
ENSMUSG00000021340	Gpld1	-0.242199	0.920089	3.36756	4.83208e-11	0.0205571	0.996827
ENSMUSG00000041476	Smpx	1.11936	0.602361	2.6861	0.119576	1.88362	0.501328
ENSMUSG00000110457	Gm45752	-0.456857	0.982834	3.47382	0.143342	0.483225	NA
ENSMUSG00000052154	Gm9870	1.47111	0.896911	2.50821	0.411184	0.406402	NA
ENSMUSG00000034829	Nxnl1	0.339423	NA	3.0733	NA	1.4886	NA
ENSMUSG00000027376	Prom2	-0.357557	0.945847	3.42003	0.00131182	0.132512	0.983845
ENSMUSG00000103382	Gm37755	-0.217493	0.993408	3.34993	NA	-0.0156011	NA
ENSMUSG00000107480	Gm44165	0.820175	NA	2.82821	NA	0.905027	NA
ENSMUSG00000052392	Acot4	-4.16899	0.614841	5.32273	0.0371322	0.439124	NA
ENSMUSG00000109603	Gm45372	0.944508	NA	2.76434	NA	0.632075	NA
ENSMUSG00000075517	Cyp2d37-ps	-3.91587	NA	5.19383	NA	-3.46902	NA
ENSMUSG00000062704	9430002A10Rik	0.0621045	NA	3.20336	NA	-1.71306	NA
ENSMUSG00000020191	4930415F15Rik	-0.416576	NA	3.44206	NA	0.635649	NA
ENSMUSG00000081619	Gm13351	-3.02158	NA	4.74348	NA	-1.92101	NA
ENSMUSG00000079444	Gm21981	-0.128708	0.989094	3.29654	3.96548e-06	1.00356	0.748298
ENSMUSG00000028715	Cyp4a14	-3.78609	0.338182	5.12478	0.0537526	-0.583578	NA
ENSMUSG00000110489	Gm31659	1.31895	0.837164	2.57125	0.531441	1.22139	NA
ENSMUSG00000104459	Gm37824	0.93056	NA	2.76418	NA	0.235097	NA
ENSMUSG00000108216	Gm44153	-3.30403	NA	4.88098	NA	-0.383227	NA
ENSMUSG00000038264	Sema7a	-0.432635	0.331015	3.44514	7.63881e-26	1.31103	2.12904e-07
ENSMUSG00000021676	Iqgap2	-0.591171	0.252302	3.52176	6.03743e-19	0.511899	0.377069
ENSMUSG00000026622	Nek2	-0.124927	0.975285	3.28777	1.80137e-05	1.64742	0.0300823
ENSMUSG00000083621	Gm14586	0.836669	0.938125	2.80623	0.217442	-0.00410344	NA
ENSMUSG00000044788	Fads6	0.229553	0.951852	3.1095	7.11339e-06	-0.0895797	0.982077
ENSMUSG00000083817	Gm14400	1.47521	0.725204	2.48538	0.338961	0.393245	NA
ENSMUSG00000042265	Trem1	-0.128516	0.982834	3.28694	0.000776313	0.892294	0.417852
ENSMUSG00000108461	AV356131	0.179186	0.986019	3.13159	0.067765	0.146221	NA
ENSMUSG00000096171	Gm8055	0.289552	NA	3.07565	NA	-1.91702	NA
ENSMUSG00000085132	Gm12265	1.46873	NA	2.48301	NA	0.497167	NA
ENSMUSG00000033998	Kcnk1	-0.135129	0.974578	3.28353	1.32827e-09	0.837884	0.202508
ENSMUSG00000085303	Gm16751	-0.416035	NA	3.42359	NA	-0.0566903	NA
ENSMUSG00000086192	Gm13609	-0.416035	NA	3.42359	NA	-1.19391	NA
ENSMUSG00000047807	9330154K18Rik	-0.416237	NA	3.42339	NA	-1.19394	NA
ENSMUSG00000079906	Gm15846	-0.416576	NA	3.42305	NA	0.635649	NA
ENSMUSG00000085840	Gm11261	-0.416576	NA	3.42305	NA	-1.194	NA
ENSMUSG00000103590	Gm37353	-0.416576	NA	3.42305	NA	-1.194	NA
ENSMUSG00000104454	Gm37827	-0.416576	NA	3.42305	NA	-0.00411125	NA
ENSMUSG00000103591	Gm38365	0.848731	NA	2.7888	NA	-1.31226	NA
ENSMUSG00000026729	4930562F07Rik	-0.00280968	NA	3.2124	0.312346	-0.0725029	NA
ENSMUSG00000025004	Cyp2c40	-8.57486	0.00872626	7.49829	3.15734e-09	-0.817811	NA
ENSMUSG00000085714	Gm13008	0.531184	0.975051	2.94478	0.330591	0.646612	NA
ENSMUSG00000055497	Gm9974	0.227219	NA	3.09262	NA	-1.24769	NA
ENSMUSG00000082575	Gm13050	-0.907018	NA	3.65761	NA	0.0940805	NA
ENSMUSG00000107997	Gm44243	0.629	NA	2.88895	NA	0.271919	NA
ENSMUSG00000045467	Ttll13	-0.308545	0.974374	3.3567	0.0584399	0.787431	NA
ENSMUSG00000043913	Ccdc60	0.215806	0.967811	3.09183	0.0136093	1.5382	0.169223
ENSMUSG00000007877	Tcap	-0.11461	0.993616	3.25565	0.0703777	1.34172	0.594075
ENSMUSG00000108596	Itgam	-0.181777	0.993408	3.28842	0.101891	0.486888	NA
ENSMUSG00000085837	Kcnmb4os2	0.462567	NA	2.9624	NA	0.411565	NA
ENSMUSG00000026473	Glul	-0.508948	0.384828	3.44719	5.41507e-36	0.709523	0.0207028
ENSMUSG00000074052	BC048644	-2.28801	NA	4.3358	NA	-0.00402495	NA
ENSMUSG00000092586	Ly6g6c	0.0215983	0.998757	3.17976	0.0303377	0.192184	NA
ENSMUSG00000083218	Gm16425	-2.2882	NA	4.33398	NA	1.63555	NA
ENSMUSG00000029882	2210010C04Rik	-2.28853	NA	4.33365	NA	-1.194	NA
ENSMUSG00000086645	Gm15743	-2.28853	NA	4.33365	NA	-1.194	NA
ENSMUSG00000088529	Gm26083	-2.28853	NA	4.33365	NA	1.84583	NA
ENSMUSG00000089678	Agxt2	-7.35004	0.142028	6.86339	0.0577629	-0.195391	NA
ENSMUSG00000110326	Gm45378	0.898091	NA	2.73909	NA	1.31206	NA
ENSMUSG00000105826	Gm43819	0.0721865	NA	3.15169	NA	0.682264	NA
ENSMUSG00000031382	Asb11	0.421953	0.96403	2.97551	0.201311	1.55106	0.397339
ENSMUSG00000026807	Ak8	0.110457	0.982813	3.13021	0.000538158	1.45366	0.155992
ENSMUSG00000024042	Sik1	-0.186009	0.926335	3.27749	1.27842e-10	0.544701	0.351931
ENSMUSG00000023913	Pla2g7	0.528147	0.247805	2.91635	1.14914e-14	1.04607	0.000246205
ENSMUSG00000099696	2900052N01Rik	-1.3601	NA	3.86005	NA	-0.619208	NA
ENSMUSG00000086962	Gm12248	-0.843012	NA	3.60103	NA	-1.38743	NA
ENSMUSG00000108199	Gm44249	0.999989	0.94385	2.67712	0.359785	-0.0255331	NA
ENSMUSG00000102840	Gm38037	-0.324293	0.979605	3.3376	0.218244	1.66014	NA
ENSMUSG00000026304	Rab17	-0.995744	0.784994	3.67225	0.00205103	-0.857945	NA
ENSMUSG00000087700	Gm15283	-0.661421	NA	3.50508	NA	-1.51731	NA
ENSMUSG00000071745	DXBay18	1.4494	NA	2.44875	NA	-1.19394	NA
ENSMUSG00000098104	Gm6085	1.4494	NA	2.44875	NA	-1.19394	NA
ENSMUSG00000042828	Trim72	0.998657	0.6208	2.67384	0.0367382	1.15998	0.300248
ENSMUSG00000042258	Isl1	0.350559	NA	2.99774	NA	-1.36402	NA
ENSMUSG00000097579	Gm26799	-1.10222	NA	3.72331	NA	0.83204	NA
ENSMUSG00000104699	Rps4x-ps	0.79944	NA	2.77236	NA	-1.194	NA
ENSMUSG00000107083	Gm43313	0.790076	NA	2.77674	NA	1.48063	NA
ENSMUSG00000022388	Ttll8	-0.488331	0.974578	3.41516	0.2701	0.540003	NA
ENSMUSG00000046168	Kcnrg	0.485126	0.78108	2.92749	0.00128254	0.695516	0.665155
ENSMUSG00000087640	Gm14798	-2.52625	NA	4.43225	NA	-2.07245	NA
ENSMUSG00000059237	Ppp1r2-ps4	-0.298095	NA	3.31758	0.289857	0.711475	NA
ENSMUSG00000102797	Gm37710	0.604272	NA	2.86558	NA	-0.241072	NA
ENSMUSG00000066366	Serpina1a	-5.2425	1.99739e-06	5.78852	0.0118069	0.391138	0.951224
ENSMUSG00000044026	Slc35g1	-0.126481	0.982813	3.22686	0.000650612	0.600005	0.832774
ENSMUSG00000081113	Gm7308	-0.416237	NA	3.37166	NA	1.26056	NA
ENSMUSG00000102564	Gm37035	0.899277	NA	2.7119	NA	0.261111	NA
ENSMUSG00000020038	Cry1	0.940544	0.0383453	2.68957	9.60624e-06	0.47754	0.569629
ENSMUSG00000091898	Tnnc1	0.888931	0.884082	2.71365	0.0262195	1.37506	0.623595
ENSMUSG00000087433	Gm14167	-1.39009	NA	3.84974	NA	-2.17652	NA
ENSMUSG00000018459	Slc13a3	0.0852397	0.993408	3.11103	0.000611862	-0.222401	0.973173
ENSMUSG00000048582	Gja3	0.841226	NA	2.73289	NA	0.778759	NA
ENSMUSG00000020534	Shmt1	-0.634748	0.568865	3.46857	3.75284e-09	0.542976	0.766112
ENSMUSG00000000167	Pih1d2	0.155787	0.974418	3.07263	0.000625189	1.40969	0.0989212
ENSMUSG00000017718	Afmid	-0.992487	0.683309	3.64584	2.02603e-05	-1.50725	0.29638
ENSMUSG00000083087	Gm11249	1.20999	NA	2.54341	NA	0.520466	NA
ENSMUSG00000109154	Gm44822	0.638338	NA	2.82821	NA	0.957693	NA
ENSMUSG00000028211	Trp53inp1	-0.451912	0.432781	3.3731	2.54068e-20	0.147471	0.919124
ENSMUSG00000103711	Tstd1	-0.0854713	0.993616	3.18698	0.118018	1.54841	NA
ENSMUSG00000083097	Gm14494	-0.895173	NA	3.58969	NA	-2.57734	NA
ENSMUSG00000111740	RP23-350F7.3	0.290249	NA	2.9956	NA	0.70377	NA
ENSMUSG00000078688	Mup2	-2.66301	NA	4.46911	NA	-2.21297	NA
ENSMUSG00000106102	Gm43493	-2.66301	NA	4.46911	NA	0.423522	NA
ENSMUSG00000032092	Mpzl2	-0.124401	0.975285	3.19953	3.5251e-15	-0.754248	0.146044
ENSMUSG00000043342	Hoxd9	-0.218244	0.991899	3.2406	0.263428	0.467427	NA
ENSMUSG00000079018	Ly6c1	0.070988	0.974374	3.09593	8.45582e-46	1.08569	0.000236616
ENSMUSG00000046811	Gltpd2	-5.04592	0.392935	5.64987	0.00212447	-0.0539742	NA
ENSMUSG00000042357	Gjb5	1.13647	0.709335	2.55562	0.0354734	-0.638011	0.766112
ENSMUSG00000091905	Gm6395	0.425045	NA	2.91046	NA	-0.448647	NA
ENSMUSG00000041698	Slco1a1	-8.83266	0.00504228	7.53708	0.000953867	0.250229	NA
ENSMUSG00000022949	Clic6	-0.335589	0.823	3.28171	6.09306e-10	1.03352	0.030857
ENSMUSG00000010021	Kif19a	0.051052	0.992323	3.08777	0.00139842	1.48019	0.0612068
ENSMUSG00000033022	Cdo1	-0.755586	0.0122676	3.4908	5.05247e-26	0.464718	0.563022
ENSMUSG00000056054	S100a8	-1.38944	0.00289002	3.80711	1.50676e-06	1.6011	0.368557
ENSMUSG00000097364	Gm26719	0.899467	0.933508	2.66077	0.123559	0.477049	NA
ENSMUSG00000025221	Kcnip2	0.853996	0.814	2.68317	0.113415	0.385555	0.951224
ENSMUSG00000053219	Raet1e	-0.482252	NA	3.34919	NA	-1.21586	NA
ENSMUSG00000032081	Apoc3	-5.78118	6.47507e-07	5.99811	0.00107057	0.181458	0.977126
ENSMUSG00000055561	Spink5	-4.51871	NA	5.36379	0.124696	-2.97007	NA
ENSMUSG00000075463	4930594M22Rik	0.272158	NA	2.96805	NA	-0.624539	NA
ENSMUSG00000099098	1110035H17Rik	0.541519	0.963768	2.83192	0.227792	-0.918618	NA
ENSMUSG00000040978	Gm11992	0.930401	0.411821	2.63747	0.0118005	1.57847	0.102315
ENSMUSG00000103710	D030062O11Rik	-0.486612	NA	3.34438	NA	-1.67418	NA
ENSMUSG00000074179	Gm10639	0.545392	NA	2.82821	NA	0.632075	NA
ENSMUSG00000086711	Gm15482	0.545392	NA	2.82821	NA	1.78288	NA
ENSMUSG00000087016	Gm15979	0.545392	NA	2.82821	NA	0.632075	NA
ENSMUSG00000087071	Trp73os	0.545392	NA	2.82821	NA	1.91639	NA
ENSMUSG00000103206	Gm8515	0.545392	NA	2.82821	NA	0.957693	NA
ENSMUSG00000103252	Gm37521	0.545392	NA	2.82821	NA	-0.495086	NA
ENSMUSG00000103625	Gm37357	0.545392	NA	2.82821	NA	1.59745	NA
ENSMUSG00000108833	Gm17909	0.545392	NA	2.82821	NA	0.905027	NA
ENSMUSG00000061959	Ces1e	-0.780012	0.503257	3.49078	5.76375e-10	0.00266529	0.999041
ENSMUSG00000105962	Gm42432	1.8142	0.684639	2.18931	0.524063	0.886394	NA
ENSMUSG00000032297	Celf6	1.29552	NA	2.44846	NA	-0.986651	NA
ENSMUSG00000110129	Gm45453	-0.543116	0.975285	3.36737	NA	-2.04432	NA
ENSMUSG00000085241	Snhg3	-0.0107417	0.998757	3.10075	1.0709e-05	0.29142	0.92943
ENSMUSG00000047281	Sfn	0.672629	0.620104	2.75679	0.000796264	1.64594	0.123905
ENSMUSG00000022629	Kif21a	0.141274	0.950175	3.02048	1.992e-10	0.495476	0.44131
ENSMUSG00000083257	Gm15568	0.394543	NA	2.89255	NA	0.218988	NA
ENSMUSG00000041567	Serpina12	-0.620917	NA	3.39979	0.244328	-0.497495	NA
ENSMUSG00000090843	Heatr4	-0.455861	NA	3.31679	NA	-1.02312	NA
ENSMUSG00000105925	Gm43846	-1.32657	NA	3.75189	NA	0.905027	NA
[truncated: 21,573 more rows]
